# Supplementary material for: OsbZIP47 Is an Integrator for Meristem Regulators During Rice Plant Growth and Development
Source: Front Plant Sci. 2022 Apr 13;13:865928. doi: 10.3389/fpls.2022.865928 (PMC9044032; doi:10.3389/fpls.2022.865928)
Supplement: Supplementary file 2 [file Data_Sheet_1.XLSX]

## Sheet: Down-regulated
Supplemental Data Set S1A: The list of genes significantly down-regulated by ≥2 fold (p <0.05) in OsbZIP47 knock-down panicles as compared to wild-type panicles.
## The number of distinct RAPDB Ids in column A are 855
RAPDB Id	MSU TIGR Id	Fold Change(bZIP47/WT)	log2(FC)	pvalue	padj	MSUv7_Description	Gene_Name
Os03g0734500	LOC_Os03g52410	0.003	-8.566	3.22993e-08	1.2229e-05	expressed_protein
Os03g0133050		0.006	-7.322	5.77637e-05	0.00524886
Os04g0576300	LOC_Os04g48700	0.007	-7.099	5.75499e-05	0.00524886	TruB_family_pseudouridylate_synthase_putative_expressed	OsSTA131
Os04g0691433		0.008	-6.93	0.000145415	0.0104487
Os10g0381601	LOC_Os10g24004	0.01	-6.683	2.72872e-08	1.07446e-05	expressed_protein
Os04g0576400		0.01	-6.659	0.00036631	0.0200331
Os11g0299300	LOC_Os11g19340	0.01	-6.646	0.000745474	0.0320388	lipase_putative_expressed
Os01g0775500		0.011	-6.565	0.000682464	0.0303913
Os12g0168150		0.012	-6.373	0.00086843	0.0355215
Os08g0374701	LOC_Os08g28710	0.013	-6.263	1.99876e-13	2.81083e-10	receptor_protein_kinase_CRINKLY4_precursor_putative_expressed	OsRLCK253
Os06g0607900	LOC_Os06g40570	0.013	-6.257	0.00153997	0.0517977	GRAM_and_C2_domains_containing_protein_putative_expressed	Osnop
Os01g0892500	LOC_Os01g66840	0.013	-6.24	0.00185686	0.0582217	pectinacetylesterase_domain_containing_protein_expressed
Os08g0406700	LOC_Os08g31440	0.014	-6.202	2.34545e-09	1.332e-06	expressed_protein
Os01g0288800	LOC_Os01g18490	0.015	-6.034	0.00276411	0.0717308	expressed_protein
Os06g0707250		0.015	-6.029	0.00276683	0.0717384
Os03g0124800	LOC_Os03g03334	0.021	-5.569	0.00773022	0.1306	expressed_protein
Os09g0511200	LOC_Os09g33640	0.021	-5.569	0.00790748	0.132426	expressed_protein
Os04g0523350	LOC_Os04g44220	0.021	-5.569	0.0074678	0.128632	MIF4G_domain_containing_protein_putative_expressed
Os07g0543300	LOC_Os07g35940	0.023	-5.458	0.00976628	0.148439	beta-amylase_putative_expressed	BMY2
Os07g0688700	LOC_Os07g48910	0.033	-4.9	4.25126e-09	2.025e-06	retrotransposon_protein_putative_unclassified_expressed
Os10g0159300	LOC_Os10g07160	0.037	-4.739	2.93956e-10	1.95344e-07	retrotransposon_putative_centromere-specific_expressed
Os02g0626600	LOC_Os02g41670	0.042	-4.576	8e-09	3.51029e-06	phenylalanine_ammonia-lyase_putative_expressed	OsPAL05
Os07g0559700	LOC_Os07g37320	0.043	-4.529	2.46201e-09	1.37185e-06	transporter_family_protein_putative_expressed	OsMST6
Os08g0374600	LOC_Os08g28710	0.045	-4.485	4.37208e-11	3.31067e-08	receptor_protein_kinase_CRINKLY4_precursor_putative_expressed	OsRLCK253
Os02g0626532		0.045	-4.482	1.83368e-08	7.41811e-06
Os06g0243100		0.046	-4.453	0.000868357	0.0355215
Os01g0114100	LOC_Os01g02390	0.048	-4.375	1.194e-06	0.000253669	protein_kinase_domain_containing_protein_expressed	RLCK5
Os01g0114150		0.049	-4.349	1.30322e-06	0.000274905
Os01g0186950		0.05	-4.315	2.53564e-08	1.01193e-05
Os04g0642300	LOC_Os04g54960	0.054	-4.204	0.00144356	0.0499193	expressed_protein
Os05g0438550		0.055	-4.191	5.9198e-05	0.00536268
Os02g0661100	LOC_Os02g44230	0.055	-4.176	6.30582e-16	1.43249e-12	CPuORF22_-_conserved_peptide_uORF-containing_transcript_expressed	OsTPP1
Os02g0661100	LOC_Os02g44235	0.055	-4.176	6.30582e-16	1.43249e-12	expressed_protein	TPP1
Os06g0508950		0.056	-4.168	0.00297096	0.0745441
Os02g0627100	LOC_Os02g41680	0.059	-4.078	5.82437e-06	0.000914922	phenylalanine_ammonia-lyase_putative_expressed	OsPAL4
Os05g0438500	LOC_Os05g36260	0.06	-4.07	4.91564e-05	0.00468286	soluble_inorganic_pyrophosphatase_putative_expressed
Os08g0482600	LOC_Os08g37660	0.06	-4.053	1.63692e-05	0.00208369	plastocyanin-like_domain_containing_protein_putative_expressed	UCL29
Os03g0655400	LOC_Os03g45280	0.06	-4.049	1.45367e-31	1.07324e-27	dehydrin_putative_expressed	LEA24
Os08g0474000	LOC_Os08g36920	0.061	-4.026	1.26766e-24	6.23944e-21	AP2_domain_containing_protein_expressed	ERF104
Os02g0764700	LOC_Os02g52670	0.063	-3.995	1.99989e-12	1.84565e-09	AP2_domain_containing_protein_expressed	ERF103
Os12g0517800	LOC_Os12g33280	0.063	-3.986	0.0069835	0.124464	retrotransposon_protein_putative_unclassified_expressed
Os03g0133000	LOC_Os03g04070	0.064	-3.958	0.000645676	0.0296781	no_apical_meristem_protein_putative_expressed	ONAC022
Os08g0473800		0.065	-3.947	3.27311e-12	2.76175e-09
Os10g0497750		0.066	-3.916	4.96819e-13	5.09417e-10
Os11g0226933	LOC_Os11g11960	0.068	-3.888	0.00144748	0.0499963	disease_resistance_protein_RPM1_putative_expressed
Os10g0497700	LOC_Os10g35460	0.069	-3.863	7.11729e-13	7.00626e-10	COBRA_putative_expressed	BC1L9
Os09g0482300		0.07	-3.839	0.0104987	0.154483
Os09g0482550	LOC_Os09g30438	0.07	-3.839	0.0104905	0.154483	expressed_protein	OsHsp90
Os09g0482550	LOC_Os09g30418	0.07	-3.839	0.0104905	0.154483	heat_shock_protein_putative_expressed	OsHsp90
Os02g0499300	LOC_Os02g29590	0.07	-3.836	0.0086783	0.139211	expressed_protein
Os01g0186900	LOC_Os01g09220	0.074	-3.759	5.46846e-07	0.000130238	transposon_protein_putative_CACTA_En%2FSpm_sub-class_expressed
Os01g0908301		0.078	-3.684	0.00380701	0.0863394
Os07g0493850	LOC_Os07g31194	0.079	-3.663	0.0139221	0.176501	expressed_protein
Os12g0211000	LOC_Os12g10810	0.079	-3.663	0.0139255	0.176501	expressed_protein
Os02g0209300	LOC_Os02g11859	0.08	-3.649	0.00123883	0.0459425	expressed_protein
Os01g0665500	LOC_Os01g47560	0.08	-3.648	0.0153057	0.184931	WRKY16_expressed	WRKY16
Os02g0574500	LOC_Os02g36490	0.081	-3.628	1.21528e-08	5.12708e-06	expressed_protein
Os04g0691366	LOC_Os04g59480	0.081	-3.621	0.0042968	0.0932047	POT_family_protein_expressed
Os08g0104900	LOC_Os08g01410	0.083	-3.588	0.0174887	0.199726	phosphate%2Fphosphoenolpyruvate_translocator-related_protein_putative_expressed	OsUGT2
Os07g0165650		0.083	-3.585	0.0036759	0.0846116
Os08g0473900	LOC_Os08g36910	0.083	-3.584	3.10189e-13	3.39278e-10	alpha-amylase_precursor_putative_expressed	alphaAmy3|OsAmy3D|RAmy3D
Os04g0648950		0.086	-3.541	0.000133056	0.0098235
Os12g0518200	LOC_Os12g33300	0.086	-3.535	0.000563246	0.0274033	integral_membrane_protein_DUF6_containing_protein_expressed	FCO9
Os02g0205700		0.088	-3.504	1.11637e-07	3.47038e-05
Os08g0209000		0.091	-3.454	0.0229495	0.229852
Os04g0633250		0.091	-3.453	0.00571993	0.111352
Os02g0205500	LOC_Os02g11070	0.093	-3.433	1.69396e-07	4.8569e-05	3-ketoacyl-CoA_synthase_putative_expressed	KCS
Os06g0287000	LOC_Os06g17920	0.094	-3.416	0.0239976	0.234435	NBS-LRR_disease_resistance_protein_putative_expressed
Os03g0223301	LOC_Os03g12280	0.094	-3.412	0.014315	0.17959	expressed_protein
Os02g0584700	LOC_Os02g37290	0.094	-3.407	0.0252299	0.241364	heavy_metal_associated_domain_containing_protein_expressed
Os03g0723700	LOC_Os03g51390	0.095	-3.398	0.00747285	0.128632	expressed_protein
Os03g0723800		0.095	-3.398	0.00747567	0.128632
Os02g0682300	LOC_Os02g45780	0.097	-3.364	0.00630017	0.118755	zinc_finger_C3HC4_type_domain_containing_protein_expressed	DHS
Os03g0296200	LOC_Os03g18490	0.097	-3.363	1.60285e-13	2.36676e-10	RPGR_putative_expressed
Os03g0241900	LOC_Os03g13840	0.097	-3.36	2.09076e-35	3.08722e-31	senescence-associated_protein_putative_expressed
Os01g0268000	LOC_Os01g16250	0.1	-3.322	0.0026864	0.0705826	expressed_protein
Os05g0186300	LOC_Os05g09440	0.101	-3.306	0.000753036	0.0321833	NADP-dependent_malic_enzyme_chloroplast_precursor_putative_expressed	OscytME2
Os02g0181200		0.102	-3.291	1.33462e-14	2.31848e-11
Os09g0449650		0.102	-3.288	0.032478	0.274432
Os08g0384500	LOC_Os08g29570	0.103	-3.283	2.62907e-07	6.86617e-05	pleiotropic_drug_resistance_protein_3_putative_expressed	PDR17
Os05g0421600	LOC_Os05g34830	0.105	-3.247	0.0115392	0.161582	No_apical_meristem_protein_putative_expressed	OsNAC52
Os08g0433350	LOC_Os08g33650	0.107	-3.228	0.0364079	0.289889	SET_domain-containing_protein_putative_expressed
Os02g0230875		0.107	-3.221	0.0365708	0.290325
Os04g0412300	LOC_Os04g33640	0.108	-3.21	3.82059e-09	1.90941e-06	glycosyl_hydrolases_family_17_putative_expressed
Os01g0863300	LOC_Os01g64360	0.109	-3.202	1.782e-19	5.26262e-16	MYB_family_transcription_factor_putative_expressed
Os01g0794100	LOC_Os01g58150	0.109	-3.199	1.57374e-06	0.000322747	expressed_protein
Os02g0669100	LOC_Os02g44870	0.109	-3.198	5.51728e-23	2.0367e-19	dehydrin_putative_expressed	OsDhn1|OsLip9
Os02g0740500	LOC_Os02g50700	0.11	-3.188	0.0146611	0.181284	expressed_protein
Os10g0521900	LOC_Os10g37760	0.11	-3.186	0.00166046	0.0543646	OsRhmbd17_-_Putative_Rhomboid_homologue_expressed	OsRhmbd17
Os12g0168100	LOC_Os12g07030	0.111	-3.171	0.00140407	0.04914	expressed_protein	ERF124
Os03g0758800	LOC_Os03g55150	0.112	-3.157	3.80573e-32	3.74636e-28	eukaryotic_translation_initiation_factor_5A_putative_expressed	EIF5
Os08g0205800	LOC_Os08g10500	0.112	-3.153	4.72131e-08	1.64035e-05	expressed_protein
Os02g0245850		0.114	-3.136	7.3743e-08	2.41975e-05
Os07g0580300	LOC_Os07g39210	0.114	-3.131	0.0166047	0.193975	expressed_protein
Os03g0140900	LOC_Os03g04740	0.116	-3.111	4.93592e-05	0.00468706	expressed_protein
Os01g0955100	LOC_Os01g72530	0.116	-3.109	0.00137398	0.0484206	OsCML31_-_Calmodulin-related_calcium_sensor_protein_expressed	OsMSR2
Os01g0760000	LOC_Os01g55510	0.118	-3.083	0.00123988	0.0459425	dynein_light_chain_type_1_domain_containing_protein_expressed
Os03g0285850		0.118	-3.083	5.13349e-05	0.00481277
Os05g0469600	LOC_Os05g39310	0.118	-3.077	4e-09	1.91775e-06	thiamine_pyrophosphate_enzyme_C-terminal_TPP_binding_domain_containing_protein_expressed	OsPDC1
Os01g0975000	LOC_Os01g74370	0.119	-3.066	0.00131064	0.047404	domain_of_unknown_function_DUF966_domain_containing_protein_expressed	OsDSR3
Os05g0469701		0.12	-3.058	7.33173e-09	3.28062e-06
Os02g0181300	LOC_Os02g08440	0.121	-3.046	1.49497e-14	2.45274e-11	WRKY71_expressed	OsWRKY71
Os03g0741050		0.123	-3.019	0.00016314	0.0112016
Os04g0461600	LOC_Os04g38790	0.124	-3.012	0.0018634	0.0583561	expressed_protein
Os01g0884200		0.124	-3.012	0.023497	0.231768
Os01g0690200	LOC_Os01g49560	0.125	-3.004	0.02032	0.214702	expressed_protein
Os04g0383700	LOC_Os04g31460	0.127	-2.982	0.0135814	0.174082	RALFL39_-_Rapid_ALkalinization_Factor_RALF_family_protein_precursor_expressed	RALF16
Os06g0300500	LOC_Os06g19630	0.127	-2.978	0.0144943	0.180558	steroid_nuclear_receptor_ligand-binding_putative_expressed
Os01g0138500	LOC_Os01g04590	0.129	-2.958	0.0271719	0.249826	expressed_protein
Os03g0626700	LOC_Os03g42830	0.129	-2.952	0.0231055	0.230059	MATE_efflux_family_protein_putative_expressed
Os06g0690400	LOC_Os06g47520	0.129	-2.95	0.0101454	0.151703	expressed_protein	OsSTA178
Os03g0207400	LOC_Os03g10950	0.132	-2.922	5.33887e-06	0.000856889	protein_phosphatase_2C_putative_expressed	OsPP2C29
Os04g0529100	LOC_Os04g44670	0.134	-2.896	0.00148824	0.050951	AP2_domain_containing_protein_expressed	ERF45
Os01g0114200		0.135	-2.893	0.000662485	0.0300069
Os05g0427400	LOC_Os05g35290	0.136	-2.881	8.54458e-05	0.00702893	phenylalanine_ammonia-lyase_putative_expressed	OsPAL04
Os09g0341500	LOC_Os09g17146	0.139	-2.847	0.00973935	0.148361	expressed_protein
Os01g0114550		0.14	-2.838	0.017458	0.199585
Os02g0818900	LOC_Os02g57350	0.141	-2.823	0.000957757	0.0379657	expressed_protein
Os08g0363900	LOC_Os08g27640	0.141	-2.822	0.0385679	0.298654	expressed_protein
Os04g0531100	LOC_Os04g44870	0.142	-2.818	5.18943e-16	1.27712e-12	C2_domain_containing_protein_putative_expressed	Rpp16|OsPBP1
Os01g0775100	LOC_Os01g56780	0.142	-2.817	9.09114e-09	3.94823e-06	plus-3_domain_containing_protein_expressed
Os07g0635500	LOC_Os07g44140	0.144	-2.793	0.011957	0.164166	cytochrome_P450_72A1_putative_expressed	CYP709C5
Os12g0508400	LOC_Os12g32390	0.145	-2.788	0.00473877	0.0981384	expressed_protein
Os11g0151400	LOC_Os11g05380	0.148	-2.756	2.14999e-10	1.51175e-07	cytochrome_P450_putative_expressed	CYP94C2
Os03g0203700	LOC_Os03g10640	0.149	-2.748	2.4692e-07	6.5705e-05	calcium-transporting_ATPase_plasma_membrane-type_putative_expressed	ACA1
Os02g0527300	LOC_Os02g32590	0.151	-2.73	3.43102e-17	9.21134e-14	HSF-type_DNA-binding_domain_containing_protein_expressed	HSFA3
Os07g0649600	LOC_Os07g45520	0.151	-2.728	0.0158035	0.187962	expressed_protein
Os03g0635100	LOC_Os03g43480	0.151	-2.725	0.0464028	0.327615	AGG2_putative_expressed	RGG1
Os07g0298900	LOC_Os07g20340	0.152	-2.72	0.0233483	0.23141	heavy_metal-associated_domain_containing_protein_expressed	OsEnS-104
Os03g0123800	LOC_Os03g03200	0.153	-2.704	0.0148121	0.182012	hydrolase_alpha%2Fbeta_fold_family_protein_putative_expressed
Os02g0566300	LOC_Os02g35820	0.155	-2.688	2.38952e-13	3.02323e-10	retrotransposon_protein_putative_unclassified_expressed
Os09g0532400	LOC_Os09g36220	0.156	-2.678	5.8417e-25	3.45034e-21	response_regulator_receiver_domain_containing_protein_expressed	PRR95
Os03g0805800	LOC_Os03g59110	0.157	-2.67	0.0144482	0.180492	pheophorbide_a_oxygenase_chloroplast_precursor_putative_expressed
Os09g0369400	LOC_Os09g20390	0.158	-2.661	2.9766e-10	1.95344e-07	uncharacterized_glycosyl_hydrolase_Rv2006%2FMT2062_putative_expressed	OsTPP7
Os02g0282500	LOC_Os02g18140	0.159	-2.652	0.00138773	0.048795	NBS_type_disease_resistance_protein_putative_expressed
Os03g0682600	LOC_Os03g47830	0.16	-2.646	0.0449191	0.321978	argonaute_putative_expressed	AGO11
Os02g0731600	LOC_Os02g49870	0.16	-2.643	0.0169941	0.196889	expressed_protein
Os05g0493100	LOC_Os05g41370	0.161	-2.633	0.0389811	0.299789	TKL_IRAK_DUF26-la.1_-_DUF26_kinases_have_homology_to_DUF26_containing_loci_expressed
Os03g0180900	LOC_Os03g08320	0.162	-2.623	6.33e-07	0.000146842	ZIM_domain_containing_protein_putative_expressed	TIFY11C
Os04g0115900	LOC_Os04g02560	0.163	-2.618	5.84665e-09	2.69786e-06	expressed_protein
Os03g0236200	LOC_Os03g13300	0.163	-2.615	4.23752e-06	0.00071921	glutamate_decarboxylase_putative_expressed	GAD3
Os11g0113150		0.164	-2.612	0.0487726	0.334344
Os03g0285800	LOC_Os03g17700	0.166	-2.59	1.0076e-05	0.00143059	CGMC_MAPKCGMC_2_ERK.2_-_CGMC_includes_CDA_MAPK_GSK3_and_CLKC_kinases_expressed	OsMSRMK2|OsMAP1|OsMPK5|OsMAPK2|OsMAPK5|OsBIMK1|OsMPK3
Os03g0164200	LOC_Os03g06840	0.167	-2.583	0.0304801	0.265371	GRF_zinc_finger_family_protein_expressed
Os11g0109700	LOC_Os11g01850	0.168	-2.572	0.0107457	0.156091	SAG20_putative_expressed
Os04g0313500	LOC_Os04g24820	0.169	-2.563	0.0197273	0.211977	OsFBX127_-_F-box_domain_containing_protein_expressed	OsFbox197
Os01g0114300	LOC_Os01g02400	0.169	-2.563	1.64486e-05	0.00208481	protein_kinase_domain_containing_protein_expressed	RLCK6
Os01g0135700	LOC_Os01g04330	0.171	-2.55	2.42505e-13	3.02323e-10	OsCML16_-_Calmodulin-related_calcium_sensor_protein_expressed	OsCML16
Os01g0705200	LOC_Os01g50910	0.171	-2.549	2.53369e-13	3.02323e-10	late_embryogenesis_abundant_protein_group_3_putative_expressed	pwsi18|WSI18
Os02g0467600	LOC_Os02g26810	0.171	-2.546	0.0126007	0.168458	cytochrome_P450_putative_expressed	OsC4H1
Os08g0457400	LOC_Os08g35600	0.171	-2.546	0.00133817	0.0479018	tyrosine_protein_kinase_domain_containing_protein_putative_expressed	RLCK255
Os03g0307000	LOC_Os03g19400	0.172	-2.538	9.26162e-09	3.964e-06	expressed_protein
Os01g0607200	LOC_Os01g42234	0.174	-2.521	2.58808e-07	6.82421e-05	amino_acid_permease_family_protein_putative_expressed	OsBAT1
Os04g0179700	LOC_Os04g10060	0.174	-2.52	0.0343183	0.282073	ent-kaurene_synthase_chloroplast_precursor_putative_expressed	OsDTS2|OsKSL4|OsKS4
Os02g0492900	LOC_Os02g29130	0.176	-2.507	0.000288235	0.0168558	ankyrin_putative_expressed
Os08g0153101		0.176	-2.503	0.0149125	0.182605
Os02g0452000		0.177	-2.495	0.0262021	0.246292
Os01g0607250		0.178	-2.494	2.08145e-06	0.000404404
Os04g0625950		0.179	-2.482	0.0136537	0.174403
Os05g0469800	LOC_Os05g39320	0.179	-2.479	0.00124934	0.0460999	thiamine_pyrophosphate_enzyme_C-terminal_TPP_binding_domain_containing_protein_expressed
Os09g0441400	LOC_Os09g26960	0.182	-2.458	7.80236e-06	0.00116373	cytochrome_P450_putative_expressed	EP
Os12g0171250	LOC_Os12g07370	0.183	-2.454	0.00675748	0.122965	csAtPR5_putative_expressed
Os08g0157600	LOC_Os08g06110	0.183	-2.453	1.0882e-11	8.80529e-09	MYB_family_transcription_factor_putative_expressed	OsLHY/CCA1
Os01g0667900	LOC_Os01g47760	0.183	-2.451	1.14801e-07	3.53157e-05	OsGrx_I1_-_glutaredoxin_subgroup_III_expressed	OsGRX6
Os05g0469812		0.184	-2.446	0.00162545	0.0535429
Os01g0710100	LOC_Os01g51310	0.184	-2.443	1.02881e-05	0.0014468	expressed_protein
Os12g0582700	LOC_Os12g39310	0.184	-2.44	3.8942e-07	9.82937e-05	cytochrome_P450_putative_expressed
Os09g0482840	LOC_Os09g30506	0.185	-2.435	0.0395982	0.302174	EF_hand_family_protein_expressed
Os05g0119300	LOC_Os05g02780	0.186	-2.428	2.90957e-12	2.52722e-09	glycine-rich_protein_A3_putative_expressed
Os09g0346500	LOC_Os09g17740	0.187	-2.422	8.70858e-13	8.29619e-10	chlorophyll_A-B_binding_protein_putative_expressed	OsCAB1R
Os04g0147600	LOC_Os04g06350	0.187	-2.418	0.00619606	0.117598	expressed_protein
Os01g0952900	LOC_Os01g72360	0.187	-2.417	0.00289599	0.0733484	expressed_protein
Os03g0823800	LOC_Os03g60880	0.187	-2.416	4.27678e-10	2.68727e-07	nucleobase-ascorbate_transporter_putative_expressed
Os05g0223000	LOC_Os05g13580	0.188	-2.413	1.44332e-06	0.00030017	OsCML18_-_Calmodulin-related_calcium_sensor_protein_expressed	CML18
Os02g0157100	LOC_Os02g06250	0.188	-2.413	0.0326621	0.275096	phytosulfokine_receptor_precursor_putative_expressed
Os05g0449100		0.19	-2.399	0.00736222	0.127445
Os12g0181600	LOC_Os12g08130	0.19	-2.393	0.000180005	0.0120269	amino_acid_transporter_putative_expressed	OsAAP11B
Os06g0476400		0.191	-2.392	0.00891647	0.14146
Os01g0799050		0.191	-2.391	0.00677203	0.122965
Os03g0741000	LOC_Os03g53010	0.191	-2.389	0.0147581	0.181921	acyl-desaturase_chloroplast_precursor_putative_expressed
Os03g0723400	LOC_Os03g51350	0.191	-2.385	0.00256626	0.0688154	expressed_protein	OsEnS-53
Os09g0533400	LOC_Os09g36300	0.192	-2.383	1.15603e-14	2.13374e-11	OsLonP4_-_Putative_Lon_protease_homologue_expressed	OsLon1
Os02g0245800	LOC_Os02g14840	0.193	-2.374	7.00327e-07	0.000157878	potassium_channel_KAT1_putative_expressed	OsKAT3
Os05g0202500	LOC_Os05g11260	0.194	-2.366	3.2024e-09	1.65918e-06	expressed_protein
Os06g0318800		0.195	-2.36	1.02358e-05	0.00144633
Os03g0126825		0.195	-2.356	2.67399e-15	5.26455e-12
Os03g0710700	LOC_Os03g50280	0.196	-2.352	6.2e-08	2.08186e-05	GLTP_domain_containing_protein_putative_expressed
Os06g0649000	LOC_Os06g44010	0.196	-2.351	2.26233e-05	0.00263035	WRKY28_expressed	OsWRKY28
Os03g0126800	LOC_Os03g03510	0.197	-2.346	5.0024e-13	5.09417e-10	CAMK_KIN1%2FSNF1%2FNim1_like.15_-_CAMK_includes_calcium%2Fcalmodulin_depedent_protein_kinases_expressed	CIPK09
Os07g0164800	LOC_Os07g07040	0.197	-2.345	2.56504e-15	5.26455e-12	erythrocyte_binding_protein_3_putative_expressed
Os03g0741100	LOC_Os03g53020	0.198	-2.336	0.00692966	0.123979	helix-loop-helix_DNA-binding_domain_containing_protein_expressed	OsbHLH148
Os01g0132000	LOC_Os01g04050	0.2	-2.321	0.00020355	0.0130964	BBTI12_-_Bowman-Birk_type_bran_trypsin_inhibitor_precursor_expressed	IAI2
Os07g0686600	LOC_Os07g48710	0.2	-2.319	0.0204827	0.215649	VQ_domain_containing_protein_putative_expressed	OsVQ30
Os06g0557200		0.2	-2.318	0.000147986	0.0106014
Os05g0442400	LOC_Os05g37060	0.202	-2.308	1.21616e-07	3.62783e-05	MYB_family_transcription_factor_putative_expressed	MID1|OsARM1
Os06g0242900	LOC_Os06g13470	0.203	-2.304	0.0173227	0.198978	SAM_dependent_carboxyl_methyltransferase_putative_expressed
Os01g0385000	LOC_Os01g28810	0.204	-2.296	0.0391301	0.300076	expressed_protein
Os03g0294100	LOC_Os03g18300	0.204	-2.292	0.028023	0.254169	chloroplast_unusual_positioning_protein_putative_expressed	SIP32
Os03g0758000	LOC_Os03g55080	0.204	-2.292	0.0280025	0.254165	WRKY3_expressed	WRKY3
Os12g0181701		0.204	-2.29	0.000364469	0.0199961
Os04g0518400	LOC_Os04g43800	0.205	-2.284	0.00305947	0.076054	phenylalanine_ammonia-lyase_putative_expressed	OsPAL07
Os04g0451700	LOC_Os04g37880	0.206	-2.278	0.033736	0.280075	expressed_protein
Os01g0609501		0.206	-2.278	0.021099	0.218937
Os01g0747451		0.208	-2.268	0.0481974	0.332462
Os11g0669100	LOC_Os11g44680	0.208	-2.266	0.000722641	0.031523	calmodulin_binding_protein_putative_expressed
Os03g0290300	LOC_Os03g18070	0.209	-2.262	3.21244e-08	1.2229e-05	omega-3_fatty_acid_desaturase_chloroplast_precursor_putative_expressed	OsFAD7
Os01g0860500	LOC_Os01g64110	0.209	-2.255	0.000964382	0.038126	glycosyl_hydrolase_putative_expressed	C10501
Os08g0450100	LOC_Os08g34900	0.212	-2.239	2.012e-06	0.000393496	pectinesterase_putative_expressed	PME25
Os07g0572400	LOC_Os07g38470	0.212	-2.237	0.0373618	0.293632	expressed_protein
Os11g0454000	LOC_Os11g26760	0.212	-2.237	0.00802126	0.133186	dehydrin_putative_expressed	RAB16C
Os03g0180800	LOC_Os03g08310	0.213	-2.231	0.037201	0.293278	ZIM_domain_containing_protein_putative_expressed	OsJAZ9|OsTIFY11a
Os03g0788550		0.214	-2.227	2.20914e-06	0.000424663
Os01g0821600	LOC_Os01g60640	0.214	-2.223	7.49547e-05	0.00644927	WRKY21_expressed	WRKY21
Os10g0555100	LOC_Os10g40640	0.216	-2.213	3.5e-08	1.29143e-05	glycosyl_transferase_8_domain_containing_protein_putative_expressed	OsGGT
Os11g0537400	LOC_Os11g33120	0.216	-2.211	0.00212926	0.062418	respiratory_burst_oxidase_putative_expressed	RBOHI
Os03g0203750		0.216	-2.21	0.0145023	0.180558
Os09g0366101		0.217	-2.204	0.00161261	0.0532982
Os01g0582600	LOC_Os01g40070	0.217	-2.201	5.75e-07	0.000135836	expressed_protein
Os06g0142400	LOC_Os06g05020	0.217	-2.201	4.48011e-06	0.000756038	early_nodulin_93_ENOD93_protein_putative_expressed	OsENOD93
Os02g0548700	LOC_Os02g34410	0.218	-2.195	9.26397e-08	2.97374e-05	U-box_domain-containing_protein_putative_expressed	OsPUB43
Os03g0327100	LOC_Os03g21030	0.219	-2.19	1.48348e-06	0.000306364	no_apical_meristem_protein_putative_expressed	CUC1
Os05g0449200	LOC_Os05g37660	0.22	-2.185	1.29336e-07	3.81956e-05	transferase_family_protein_putative_expressed
Os04g0414700	LOC_Os04g33830	0.22	-2.185	2.05659e-09	1.23949e-06	membrane_protein_putative_expressed	PSAO
Os10g0469700	LOC_Os10g33140	0.22	-2.182	0.000138258	0.0101065	hcrVf2_protein_putative_expressed
Os05g0537100	LOC_Os05g46020	0.223	-2.166	0.00465245	0.097306	WRKY7_expressed	WRKY7
Os02g0572500		0.225	-2.155	1.63535e-06	0.000330788
Os03g0387900	LOC_Os03g27019	0.225	-2.154	1.48949e-11	1.15757e-08	expressed_protein
Os02g0719600	LOC_Os02g48770	0.227	-2.137	0.000384729	0.0208041	SAM_dependent_carboxyl_methyltransferase_putative_expressed	JMT2
Os09g0365900	LOC_Os09g20090	0.228	-2.133	0.00202902	0.0616562	L-ascorbate_oxidase_precursor_putative_expressed	OsORAP1
Os09g0334500	LOC_Os09g16510	0.228	-2.131	4.54395e-06	0.000758146	WRKY74_expressed	OsWRKY74
Os01g0860800	LOC_Os01g64170	0.229	-2.127	0.000994128	0.0391448	glycosyl_hydrolases_family_17_putative_expressed
Os03g0788500	LOC_Os03g57450	0.23	-2.122	3.57219e-06	0.000616924	CAMK_CAMK_like.2_-_CAMK_includes_calcium%2Fcalmodulin_depedent_protein_kinases_expressed	OsCPK10
Os03g0760800	LOC_Os03g55290	0.23	-2.119	0.000539859	0.0265719	GASR3_-_Gibberellin-regulated_GASA%2FGAST%2FSnakin_family_protein_precursor_expressed
Os02g0163533	LOC_Os02g06779	0.231	-2.116	0.0223294	0.226424	expressed_protein
Os04g0540900	LOC_Os04g45730	0.232	-2.107	9.74573e-08	3.09474e-05	protein_kinase_domain_containing_protein_expressed	STRK1
Os03g0316200	LOC_Os03g20120	0.233	-2.102	6.36455e-07	0.000146842	glycosyl_transferase_8_domain_containing_protein_putative_expressed	OsGolS1
Os01g0159300	LOC_Os01g06590	0.235	-2.087	1.19382e-07	3.59755e-05	zinc_finger_C3HC4_type_domain_containing_protein_expressed
Os09g0445600	LOC_Os09g27330	0.237	-2.079	0.000427508	0.0224027	oxidoreductase%2F_transition_metal_ion_binding_protein_putative_expressed
Os11g0146800	LOC_Os11g04954	0.237	-2.077	0.0034954	0.0822519	DNA_repair_protein_Rad51_putative_expressed	OsDMC1|DMC1B
Os03g0764125		0.237	-2.075	0.0316684	0.270585
Os09g0451400	LOC_Os09g27820	0.238	-2.07	1.72036e-09	1.05845e-06	1-aminocyclopropane-1-carboxylate_oxidase_protein_putative_expressed	OsACO1
Os03g0712800	LOC_Os03g50490	0.238	-2.07	0.0281186	0.254435	glutamine_synthetase_catalytic_domain_containing_protein_expressed	OsGS1;3|OsGLN1;3
Os07g0537400	LOC_Os07g35300	0.239	-2.067	0.00737064	0.127461	TKL_IRAK_DUF26-lc.11_-_DUF26_kinases_have_homology_to_DUF26_containing_loci_expressed
Os03g0299600	LOC_Os03g18770	0.239	-2.066	1.51177e-05	0.00198425	wound-induced_protein_WI12_putative_expressed
Os07g0583600	LOC_Os07g39470	0.24	-2.059	3.04661e-07	7.8237e-05	gibberellin_response_modulator_protein_putative_expressed	CIGR2
Os06g0581300	LOC_Os06g38320	0.24	-2.058	0.00440056	0.0944457	expressed_protein
Os08g0538600	LOC_Os08g42590	0.24	-2.058	0.000940236	0.0374803	mtN19_putative_expressed
Os02g0540400	LOC_Os02g33670	0.241	-2.055	0.0428045	0.314063	expressed_protein
Os01g0699100	LOC_Os01g50370	0.241	-2.054	0.00172561	0.0554525	STE_MEKK_ste11_MAP3K.4_-_STE_kinases_include_homologs_to_sterile_7_sterile_11_and_sterile_20_from_yeast_expressed	OsMAPKKK63
Os03g0242300	LOC_Os03g13870	0.241	-2.052	0.00409937	0.0904791	expressed_protein
Os03g0700700	LOC_Os03g49380	0.241	-2.051	2.47e-07	6.5705e-05	lipoxygenase_putative_expressed	OsLOX1
Os05g0566400	LOC_Os05g49140	0.242	-2.048	3.87934e-09	1.90941e-06	CGMC_MAPKCMGC_2.8_-_CGMC_includes_CDA_MAPK_GSK3_and_CLKC_kinases_expressed	OsMPK7|OsMAPK20-5
Os09g0530000	LOC_Os09g36040	0.243	-2.043	0.00216583	0.062954	rhodanese-like_domain_containing_protein_putative_expressed	STR4
Os03g0334250		0.243	-2.04	0.000648871	0.0297554
Os01g0699600	LOC_Os01g50420	0.244	-2.036	0.000163138	0.0112016	STE_MEKK_ste11_MAP3K.7_-_STE_kinases_include_homologs_to_sterile_7_sterile_11_and_sterile_20_from_yeast_expressed	OsNPK1-PK|OsMAPKKK62
Os03g0334200	LOC_Os03g21640	0.245	-2.028	0.00015194	0.0107604	expressed_protein
Os10g0553300	LOC_Os10g40550	0.245	-2.028	0.00228625	0.0651667	CPuORF23_-_conserved_peptide_uORF-containing_transcript_expressed	TPP2
Os10g0553300	LOC_Os10g40555	0.245	-2.028	0.00228625	0.0651667	expressed_protein	TPP2
Os07g0561300	LOC_Os07g37400	0.247	-2.02	2.54793e-05	0.00282877	OsFBX257_-_F-box_domain_containing_protein_expressed	OsMsr9
Os05g0583050		0.247	-2.018	0.00792004	0.132426
Os03g0308800	LOC_Os03g19560	0.247	-2.018	0.000589074	0.0281523	tetratricopeptide_repeat_domain_containing_protein_expressed
Os09g0572950		0.247	-2.017	0.0201058	0.213892
Os03g0353400	LOC_Os03g23010	0.248	-2.014	1.71837e-05	0.00214122	expressed_protein
Os05g0566450		0.248	-2.013	2.2546e-09	1.30937e-06
Os09g0458500		0.249	-2.003	0.0417829	0.310267
Os08g0335200		0.25	-1.999	0.0011772	0.0442305
Os01g0717000	LOC_Os01g51920	0.252	-1.991	3.87213e-10	2.48591e-07	phosphotransferase_putative_expressed
Os09g0451266		0.253	-1.981	4.90393e-09	2.29877e-06
Os04g0492450		0.254	-1.976	3.69167e-05	0.00379869
Os12g0150200	LOC_Os12g05440	0.255	-1.971	0.000160771	0.0112016	cytochrome_P450_putative_expressed	CYP94C2b
Os05g0584200	LOC_Os05g50710	0.255	-1.971	0.00151724	0.0514435	late_embryogenesis_abundant_protein_putative_expressed	OsLEA5
Os05g0107000	LOC_Os05g01635	0.256	-1.968	0.0202215	0.214188	expressed_protein
Os12g0596101		0.256	-1.966	0.0264356	0.24725
Os02g0142100	LOC_Os02g04924	0.258	-1.953	0.00932664	0.144889	retrotransposon_protein_putative_unclassified_expressed
Os04g0244800	LOC_Os04g17100	0.259	-1.948	1.3738e-05	0.00184414	heavy_metal-associated_domain_containing_protein_expressed
Os03g0194900	LOC_Os03g09900	0.259	-1.947	0.0063243	0.118994	membrane_protein_putative_expressed
Os04g0340100	LOC_Os04g27096	0.259	-1.946	0.049312	0.336956	expressed_protein
Os05g0373900	LOC_Os05g31020	0.26	-1.943	0.0225557	0.227732	eukaryotic_peptide_chain_release_factor_subunit_1-1_putative_expressed
Os09g0442100	LOC_Os09g27010	0.261	-1.936	0.0054737	0.108417	tyrosine_protein_kinase_domain_containing_protein_putative_expressed	RLCK272
Os07g0494800	LOC_Os07g31250	0.262	-1.933	0.00136885	0.0484206	OsWAK69_-_OsWAK_receptor-like_cytoplasmic_kinase_OsWAK-RLCK_expressed	RLCK231
Os01g0313300	LOC_Os01g21120	0.263	-1.928	9.63603e-05	0.00772548	AP2_domain_containing_protein_expressed	ERF68
Os02g0126400	LOC_Os02g03410	0.263	-1.926	8.52439e-06	0.00125245	CAMK_CAMK_like.12_-_CAMK_includes_calcium%2Fcalmodulin_depedent_protein_kinases_expressed	OsCPK4
Os01g0550300	LOC_Os01g36950	0.264	-1.923	6.48254e-08	2.15104e-05	N-rich_protein_putative_expressed
Os03g0284200		0.264	-1.921	0.000667928	0.030069
Os04g0531600		0.265	-1.916	0.000548684	0.0267865
Os04g0531500	LOC_Os04g44910	0.265	-1.916	0.000548756	0.0267865	receptor_like_protein_kinase_putative_expressed
Os04g0536500	LOC_Os04g45340	0.265	-1.916	0.000281172	0.0165081	expressed_protein	OsSWN6
Os05g0343400	LOC_Os05g27730	0.265	-1.914	5.77244e-05	0.00524886	WRKY53_expressed	OsWRKY53
Os03g0558400	LOC_Os03g35886	0.266	-1.911	0.0255289	0.24273	expressed_protein
Os03g0386000	LOC_Os03g26870	0.268	-1.902	6.45472e-06	0.00100327	WD-40_repeat_family_protein_putative_expressed	SRWD5
Os01g0623550	LOC_Os01g43490	0.269	-1.897	5.0477e-07	0.000121194	polygalacturonase_putative_expressed	OsPGL32
Os08g0449901	LOC_Os08g34910	0.269	-1.896	0.000708019	0.0312544	pectinesterase_putative_expressed	PME26
Os07g0686400	LOC_Os07g48700	0.269	-1.895	0.000143579	0.0103855	expressed_protein
Os11g0454200	LOC_Os11g26780	0.271	-1.884	0.000262418	0.0157056	dehydrin_putative_expressed	RAB16B
Os03g0740900		0.272	-1.879	0.0474746	0.330299
Os01g0826400	LOC_Os01g61080	0.272	-1.879	0.0162887	0.191192	WRKY24_expressed	OsWRKY24
Os02g0572400	LOC_Os02g36340	0.273	-1.875	3.17392e-07	8.08037e-05	riboflavin_biosynthesis_protein_ribAB_chloroplast_precursor_putative_expressed
Os01g0623500	LOC_Os01g43480	0.273	-1.873	4.47757e-07	0.000108387	AAA-type_ATPase_family_protein_putative_expressed
Os03g0637900	LOC_Os03g43684	0.274	-1.87	2.65e-07	6.86617e-05	KIP1_putative_expressed
Os08g0482700	LOC_Os08g37670	0.275	-1.863	0.0047956	0.0989684	plastocyanin-like_domain_containing_protein_putative_expressed	UCL30
Os04g0497000	LOC_Os04g41960	0.275	-1.861	0.00076634	0.0326355	NADP-dependent_oxidoreductase_putative_expressed	OsNADPH1
Os04g0463500	LOC_Os04g38950	0.276	-1.86	3.80626e-08	1.38774e-05	class_I_glutamine_amidotransferase_putative_expressed	TDD1|OASB1
Os02g0155000		0.276	-1.855	0.00828073	0.135708
Os01g0135900	LOC_Os01g04350	0.277	-1.852	0.000296819	0.0173234	hsp20%2Falpha_crystallin_family_protein_putative_expressed	HSP17.9B
Os03g0230000		0.277	-1.852	0.0357057	0.287681
Os03g0145900	LOC_Os03g05270	0.278	-1.847	5.57034e-06	0.000889207	RING_finger_and_CHY_zinc_finger_domain-containing_protein_1_putative_expressed
Os03g0258200	LOC_Os03g15270	0.278	-1.846	4.6924e-06	0.000774168	gibberellin_receptor_GID1L2_putative_expressed
Os08g0241400	LOC_Os08g14320	0.278	-1.844	0.0176032	0.199945	zinc_finger_C3HC4_type_domain_containing_protein_expressed	OsRFP
Os03g0181100	LOC_Os03g08330	0.28	-1.836	2.94811e-05	0.0031775	ZIM_domain_containing_protein_putative_expressed	OsJAZ10
Os01g0113450		0.28	-1.835	0.0134955	0.173879
Os03g0208700	LOC_Os03g11030	0.281	-1.833	0.00915146	0.143374	cyclin_putative_expressed
Os07g0530600	LOC_Os07g34640	0.281	-1.832	0.000156854	0.0110029	pyruvate_Pi_dikinase_regulatory_protein_putative_expressed
Os08g0553050	LOC_Os08g43910	0.281	-1.831	0.0424898	0.312764	expressed_protein
Os08g0553150		0.281	-1.83	0.0237934	0.233677
Os04g0600000	LOC_Os04g51130	0.282	-1.826	0.00632922	0.118994	expressed_protein
Os06g0203600	LOC_Os06g10210	0.282	-1.825	4.13423e-07	0.000101657	expressed_protein	OsCHI2
Os03g0802100	LOC_Os03g58764	0.282	-1.825	0.0100845	0.151406	OsFBDUF18_-_F-box_and_DUF_domain_containing_protein_expressed	OsFbox176
Os01g0384800	LOC_Os01g28790	0.283	-1.82	0.000467081	0.0240311	PRAS-rich_protein_putative_expressed
Os05g0211100	LOC_Os05g12040	0.283	-1.82	0.0259125	0.244818	cytochrome_P450_51_putative_expressed	OsCYP51G3
Os12g0556200	LOC_Os12g36910	0.284	-1.816	0.000169284	0.0114867	calmodulin_binding_protein_putative_expressed
Os01g0972000	LOC_Os01g74040	0.284	-1.816	0.0311776	0.268575	zinc_finger_RING-type_putative_expressed	OsRFPH2-3
Os01g0295700	LOC_Os01g19130	0.287	-1.803	3.17171e-08	1.2229e-05	protein_phosphatase_2C_putative_expressed	OsPP2C02
Os03g0250000	LOC_Os03g14590	0.287	-1.803	2.66165e-13	3.02323e-10	calcium-binding_EF_hand_family_protein_putative_expressed	SCS1
Os05g0542200	LOC_Os05g46460	0.287	-1.802	4.71368e-08	1.64035e-05	hydrolase_alpha%2Fbeta_fold_family_domain_containing_protein_expressed
Os06g0644400		0.287	-1.8	0.0304052	0.265266
Os02g0630300	LOC_Os02g41954	0.288	-1.797	2.66954e-06	0.00049583	gibberellin_2-beta-dioxygenase_7_putative_expressed	GA2OX9
Os01g0802200	LOC_Os01g58800	0.288	-1.795	0.000719366	0.0314731	expressed_protein
Os01g0750500	LOC_Os01g54670	0.289	-1.793	7.40445e-07	0.000165658	coiled-coil_domain-containing_protein_25_putative_expressed
Os09g0260900		0.289	-1.791	2.21448e-06	0.000424663
Os02g0808000		0.291	-1.783	0.046907	0.328899
Os05g0138000	LOC_Os05g04680	0.291	-1.78	0.012906	0.170609	expressed_protein
Os10g0574700	LOC_Os10g42410	0.292	-1.778	6.97095e-06	0.00107783	zinc-binding_protein_putative_expressed
Os03g0107700	LOC_Os03g01740	0.292	-1.776	0.000108067	0.00844291	expressed_protein	EL2, Orysa; EL2
Os01g0690800	LOC_Os01g49614	0.293	-1.773	0.0126521	0.168687	Protein_kinase_domain_containing_protein_expressed
Os03g0773450		0.294	-1.767	0.000622902	0.0289841
Os01g0845100	LOC_Os01g62670	0.294	-1.766	0.0196898	0.211949	avr9%2FCf-9_rapidly_elicited_protein_putative_expressed
Os02g0638650	LOC_Os02g42585	0.296	-1.759	0.000435036	0.0227278	AP2_domain_containing_protein_expressed	ERF141
Os09g0402300	LOC_Os09g23740	0.296	-1.758	5.18931e-06	0.000837436	1-phosphatidylinositol-4-phosphate_5-kinase%2F_zinc_ion_binding_protein_putative_expressed
Os03g0406001		0.296	-1.758	0.000589127	0.0281523
Os11g0129700	LOC_Os11g03540	0.297	-1.752	0.0105651	0.15492	AP2_domain_containing_protein_expressed	AP2/EREBP131
Os11g0160550	LOC_Os11g06180	0.297	-1.751	0.0464261	0.327615	nodulation-signaling_pathway_2_protein_putative_expressed	GRAS45
Os06g0199300	LOC_Os06g09900	0.297	-1.749	0.0296409	0.2613	expressed_protein
Os03g0315400	LOC_Os03g20090	0.298	-1.749	0.0206202	0.216186	MYB_family_transcription_factor_putative_expressed	Osmyb2
Os01g0850100	LOC_Os01g63060	0.298	-1.748	7.81519e-07	0.000170962	phosphatidic_acid_phosphatase-related_putative_expressed
Os08g0514033		0.301	-1.73	0.021421	0.220912
Os04g0618800		0.303	-1.725	0.00148892	0.050951
Os05g0554400	LOC_Os05g48060	0.303	-1.723	0.00159556	0.0530036	phosphatidylserine_synthase_putative_expressed	SUI2
Os09g0572900	LOC_Os09g39960	0.303	-1.721	0.0483405	0.332927	dynamin_family_protein_putative_expressed	OsDRP1E
Os01g0783200	LOC_Os01g57420	0.304	-1.719	2.25034e-12	2e-09	diacylglycerol_kinase_putative_expressed
Os11g0498600	LOC_Os11g30500	0.304	-1.719	1.05118e-05	0.00147125	HVA22_putative_expressed
Os07g0545800	LOC_Os07g36170	0.305	-1.714	1.51441e-10	1.09082e-07	chitin-inducible_gibberellin-responsive_protein_putative_expressed	CIGR1
Os10g0524300	LOC_Os10g38040	0.305	-1.712	0.015334	0.184938	lysM_domain_containing_protein_putative_expressed	OsEMSA1
Os01g0812200	LOC_Os01g59690	0.305	-1.712	4.95922e-08	1.70297e-05	OsFBX28_-_F-box_domain_containing_protein_expressed	OsFbox046
Os04g0119500	LOC_Os04g02910	0.307	-1.705	4.43158e-05	0.00433355	membrane_related_protein_CP5_putative_expressed
Os02g0313450	LOC_Os02g20934	0.307	-1.703	0.000743245	0.0319964	expressed_protein
Os07g0669700	LOC_Os07g47350	0.309	-1.694	7.60446e-11	5.61437e-08	potassium_transporter_putative_expressed	HAK7
Os01g0757900	LOC_Os01g55310	0.309	-1.694	0.000322366	0.0184062	haloacid_dehalogenase-like_hydrolase_domain-containing_protein_1A_putative_expressed
Os08g0243500	LOC_Os08g14570	0.309	-1.692	6.9445e-05	0.00604112	NADPH_reductase_putative_expressed	OsCPR2
Os07g0622000	LOC_Os07g42940	0.309	-1.692	4.01424e-08	1.43243e-05	CAMK_CAMK_like.7_-_CAMK_includes_calcium%2Fcalmodulin_depedent_protein_kinases_expressed	OsSAPK2
Os06g0708075		0.31	-1.689	2.60504e-10	1.78912e-07
Os01g0565900	LOC_Os01g38510	0.31	-1.688	0.00179853	0.0572781	protein_transport_protein_Sec61_subunit_beta_putative_expressed
Os06g0714951		0.312	-1.68	0.00500436	0.101503
Os03g0189100	LOC_Os03g08970	0.315	-1.666	0.0126417	0.168687	expressed_protein
Os02g0630475		0.316	-1.664	5.6659e-05	0.00522892
Os01g0832600	LOC_Os01g61610	0.316	-1.662	0.0105512	0.154801	flavonol_synthase%2Fflavanone_3-hydroxylase_putative_expressed	2ODD5
Os01g0332150		0.317	-1.657	2.83287e-09	1.5211e-06
Os03g0755600	LOC_Os03g54850	0.317	-1.656	0.0448554	0.321834	NLI_interacting_factor-like_phosphatase_putative_expressed
Os05g0490400	LOC_Os05g41150	0.318	-1.655	0.00187887	0.0586542	expressed_protein	OsSTA155
Os03g0700750		0.318	-1.652	0.000126077	0.00944534
Os04g0602500	LOC_Os04g51340	0.319	-1.651	0.0230618	0.229932	pectinacetylesterase_domain_containing_protein_expressed
Os02g0649300	LOC_Os02g43330	0.318	-1.651	0.0167352	0.19473	homeobox_associated_leucine_zipper_putative_expressed	OsHOX24
Os02g0807900	LOC_Os02g56380	0.318	-1.651	0.0389519	0.299718	OsWAK21_-_OsWAK_receptor-like_cytoplasmic_kinase_OsWAK-RLCK_expressed	WAK21
Os02g0686700		0.319	-1.65	0.0231215	0.230059
Os01g0201800	LOC_Os01g10520	0.32	-1.646	0.0121627	0.165669	expressed_protein
Os03g0764100	LOC_Os03g55540	0.32	-1.646	0.0200923	0.213826	ZOS3-18_-_C2H2_zinc_finger_protein_expressed	WZF1
Os06g0148700	LOC_Os06g05590	0.32	-1.643	0.0178149	0.201266	OsFBX186_-_F-box_domain_containing_protein_expressed	OsFbox293
Os04g0619400	LOC_Os04g52840	0.32	-1.643	4.51038e-06	0.000756822	tyrosine_protein_kinase_domain_containing_protein_putative_expressed	RLCK160
Os02g0626400	LOC_Os02g41650	0.32	-1.642	1.92381e-06	0.000381302	phenylalanine_ammonia-lyase_putative_expressed	OsPAL
Os11g0229300	LOC_Os11g12320	0.321	-1.641	0.0122452	0.166104	disease_resistance_protein_RPM1_putative_expressed
Os11g0229300	LOC_Os11g12300	0.321	-1.641	0.0122452	0.166104	NBS-LRR_disease_resistance_protein_putative_expressed
Os01g0332100	LOC_Os01g22900	0.321	-1.641	6.05858e-09	2.75264e-06	neutral%2Falkaline_invertase_putative_expressed	NIN2
Os12g0552400	LOC_Os12g36630	0.321	-1.639	0.0444136	0.320522	universal_stress_protein_domain_containing_protein_putative_expressed
Os10g0392400	LOC_Os10g25290	0.322	-1.636	1.47027e-05	0.00194709	ZIM_domain_containing_protein_putative_expressed	OsJAZ12|OsTIFY11D
Os10g0580900	LOC_Os10g43060	0.322	-1.634	0.00139722	0.0490637	expressed_protein
Os03g0738600	LOC_Os03g52860	0.322	-1.633	0.000258529	0.0155496	lipoxygenase_putative_expressed	L-2
Os02g0592400	LOC_Os02g37930	0.323	-1.632	0.000610924	0.028729	hypoxia-responsive_family_protein_putative_expressed	OsHIGD4
Os08g0512801		0.323	-1.629	2.49253e-06	0.00046885
Os04g0623300	LOC_Os04g53190	0.324	-1.628	4.02587e-08	1.43243e-05	CPuORF12_-_conserved_peptide_uORF-containing_transcript_expressed	PAO3
Os04g0623300	LOC_Os04g53195	0.324	-1.628	4.02587e-08	1.43243e-05	expressed_protein	PAO3
Os10g0542400	LOC_Os10g39640	0.324	-1.626	2.37739e-05	0.00271077	expansin_precursor_putative_expressed
Os12g0131150	LOC_Os12g03720	0.324	-1.625	0.00931415	0.14487	glucosamine--fructose-6-phosphate_aminotransferase_1_putative_expressed
Os01g0629400	LOC_Os01g43870	0.325	-1.621	6.75915e-07	0.000154737	NLI_interacting_factor-like_phosphatase_putative_expressed
Os01g0648225		0.326	-1.619	0.000254922	0.0154905
Os09g0475500	LOC_Os09g29940	0.326	-1.618	0.00730646	0.12715	auxin-independent_growth_promoter_protein_putative_expressed
Os09g0557600		0.326	-1.618	0.0425917	0.313044
Os10g0574750		0.326	-1.618	2.92818e-05	0.00316758
Os01g0648000	LOC_Os01g45990	0.328	-1.609	0.000158409	0.0110857	potassium_channel_AKT1_putative_expressed	OsAKT1
Os04g0602300	LOC_Os04g51320	0.328	-1.606	0.00935385	0.145159	transcription_factor_TF2_putative_expressed
Os04g0492400	LOC_Os04g41500	0.329	-1.604	8.5846e-06	0.00125505	expressed_protein
Os01g0833500	LOC_Os01g61690	0.33	-1.6	0.00038454	0.0208041	OsSCP5_-_Putative_Serine_Carboxypeptidase_homologue_expressed	SCP5
Os01g0893400	LOC_Os01g66890	0.331	-1.593	0.0119595	0.164166	BTBZ1_-_Bric-a-Brac_Tramtrack_and_Broad_Complex_BTB_domain_with_TAZ_zinc_finger_and_Calmodulin-binding_domains_expressed
Os08g0435900	LOC_Os08g33820	0.332	-1.59	2.60216e-06	0.000486373	chlorophyll_A-B_binding_protein_putative_expressed	Lhca4|DYE1
Os02g0149650		0.333	-1.588	0.0381923	0.297284
Os05g0449250		0.333	-1.585	0.00327458	0.0787889
Os04g0533300	LOC_Os04g45070	0.334	-1.584	1.45379e-08	6.04693e-06	remorin_putative_expressed	REM1.5
Os11g0229333		0.334	-1.581	0.0110337	0.158205
Os01g0541800	LOC_Os01g36070	0.335	-1.579	0.0183514	0.204175	nodulin_MtN3_family_protein_putative_expressed	SWEET2A
Os10g0510500	LOC_Os10g36703	0.336	-1.575	0.00866968	0.139178	CPuORF40_-_conserved_peptide_uORF-containing_transcript_expressed	SAUR56
Os01g0128250		0.336	-1.573	0.00158964	0.0528663
Os06g0254700	LOC_Os06g14370	0.337	-1.57	0.000152385	0.0107661	caleosin_related_protein_putative_expressed
Os04g0669300	LOC_Os04g57350	0.337	-1.569	0.0282355	0.254868	EH_domain-containing_protein_1_putative_expressed
Os02g0180700	LOC_Os02g08420	0.338	-1.567	0.00213833	0.0625238	cinnamoyl_CoA_reductase_putative_expressed	CCR21
Os01g0606900	LOC_Os01g42190	0.338	-1.566	0.00151493	0.051424	heat_shock_protein_DnaJ_putative_expressed	BPH33
Os04g0618700	LOC_Os04g52780	0.338	-1.566	0.00361572	0.0839853	leucine-rich_repeat_receptor_protein_kinase_EXS_precursor_putative_expressed	OsFLS2
Os04g0531400	LOC_Os04g44900	0.339	-1.562	0.00244705	0.067287	lectin-like_receptor_kinase_putative_expressed	SIT2
Os08g0562600	LOC_Os08g44850	0.339	-1.561	9.8114e-05	0.00780998	C2_domain_containing_protein_putative_expressed
Os04g0496950		0.34	-1.558	0.00363732	0.0839853
Os08g0448000	LOC_Os08g34790	0.34	-1.556	0.019082	0.208158	AMP-binding_domain_containing_protein_expressed	Os4CL5
Os10g0542550		0.34	-1.554	5.74385e-05	0.00524886
Os05g0554450		0.341	-1.553	0.00891907	0.14146
Os01g0120300	LOC_Os01g03020	0.341	-1.553	1.72365e-06	0.000346278	tRNA_synthetase_class_I_putative_expressed
Os01g0580500	LOC_Os01g39860	0.341	-1.55	0.000792881	0.0332221	1-aminocyclopropane-1-carboxylate_oxidase_protein_putative_expressed	OsACO7
Os02g0703700		0.342	-1.549	0.000599272	0.0283617
Os03g0324650		0.342	-1.548	0.00602396	0.11522
Os03g0701200	LOC_Os03g49440	0.342	-1.548	0.00242563	0.0671985	phosphatase_putative_expressed
Os05g0163900	LOC_Os05g07120	0.343	-1.543	0.0129963	0.171395	basic_helix-loop-helix_putative_expressed	OsbHLH036
Os08g0141400	LOC_Os08g04630	0.344	-1.538	2.23333e-06	0.000425513	external_NADH-ubiquinone_oxidoreductase_1_mitochondrial_precursor_putative_expressed
Os04g0684900	LOC_Os04g58810	0.345	-1.537	0.0129414	0.170847	CAF1_family_ribonuclease_containing_protein_putative_expressed	OsCAF1B
Os03g0302200	LOC_Os03g19020	0.345	-1.535	6.8537e-07	0.000155695	PHD-finger_family_protein_expressed	OsHIRP1
Os05g0336200	LOC_Os05g27050	0.346	-1.532	0.035407	0.286505	peptide_transporter_putative_expressed
Os05g0516700	LOC_Os05g44060	0.346	-1.529	0.00132586	0.0476341	expressed_protein
Os06g0143400	LOC_Os06g05130	0.347	-1.526	6.39457e-05	0.00568809	myristoyl-acyl_carrier_protein_thioesterase_chloroplast_precursor_putative_expressed	OsFATB1
Os10g0205300	LOC_Os10g13810	0.348	-1.523	0.0361558	0.288972	glycosyltransferase_family_43_protein_putative_expressed	OsGT43G
Os06g0185900	LOC_Os06g08670	0.349	-1.52	0.023927	0.233981	glutathione_peroxidase_putative_expressed	GPX4
Os03g0148400	LOC_Os03g05460	0.349	-1.518	0.000788324	0.0332108	expressed_protein
Os09g0521700	LOC_Os09g34985	0.35	-1.515	0.0119041	0.163817	expressed_protein
Os09g0521700	LOC_Os09g34980	0.35	-1.515	0.0119041	0.163817	zinc_knuckle_family_protein_expressed
Os05g0512200	LOC_Os05g43650	0.35	-1.513	0.0386853	0.298759	expressed_protein
Os03g0569850		0.351	-1.512	0.0259672	0.244848
Os04g0492800	LOC_Os04g41540	0.351	-1.509	0.0205207	0.215741	OsCML22_-_Calmodulin-related_calcium_sensor_protein_expressed	CML22
Os07g0510833	LOC_Os07g32660	0.351	-1.509	0.0420985	0.311047	monocopper_oxidase_putative_expressed
Os04g0619450		0.352	-1.507	0.0023193	0.0657328
Os08g0213400	LOC_Os08g11220	0.354	-1.498	0.00472884	0.0981384	expressed_protein
Os07g0669675		0.354	-1.498	1.94e-07	5.35527e-05
Os06g0193400	LOC_Os06g09370	0.354	-1.498	8.80971e-06	0.00127534	PTF1_putative_expressed	OsPTF1
Os01g0623200	LOC_Os01g43460	0.355	-1.494	0.0191099	0.208306	C4-dicarboxylate_transporter%2Fmalic_acid_transport_protein_expressed	SLAC
Os12g0547600	LOC_Os12g36110	0.356	-1.491	0.0019313	0.0597852	calmodulin_binding_protein_putative_expressed	CaMBP
Os05g0484800	LOC_Os05g40630	0.356	-1.491	0.0324976	0.274447	DUF567_domain_containing_protein_putative_expressed
Os03g0638000	LOC_Os03g43684	0.356	-1.491	0.00119468	0.0447731	KIP1_putative_expressed
Os11g0537375		0.356	-1.491	0.000679031	0.0302917
Os02g0602201		0.356	-1.488	2.48994e-06	0.00046885
Os07g0150100	LOC_Os07g05570	0.357	-1.485	2.81644e-09	1.5211e-06	ERD4_protein_putative_expressed	ERD4
Os11g0110000	LOC_Os11g01875	0.357	-1.485	0.0476021	0.330618	lipase-related_putative_expressed
Os02g0793600		0.357	-1.485	0.0414797	0.309406
Os02g0448600	LOC_Os02g25080	0.358	-1.481	0.00140285	0.04914	expressed_protein
Os04g0476600	LOC_Os04g40070	0.359	-1.479	0.0476997	0.331062	GRAM_and_C2_domains_containing_protein_putative_expressed
Os02g0452601	LOC_Os02g25580	0.359	-1.476	0.0123411	0.166724	Sec1_family_transport_protein_putative_expressed
Os01g0747400	LOC_Os01g54350	0.36	-1.473	0.0114027	0.160583	protein_kinase_domain_containing_protein_expressed
Os02g0197600	LOC_Os02g10390	0.361	-1.471	0.00248063	0.0678166	chlorophyll_A-B_binding_protein_putative_expressed	OsLhca3
Os06g0708000	LOC_Os06g49430	0.361	-1.469	2.26121e-09	1.30937e-06	CGMC_MAPKCMGC_2.11_-_CGMC_includes_CDA_MAPK_GSK3_and_CLKC_kinases_expressed	OsWJUMK1|OsMPK12|OsBWMK1
Os01g0760900	LOC_Os01g55560	0.363	-1.464	0.000105375	0.00827639	ABIL3_putative_expressed
Os03g0388500	LOC_Os03g27080	0.362	-1.464	0.000636989	0.0293472	calmodulin-binding_transcription_activator_2_putative_expressed
Os01g0199550		0.364	-1.46	0.0390442	0.299884
Os02g0526400	LOC_Os02g32520	0.364	-1.459	3.93009e-05	0.00399369	ERD1_protein_chloroplast_precursor_putative_expressed	OsClpD1
Os07g0553000	LOC_Os07g36700	0.366	-1.449	0.0388644	0.299405	CSLF1_-_cellulose_synthase-like_family_F%3B_beta13%3B14_glucan_synthase_expressed	CSLF1
Os01g0867400		0.367	-1.448	0.0346733	0.283613
Os06g0317200	LOC_Os06g21240	0.367	-1.446	0.0286278	0.256737	glycine_rich_protein_family_protein_putative_expressed
Os03g0116300	LOC_Os03g02514	0.367	-1.446	1.4405e-05	0.00191625	hydrolase_alpha%2Fbeta_fold_family_protein_putative_expressed
Os02g0629000	LOC_Os02g41840	0.367	-1.445	0.000267326	0.0158527	DUF584_domain_containing_protein_putative_expressed
Os03g0762500	LOC_Os03g55430	0.367	-1.445	0.0262997	0.246536	expressed_protein
Os04g0584600	LOC_Os04g49510	0.367	-1.445	5.60649e-05	0.00519031	CAMK_CAMK_like.27_-_CAMK_includes_calcium%2Fcalmodulin_depedent_protein_kinases_expressed	OsCDPK7
Os03g0752300	LOC_Os03g54100	0.368	-1.444	0.000131891	0.00976189	potassium_channel_protein_putative_expressed	OsTPKa
Os11g0572700	LOC_Os11g36440	0.369	-1.438	7.76728e-06	0.00116373	amine_oxidase_flavin-containing_domain_containing_protein_expressed	OsCRTISO|ZEBRA2|MHZ5|MIT3
Os01g0314800	LOC_Os01g21250	0.37	-1.435	0.0120344	0.164759	late_embryogenesis_abundant_protein_putative_expressed	LEA9
Os07g0103100	LOC_Os07g01310	0.37	-1.434	0.00109858	0.0419707	glutamate_receptor_putative_expressed	OsGLR3.6
Os02g0602100	LOC_Os02g39010	0.371	-1.43	5.80208e-06	0.000914922	cyclin-dependent_kinase_G-1_putative_expressed	OsMSRPK1|Orysa;CDKG;1
Os12g0601800	LOC_Os12g40920	0.372	-1.426	0.0051962	0.104462	bZIP_transcription_factor_domain_containing_protein_expressed	BZIP88
Os05g0455400	LOC_Os05g38140	0.372	-1.426	0.0145971	0.181127	basic_helix-loop-helix_DND-binding_domain_containing_protein_expressed	OsbHLH058|OsPRI2
Os03g0645900	LOC_Os03g44380	0.372	-1.426	1.6e-08	6.54792e-06	9-cis-epoxycarotenoid_dioxygenase_1_chloroplast_precursor_putative_expressed	OsNCED3
Os09g0542100	LOC_Os09g37012	0.372	-1.425	0.00630129	0.118755	eukaryotic_aspartyl_protease_domain_containing_protein_expressed
Os04g0585000	LOC_Os04g49550	0.373	-1.422	0.00162925	0.0535634	RING-H2_finger_protein_ATL2A_putative_expressed
Os01g0884300	LOC_Os01g66120	0.374	-1.421	4.25006e-05	0.00421184	No_apical_meristem_protein_putative_expressed	OsNAC6|SNAC2
Os03g0805850		0.374	-1.419	0.0420201	0.310892
Os03g0805900	LOC_Os03g59120	0.374	-1.419	0.0420422	0.310892	pheophorbide_a_oxygenase_chloroplast_precursor_putative_expressed
Os02g0212900	LOC_Os02g12130	0.374	-1.418	0.00539095	0.107354	cysteine-rich_receptor-like_protein_kinase_35_precursor_putative_expressed	RLCK66
Os04g0547900	LOC_Os04g46280	0.375	-1.415	9.07617e-07	0.000197086	hydrolase_NUDIX_family_domain_containing_protein_expressed
Os01g0102900	LOC_Os01g01340	0.375	-1.413	5.89e-07	0.000138051	light-induced_protein_1-like_putative_expressed	Lir1|OsLIR1
Os01g0672400	LOC_Os01g48190	0.376	-1.413	0.000191062	0.0124558	drought_induced_19_protein_putative_expressed	OsDi19-3
Os05g0427100	LOC_Os05g35260	0.376	-1.412	4.17815e-05	0.00416855	PB1_domain_containing_protein_expressed
Os12g0270300	LOC_Os12g17090	0.376	-1.412	1.34898e-07	3.94437e-05	stripe_rust_resistance_protein_Yr10_putative_expressed
Os03g0127500	LOC_Os03g03550	0.376	-1.411	0.00733828	0.127271	bZIP_family_transcription_factor_putative_expressed	BZIP25
Os06g0152600	LOC_Os06g05930	0.376	-1.411	0.0425394	0.312973	expressed_protein
Os03g0645966		0.376	-1.411	2.20532e-07	5.97501e-05
Os12g0424300	LOC_Os12g23620	0.376	-1.41	4.06528e-07	0.000100887	expressed_protein
Os01g0207400	LOC_Os01g10950	0.376	-1.41	0.015768	0.187691	peptide-N4-asparagine_amidase_A_putative_expressed
Os06g0729900	LOC_Os06g51360	0.377	-1.408	0.0026423	0.0697963	lysM_domain_containing_protein_putative_expressed
Os02g0703600	LOC_Os02g47470	0.377	-1.408	0.00116216	0.0438886	cytochrome_P450_putative_expressed	OsABA8ox1
Os11g0454300	LOC_Os11g26790	0.377	-1.407	0.00271393	0.0709417	dehydrin_putative_expressed	RAB21|OsRab16A
Os04g0639000	LOC_Os04g54610	0.378	-1.403	0.0443645	0.320334	expressed_protein
Os03g0141200	LOC_Os03g04770	0.379	-1.401	0.000229694	0.0141911	beta-amylase_putative_expressed	OsBamy2
Os07g0642600	LOC_Os07g44820	0.379	-1.399	1.40104e-05	0.00187219	expressed_protein
Os04g0585050		0.379	-1.398	0.000203138	0.0130964
Os07g0245100	LOC_Os07g14150	0.38	-1.396	6.11579e-05	0.00550645	cytidine_deaminase_putative_expressed
Os01g0658800		0.38	-1.395	4.21437e-05	0.00419053
Os08g0444500	LOC_Os08g34510	0.38	-1.394	1.54196e-05	0.00199372	expressed_protein
Os11g0227200	LOC_Os11g12000	0.381	-1.392	0.0209224	0.218181	NBS-LRR_disease_resistance_protein_putative_expressed	OsLRR
Os01g0923000	LOC_Os01g69870	0.381	-1.391	0.00683844	0.123407	expressed_protein
Os05g0555600	LOC_Os05g48200	0.381	-1.39	0.0118572	0.163477	glutamate_synthase_chloroplast_precursor_putative_expressed	OsNADH-GOGAT2
Os09g0337500	LOC_Os09g16780	0.382	-1.388	0.00487187	0.100192	expressed_protein
Os03g0586700	LOC_Os03g38970	0.383	-1.385	1.06511e-07	3.34625e-05	metal_ion_binding_protein_putative_expressed
Os02g0515125		0.384	-1.381	0.0169201	0.196263
Os04g0552300	LOC_Os04g46660	0.385	-1.378	0.0428401	0.314199	cyclin_putative_expressed	CYCU2;1
Os07g0669650	LOC_Os07g47350	0.385	-1.378	2.28866e-05	0.00265053	potassium_transporter_putative_expressed	HAK7
Os05g0440201		0.385	-1.378	0.00368449	0.0846541
Os01g0919400	LOC_Os01g69030	0.385	-1.377	0.000427845	0.0224027	sucrose-phosphate_synthase_putative_expressed	OsSPS1
Os01g0860450		0.386	-1.374	0.0205841	0.2161
Os01g0777200	LOC_Os01g56930	0.386	-1.372	0.00107522	0.0413994	eukaryotic_aspartyl_protease_domain_containing_protein_expressed
Os08g0483600	LOC_Os08g37720	0.387	-1.369	0.00169985	0.0549739	expressed_protein
Os01g0848200	LOC_Os01g62900	0.387	-1.369	5.35368e-08	1.8173e-05	amino_acid_kinase_putative_expressed	P5CS2
Os03g0273800	LOC_Os03g16670	0.388	-1.365	1.79677e-07	5.05353e-05	haloacid_dehalogenase-like_hydrolase_family_protein_putative_expressed
Os06g0203000		0.388	-1.365	0.0397868	0.302519
Os03g0268600	LOC_Os03g16170	0.388	-1.365	1.82288e-07	5.0786e-05	protein_phosphatase_2C_putative_expressed	OsPP2C30
Os04g0556350		0.388	-1.364	7.17045e-06	0.00109154
Os02g0594800	LOC_Os02g38130	0.389	-1.362	0.00334186	0.0798478	no_apical_meristem_protein_putative_expressed	NAC50
Os11g0109800	LOC_Os11g01860	0.39	-1.36	0.0341793	0.2814	pentatricopeptide_putative_expressed
Os04g0176400	LOC_Os04g09720	0.39	-1.359	0.0480001	0.331971	OsSCP22_-_Putative_Serine_Carboxypeptidase_homologue_expressed	SCP22
Os03g0402800	LOC_Os03g28940	0.39	-1.359	6.48914e-05	0.00571776	ZIM_domain_containing_protein_putative_expressed	TIFY10A
Os01g0884350		0.39	-1.357	0.000215143	0.0135634
Os02g0807200		0.39	-1.357	0.000619842	0.0289841
Os07g0260000	LOC_Os07g15640	0.391	-1.354	0.0278158	0.253457	CRR4_putative_expressed	PPR
Os11g0213700	LOC_Os11g10770	0.391	-1.353	0.000188701	0.012329	disease_resistance_protein_RGA3_putative_expressed
Os11g0213700	LOC_Os11g10760	0.391	-1.353	0.000188701	0.012329	NBS-LRR_disease_resistance_protein_putative_expressed
Os05g0146100	LOC_Os05g05354	0.392	-1.352	0.00767749	0.129858	expressed_protein
Os02g0769800	LOC_Os02g53040	0.392	-1.352	0.00433112	0.0935043	STE_MEKK_ste11_MAP3K.11_-_STE_kinases_include_homologs_to_sterile_7_sterile_11_and_sterile_20_from_yeast_expressed
Os01g0373400	LOC_Os01g27590	0.392	-1.351	0.0239432	0.233981	transposon_protein_putative_Pong_sub-class_expressed	MSL02
Os02g0729400	LOC_Os02g49680	0.392	-1.351	0.00596352	0.114435	arsenate_reductase_putative_expressed	STR11
Os01g0652200		0.394	-1.345	0.017826	0.201315
Os05g0542150		0.394	-1.345	5.68517e-06	0.000902659
Os01g0165100	LOC_Os01g07130	0.394	-1.344	0.00940629	0.145438	expressed_protein
Os03g0261800	LOC_Os03g15530	0.394	-1.342	2.72817e-06	0.000497336	expressed_protein
Os10g0561300	LOC_Os10g41190	0.394	-1.342	8.0893e-05	0.0067484	transporter_family_protein_putative_expressed
Os09g0491692	LOC_Os09g31466	0.395	-1.34	0.0171913	0.197854	expressed_protein
Os10g0345100	LOC_Os10g20470	0.395	-1.339	0.0168932	0.19618	MATE_efflux_family_protein_putative_expressed
Os02g0488600	LOC_Os02g28720	0.395	-1.339	0.00016212	0.0112016	spotted_leaf_11_putative_expressed	OsPUB8
Os02g0301100	LOC_Os02g19820	0.396	-1.336	0.000835159	0.0345918	nodulin_MtN3_family_protein_putative_expressed	OsSWEET4
Os04g0352400	LOC_Os04g28420	0.397	-1.332	0.00699521	0.124519	peptidyl-prolyl_isomerase_putative_expressed	rFKBP65|OsFKBP65
Os03g0268750		0.397	-1.331	7.69344e-07	0.000169554
Os09g0486500	LOC_Os09g31200	0.398	-1.328	2.79871e-05	0.00304987	AN1-like_zinc_finger_domain_containing_protein_expressed	OSISAP1
Os04g0362375		0.399	-1.325	0.0471479	0.329397
Os01g0716900		0.4	-1.323	4.2728e-05	0.00422021
Os10g0476400	LOC_Os10g33660	0.4	-1.323	0.00135727	0.0482347	SNF7_domain_containing_protein_putative_expressed
Os03g0305400	LOC_Os03g19270	0.4	-1.323	0.00656314	0.121461	universal_stress_protein_domain_containing_protein_putative_expressed
Os05g0498400	LOC_Os05g41900	0.4	-1.322	2.92861e-06	0.000518297	translation_initiation_factor_SUI1_putative_expressed	SUI1
Os03g0116333		0.4	-1.321	9.42922e-05	0.00758757
Os03g0582000	LOC_Os03g38540	0.401	-1.319	2.70065e-05	0.00296489	folic_acid_binding_protein_putative_expressed
Os10g0112600	LOC_Os10g02350	0.402	-1.316	0.000324709	0.0184291	transmembrane_9_superfamily_member_putative_expressed
Os05g0495300	LOC_Os05g41550	0.402	-1.315	0.000249536	0.0152258	expressed_protein
Os12g0568100	LOC_Os12g38040	0.402	-1.315	0.0431473	0.315325	metallothionein_family_protein_expressed
Os09g0393200	LOC_Os09g22540	0.402	-1.314	2.13311e-05	0.00251838	transcription_factor_jumonji_putative_expressed	JMJ718
Os04g0556300	LOC_Os04g46960	0.403	-1.311	3.95167e-06	0.000674571	glutathione_peroxidase_domain_containing_protein_expressed	OsGPX1
Os05g0545400	LOC_Os05g46760	0.404	-1.308	0.0152859	0.184858	STE_MEKK_ste11_MAP3K.19_-_STE_kinases_include_homologs_to_sterile_7_sterile_11_and_sterile_20_from_yeast_expressed
Os04g0678700	LOC_Os04g58200	0.405	-1.305	0.00253751	0.0683405	protochlorophyllide_reductase_A_chloroplast_precursor_putative_expressed	OsPORA
Os01g0199400	LOC_Os01g10250	0.405	-1.303	0.00768254	0.129869	hydrolase_alpha%2Fbeta_fold_family_domain_containing_protein_expressed
Os12g0183200	LOC_Os12g08270	0.406	-1.302	0.0456792	0.325138	inositol-1-monophosphatase_putative_expressed
Os07g0252400	LOC_Os07g14850	0.407	-1.298	7.51236e-05	0.00644927	CESA6_-_cellulose_synthase_expressed	CESA6
Os03g0321500	LOC_Os03g20530	0.407	-1.298	2.51363e-05	0.00281841	DUF630%2FDUF632_domains_containing_protein_putative_expressed
Os02g0216000	LOC_Os02g12450	0.408	-1.295	0.0431872	0.315493	receptor-like_protein_kinase_2_precursor_putative_expressed
Os01g0955000	LOC_Os01g72520	0.408	-1.295	0.00241586	0.0671326	phosphoesterase_family_protein_putative_expressed	NPC2
Os11g0126900	LOC_Os11g03300	0.408	-1.294	0.0124987	0.167728	NAC_domain_transcription_factor_putative_expressed	ONAC122|OsNAC10
Os04g0409200	LOC_Os04g33460	0.408	-1.294	7.55687e-07	0.000167797	14-alpha-glucan-branching_enzyme_2_chloroplast_precursor_putative_expressed	SBE4
Os02g0799000	LOC_Os02g55560	0.408	-1.293	0.00210878	0.0623669	protein_phosphatase_2C_putative_expressed	OsPP2C27
Os01g0359600	LOC_Os01g25740	0.409	-1.29	0.0459578	0.325852	powdery_mildew_resistance_protein_PM3F_putative_expressed
Os04g0571450		0.409	-1.288	0.0159351	0.188539
Os03g0187400	LOC_Os03g08840	0.409	-1.288	0.00654799	0.121417	zinc_finger_protein_putative_expressed
Os04g0447100	LOC_Os04g37430	0.409	-1.288	0.0173879	0.199417	lipoxygenase_protein_putative_expressed	SPLIT-HULL(SPH)
Os04g0571600	LOC_Os04g48290	0.41	-1.287	0.0156112	0.186821	MATE_efflux_family_protein_putative_expressed
Os02g0692700	LOC_Os02g46610	0.41	-1.285	0.003381	0.0803279	zinc-binding_protein_putative_expressed
Os11g0592600	LOC_Os11g38010	0.411	-1.284	0.000407756	0.0218149	targeting_protein_for_Xklp2_putative_expressed
Os04g0452000	LOC_Os04g37904	0.411	-1.282	0.00016238	0.0112016	protein_phosphatase_2C_putative_expressed	OsPP2C41
Os02g0814000	LOC_Os02g56900	0.412	-1.28	0.0182906	0.204175	thioredoxin_family_protein_putative_expressed
Os05g0595100	LOC_Os05g51670	0.412	-1.279	0.00923388	0.144222	NAD_dependent_epimerase%2Fdehydratase_family_protein_putative_expressed	OsUGE1
Os09g0553300	LOC_Os09g38040	0.413	-1.277	0.000528479	0.0262303	hydrolase_NUDIX_family_protein_expressed
Os05g0589200	LOC_Os05g51150	0.413	-1.276	0.000485181	0.0247896	RNA_polymerase_sigma_factor_putative_expressed	SIG3
Os12g0131100	LOC_Os12g03720	0.413	-1.275	0.00445708	0.0952434	glucosamine--fructose-6-phosphate_aminotransferase_1_putative_expressed
Os03g0279816	LOC_Os03g17164	0.415	-1.269	0.00547296	0.108417	kinesin-related_protein_putative_expressed
Os06g0498400	LOC_Os06g30310	0.415	-1.269	1.17135e-07	3.56622e-05	alpha-glucan_water_dikinase_chloroplast_precursor_putative_expressed	OsGWD1
Os02g0780700	LOC_Os02g54010	0.416	-1.267	1.99396e-05	0.00241334	lipase_class_3_family_protein_putative_expressed
Os01g0794500	LOC_Os01g58220	0.416	-1.266	0.00152399	0.0515079	translation_initiation_factor_SUI1_putative_expressed
Os08g0434000	LOC_Os08g33700	0.416	-1.265	0.00559447	0.109914	pentatricopeptide_putative_expressed
Os01g0342750	LOC_Os01g24010	0.416	-1.265	0.0213007	0.220418	pleiotropic_drug_resistance_protein_putative_expressed	PDR16
Os06g0717100	LOC_Os06g50330	0.417	-1.263	8.80454e-05	0.00722266	senescence-associated_protein_putative_expressed
Os12g0478200	LOC_Os12g29400	0.417	-1.263	0.0470819	0.329172	GRAM_domain_containing_protein_expressed	OsABA45
Os08g0400200	LOC_Os08g30910	0.417	-1.263	0.000677992	0.0302917	YDG%2FSRA_domain_containing_protein_expressed	OsSET30
Os02g0640300	LOC_Os02g42740	0.417	-1.262	0.00134792	0.0481338	cytochrome_b5-like_Heme%2FSteroid_binding_domain_containing_protein_expressed
Os03g0667100	LOC_Os03g46440	0.417	-1.262	0.000185128	0.0122105	BTBA4_-_Bric-a-BracTramtrack_Broad_Complex_BTB_domain_with_Ankyrin_repeat_region_expressed	NH3
Os10g0203000	LOC_Os10g13550	0.418	-1.258	8.63735e-06	0.00125654	endonuclease%2Fexonuclease%2Fphosphatase_family_domain_containing_protein_expressed	IREN
Os12g0224000	LOC_Os12g12260	0.419	-1.255	0.00369389	0.0847068	diacylglycerol_kinase_1_putative_expressed
Os01g0654100	LOC_Os01g46570	0.419	-1.254	1.54599e-05	0.00199372	CTP_synthase_putative_expressed
Os01g0600900	LOC_Os01g41710	0.419	-1.253	7.62155e-05	0.00650519	chlorophyll_A-B_binding_protein_putative_expressed	CAB2R
Os05g0583000	LOC_Os05g50610	0.419	-1.253	0.0434181	0.316534	WRKY8_expressed	OsWRKY8
Os01g0535001		0.42	-1.252	9.70938e-06	0.00138521
Os03g0815100	LOC_Os03g60080	0.42	-1.252	0.00609018	0.116186	NAC_domain-containing_protein_67_putative_expressed	OsNAC19|SNAC1|OsNAC9
Os04g0509600	LOC_Os04g43070	0.42	-1.25	0.0303003	0.264917	ammonium_transporter_protein_putative_expressed	OsAMT1;1|OsAMT1.1
Os02g0717650		0.421	-1.248	0.04347	0.316744
Os02g0475300	LOC_Os02g27480	0.422	-1.246	0.00566482	0.110636	membrane_attack_complex_component%2Fperforin%2Fcomplement_C9_putative_expressed
Os03g0667150		0.422	-1.246	0.000902419	0.0365242
Os06g0589300	LOC_Os06g38950	0.422	-1.245	0.0248493	0.239806	ABC_transporter_ATP-binding_protein_putative_expressed	ABCA2
Os11g0213800	LOC_Os11g10770	0.422	-1.245	0.00502399	0.101832	disease_resistance_protein_RGA3_putative_expressed
Os04g0449500	LOC_Os04g37670	0.422	-1.244	0.031033	0.2677	steroid_nuclear_receptor_ligand-binding_putative_expressed
Os06g0602400	LOC_Os06g40020	0.422	-1.243	0.0306806	0.265629	DEAD-box_ATP-dependent_RNA_helicase_52A_putative_expressed	OsRH52A
Os01g0279700	LOC_Os01g17240	0.423	-1.243	0.00126943	0.0464757	transporter_major_facilitator_family_putative_expressed	PT21
Os05g0541000		0.423	-1.242	0.00718816	0.126388
Os06g0700550		0.423	-1.242	0.00126645	0.0464625
Os12g0124700	LOC_Os12g03130	0.423	-1.241	0.0294091	0.260442	CDC45A_-_Putative_DNA_replication_initiation_protein_expressed	CDC45-1
Os04g0404800	LOC_Os04g33190	0.423	-1.24	0.0391866	0.300353	AMP-binding_enzyme_putative_expressed
Os01g0654150		0.423	-1.24	2.05498e-05	0.00244708
Os01g0661500	LOC_Os01g47262	0.424	-1.239	2.52905e-05	0.00281841	AMSH-like_protease_putative_expressed
Os10g0532600	LOC_Os10g38880	0.424	-1.239	0.0189807	0.20753	DUF623_domain_containing_protein_expressed	OsOFP17
Os04g0530500	LOC_Os04g44820	0.424	-1.239	2.56532e-05	0.00283741	zinc_finger_C3HC4_type_domain_containing_protein_expressed	OsRDCP1
Os05g0540900	LOC_Os05g46340	0.424	-1.237	0.00714024	0.126181	expressed_protein
Os06g0708050		0.424	-1.237	0.000279391	0.016448
Os01g0261200	LOC_Os01g15640	0.424	-1.237	3.68525e-05	0.00379869	no_apical_meristem_protein_putative_expressed	OsNTL3
Os02g0148300	LOC_Os02g05490	0.426	-1.232	0.000196144	0.0127029	expressed_protein
Os04g0604250	LOC_Os04g51454	0.426	-1.232	0.012163	0.165669	expressed_protein
Os02g0597300	LOC_Os02g38392	0.426	-1.231	0.00227415	0.0650643	NBS-LRR_disease_resistance_protein_putative_expressed
Os03g0310500	LOC_Os03g19690	0.426	-1.23	0.00237038	0.0664845	expressed_protein
Os06g0713201		0.426	-1.23	0.00450974	0.0956077
Os10g0473600		0.426	-1.23	3.64783e-05	0.00377992
Os08g0337100	LOC_Os08g24930	0.428	-1.225	4.04138e-05	0.00407338	expressed_protein
Os05g0502200	LOC_Os05g42270	0.428	-1.224	0.00247467	0.0677312	acyltransferase_putative_expressed
Os03g0379300	LOC_Os03g26210	0.428	-1.224	0.0453269	0.324053	helix-loop-helix_DNA-binding_domain_containing_protein_expressed	OsIRO3|OsbHLH063
Os03g0757900	LOC_Os03g55070	0.428	-1.223	0.000570302	0.0277009	UDP-glucose_6-dehydrogenase_putative_expressed
Os01g0739500	LOC_Os01g53730	0.429	-1.221	0.00203044	0.0616562	expressed_protein	O3L5
Os08g0379200	LOC_Os08g29150	0.43	-1.219	0.00201019	0.0616562	phospholipid-transporting_ATPase_putative_expressed
Os03g0743500	LOC_Os03g53200	0.43	-1.218	0.0359927	0.288507	OsCML4_-_Calmodulin-related_calcium_sensor_protein_expressed	CML4
Os08g0512700	LOC_Os08g40180	0.431	-1.215	1.6313e-06	0.000330788	3-hydroxy-3-methylglutaryl-coenzyme_A_reductase_putative_expressed	OsHMGR3
Os06g0574200	LOC_Os06g37620	0.431	-1.213	0.000590942	0.0281666	protein_kinase_family_protein_putative_expressed	RLCK207
Os09g0438000	LOC_Os09g26660	0.432	-1.212	0.000123599	0.00938337	ferric_reductase_putative_expressed	OsrbohB|Osrboh7
Os02g0766700	LOC_Os02g52780	0.432	-1.21	1.26266e-05	0.00171283	bZIP_transcription_factor_putative_expressed	OsbZIP23
Os01g0725000	LOC_Os01g52594	0.433	-1.209	0.0313367	0.269087	expressed_protein
Os04g0448900	LOC_Os04g37619	0.433	-1.209	0.000413523	0.0219249	zeaxanthin_epoxidase_chloroplast_precursor_putative_expressed	OsABA1|OSZEP1
Os02g0579600	LOC_Os02g36924	0.432	-1.209	0.0099404	0.149888	OsMADS27_-_MADS-box_family_gene_with_MIKCc_type-box_expressed	OsMADS27
Os04g0564700	LOC_Os04g47700	0.433	-1.207	0.00360496	0.0839604	expressed_protein
Os04g0357300	LOC_Os04g28820	0.433	-1.206	0.000726812	0.0316089	retrotransposon_protein_putative_unclassified_expressed
Os01g0658700	LOC_Os01g46950	0.434	-1.204	6.07528e-05	0.0054867	aldose_1-epimerase_putative_expressed
Os03g0138700	LOC_Os03g04570	0.434	-1.204	0.00663423	0.121886	peptide_transporter_PTR3-A_putative_expressed
Os01g0204000	LOC_Os01g10690	0.434	-1.204	0.00137117	0.0484206	POLD3_-_Putative_DNA_polymerase_delta_complex_subunit_expressed
Os03g0191900	LOC_Os03g09170	0.434	-1.203	0.00314761	0.0769018	ethylene-responsive_transcription_factor_putative_expressed	ERF47
Os03g0719400	LOC_Os03g51010	0.434	-1.203	0.0284526	0.255978	hydrolase_alpha%2Fbeta_fold_family_domain_containing_protein_expressed
Os03g0191850		0.434	-1.203	0.00314521	0.0769018
Os08g0395700	LOC_Os08g30510	0.435	-1.202	0.00662105	0.121751	expressed_protein
Os04g0126900		0.435	-1.202	0.00793007	0.132426
Os07g0454100	LOC_Os07g27110	0.435	-1.2	0.00198626	0.0612298	RNA_recognition_motif_containing_protein_expressed
Os08g0224800	LOC_Os08g12830	0.437	-1.194	0.00181486	0.057507	cytidylyltransferase_domain_containing_protein_expressed
Os10g0572500	LOC_Os10g42196	0.438	-1.193	2.9044e-06	0.000518297	expressed_protein
Os04g0678400	LOC_Os04g58190	0.437	-1.193	0.0234272	0.231699	dof_zinc_finger_domain_containing_protein_putative_expressed	OsDOF18
Os09g0421166	LOC_Os09g25380	0.438	-1.191	0.0158962	0.188306	kinesin_motor_protein-related_putative_expressed
Os03g0740833		0.438	-1.191	0.0180403	0.202726
Os03g0757950		0.438	-1.191	0.000844797	0.0348443
Os09g0456150		0.438	-1.191	0.0001386	0.0101065
Os12g0596850		0.438	-1.191	0.0397254	0.302302
Os04g0603800	LOC_Os04g51430	0.438	-1.191	0.0404596	0.305042	retrotransposon_protein_putative_unclassified_expressed
Os02g0818000	LOC_Os02g57280	0.438	-1.191	9.11963e-05	0.00739893	CBS_domain_containing_membrane_protein_putative_expressed	OsCBSX3
Os03g0363600	LOC_Os03g24870	0.439	-1.187	0.0290143	0.25871	transporter_family_protein_putative_expressed
Os02g0313700	LOC_Os02g20970	0.44	-1.186	6.9551e-05	0.00604112	C2_domain_containing_protein_putative_expressed	NTMC2T6.2
Os08g0490100	LOC_Os08g38220	0.44	-1.186	4.31641e-05	0.00423566	dof_zinc_finger_domain_containing_protein_putative_expressed	OsDof25
Os01g0738600	LOC_Os01g53670	0.44	-1.185	0.00393883	0.0882561	ENTH_domain_containing_protein_expressed
Os01g0296200	LOC_Os01g19170	0.44	-1.184	0.0171579	0.197778	polygalacturonase_putative_expressed	OsPGL13
Os04g0645100	LOC_Os04g55230	0.441	-1.181	0.000126023	0.00944534	tetratricopeptide_repeat_domain_containing_protein_putative_expressed	FLO2
Os06g0590301	LOC_Os06g39040	0.441	-1.181	0.0388061	0.2993	dehydrogenase%2Freductase_SDR_family_member_12_putative_expressed
Os01g0768100	LOC_Os01g56220	0.441	-1.181	0.044441	0.320574	expressed_protein
Os01g0882900		0.441	-1.181	0.0455686	0.324911
Os03g0640000	LOC_Os03g43880	0.441	-1.181	0.00485163	0.0998456	PLA_IIIA%2FPLP7_putative_expressed	OspPLAIIIbeta
Os01g0159000	LOC_Os01g06560	0.441	-1.18	0.00774422	0.130687	transcription_factor_HBP-1b_putative_expressed	OsDOG1L-2
Os06g0695600	LOC_Os06g48040	0.441	-1.18	0.00089058	0.0361315	zinc_finger_C3HC4_type_domain_containing_protein_expressed	OsMAR1
Os03g0150600	LOC_Os03g05620	0.442	-1.178	0.0107257	0.156035	inorganic_phosphate_transporter_putative_expressed	OsPht1;1|OsPT1
Os01g0848300	LOC_Os01g62910	0.442	-1.177	0.000126826	0.00945812	CRR2_putative_expressed
Os02g0643800	LOC_Os02g42990	0.443	-1.176	0.027827	0.253481	OsSAUR11_-_Auxin-responsive_SAUR_gene_family_member_expressed	SAUR11
Os01g0959800	LOC_Os01g72940	0.443	-1.175	0.00810826	0.134147	phosphatidylserine_decarboxylase_putative_expressed
Os02g0670900	LOC_Os02g44980	0.443	-1.175	0.000329838	0.0184834	transmembrane_amino_acid_transporter_protein_putative_expressed	OsANT3
Os01g0716800	LOC_Os01g51890	0.443	-1.174	0.000205044	0.013118	endonuclease%2Fexonuclease%2Fphosphatase_family_domain_containing_protein_expressed
Os06g0340600	LOC_Os06g23290	0.443	-1.174	1.06388e-05	0.00148201	phosphatidylinositol_3-_and_4-kinase_family_protein_putative_expressed
Os04g0635650		0.445	-1.17	0.04342	0.316534
Os05g0108200		0.444	-1.17	0.0293179	0.260083
Os04g0493000	LOC_Os04g41560	0.445	-1.17	0.00101813	0.0398771	B-box_zinc_finger_family_protein_putative_expressed	OsBBX11
Os04g0674000	LOC_Os04g57760	0.445	-1.169	0.000441897	0.0229755	expressed_protein
Os08g0557600	LOC_Os08g44340	0.445	-1.169	1.8127e-05	0.00223986	monodehydroascorbate_reductase_putative_expressed	OsMDAR4
Os06g0574266		0.445	-1.167	0.000739064	0.0319094
Os01g0819000	LOC_Os01g60309	0.447	-1.162	0.000361005	0.019878	retrotransposon_protein_putative_Ty1-copia_subclass_expressed
Os05g0414100	LOC_Os05g34210	0.448	-1.16	0.00827776	0.135708	expressed_protein
Os12g0254601		0.448	-1.159	0.013824	0.175791
Os10g0468500	LOC_Os10g33040	0.448	-1.159	0.000772709	0.0327398	receptor-like_protein_kinase_precursor_putative_expressed
Os03g0304800	LOC_Os03g19220	0.448	-1.158	0.028254	0.254934	expressed_protein
Os01g0559000	LOC_Os01g37832	0.448	-1.158	0.000352661	0.0196135	thioredoxin_putative_expressed
Os07g0581700	LOC_Os07g39320	0.448	-1.158	0.00194775	0.0601683	homeobox_domain_containing_protein_expressed	Oshox14
Os09g0456100	LOC_Os09g28300	0.449	-1.155	7.12361e-06	0.00109002	remorin_C-terminal_domain_containing_protein_putative_expressed	REM5.3
Os03g0432900	LOC_Os03g31839	0.45	-1.154	0.00100709	0.0396025	transposon_protein_putative_unclassified_expressed
Os07g0471300	LOC_Os07g28850	0.45	-1.153	0.0119628	0.164166	retrotransposon_protein_putative_unclassified_expressed	AGO18|OsAGO18
Os05g0528050		0.45	-1.153	0.000185234	0.0122105
Os01g0767600	LOC_Os01g56180	0.451	-1.15	0.00212159	0.062418	expressed_protein
Os01g0978175		0.45	-1.15	0.014839	0.182015
Os09g0555500	LOC_Os09g38320	0.451	-1.15	0.000683322	0.0303913	phytoene_synthase_chloroplast_precursor_putative_expressed	OsPSY|OsPSY3
Os05g0408900	LOC_Os05g33840	0.452	-1.147	5.16256e-06	0.000837436	transketolase_putative_expressed	CLA1|OsDXS1|OsDXS2
Os03g0284150		0.452	-1.147	2.76485e-06	0.00050093
Os07g0644100	LOC_Os07g44950	0.452	-1.146	0.0053788	0.107184	bZIP_transcription_factor_domain_containing_protein_expressed	OsbZIP60
Os01g0888600	LOC_Os01g66510	0.453	-1.144	0.00229262	0.0651667	MLO_domain_containing_protein_putative_expressed	MLO
Os08g0110300	LOC_Os08g01880	0.453	-1.143	0.0112005	0.159213	synaptobrevin-related_family_protein_putative_expressed
Os01g0882800	LOC_Os01g66010	0.453	-1.141	0.0426423	0.313058	amino_acid_transporter_putative_expressed	OsAAP11E
Os12g0181500	LOC_Os12g08090	0.455	-1.137	0.0418809	0.310621	amino_acid_transporter_putative_expressed	OsAAP11A
Os05g0169000	LOC_Os05g07690	0.455	-1.136	0.000591334	0.0281666	thioredoxin_putative_expressed	TRXH8
Os01g0498200	LOC_Os01g31360	0.456	-1.134	9.277e-06	0.00132994	expressed_protein
Os03g0405900	LOC_Os03g29240	0.456	-1.132	0.00232422	0.0658089	PDI_putative_expressed
Os03g0324600	LOC_Os03g20840	0.457	-1.128	0.0094809	0.146285	disease_resistance_RPP13-like_protein_1_putative_expressed
Os04g0614650	LOC_Os04g52460	0.458	-1.128	0.000218942	0.0136697	retrotransposon_protein_putative_unclassified_expressed
Os01g0747300	LOC_Os01g54340	0.459	-1.123	0.00211727	0.062418	plant-specific_domain_TIGR01615_family_protein_expressed
Os01g0609900	LOC_Os01g42410	0.459	-1.123	0.00978657	0.148529	pleiotropic_drug_resistance_protein_putative_expressed	PDR8
Os05g0594700	LOC_Os05g51630	0.459	-1.122	6.76736e-05	0.00593038	early-responsive_to_dehydration_protein-related_putative_expressed	OsOSCA1.2
Os03g0701800	LOC_Os03g49510	0.46	-1.122	2.93091e-06	0.000518297	phosphatidylinositol-4-phosphate_5-kinase_putative_expressed	OsPIPK1
Os05g0116500	LOC_Os05g02564	0.46	-1.121	0.0464103	0.327615	expressed_protein
Os01g0817000	LOC_Os01g60110	0.461	-1.119	0.0134656	0.173856	E2F-related_protein_putative_expressed
Os01g0682001		0.46	-1.119	5.06284e-06	0.000826055
Os05g0414700	LOC_Os05g34270	0.461	-1.118	0.0155604	0.186573	inactive_receptor_kinase_At1g27190_precursor_putative_expressed
Os07g0602100	LOC_Os07g41080	0.461	-1.117	0.0236037	0.232641	hydrolase_alpha%2Fbeta_fold_family_domain_containing_protein_expressed
Os02g0739400	LOC_Os02g50600	0.461	-1.116	0.00898381	0.141875	glycosyl_transferase_8_domain_containing_protein_putative_expressed
Os01g0672800	LOC_Os01g48220	0.461	-1.116	0.000256932	0.0155496	protein_of_unknown_function_DUF1421_domain_containing_protein_expressed
Os07g0412100	LOC_Os07g22930	0.462	-1.116	8.32826e-06	0.00122975	starch_synthase_putative_expressed	OsGBSSII
Os07g0622900	LOC_Os07g43010	0.462	-1.115	0.0110635	0.158375	expressed_protein	DTM1
Os03g0124300	LOC_Os03g03290	0.462	-1.115	0.000573458	0.0277629	receptor-like_protein_kinase_At3g46290_precursor_putative_expressed
Os07g0695400	LOC_Os07g49480	0.462	-1.114	0.00124828	0.0460999	KIP1_putative_expressed
Os07g0446600	LOC_Os07g26520	0.462	-1.113	0.0360806	0.288762	expressed_protein
Os03g0340601		0.463	-1.112	0.00923296	0.144222
Os02g0462500	LOC_Os02g26404	0.463	-1.111	0.023084	0.229999	expressed_protein
Os10g0473400	LOC_Os10g33420	0.464	-1.108	9.32518e-05	0.00754496	non-lysosomal_glucosylceramidase_putative_expressed
Os02g0802700	LOC_Os02g55910	0.464	-1.108	0.000143832	0.0103855	monogalactosyldiacylglycerol_synthase_putative_expressed	OsMGD|OsMGD2
Os04g0444800	LOC_Os04g36720	0.465	-1.106	0.0133506	0.173077	ferric-chelate_reductase_putative_expressed	OsFRO7
Os01g0716500	LOC_Os01g51870	0.465	-1.105	0.0287781	0.257449	methyltransferase_putative_expressed
Os01g0534900	LOC_Os01g35050	0.465	-1.105	7.10256e-06	0.00109002	early-responsive_to_dehydration_protein-related_putative_expressed	OSCA1.1
Os12g0181533		0.466	-1.103	0.0470562	0.32907
Os06g0199100	LOC_Os06g09880	0.466	-1.102	0.00098719	0.0389235	EMB1270_putative_expressed
Os05g0414750		0.469	-1.092	0.020182	0.214068
Os01g0769700	LOC_Os01g56330	0.469	-1.091	4.78936e-05	0.00459219	TKL_IRAK_CrRLK1L-1.5_-_The_CrRLK1L-1_subfamily_has_homology_to_the_CrRLK1L_homolog_expressed	DRUS2/FLR2
Os01g0221500	LOC_Os01g12200	0.469	-1.091	0.0057533	0.111854	expressed_protein
Os01g0664100	LOC_Os01g47460	0.469	-1.091	0.0020885	0.0621124	expressed_protein
Os12g0123700	LOC_Os12g03040	0.469	-1.091	0.0327007	0.275164	no_apical_meristem_protein_putative_expressed	ONAC131
Os10g0445400	LOC_Os10g30850	0.469	-1.091	0.000204087	0.0131024	zinc_finger_RING-type_putative_expressed	OsHCI1
Os08g0409100	LOC_Os08g31630	0.469	-1.091	0.00247217	0.0677256	uncharacterized_glycosyl_hydrolase_Rv2006%2FMT2062_putative_expressed	TPP6
Os01g0839801		0.47	-1.089	0.0126477	0.168687
Os01g0802600	LOC_Os01g58850	0.471	-1.087	0.0406939	0.305763	circadian_clock_coupling_factor-related_putative_expressed
Os05g0422600	LOC_Os05g34900	0.471	-1.087	0.0412593	0.308083	wound-responsive_family_protein_putative_expressed
Os08g0498100	LOC_Os08g38900	0.471	-1.086	0.0159515	0.188659	caffeoyl-CoA_O-methyltransferase_putative_expressed	OsOMT26|ROMT-15|ROMT15
Os01g0848250		0.471	-1.085	0.000772153	0.0327398
Os08g0107400	LOC_Os08g01610	0.472	-1.084	0.00230558	0.0654067	DUF250_domain_containing_protein_putative_expressed
Os02g0437200	LOC_Os02g24080	0.472	-1.082	0.0107506	0.156091	SNARE_domain_containing_protein_putative_expressed	OsSNAP32
Os02g0541325	LOC_Os02g33710	0.473	-1.08	2.02751e-05	0.00242415	decarboxylase_putative_expressed
Os06g0700700	LOC_Os06g48720	0.473	-1.08	0.00238562	0.0666069	cadmium%2Fzinc-transporting_ATPase_4_putative_expressed	OsHMA2|OsHMA2v
Os04g0609100	LOC_Os04g51960	0.474	-1.078	2.10263e-05	0.00249377	expressed_protein
Os05g0307100	LOC_Os05g24140	0.474	-1.078	0.0306151	0.265616	tetracycline_transporter-like_protein_1_putative_expressed
Os04g0591100	LOC_Os04g50120	0.474	-1.078	0.00377626	0.0861161	zinc-binding_protein_putative_expressed
Os05g0569300	LOC_Os05g49420	0.474	-1.077	0.00104711	0.0406518	transcription_factor_putative_expressed	BZIP45
Os07g0620400	LOC_Os07g42820	0.475	-1.075	0.0263521	0.2469	ADP-ribosylation_factor_putative_expressed	GB1B
Os04g0671200	LOC_Os04g57550	0.475	-1.073	0.002095	0.0621805	amine_oxidase_flavin-containing_domain_containing_protein_expressed	PAO4
Os03g0112600		0.476	-1.072	0.000493478	0.0249972
Os01g0383700	LOC_Os01g28680	0.476	-1.072	0.00994279	0.149888	WD_domain_G-beta_repeat_domain_containing_protein_expressed	OsWD40-14
Os02g0716800	LOC_Os02g48570	0.476	-1.07	0.0260517	0.245488	peptide_transporter_PTR2_putative_expressed	OsNRT1.5B
Os11g0547000	LOC_Os11g34460	0.477	-1.069	2.00338e-05	0.00241485	OsFBO10_-_F-box_and_other_domain_containing_protein_expressed	FKF1|OsFKF1
Os05g0287800	LOC_Os05g21180	0.478	-1.066	0.00498872	0.101325	phosphatidic_acid_phosphatase-related_putative_expressed
Os03g0284100	LOC_Os03g17570	0.478	-1.064	2.3991e-05	0.002725	response_regulator_receiver_domain_containing_protein_expressed	OsCCT11
Os01g0967400	LOC_Os01g73644	0.479	-1.063	0.0469204	0.328899	expressed_protein
Os02g0332700	LOC_Os02g22820	0.479	-1.063	0.00613764	0.11694	expressed_protein
Os08g0480100	LOC_Os08g37444	0.479	-1.063	0.000175006	0.0117997	signal_recognition_particle_receptor_putative_expressed
Os03g0187700	LOC_Os03g08870	0.479	-1.062	0.0324984	0.274447	expressed_protein
Os06g0696450		0.479	-1.062	0.0368347	0.291792
Os09g0517100	LOC_Os09g34150	0.479	-1.062	0.00950962	0.146346	NBS-LRR_disease_resistance_protein_putative_expressed
Os05g0291700	LOC_Os05g22614	0.479	-1.062	0.0459889	0.325852	PTAC16_putative_expressed
Os11g0224900	LOC_Os11g11770	0.479	-1.062	0.00326095	0.0785501	disease_resistance_protein_RPM1_putative_expressed	Os11gRGA3
Os06g0202900	LOC_Os06g10160	0.479	-1.062	0.0250041	0.240331	tyrosine_protein_kinase_domain_containing_protein_putative_expressed	RLCK203
Os04g0671250		0.479	-1.061	0.00404783	0.0898801
Os05g0476250		0.479	-1.061	0.00739006	0.127702
Os01g0583100	LOC_Os01g40094	0.48	-1.06	0.000209148	0.0132829	protein_phosphatase_2C_putative_expressed	OsABI2|OsPP2C06|OsABIL1
Os05g0417200	LOC_Os05g34470	0.48	-1.059	0.00207724	0.0621124	expressed_protein
Os07g0250300	LOC_Os07g14650	0.48	-1.059	0.0063534	0.119054	expressed_protein
Os03g0114000	LOC_Os03g02290	0.48	-1.059	3.97026e-05	0.0040154	kinesin_motor_domain_containing_protein_putative_expressed
Os07g0603300	LOC_Os07g41200	0.48	-1.058	9.90077e-05	0.00785994	expressed_protein	GW7|GL7|SLG7
Os06g0646100	LOC_Os06g43810	0.48	-1.058	0.025008	0.240331	expressed_protein
Os09g0108600	LOC_Os09g02140	0.48	-1.058	0.0220729	0.224546	expressed_protein
Os07g0510900	LOC_Os07g32660	0.48	-1.058	0.0266266	0.247636	monocopper_oxidase_putative_expressed
Os03g0774300	LOC_Os03g56310	0.48	-1.057	0.00626548	0.118458	5-nucleotidase_domain-containing_protein_putative_expressed
Os07g0650100	LOC_Os07g45550	0.481	-1.057	0.0487034	0.334228	expressed_protein
Os01g0897700	LOC_Os01g67240	0.481	-1.057	0.000630834	0.0291546	formin-like_protein_1_precursor_putative_expressed	OsFH1
Os07g0672500	LOC_Os07g47530	0.481	-1.056	3.00731e-05	0.00322952	AAA-type_ATPase_family_protein_putative_expressed
Os01g0726700	LOC_Os01g52690	0.481	-1.056	7.68285e-05	0.00653861	retrotransposon_protein_putative_unclassified_expressed
Os03g0137050		0.481	-1.055	0.0022905	0.0651667
Os03g0725100	LOC_Os03g51520	0.482	-1.054	7.56779e-05	0.00647803	fip1_motif_family_protein_expressed
Os08g0504700	LOC_Os08g39450	0.482	-1.054	0.00778514	0.131153	AN1-like_zinc_finger_domain_containing_protein_expressed	OsDOG|OsSAP11
Os12g0286600	LOC_Os12g18860	0.482	-1.054	0.000163479	0.0112016	OsPOP23_-_Putative_Prolyl_Oligopeptidase_homologue_expressed	OsPOP23
Os07g0176401		0.482	-1.052	2.34622e-05	0.00270658
Os10g0554100	LOC_Os10g40590	0.482	-1.052	0.00188379	0.0587454	oxysterol-binding_protein_putative_expressed
Os05g0580550	LOC_Os05g50420	0.482	-1.052	0.0481577	0.332462	retrotransposon_protein_putative_unclassified_expressed
Os03g0736700	LOC_Os03g52670	0.483	-1.051	0.00450862	0.0956077	GRAM_domain_containing_protein_expressed
Os09g0531850		0.483	-1.05	0.0185163	0.205154
Os07g0484700	LOC_Os07g30130	0.484	-1.046	0.00683242	0.123407	MYB_family_transcription_factor_putative_expressed
Os09g0345300	LOC_Os09g17630	0.484	-1.046	0.0161149	0.189775	receptor-like_protein_kinase_2_putative_expressed
Os10g0422050		0.485	-1.045	0.00173341	0.0556423
Os12g0277000	LOC_Os12g17880	0.485	-1.045	0.0297986	0.262143	armadillo%2Fbeta-catenin_repeat_protein-related_putative_expressed	OsPUB25
Os02g0671100	LOC_Os02g44990	0.485	-1.044	0.0182998	0.204175	OsFBDUF13_-_F-box_and_DUF_domain_containing_protein_expressed	MAIF1
Os05g0257100	LOC_Os05g16824	0.486	-1.042	0.00579028	0.112057	SHR5-receptor-like_kinase_putative_expressed
Os01g0757200	LOC_Os01g55240	0.486	-1.04	0.00240675	0.067053	gibberellin_2-beta-dioxygenase_putative_expressed	GA2OX3|OsGA2OX3
Os05g0417300	LOC_Os05g34480	0.486	-1.04	0.0354076	0.286505	expressed_protein
Os01g0749400	LOC_Os01g54560	0.486	-1.04	0.000470233	0.0241093	trehalose_synthase_putative_expressed	TPS2
Os01g0815400	LOC_Os01g59970	0.487	-1.039	0.0473438	0.329952	expressed_protein
Os01g0900200	LOC_Os01g67420	0.488	-1.036	0.014027	0.17703	lipase_putative_expressed
Os09g0438400	LOC_Os09g26700	0.488	-1.035	0.000816804	0.0341186	choline%2Fethanolamine_kinase_putative_expressed
Os10g0550033		0.488	-1.035	0.0478634	0.331574
Os10g0440050		0.488	-1.034	0.00845043	0.137422
Os07g0685700	LOC_Os07g48630	0.488	-1.034	0.0036137	0.0839853	ethylene-insensitive_3_putative_expressed	OsEIL2
Os10g0533100	LOC_Os10g38910	0.489	-1.033	0.00457094	0.0964929	expressed_protein
Os02g0577100	LOC_Os02g36740	0.489	-1.033	9.72195e-05	0.00775969	zinc_finger_C3HC4_type_putative_expressed
Os02g0124800	LOC_Os02g03230	0.489	-1.032	0.036443	0.290012	membrane_related_protein_CP5_putative_expressed
Os01g0757301		0.489	-1.032	0.00284451	0.0728143
Os06g0622700	LOC_Os06g41770	0.489	-1.032	0.00633008	0.118994	bZIP_transcription_factor_domain_containing_protein_expressed	OsbZIP50|OsbZIP74
Os04g0554800	LOC_Os04g46830	0.489	-1.032	0.0282381	0.254868	LTPL122_-_Protease_inhibitor%2Fseed_storage%2FLTP_family_protein_precursor_expressed	OsHyPRP08
Os03g0278200	LOC_Os03g17000	0.489	-1.031	0.00010932	0.00847358	NAD_dependent_epimerase%2Fdehydratase_family_domain_containing_protein_expressed
Os11g0256000	LOC_Os11g14950	0.49	-1.03	0.0343793	0.282339	ACT_domain_containing_protein_expressed
Os01g0716450		0.49	-1.03	0.0426233	0.313058
Os03g0278250		0.491	-1.028	0.000126334	0.00944534
Os07g0176200	LOC_Os07g07974	0.49	-1.028	3.73009e-05	0.0038249	tesmin%2FTSO1-like_CXC_domain_containing_protein_expressed
Os04g0556500	LOC_Os04g46980	0.491	-1.027	0.0128131	0.169913	cis-zeatin_O-glucosyltransferase_putative_expressed	cZOGT1
Os01g0839700	LOC_Os01g62244	0.491	-1.027	0.0158186	0.188038	ubiquitin-conjugating_enzyme_putative_expressed	UBC11
Os03g0335300	LOC_Os03g21720	0.492	-1.024	7.73204e-05	0.00654277	vacuolar-sorting_receptor_precursor_putative_expressed
Os04g0610400	LOC_Os04g52090	0.492	-1.024	0.0080554	0.133527	AP2_domain_containing_protein_expressed	OsAP2-39
Os01g0349400	LOC_Os01g24750	0.492	-1.024	0.00223817	0.0644186	Ser%2FThr_protein_phosphatase_family_protein_putative_expressed	OsPP5
Os09g0392700	LOC_Os09g22510	0.492	-1.023	0.00578295	0.112035	expressed_protein
Os07g0596700		0.492	-1.023	0.00261468	0.0693148
Os08g0224901		0.492	-1.023	0.0449302	0.32198
Os04g0541700	LOC_Os04g45810	0.492	-1.023	0.0374722	0.294238	homeobox_associated_leucine_zipper_putative_expressed	Oshox22
Os10g0544933		0.492	-1.022	0.0152019	0.184219
Os04g0563801	LOC_Os04g47590	0.492	-1.022	0.00765436	0.129607	niemann-Pick_C1_protein_precursor_putative_expressed
Os05g0393100	LOC_Os05g32660	0.493	-1.02	0.0119485	0.164166	leucine-rich_repeat_family_protein_putative_expressed
Os06g0287700	LOC_Os06g17970	0.493	-1.02	0.034113	0.281199	NBS-LRR_disease_resistance_protein_putative_expressed
Os02g0191650		0.493	-1.019	0.0100076	0.150404
Os02g0191700	LOC_Os02g09840	0.493	-1.019	0.0100074	0.150404	serine%2Fthreonine-protein_phosphatase_2A_regulatory_subunit_B_subunitbeta_putative_expressed
Os06g0517500		0.494	-1.017	0.0294056	0.260442
Os12g0433200	LOC_Os12g24540	0.494	-1.017	0.0431222	0.315297	PHD-finger_family_protein_expressed
Os11g0601700	LOC_Os11g38870	0.495	-1.016	0.00168701	0.0548084	helix-loop-helix_DNA-binding_domain_containing_protein_expressed	OsbHLH061
Os03g0170400	LOC_Os03g07430	0.494	-1.016	0.00180145	0.0572781	protein_kinase_domain_containing_protein_expressed	OsRLCK102
Os01g0883900	LOC_Os01g66110	0.495	-1.015	6.27415e-05	0.00563186	methyltransferase_putative_expressed
Os03g0767000	LOC_Os03g55800	0.496	-1.013	0.00436276	0.0939075	cytochrome_P450_putative_expressed	OsAOS1
Os08g0490000	LOC_Os08g38210	0.495	-1.013	0.00019472	0.0126662	transcription_factor_BIM2_putative_expressed	OsbHLH031
Os01g0178400	LOC_Os01g08310	0.497	-1.009	0.00551676	0.108845	serine%2Fthreonine_protein_phosphatase_2A_59_kDa_regulatory_subunit_Bgamma_isoform_putative_expressed
Os09g0128400	LOC_Os09g04160	0.497	-1.008	0.00113216	0.0430309	expressed_protein
Os03g0407000	LOC_Os03g29350	0.497	-1.008	0.00897616	0.141875	von_Willebrand_factor_type_A_domain_containing_protein_expressed
Os04g0670200	LOC_Os04g57440	0.498	-1.007	0.000122445	0.00931971	oryzain_beta_chain_precursor_putative_expressed
Os04g0483200	LOC_Os04g40700	0.498	-1.007	0.00118259	0.0443765	steroid_nuclear_receptor_ligand-binding_putative_expressed
Os05g0322900	LOC_Os05g25770	0.498	-1.006	0.0084954	0.138064	WRKY45_expressed	OsWRKY45
Os03g0689400	LOC_Os03g48320	0.498	-1.005	0.00891866	0.14146	disease_resistance_RPP13-like_protein_1_putative_expressed
Os04g0414500	LOC_Os04g33820	0.499	-1.004	0.0394773	0.30172	OsFBX132_-_F-box_domain_containing_protein_expressed	OsFbox208
Os09g0480466		0.499	-1.003	0.00208495	0.0621124
Os01g0668400	LOC_Os01g47810	0.499	-1.003	0.017527	0.199726	S-locus-like_receptor_protein_kinase_putative_expressed
Os07g0676600	LOC_Os07g47960	0.499	-1.003	0.0436217	0.317144	basic_helix-loop-helix_domain_containing_protein_expressed	OsbHLH163
Os07g0637000	LOC_Os07g44290	0.499	-1.002	0.00175484	0.0561472	CAMK_KIN1%2FSNF1%2FNim1_like.29_-_CAMK_includes_calcium%2Fcalmodulin_depedent_protein_kinases_expressed	CIPK21
Os06g0646600	LOC_Os06g43860	0.499	-1.002	0.032723	0.275164	homeobox_protein_knotted-1_putative_expressed	knotted1-like 11, HOS59
Os09g0410300	LOC_Os09g24440	0.5	-1	0.000165879	0.0113396	expressed_protein	qCTS-9

## Sheet: Up-regulated
Supplemental Data Set S1B: The list of genes significantly up-regulated by ≥2 fold (p <0.05) in OsbZIP47 knock-down panicles as compared to wild-type panicles.
## The number of distinct RAPDB Ids in column A are 1945
RAPDB Id	MSU TIGR Id	Fold Change(bZIP47/WT)	log2(FC)	pvalue	padj	MSUv7_Description	Gene_Name
Os11g0111000	LOC_Os11g02000	2.001	1.001	0.0234701	0.231768	retrotransposon_protein_putative_unclassified_expressed
Os07g0565700	LOC_Os07g37840	2.002	1.002	0.0148164	0.182012	lipase_putative_expressed
Os07g0620950		2.003	1.002	0.0142708	0.179262
Os03g0665950	LOC_Os03g46325	2.006	1.004	0.0206289	0.216186	pattern_formation_protein_putative_expressed
Os07g0591202		2.007	1.005	0.000435592	0.0227278
Os10g0214300		2.007	1.005	0.0298205	0.262257
Os04g0525100	LOC_Os04g44354	2.008	1.006	0.0193674	0.210124	UDP-glucoronosyl_and_UDP-glucosyl_transferase_domain_containing_protein_expressed
Os11g0599200	LOC_Os11g38650	2.01	1.007	0.0155246	0.186295	UDP-glucoronosyl%2FUDP-glucosyl_transferase_putative_expressed
Os12g0145916		2.011	1.008	4.55056e-05	0.00442062
Os12g0145916	LOC_Os12g37610	2.014	1.01	0.00344649	0.0814906	ribosomal_protein_S6_putative_expressed	TCD11
Os04g0398500	LOC_Os04g32660	2.015	1.011	0.000789583	0.0332165	cytochrome_b-c1_complex_subunit_Rieske_mitochondrial_precursor_putative_expressed
Os02g0830750		2.018	1.013	0.0272847	0.250629
Os01g0946100	LOC_Os01g71780	2.019	1.013	0.0119513	0.164166	WD_domain_G-beta_repeat_domain_containing_protein_expressed	OsWD40-31
Os03g0853900	LOC_Os03g63690	2.019	1.014	0.0101527	0.151736	BCCIP_putative_expressed
Os01g0766966		2.02	1.014	0.0357701	0.287681
Os04g0129900	LOC_Os04g04060	2.021	1.015	0.0233744	0.231564	dynamin_family_protein_putative_expressed
Os04g0166450		2.021	1.015	0.0314242	0.269538
Os05g0550300	LOC_Os05g47700	2.022	1.016	0.0318605	0.271781	LTPL152_-_Protease_inhibitor%2Fseed_storage%2FLTP_family_protein_precursor_expressed	OsLTP2.4
Os05g0459700	LOC_Os05g38500	2.023	1.017	0.00774349	0.130687	fasciclin-like_arabinogalactan_protein_putative_expressed	FLA26
Os07g0143600	LOC_Os07g05040	2.024	1.017	0.0253324	0.241718	cadmium-induced_protein_putative_expressed
Os03g0785800	LOC_Os03g57190	2.023	1.017	0.0116485	0.162323	TCP_family_transcription_factor_putative_expressed	OsPCF6
Os09g0249000	LOC_Os09g07460	2.025	1.018	0.00389827	0.0876654	kelch_repeat_protein_putative_expressed
Os08g0467100	LOC_Os08g36390	2.025	1.018	0.00718682	0.126388	ZOS8-07_-_C2H2_zinc_finger_protein_expressed	OsIDD12
Os07g0645500	LOC_Os07g45100	2.027	1.019	0.00784592	0.131801	endonuclease%2Fexonuclease%2Fphosphatase_family_domain_containing_protein_expressed
Os02g0833975		2.026	1.019	0.0215506	0.221662
Os09g0468700	LOC_Os09g29360	2.03	1.022	0.0459066	0.325764	helix-loop-helix_DNA-binding_protein_putative_expressed	OsbHLH046
Os07g0133500	LOC_Os07g04150	2.032	1.023	0.000318493	0.0182636	stress-induced_protein_putative_expressed
Os04g0551500	LOC_Os04g46580	2.032	1.023	0.0121021	0.16531	OsSPL7_-_SBP-box_gene_family_member_expressed	OsSPL7
Os04g0431300	LOC_Os04g35200	2.035	1.025	0.0383992	0.297952	expressed_protein
Os07g0133601		2.034	1.025	0.000324719	0.0184291
Os08g0199400	LOC_Os08g09950	2.036	1.026	0.000785817	0.0331525	acyl-desaturase_chloroplast_precursor_putative_expressed
Os09g0516800	LOC_Os09g34120	2.036	1.026	0.0434942	0.316762	expressed_protein
Os08g0486233		2.036	1.026	0.0406454	0.305663
Os09g0293400	LOC_Os09g12230	2.041	1.029	0.0488376	0.334634	ubiquitin-conjugating_enzyme_putative_expressed	UBC18
Os06g0182100	LOC_Os06g08360	2.044	1.031	0.0359999	0.288507	ethylene-responsive_element-binding_protein_putative_expressed
Os03g0215200	LOC_Os03g11600	2.045	1.032	0.00880707	0.140438	YABBY_domain_containing_protein_putative_expressed	DROOPING LEAF (DL)
Os06g0712600	LOC_Os06g49830	2.045	1.032	0.0126821	0.168706	SHI_putative_expressed
Os04g0566000	LOC_Os04g47820	2.048	1.034	0.0159734	0.18869	expressed_protein
Os04g0581451		2.047	1.034	0.0144803	0.180558
Os09g0420700	LOC_Os09g25314	2.05	1.035	0.020076	0.213729	cytochrome_c_oxidase_copper_chaperone_putative_expressed
Os07g0595800	LOC_Os07g40460	2.05	1.036	0.0475831	0.330563	prefoldin_putative_expressed
Os11g0587300	LOC_Os11g37670	2.054	1.038	0.00384719	0.0867953	expressed_protein
Os02g0792800	LOC_Os02g54980	2.057	1.04	0.0316585	0.270585	pheophorbide_a_oxygenase_chloroplast_precursor_putative_expressed
Os01g0860900	LOC_Os01g64180	2.058	1.041	0.00461724	0.0970032	expressed_protein
Os01g0782800	LOC_Os01g57370	2.059	1.042	0.0193106	0.209733	cyclic_nucleotide-gated_ion_channel_2_putative_expressed	CNGC1
Os08g0519750	LOC_Os08g40830	2.059	1.042	0.0261076	0.245801	pumilio_domain-containing_protein_PPD1_putative_expressed
Os12g0478900	LOC_Os12g29480	2.059	1.042	0.0397669	0.302519	SAM_domain_containing_protein_putative_expressed
Os03g0122100	LOC_Os03g03000	2.061	1.043	0.0483843	0.333002	helix-loop-helix_DNA-binding_domain_containing_protein_expressed	OsbHLH052
Os03g0227750		2.061	1.044	0.000677067	0.0302917
Os01g0228450		2.064	1.045	0.0369744	0.291905
Os02g0128100	LOC_Os02g03575	2.065	1.046	0.0428754	0.314297	expressed_protein
Os11g0602900	LOC_Os11g38990	2.066	1.047	0.0031257	0.0768989	peptidyl-prolyl_cis-trans_isomerase_putative_expressed	CYP23
Os04g0560100	LOC_Os04g47250	2.067	1.048	0.00347694	0.0820137	cytochrome_P450_putative_expressed	CYP86A7-1
Os01g0839200	LOC_Os01g62200	2.07	1.05	0.0142446	0.179162	domain_of_unknown_function_DUF966_domain_containing_protein_expressed	OsDSR2
Os03g0759500	LOC_Os03g55200	2.071	1.05	0.0105323	0.154746	ORC5_-_Putative_origin_recognition_complex_subunit_5_expressed	OsORC5
Os01g0726001		2.071	1.051	0.0316444	0.270585
Os04g0542000	LOC_Os04g45834	2.073	1.051	0.0141662	0.17848	DUF584_domain_containing_protein_putative_expressed	S40-5
Os03g0669600	LOC_Os03g46681	2.073	1.052	0.0261099	0.245801	expressed_protein
Os02g0719700	LOC_Os02g48780	2.074	1.053	0.0361528	0.288972	IQ_calmodulin-binding_and_BAG_domain_containing_protein_putative_expressed	BAG6
Os03g0311000		2.075	1.053	0.0356545	0.287534
Os09g0479900	LOC_Os09g30250	2.075	1.053	0.03631	0.289656	OsSub58_-_Putative_Subtilisin_homologue_expressed	OsSub58
Os08g0481400	LOC_Os08g37580	2.076	1.054	2.49652e-05	0.00281401	homeobox_associated_leucine_zipper_putative_expressed	HOX20
Os03g0229500	LOC_Os03g12790	2.076	1.054	0.024945	0.240116	MATE_efflux_family_protein_putative_expressed
Os10g0155300	LOC_Os10g06700	2.078	1.055	0.0316366	0.270585	OsFBX375_-_F-box_domain_containing_protein_expressed	OsFbox539
Os02g0179450		2.08	1.056	0.0195744	0.211051
Os09g0508500	LOC_Os09g33460	2.08	1.057	1.18495e-05	0.00162762	double-stranded_RNA_binding_motif_containing_protein_expressed	DRB3
Os11g0523700	LOC_Os11g32100	2.08	1.057	0.00314826	0.0769018	inducer_of_CBF_expression_1_putative_expressed	OsICE1
Os01g0922100	LOC_Os01g69290	2.082	1.058	0.00155104	0.0519528	antifreeze_glycoprotein_putative_expressed
Os08g0475100	LOC_Os08g37040	2.082	1.058	0.0319829	0.272409	gibberellin_receptor_GID1L2_putative_expressed
Os02g0833900	LOC_Os02g58720	2.086	1.06	0.0124574	0.167652	peroxidase_precursor_putative_expressed	prx32
Os10g0562000	LOC_Os10g41250	2.087	1.061	0.0182402	0.203964	glycoprotein_putative_expressed
Os03g0582800	LOC_Os03g38640	2.088	1.062	0.00285024	0.0728143	expressed_protein
Os11g0496600	LOC_Os11g30370	2.091	1.064	0.0248585	0.239806	OsSPL19_-_SBP-box_gene_family_member_expressed	SPL19
Os02g0710700	LOC_Os02g48094	2.092	1.065	0.0102603	0.15266	expressed_protein
Os07g0683600	LOC_Os07g48460	2.092	1.065	0.0185548	0.205154	stress_responsive_protein_putative_expressed
Os08g0426866	LOC_Os08g33050	2.092	1.065	0.00307274	0.0763198	MYB_family_transcription_factor_putative_expressed
Os12g0114800	LOC_Os12g02300	2.091	1.065	0.0496157	0.337771	LTPL26_-_Protease_inhibitor%2Fseed_storage%2FLTP_family_protein_precursor_expressed	OsLTP1.16
Os04g0118700	LOC_Os04g02850	2.095	1.067	0.0471685	0.329397	pentatricopeptide_putative_expressed
Os04g0525600	LOC_Os04g44400	2.094	1.067	0.00718991	0.126388	OsClp7_-_Putative_Clp_protease_homologue_expressed	OsClp7
Os09g0473650	LOC_Os09g29780	2.098	1.069	0.0185958	0.205267	expressed_protein
Os01g0844000		2.098	1.069	0.000576214	0.0278051
Os11g0175700	LOC_Os11g07460	2.099	1.07	0.000200957	0.0129861	TCP_family_transcription_factor_putative_expressed	PCF3
Os07g0189700	LOC_Os07g09140	2.101	1.071	0.0138318	0.175791	expressed_protein
Os08g0118500	LOC_Os08g02520	2.101	1.071	0.0138151	0.175781	OsSAUR31_-_Auxin-responsive_SAUR_gene_family_member_expressed	SAUR31
Os07g0124725		2.102	1.072	0.00169651	0.0549739
Os01g0167900	LOC_Os01g07360	2.104	1.073	0.0145926	0.181127	KIP1_putative_expressed
Os07g0605400	LOC_Os07g41410	2.105	1.074	0.0138376	0.175791	EGG_APPARATUS-1_putative_expressed
Os11g0297800	LOC_Os11g19210	2.105	1.074	0.00274895	0.0715454	beta-D-xylosidase_putative_expressed
Os09g0249100		2.106	1.074	0.00305403	0.0760428
Os08g0438400	LOC_Os08g34010	2.107	1.075	0.00104086	0.0404987	ZF-HD_protein_dimerisation_region_containing_protein_expressed
Os03g0758350		2.107	1.075	0.00580952	0.112331
Os02g0635800	LOC_Os02g42380	2.107	1.075	0.0120105	0.164591	TCP_family_transcription_factor_putative_expressed	OsTCP7
Os02g0195533		2.108	1.076	0.0483784	0.333002
Os07g0130500	LOC_Os07g03849	2.11	1.077	0.0155832	0.186683	expressed_protein
Os06g0712700	LOC_Os06g49840	2.109	1.077	0.0132629	0.172772	OsMADS16_-_MADS-box_family_gene_with_MIKCc_type-box_expressed	OsMADS16|SPW1
Os01g0113600	LOC_Os01g02334	2.111	1.078	0.00091309	0.0367751	expressed_protein
Os04g0415100	LOC_Os04g33870	2.111	1.078	0.0065821	0.121514	DUF623_domain_containing_protein_expressed	OsOFP14
Os04g0441800	LOC_Os04g36040	2.112	1.079	0.0245916	0.238205	peptide_transporter_PTR2_putative_expressed
Os07g0231500	LOC_Os07g12780	2.114	1.08	0.0255126	0.242709	cyclin_putative_expressed
Os04g0422700	LOC_Os04g34540	2.116	1.081	0.0113992	0.160583	expressed_protein
Os10g0413400	LOC_Os10g27330	2.118	1.082	0.0323072	0.27388	glycerol-3-phosphate_acyltransferase_putative_expressed	GPAT
Os07g0674400	LOC_Os07g47750	2.12	1.084	0.00788192	0.13218	POEI49_-_Pollen_Ole_e_I_allergen_and_extensin_family_protein_precursor_expressed
Os01g0917801		2.121	1.085	0.00657154	0.121461
Os01g0668100	LOC_Os01g47780	2.122	1.086	0.0109314	0.157654	fasciclin_domain_containing_protein_expressed	FLA7
Os07g0240400	LOC_Os07g13600	2.122	1.086	0.0256766	0.24344	expressed_protein
Os02g0691650		2.123	1.086	0.00352966	0.082703
Os02g0173000	LOC_Os02g07670	2.124	1.087	0.0100792	0.151404	URED_putative_expressed
Os12g0549700		2.124	1.087	0.00645627	0.120581
Os09g0425700	LOC_Os09g25740	2.127	1.089	0.02047	0.215592	expressed_protein
Os05g0550200		2.127	1.089	0.0158441	0.188217
Os03g0103300	LOC_Os03g01320	2.129	1.09	0.00753936	0.128818	LTPL116_-_Protease_inhibitor%2Fseed_storage%2FLTP_family_protein_precursor_expressed	qLTG3-1
Os03g0416400	LOC_Os03g30290	2.132	1.092	0.00492328	0.100758	expressed_protein
Os11g0550800	LOC_Os11g34940	2.132	1.092	0.0145394	0.180815	plastid-specific_50S_ribosomal_protein_6_chloroplast_precursor_putative_expressed
Os04g0329500	LOC_Os04g26240	2.133	1.093	0.0402895	0.304883	OsFBDUF21_-_F-box_and_DUF_domain_containing_protein_expressed	OsFbox200
Os12g0442700		2.137	1.096	0.0382085	0.297318
Os01g0679550	LOC_Os01g48750	2.141	1.098	0.00354722	0.0829354	aspartic_proteinase_nepenthesin-2_precursor_putative_expressed
Os12g0208950		2.14	1.098	0.000885552	0.0360222
Os06g0624700	LOC_Os06g41910	2.143	1.099	0.01941	0.210355	expressed_protein
Os08g0267425		2.142	1.099	0.00567566	0.110636
Os03g0747700	LOC_Os03g53640	2.145	1.101	0.0471835	0.329397	expressed_protein
Os08g0554400	LOC_Os08g44050	2.145	1.101	1.72756e-05	0.00214362	ZOS8-12_-_C2H2_zinc_finger_protein_expressed	OsIDD6
Os02g0226700		2.147	1.102	0.0365539	0.290269
Os02g0691500	LOC_Os02g46560	2.146	1.102	0.000308841	0.0178837	helix-loop-helix_DNA-binding_protein_putative_expressed	OsbHLH049
Os01g0168600	LOC_Os01g07410	2.148	1.103	0.00218501	0.0633007	growth_regulator_related_protein_putative_expressed
Os04g0106500	LOC_Os04g01610	2.148	1.103	0.0330567	0.276866	expressed_protein
Os06g0673500		2.153	1.106	0.00749818	0.128632
Os01g0963800	LOC_Os01g73270	2.154	1.107	0.00451428	0.0956355	expressed_protein
Os06g0172901		2.156	1.108	0.00114162	0.0432234
Os10g0438100	LOC_Os10g30200	2.156	1.108	0.0282803	0.255093	SKP1-like_protein_1B_putative_expressed	OSK2
Os12g0633000	LOC_Os12g43664	2.156	1.109	0.0347776	0.284187	FGGY_family_of_carbohydrate_kinases_putative_expressed
Os03g0219300	LOC_Os03g11970	2.161	1.112	0.0328798	0.275932	tubulin%2FFtsZ_domain_containing_protein_putative_expressed
Os05g0206800		2.162	1.113	0.0131052	0.172002
Os08g0431900	LOC_Os08g33488	2.166	1.115	0.0352854	0.286216	OsMADS23_-_MADS-box_family_gene_with_MIKCc_type-box_expressed	MADS23
Os10g0516900	LOC_Os10g37290	2.168	1.116	0.0466938	0.328533	DEFL6_-_Defensin_and_Defensin-like_DEFL_family_expressed
Os02g0683100		2.168	1.117	0.0370391	0.292314
Os09g0360500	LOC_Os09g19650	2.174	1.12	0.000913998	0.0367751	3-ketoacyl-CoA_synthase_precursor_putative_expressed
Os06g0233000	LOC_Os06g12660	2.175	1.121	0.00818795	0.135087	NHL_repeat-containing_protein_putative_expressed
Os05g0185525		2.176	1.122	0.024904	0.23991
Os01g0738000	LOC_Os01g53620	2.184	1.127	0.0082233	0.135168	expressed_protein
Os06g0101100	LOC_Os06g01180	2.183	1.127	0.0196126	0.21131	expressed_protein
Os10g0146200	LOC_Os10g05600	2.187	1.129	0.000155347	0.0109231	thaumatin-like_protein_1_precursor_putative_expressed
Os06g0560700	LOC_Os06g36520	2.189	1.13	0.0162107	0.190503	GDSL-like_lipase%2Facylhydrolase_putative_expressed	GELP86
Os01g0917700	LOC_Os01g68890	2.189	1.13	0.00288764	0.0732627	P21-Rho-binding_domain_containing_protein_putative_expressed
Os06g0639200	LOC_Os06g43220	2.193	1.133	0.0495276	0.337586	AP2_domain_containing_protein_expressed	AP2/EREBP59
Os02g0179500	LOC_Os02g08320	2.196	1.135	0.0209227	0.218181	haemolysin-III_putative_expressed
Os11g0100100	LOC_Os11g01010	2.198	1.136	0.0407001	0.305763	autophagy-related_protein_8D_putative_expressed	ATG8E
Os07g0587200	LOC_Os07g39850	2.197	1.136	0.0476527	0.330891	expressed_protein
Os06g0594600	LOC_Os06g39390	2.197	1.136	0.0171366	0.197609	transferase_family_protein_putative_expressed	OsAt10
Os02g0715400	LOC_Os02g48480	2.2	1.137	0.0117634	0.162639	expressed_protein
Os01g0647000	LOC_Os01g45900	2.202	1.139	0.0456766	0.325138	OsFBX20_-_F-box_domain_containing_protein_expressed	OsFbox031
Os04g0283900	LOC_Os04g21600	2.206	1.141	0.00820295	0.135168	expressed_protein
Os03g0605300	LOC_Os03g40830	2.205	1.141	0.000205662	0.013118	OsSub30_-_Putative_Subtilisin_homologue_expressed	OsSub30
Os01g0593500	LOC_Os01g41030	2.208	1.143	0.00256116	0.06876	ribosomal_protein_L25_putative_expressed
Os03g0287800	LOC_Os03g17850	2.209	1.143	0.0243353	0.236716	glycosyltransferase_family_43_protein_putative_expressed	OsGT43B
Os04g0298700	LOC_Os04g23220	2.21	1.144	2.87901e-05	0.00312584	expressed_protein
Os12g0160200	LOC_Os12g06290	2.212	1.145	0.00058848	0.0281523	expressed_protein
Os02g0223300	LOC_Os02g13020	2.213	1.146	0.0474809	0.330299	expressed_protein
Os01g0530650		2.216	1.148	0.00160878	0.053263
Os02g0532900	LOC_Os02g33000	2.223	1.153	0.00906681	0.142396	glycosyl_hydrolases_family_17_putative_expressed
Os10g0126600	LOC_Os10g03740	2.225	1.154	0.0451921	0.32357	OsFBX348_-_F-box_domain_containing_protein_expressed	OsFbox512
Os01g0209700	LOC_Os01g11150	2.226	1.155	0.0404049	0.30497	gibberellin_2-beta-dioxygenase_putative_expressed	GA2OX7
Os01g0976900	LOC_Os01g74550	2.227	1.155	0.0354842	0.287023	transposon_protein_putative_unclassified_expressed
Os11g0585200	LOC_Os11g37490	2.227	1.155	0.0279398	0.253882	expressed_protein
Os01g0276650		2.226	1.155	0.00563319	0.110461
Os08g0167166		2.227	1.155	0.0466865	0.328533
Os03g0307500		2.228	1.156	0.00310863	0.0767683
Os06g0715700	LOC_Os06g50180	2.23	1.157	0.0426363	0.313058	DUF803_domain_containing_putative_expressed
Os12g0561900	LOC_Os12g37510	2.232	1.159	0.0237831	0.233654	UDP-glucoronosyl_and_UDP-glucosyl_transferase_domain_containing_protein_expressed
Os06g0655500	LOC_Os06g44500	2.233	1.159	0.000238386	0.0146667	OsFBK17_-_F-box_domain_and_kelch_repeat_containing_protein_expressed	OsFbox319
Os04g0306750	LOC_Os04g24165	2.239	1.163	0.0334341	0.278859	retrotransposon_protein_putative_unclassified_expressed
Os04g0558200	LOC_Os04g47110	2.24	1.163	0.0425942	0.313044	expressed_protein	OsSTA130
Os06g0624750		2.247	1.168	0.0131471	0.172194
Os06g0263801		2.247	1.168	0.0407386	0.30583
Os03g0767650		2.249	1.169	0.000487751	0.0248147
Os01g0922350		2.251	1.17	0.00061905	0.0289841
Os01g0659800	LOC_Os01g47040	2.265	1.18	0.013803	0.175703	C2_domain_containing_protein_putative_expressed
Os10g0519400		2.266	1.18	0.0363398	0.289758
Os08g0481000	LOC_Os08g37520	2.27	1.183	0.027745	0.253203	pentatricopeptide_putative_expressed
Os10g0483800		2.27	1.183	0.0214916	0.221268
Os08g0199525	LOC_Os08g09940	2.271	1.183	0.000246352	0.0150626	GTP-binding_protein_putative_expressed	OsYchF1
Os02g0110600	LOC_Os02g02040	2.272	1.184	0.0161582	0.190103	protein_kinase_putative_expressed
Os06g0559900		2.272	1.184	0.0482601	0.332684
Os01g0243700	LOC_Os01g14140	2.274	1.185	0.0327219	0.275164	X8_domain_containing_protein_expressed
Os07g0546501		2.274	1.185	0.015762	0.187691
Os12g0637800	LOC_Os12g44070	2.278	1.188	0.0335593	0.27903	nodulin_putative_expressed
Os07g0617700	LOC_Os07g42590	2.281	1.19	0.00120196	0.0449321	OsFBX258_-_F-box_domain_containing_protein_expressed	OsFbox397
Os03g0570800	LOC_Os03g37411	2.285	1.192	0.0335612	0.27903	MATE_efflux_family_protein_putative_expressed
Os03g0355700	LOC_Os03g23960	2.287	1.193	0.00750917	0.128632	IQ_calmodulin-binding_motif_family_protein_putative_expressed
Os01g0265000	LOC_Os01g16020	2.286	1.193	0.00904501	0.142159	FAD_binding_domain_containing_protein_expressed	OsGGR2
Os05g0441400	LOC_Os05g36990	2.286	1.193	0.00407502	0.0903591	ATOFP18%2FOFP18_putative_expressed	OsOFP14
Os10g0441900	LOC_Os10g30530	2.29	1.195	0.0415576	0.309703	lectin-like_receptor_kinase_putative_expressed
Os03g0431100	LOC_Os03g31679	2.293	1.197	0.0103249	0.153106	annexin_A7_putative_expressed
Os06g0607100	LOC_Os06g40500	2.293	1.197	0.0015071	0.0512761	expressed_protein
Os01g0704250		2.3	1.202	0.00291793	0.0737776
Os07g0222800	LOC_Os07g12150	2.305	1.205	0.00442987	0.0947993	acyl_carrier_protein_putative_expressed
Os01g0976950		2.305	1.205	0.0496407	0.337863
Os01g0710200	LOC_Os01g51320	2.306	1.205	0.00821216	0.135168	peroxisomal_N-acetyl-spermine%2Fspermidine_oxidase_precursor_putative_expressed	OsPAO1
Os02g0526700	LOC_Os02g32550	2.31	1.208	0.000355158	0.0196783	expressed_protein
Os02g0808601		2.31	1.208	0.0187379	0.206111
Os04g0495700	LOC_Os04g41830	2.316	1.211	0.022634	0.228132	myb-like_DNA-binding_domain_containing_protein_expressed
Os04g0565500	LOC_Os04g47780	2.318	1.213	0.00833845	0.136276	transmembrane_amino_acid_transporter_protein_putative_expressed	OsANT4
Os02g0833600	LOC_Os02g58670	2.32	1.214	0.000409965	0.0218739	bZIP_transcription_factor_domain_containing_protein_expressed	BZIP24
Os03g0856700	LOC_Os03g63970	2.319	1.214	0.000737297	0.0318797	gibberellin_20_oxidase_1_putative_expressed	GNP1/OsGA20ox1
Os05g0198200	LOC_Os05g10930	2.322	1.216	0.0488965	0.334882	OsGrx_C15_-_glutaredoxin_subgroup_III_expressed	GRX16
Os03g0754300		2.322	1.216	0.0267735	0.248172
Os02g0515600	LOC_Os02g31100	2.325	1.217	0.00223711	0.0644186	LITAF-domain-containing_protein_putative_expressed
Os09g0110500	LOC_Os09g02300	2.326	1.218	0.0127549	0.169446	expressed_protein
Os11g0124500	LOC_Os11g03130	2.328	1.219	0.021622	0.221947	E2F-related_protein_putative_expressed
Os04g0546500	LOC_Os04g46200	2.329	1.22	0.00954711	0.146529	oleosin_putative_expressed	ole16
Os06g0606401		2.337	1.225	0.00105502	0.0407812
Os02g0480950		2.339	1.226	0.0219062	0.223543
Os09g0535200	LOC_Os09g36470	2.342	1.228	0.0300724	0.263844	retrotransposon_protein_putative_unclassified_expressed
Os10g0146601		2.344	1.229	0.000177717	0.011928
Os01g0913800		2.343	1.229	0.0156284	0.186896
Os02g0555650		2.345	1.229	0.0226229	0.228098
Os08g0496600	LOC_Os08g38790	2.346	1.23	0.0199203	0.212685	expressed_protein
Os07g0194300	LOC_Os07g09620	2.347	1.231	0.00931495	0.14487	acanthoscurrin-1_precursor_putative_expressed
Os07g0668100	LOC_Os07g47194	2.351	1.233	0.011986	0.164332	GEX1_putative_expressed
Os09g0507100	LOC_Os09g32944	2.352	1.234	0.00277676	0.0717703	OsSPL18_-_SBP-box_gene_family_member_expressed	OsSPL18
Os03g0145300	LOC_Os03g05180	2.356	1.236	0.013063	0.171992	expressed_protein
Os02g0482200		2.356	1.236	0.0464489	0.327624
Os01g0732300	LOC_Os01g53160	2.355	1.236	0.005539	0.109197	DUF623_domain_containing_protein_expressed	OsOFP3
Os06g0715650		2.357	1.237	0.0472998	0.329837
Os01g0169800	LOC_Os01g07500	2.363	1.24	0.000678411	0.0302917	alliin_lyase_precursor_putative_expressed	FIB|TSG1
Os01g0169800	LOC_Os01g07500	2.363	1.24	0.000678411	0.0302917	alliin_lyase_precursor_putative_expressed	FIB|TSG1
Os06g0703300	LOC_Os06g49000	2.363	1.24	0.0325292	0.274459	expressed_protein
Os07g0593200	LOC_Os07g40310	2.369	1.244	0.0485265	0.333593	expressed_protein
Os08g0532500	LOC_Os08g42020	2.374	1.247	0.00294564	0.0742241	zinc_ion_binding_protein_putative_expressed
Os01g0765400	LOC_Os01g56010	2.374	1.248	0.00669031	0.122264	serpin_domain_containing_protein_putative_expressed	OsSRP-LGC
Os09g0455200	LOC_Os09g28200	2.382	1.252	2.14896e-05	0.00251838	HSF-type_DNA-binding_domain_containing_protein_expressed	HSFB4C
Os05g0103000	LOC_Os05g01256	2.381	1.252	0.000179172	0.0119984	helix-loop-helix_DNA-binding_domain_containing_protein_expressed	OsbHLH083
Os02g0581900	LOC_Os02g37109	2.385	1.254	0.00222171	0.0641991	vegetative_cell_wall_protein_gp1_precursor_putative_expressed
Os10g0397800	LOC_Os10g25830	2.384	1.254	0.0459105	0.325764	mitochondrial_carrier_protein_putative_expressed
Os01g0116650		2.385	1.254	0.0148413	0.182015
Os11g0546200	LOC_Os11g34364	2.387	1.255	0.022391	0.226673	armadillo%2Fbeta-catenin-like_repeat_containing_protein_expressed
Os07g0572075		2.389	1.256	0.032537	0.274459
Os07g0654100	LOC_Os07g46039	2.39	1.257	0.0288131	0.257449	expressed_protein
Os03g0423300	LOC_Os03g30950	2.392	1.258	0.013328	0.17286	acyl-desaturase_chloroplast_precursor_putative_expressed
Os06g0264650		2.391	1.258	0.00732609	0.127192
Os08g0438501		2.395	1.26	0.000161391	0.0112016
Os07g0151200	LOC_Os07g05640	2.396	1.261	0.0476875	0.331055	transporter_family_protein_putative_expressed
Os01g0587300	LOC_Os01g40480	2.399	1.262	0.0096186	0.147002	anthranilate_phosphoribosyltransferase_putative_expressed
Os08g0499300	LOC_Os08g38990	2.399	1.262	0.000914022	0.0367751	WRKY30_expressed	OsWRKY30
Os03g0803100	LOC_Os03g58850	2.401	1.263	0.000169585	0.0114867	uncharacterized_PE-PGRS_family_protein_PE_PGRS3_precursor_putative_expressed
Os10g0467850		2.402	1.264	0.032296	0.27388
Os07g0565800	LOC_Os07g37850	2.403	1.265	0.00180293	0.0572781	expressed_protein
Os09g0449400	LOC_Os09g27650	2.404	1.265	0.000437449	0.0227844	ZOS9-14_-_C2H2_zinc_finger_protein_expressed	OsIDD13
Os11g0522000	LOC_Os11g31880	2.407	1.267	4.98044e-05	0.00471418	phosphoglycerate_mutase_putative_expressed
Os05g0559350	LOC_Os05g48580	2.407	1.268	0.03314	0.277328	expressed_protein
Os12g0145200	LOC_Os12g05060	2.41	1.269	0.0291791	0.259389	expressed_protein
Os12g0624200	LOC_Os12g42910	2.415	1.272	0.0208147	0.217747	sodium%2Fcalcium_exchanger_protein_putative_expressed	CCX4
Os10g0519700	LOC_Os10g37530	2.415	1.272	0.000527473	0.0262303	mitochondrial_import_inner_membrane_translocase_subunit_Tim17_putative_expressed
Os05g0190000	LOC_Os05g09728	2.416	1.273	0.0277141	0.253203	expressed_protein
Os03g0644700	LOC_Os03g44260	2.417	1.274	0.0185073	0.205154	expressed_protein
Os06g0709400	LOC_Os06g49550	2.418	1.274	0.000669198	0.0300803	transposon_protein_putative_unclassified_expressed
Os11g0457300	LOC_Os11g26950	2.421	1.276	0.0136163	0.174227	UDP-glucoronosyl_and_UDP-glucosyl_transferase_domain_containing_protein_expressed	UGT
Os01g0884800	LOC_Os01g66160	2.423	1.277	0.00317758	0.0772196	pentatricopeptide_putative_expressed
Os05g0232700	LOC_Os05g14310	2.424	1.277	0.00215098	0.0626457	expressed_protein
Os01g0971800	LOC_Os01g74020	2.424	1.277	0.00210973	0.0623669	MYB_family_transcription_factor_putative_expressed	OsPCL1
Os08g0442400	LOC_Os08g34360	2.425	1.278	0.00691253	0.123979	AP2_domain_containing_protein_expressed	AP2/EREBP109
Os03g0800400	LOC_Os03g58610	2.428	1.28	0.0116434	0.162323	expressed_protein
Os11g0294800	LOC_Os11g18980	2.43	1.281	0.0239362	0.233981	expressed_protein	RLCK324
Os02g0177300	LOC_Os02g08070	2.43	1.281	0.0242051	0.235909	OsSPL5_-_SBP-box_gene_family_member_expressed	SPL5
Os09g0455250		2.432	1.282	8.20417e-05	0.00680577
Os04g0126500		2.432	1.282	0.00204325	0.0616562
Os08g0410900		2.432	1.282	0.00229892	0.0652805
Os01g0116400	LOC_Os01g02700	2.441	1.287	0.0115445	0.161582	protein_kinase_domain_containing_protein_expressed
Os09g0249400	LOC_Os09g07480	2.444	1.289	0.000520594	0.0260464	membrane_associated_DUF588_domain_containing_protein_putative_expressed
Os06g0264200	LOC_Os06g15330	2.446	1.291	0.0259633	0.244848	CCT%2FB-box_zinc_finger_protein_putative_expressed	OsCOL16
Os03g0748300	LOC_Os03g53710	2.449	1.292	0.0389617	0.299718	aldose_1-epimerase_putative_expressed
Os11g0197433		2.449	1.292	0.0248881	0.239881
Os09g0433650	LOC_Os09g26350	2.45	1.293	0.0222447	0.225827	expressed_protein
Os08g0211025		2.452	1.294	0.0437453	0.317807
Os02g0523800	LOC_Os02g32370	2.452	1.294	0.00268901	0.0705884	inositol_hexaphosphate_kinase_putative_expressed	OsIPK2
Os08g0524400	LOC_Os08g41290	2.453	1.295	0.000287849	0.0168558	AIR12_putative_expressed
Os06g0125500	LOC_Os06g03560	2.454	1.295	0.0398499	0.302843	oligopeptide_transporter_putative_expressed	OsOPT3
Os01g0772150	LOC_Os01g56540	2.454	1.295	0.0382602	0.297421	histone-lysine_N-methyltransferase_SUVR3_putative_expressed	OsSET3
Os03g0170100	LOC_Os03g07400	2.455	1.296	0.00205348	0.0616562	expressed_protein
Os03g0666300	LOC_Os03g46350	2.459	1.298	0.000364957	0.0199961	transcription_factor_putative_expressed	MSL17
Os11g0246166		2.459	1.298	4.16514e-07	0.000101657
Os10g0519750		2.46	1.299	0.000587228	0.0281523
Os11g0246200	LOC_Os11g14140	2.464	1.301	3.97236e-07	9.94168e-05	OsFBK25_-_F-box_domain_and_kelch_repeat_containing_protein_expressed	OsKMD4
Os10g0160100	LOC_Os10g07290	2.466	1.302	0.000327751	0.0184365	glycosyl_hydrolases_family_17_putative_expressed
Os08g0421825		2.466	1.302	0.000124212	0.00938563
Os02g0809700		2.466	1.302	0.00588111	0.113443
Os01g0871500	LOC_Os01g65100	2.469	1.304	0.00513697	0.103459	peptide_transporter_putative_expressed
Os01g0784725		2.471	1.305	0.0334828	0.278859
Os03g0684800	LOC_Os03g48020	2.476	1.308	0.0480053	0.331971	expressed_protein
Os02g0732350		2.479	1.309	0.0396657	0.302298
Os03g0842501		2.479	1.31	0.00271448	0.0709417
Os07g0661450		2.482	1.311	0.00369438	0.0847068
Os04g0441700		2.483	1.312	0.0398104	0.30262
Os04g0574500	LOC_Os04g48510	2.484	1.313	0.00201838	0.0616562	growth_regulating_factor_protein_putative_expressed	GRF12
Os03g0854400	LOC_Os03g63740	2.484	1.313	0.0183202	0.204175	NFD2_putative_expressed
Os10g0563400	LOC_Os10g41380	2.484	1.313	0.000398499	0.0213972	expressed_protein
Os02g0188000	LOC_Os02g09510	2.485	1.313	0.02017	0.214068	limonoid_UDP-glucosyltransferase_putative_expressed	UGT84C1
Os01g0232100	LOC_Os01g13130	2.487	1.315	0.00975596	0.148361	aquaporin_protein_putative_expressed	TIP4;2
Os10g0411100	LOC_Os10g27110	2.491	1.317	0.00723962	0.126765	expressed_protein
Os10g0411100	LOC_Os10g27120	2.491	1.317	0.00723962	0.126765	expressed_protein
Os05g0188750		2.493	1.318	0.00421636	0.0920989
Os01g0196500	LOC_Os01g10010	2.495	1.319	0.0259024	0.244818	prenylated_rab_acceptor_putative_expressed
Os01g0201275	LOC_Os01g10460	2.5	1.322	0.00620657	0.117722	expressed_protein	D-h
Os10g0560700	LOC_Os10g41130	2.504	1.324	0.0085381	0.138239	AP2_domain_containing_protein_expressed	ERF36
Os03g0332500		2.506	1.325	0.037645	0.294967
Os05g0139100	LOC_Os05g04740	2.508	1.326	0.0167115	0.19453	helix-loop-helix_DNA-binding_domain_containing_protein_expressed	APG|OsPIL16
Os03g0428000	LOC_Os03g31410	2.511	1.328	0.0101247	0.151702	expressed_protein
Os06g0127825		2.512	1.329	0.039778	0.302519
Os05g0583400	LOC_Os05g50654	2.515	1.33	0.00423768	0.0922234	mitochondrial_import_receptor_subunit_TOM7-1_putative_expressed
Os02g0553200	LOC_Os02g34810	2.519	1.333	0.00782021	0.131593	OsAPx8_-_Thylakoid-bound_Ascorbate_Peroxidase_encoding_gene_58_expressed	OsAPx8
Os05g0177900		2.523	1.335	0.0298574	0.262504
Os01g0843700	LOC_Os01g62584	2.525	1.336	0.00654941	0.121417	peptidase_aspartic_family_protein_putative_expressed
Os05g0426800	LOC_Os05g35230	2.525	1.336	0.0049439	0.100831	expressed_protein
Os01g0648700	LOC_Os01g46040	2.526	1.337	0.0171818	0.197854	bromodomain_domain_containing_protein_expressed
Os04g0376400	LOC_Os04g30770	2.528	1.338	0.0114057	0.160583	glycosyl_hydrolase_putative_expressed
Os07g0124650		2.528	1.338	0.0095633	0.146529
Os05g0372800	LOC_Os05g30920	2.527	1.338	0.00497748	0.101166	OsFBX167_-_F-box_domain_containing_protein_expressed	OsFbox257
Os06g0164500	LOC_Os06g06910	2.532	1.34	0.0323416	0.273969	expressed_protein
Os02g0161800	LOC_Os02g06630	2.532	1.34	0.0362769	0.289533	peroxidase_precursor_putative_expressed	prx24
Os09g0370000	LOC_Os09g20420	2.537	1.343	0.0466339	0.328372	expressed_protein
Os12g0613600	LOC_Os12g41940	2.54	1.345	0.0021439	0.0626115	remorin_family_protein_putative_expressed	REM6.3
Os02g0516301		2.542	1.346	0.0123989	0.167199
Os08g0421850	LOC_Os08g32610	2.542	1.346	7.72186e-05	0.00654277	armadillo%2Fbeta-catenin_repeat_family_protein_putative_expressed	OsPUB17
Os06g0489900	LOC_Os06g29450	2.545	1.348	0.0468208	0.328748	expressed_protein
Os07g0606800	LOC_Os07g41590	2.546	1.348	0.0109901	0.158091	gibberellin_receptor_GID1L2_putative_expressed
Os03g0296800	LOC_Os03g18550	2.547	1.349	0.00244276	0.067287	mitochondrial_carrier_protein_putative_expressed	MIT
Os07g0294700	LOC_Os07g19410	2.553	1.352	0.00875114	0.139923	expressed_protein
Os07g0191600	LOC_Os07g09384	2.557	1.354	0.00685333	0.123407	expressed_protein	STR2
Os02g0767600	LOC_Os02g52870	2.564	1.358	0.0386694	0.298714	zinc_finger_C3HC4_type_domain_containing_protein_expressed
Os07g0616750		2.563	1.358	0.0370684	0.292467
Os07g0689800	LOC_Os07g49000	2.569	1.361	0.000258217	0.0155496	DNAJ_heat_shock_N-terminal_domain-containing_protein_putative_expressed
Os05g0188700	LOC_Os05g09640	2.572	1.363	0.0014277	0.0495452	uncharacterized_protein_At4g06744_precursor_putative_expressed
Os04g0129600	LOC_Os04g04030	2.573	1.364	0.0336451	0.279495	expressed_protein
Os09g0323500	LOC_Os09g15480	2.574	1.364	0.00441261	0.0946356	Ser%2FThr-rich_protein_T10_in_DGCR_region_putative_expressed
Os05g0178000	LOC_Os05g08530	2.576	1.365	0.0263049	0.246536	phototropic-responsive_NPH3_family_protein_putative_expressed
Os08g0182400	LOC_Os08g08360	2.579	1.367	0.00102986	0.0401769	expressed_protein
Os03g0833600	LOC_Os03g61780	2.581	1.368	0.000385339	0.0208041	glucan_endo-13-beta-glucosidase-related_putative_expressed
Os07g0658500	LOC_Os07g46470	2.581	1.368	0.00462698	0.0970974	expressed_protein
Os04g0472900	LOC_Os04g39680	2.582	1.369	0.0414524	0.30929	anthranilate_phosphoribosyltransferase_putative_expressed
Os09g0255900	LOC_Os09g08160	2.584	1.37	0.0464186	0.327615	plant_protein_of_unknown_function_domain_containing_protein_expressed
Os10g0486100	LOC_Os10g34480	2.589	1.372	0.013597	0.174132	cytochrome_P450_putative_expressed
Os06g0621800	LOC_Os06g41690	2.592	1.374	0.034072	0.281144	retrotransposon_protein_putative_unclassified_expressed
Os06g0573600	LOC_Os06g37560	2.592	1.374	0.0124254	0.167448	beta-galactosidase_precursor_putative_expressed	OsBGal2
Os06g0162500	LOC_Os06g06720	2.594	1.375	0.0111382	0.159015	flavonol_synthase%2Fflavanone_3-hydroxylase_putative_expressed	2ODD10
Os12g0204500	LOC_Os12g10320	2.597	1.377	0.00694652	0.123979	plant-specific_domain_TIGR01627_family_protein_expressed
Os07g0228900	LOC_Os07g12590	2.597	1.377	0.0243118	0.236566	OsFBX225_-_F-box_domain_containing_protein_expressed	OsFbox353
Os12g0163750		2.602	1.38	0.000135496	0.00995392
Os10g0111350		2.602	1.38	0.028208	0.254752
Os01g0583900	LOC_Os01g40170	2.608	1.383	0.0372923	0.293528	translation_initiation_factor_putative_expressed
Os03g0633500	LOC_Os03g43400	2.608	1.383	0.00583895	0.112777	OsIAA11_-_Auxin-responsive_Aux%2FIAA_gene_family_member_expressed	OsIAA11
Os02g0787250		2.611	1.384	0.0234856	0.231768
Os03g0200200	LOC_Os03g10320	2.614	1.386	0.0102662	0.15266	expressed_protein
Os02g0166875		2.616	1.387	0.0278146	0.253457
Os11g0221000	LOC_Os11g11410	2.619	1.389	0.00898448	0.141875	OsIAA27_-_Auxin-responsive_Aux%2FIAA_gene_family_member_expressed	IAA27
Os06g0104100	LOC_Os06g01470	2.623	1.391	0.00714392	0.126181	AGAP000326-PA_putative_expressed
Os08g0547800	LOC_Os08g43430	2.629	1.394	0.0342069	0.28147	CXE_carboxylesterase_putative_expressed
Os12g0624300		2.628	1.394	0.0101146	0.151702
Os06g0650300	LOC_Os06g44100	2.629	1.394	0.00363349	0.0839853	HLS_putative_expressed	OsglHAT1|GW6a
Os05g0419000	LOC_Os05g34630	2.632	1.396	0.0224298	0.226721	hydrolase_alpha%2Fbeta_fold_family_domain_containing_protein_expressed	NHL3
Os09g0513900	LOC_Os09g33882	2.634	1.397	0.0126107	0.168515	expressed_protein
Os03g0598002		2.634	1.397	0.0217886	0.223095
Os09g0114700		2.633	1.397	0.0275856	0.252372
Os03g0746700	LOC_Os03g53520	2.638	1.399	3.6092e-05	0.00376632	expressed_protein
Os09g0407050	LOC_Os09g24190	2.64	1.4	0.0304463	0.265311	expressed_protein
Os07g0658550		2.642	1.402	0.00439952	0.0944457
Os07g0227300	LOC_Os07g12480	2.647	1.404	0.0114887	0.16118	receptor_protein_kinase_putative_expressed
Os02g0732300	LOC_Os02g49960	2.648	1.405	0.0279153	0.253867	expressed_protein
Os02g0620600	LOC_Os02g40730	2.649	1.405	0.0447896	0.321596	ammonium_transporter_protein_putative_expressed	OsAMT1;2
Os10g0467800	LOC_Os10g32980	2.647	1.405	0.017354	0.199184	CESA7_-_cellulose_synthase_expressed	OsCesA7
Os12g0637200	LOC_Os12g44030	2.649	1.406	0.0331686	0.277432	purple_acid_phosphatase_precursor_putative_expressed	PAP10D
Os02g0595300	LOC_Os02g38180	2.651	1.407	0.00978728	0.148529	expressed_protein
Os01g0723000	LOC_Os01g52470	2.66	1.411	2.52855e-05	0.00281841	elongation_factor_putative_expressed
Os04g0517500	LOC_Os04g43710	2.661	1.412	0.00461071	0.0970032	CAMK_CAMK_like.3_-_CAMK_includes_calcium%2Fcalmodulin_depedent_protein_kinases_expressed
Os12g0135200	LOC_Os12g04130	2.661	1.412	0.0104519	0.154178	OsFBO23_-_F-box_and_other_domain_containing_protein_expressed	OsFbox641
Os01g0864401		2.663	1.413	0.0243774	0.237048
Os04g0470801		2.664	1.413	0.0439958	0.318765
Os05g0359000	LOC_Os05g29090	2.664	1.414	0.0143445	0.179882	transposon_protein_putative_CACTA_En%2FSpm_sub-class_expressed
Os05g0459600	LOC_Os05g38490	2.665	1.414	0.0195357	0.2109	growth_regulator_related_protein_putative_expressed
Os06g0686400	LOC_Os06g47200	2.665	1.414	0.000113318	0.00876049	LTPL85_-_Protease_inhibitor%2Fseed_storage%2FLTP_family_protein_precursor_expressed	OsLTPG13
Os06g0706400	LOC_Os06g49250	2.664	1.414	0.0269275	0.249052	peptide_transporter_PTR2_putative_expressed	OsPTR9
Os10g0377300	LOC_Os10g23090	2.669	1.416	0.0468419	0.328811	homeobox_associated_leucine_zipper_putative_expressed	HOX8
Os02g0720900	LOC_Os02g48900	2.668	1.416	0.0228877	0.229593	aspartic_proteinase_nepenthesin-1_precursor_putative_expressed
Os02g0773500	LOC_Os02g53350	2.674	1.419	0.046932	0.328903	expressed_protein
Os10g0394100	LOC_Os10g25430	2.674	1.419	0.0405044	0.305069	Ser%2FThr_protein_phosphatase_family_protein_putative_expressed
Os07g0208600	LOC_Os07g10780	2.674	1.419	0.024777	0.239514	remorin_putative_expressed	REM4.3
Os11g0216100	LOC_Os11g10990	2.675	1.42	0.0222428	0.225827	heat_shock_protein_DnaJ_putative_expressed
Os03g0196250		2.679	1.421	0.0148036	0.182007
Os11g0231200	LOC_Os11g12460	2.679	1.422	0.0214803	0.221268	serpin_domain_containing_protein_putative_expressed	OsSRP-FAS
Os01g0924200	LOC_Os01g69960	2.685	1.425	0.0330422	0.276866	expressed_protein
Os03g0748600	LOC_Os03g53740	2.685	1.425	0.0241574	0.235684	expressed_protein
Os06g0695900	LOC_Os06g48065	2.685	1.425	1.85424e-05	0.00228164	Zinc_finger_C3HC4_type_domain_containing_protein_expressed
Os02g0537800	LOC_Os02g33460	2.688	1.427	0.00112421	0.0427837	transposon_protein_putative_Mutator_sub-class_expressed
Os03g0245700	LOC_Os03g14170	2.688	1.427	0.00851478	0.13811	3-ketoacyl-CoA_synthase_putative_expressed
Os12g0204550		2.688	1.427	0.0064608	0.120581
Os10g0495900	LOC_Os10g35294	2.695	1.43	0.00249846	0.0678166	fiber_protein_Fb34_putative_expressed
Os10g0519300	LOC_Os10g37500	2.694	1.43	0.0110415	0.158213	AAA-type_ATPase_family_protein_putative_expressed
Os01g0795250		2.695	1.43	0.0273737	0.251134
Os04g0550600	LOC_Os04g46470	2.697	1.431	0.0440727	0.319165	carotenoid_cleavage_dioxygenase_7_chloroplast_precursor_putative_expressed	HTD1|OsCCD7
Os05g0120200	LOC_Os05g02890	2.702	1.434	0.0177875	0.201034	white-brown_complex_homolog_protein_16_putative_expressed	ABCG11
Os05g0569900	LOC_Os05g49480	2.705	1.436	0.0201744	0.214068	transcription_factor-related_putative_expressed
Os04g0304200	LOC_Os04g23890	2.705	1.436	0.00754189	0.128818	AGC_PVPK_like_kin82y.10_-_ACG_kinases_include_homologs_to_PKA_PKG_and_PKC_expressed	OsNPH1b
Os09g0483400	LOC_Os09g31031	2.71	1.438	0.0115404	0.161582	ubiquitin_family_protein_putative_expressed	UbL404
Os03g0622600	LOC_Os03g42480	2.715	1.441	0.0110527	0.158297	expressed_protein
Os08g0369200	LOC_Os08g28180	2.716	1.442	0.0345513	0.283436	PPR_repeat_domain_containing_protein_putative_expressed
Os02g0321600	LOC_Os02g21640	2.725	1.446	0.0202574	0.214423	expressed_protein
Os05g0277200	LOC_Os05g19620	2.725	1.446	0.00368625	0.0846541	expressed_protein
Os07g0458500	LOC_Os07g27430	2.729	1.449	0.0178907	0.201891	expressed_protein
Os06g0643700	LOC_Os06g43620	2.732	1.45	0.0356272	0.287474	haemolysin-III_putative_expressed
Os01g0278950	LOC_Os01g17160	2.737	1.453	0.00048725	0.0248147	OsSubt1_-_Putative_Subtilisin_homologue_expressed	OsSub1
Os07g0572500	LOC_Os07g38480	2.739	1.454	0.0296868	0.261393	expressed_protein
Os09g0483350		2.739	1.454	0.0133093	0.17286
Os05g0468900	LOC_Os05g39260	2.742	1.455	0.0145521	0.180872	zinc_finger_C3HC4_type_domain_containing_protein_expressed
Os06g0119700		2.744	1.456	0.00450751	0.0956077
Os04g0255525		2.745	1.457	0.0185583	0.205154
Os06g0665400	LOC_Os06g45460	2.752	1.46	0.000173945	0.011755	OsFBX202_-_F-box_domain_containing_protein_expressed	OsAPO1, APO1
Os07g0198300	LOC_Os07g09970	2.753	1.461	0.0130804	0.172002	LTPL84_-_Protease_inhibitor%2Fseed_storage%2FLTP_family_protein_precursor_expressed	OsLTPG19
Os02g0179000	LOC_Os02g08240	2.76	1.465	0.0465119	0.327844	STE_PAK_Ste20_STLK.1_-_STE_kinases_include_homologs_to_sterile_7_sterile_11_and_sterile_20_from_yeast_expressed	OsSTA49
Os02g0179000	LOC_Os02g08250	2.76	1.465	0.0465119	0.327844	expressed_protein	OsSTA49
Os06g0213900	LOC_Os06g11060	2.763	1.466	0.0175398	0.199763	expressed_protein
Os05g0376800	LOC_Os05g31280	2.764	1.467	0.0376202	0.29493	GASR5_-_Gibberellin-regulated_GASA%2FGAST%2FSnakin_family_protein_precursor_expressed
Os10g0512100	LOC_Os10g36830	2.769	1.469	0.0355531	0.287344	transmembrane_and_coiled-coil_domain-containing_protein_4_putative_expressed
Os08g0220400	LOC_Os08g12410	2.771	1.47	0.0390815	0.300011	pectinesterase_putative_expressed	PME24
Os01g0975300	LOC_Os01g74410	2.775	1.472	0.00294214	0.0742241	MYB_family_transcription_factor_putative_expressed	OsMYB48-1
Os02g0299200	LOC_Os02g19640	2.78	1.475	0.0275696	0.252304	IQ_calmodulin-binding_motif_family_protein_putative_expressed
Os03g0109500	LOC_Os03g01900	2.782	1.476	0.000423408	0.0223687	40S_ribosomal_protein_S17_putative_expressed	RPS17
Os03g0833500		2.783	1.477	0.000127806	0.00950724
Os03g0126450	LOC_Os03g03480	2.786	1.478	0.0421959	0.31161	DUF623_domain_containing_protein_expressed	OsOFP21
Os02g0740400	LOC_Os02g50690	2.792	1.481	0.0239154	0.233981	GDSL-like_lipase%2Facylhydrolase_putative_expressed	GELP44
Os12g0292301		2.796	1.483	0.0401928	0.304586
Os02g0745400	LOC_Os02g51130	2.798	1.484	0.022829	0.229393	glycosyl_transferase_8_domain_containing_protein_putative_expressed
Os01g0723025		2.797	1.484	9.11014e-06	0.00131239
Os09g0545500	LOC_Os09g37350	2.8	1.485	0.0281737	0.254676	OsSAUR40_-_Auxin-responsive_SAUR_gene_family_member_expressed
Os01g0176700	LOC_Os01g08160	2.801	1.486	0.034824	0.28433	MYB_family_transcription_factor_putative_expressed
Os12g0163700	LOC_Os12g06660	2.8	1.486	2.02023e-05	0.00242415	actin_putative_expressed
Os01g0278975		2.803	1.487	0.000928592	0.0371588
Os08g0245200	LOC_Os08g14760	2.803	1.487	0.0390184	0.299841	AMP-binding_domain_containing_protein_expressed	Os4CL1
Os08g0508700	LOC_Os08g39830	2.813	1.492	0.0255568	0.242917	ethylene-insensitive_3_putative_expressed	EIL4
Os02g0586600	LOC_Os02g37440	2.812	1.492	0.00508512	0.102788	expressed_protein
Os07g0193200	LOC_Os07g09530	2.813	1.492	0.0277358	0.253203	ankyrin_repeat_family_protein_putative_expressed
Os07g0516300	LOC_Os07g33270	2.813	1.492	0.0084104	0.136997	DUF584_domain_containing_protein_putative_expressed	S40-15
Os01g0234700	LOC_Os01g13340	2.821	1.496	0.00712862	0.126152	harpin-induced_protein_1_domain_containing_protein_expressed
Os04g0648600	LOC_Os04g55490	2.821	1.496	0.03529	0.286216	expressed_protein
Os06g0594650		2.82	1.496	0.013456	0.173833
Os02g0655100	LOC_Os02g43810	2.823	1.497	0.0160861	0.189567	expressed_protein
Os12g0188500	LOC_Os12g08720	2.822	1.497	0.00550556	0.108756	H-BTB8_-_Bric-a-Brac_Tramtrack_Broad_Complex_BTB_domain_with_H_family_conserved_sequence_expressed
Os04g0659800	LOC_Os04g56460	2.823	1.497	0.0422427	0.311722	MBTB9_-_Bric-a-Brac_Tramtrack_Broad_Complex_BTB_domain_with_Meprin_and_TRAF_Homology_MATH_domain_expressed	OsAAP7B
Os04g0659800	LOC_Os04g56470	2.823	1.497	0.0422427	0.311722	amino_acid_transporter_putative_expressed	OsAAP7B
Os11g0673200	LOC_Os11g44950	2.826	1.499	8.97232e-05	0.00731963	glycosyl_hydrolase_family_3_protein_putative_expressed
Os12g0634400	LOC_Os12g43780	2.829	1.5	0.0323748	0.274027	expressed_protein
Os10g0154700	LOC_Os10g06630	2.831	1.501	0.00634022	0.119033	peptidyl-prolyl_cis-trans_isomerase_putative_expressed	CYP18-4
Os06g0697600	LOC_Os06g48250	2.835	1.503	0.0365197	0.290095	ATPase_putative_expressed
Os03g0823500	LOC_Os03g60850	2.839	1.505	0.00462932	0.0970974	peptide_transporter_PTR2_putative_expressed
Os07g0168600	LOC_Os07g07340	2.84	1.506	0.00719968	0.126485	glucan_endo-13-beta-glucosidase_precursor_putative_expressed
Os04g0255600	LOC_Os04g18380	2.841	1.506	0.0158849	0.188306	cytochrome_P450_putative_expressed
Os06g0336350		2.842	1.507	0.023534	0.232055
Os02g0106900	LOC_Os02g01730	2.843	1.508	0.0103541	0.153425	serine%2Fthreonine-protein_kinase_At1g18390_precursor_putative_expressed	RLCK58
Os12g0168800	LOC_Os12g07120	2.845	1.509	0.000142054	0.0103075	GATA_zinc_finger_domain_containing_protein_expressed	GATA26
Os04g0372750		2.846	1.509	0.0322607	0.273771
Os01g0855900	LOC_Os01g63710	2.847	1.51	0.0135099	0.173906	CDC6_-_Putative_DNA_replication_initiation_protein_expressed	CDC6
Os10g0566200	LOC_Os10g41640	2.847	1.51	0.0117312	0.162639	transcription_factor_HBP-1b_putative_expressed
Os06g0346201	LOC_Os06g23775	2.851	1.511	4.67373e-05	0.00451061	expressed_protein
Os03g0360200		2.853	1.513	0.049251	0.336685
Os03g0823550		2.857	1.514	0.0112592	0.15954
Os03g0131200	LOC_Os03g03910	2.856	1.514	0.00891433	0.14146	catalase_domain_containing_protein_expressed	OsCATC|noe1
Os11g0661600	LOC_Os11g43980	2.856	1.514	0.0316123	0.270585	peroxidase_precursor_putative_expressed	prx134
Os02g0209900	LOC_Os02g11890	2.855	1.514	0.0487717	0.334344	syntaxin-related_protein_putative_expressed	SYP125
Os01g0770200	LOC_Os01g56380	2.858	1.515	0.00998314	0.150198	decarboxylase_putative_expressed	TYDC
Os03g0201500	LOC_Os03g10440	2.862	1.517	0.0246893	0.238822	glycosyl_hydrolase_family_10_protein_putative_expressed
Os05g0237400	LOC_Os05g14750	2.861	1.517	0.043106	0.315257	AGC_PVPK_like_kin82y.12_-_ACG_kinases_include_homologs_to_PKA_PKG_and_PKC_expressed
Os04g0219200	LOC_Os04g14204	2.865	1.519	0.0183434	0.204175	expressed_protein
Os10g0542100	LOC_Os10g39610	2.878	1.525	0.0107045	0.155884	expressed_protein	OsMT-II-1a
Os01g0937900	LOC_Os01g71170	2.884	1.528	0.0152569	0.184658	classical_arabinogalactan_protein_26_precursor_putative_expressed	AGP2
Os04g0644100	LOC_Os04g55120	2.884	1.528	3.40363e-05	0.00360273	jp18_putative_expressed
Os03g0167450		2.885	1.529	0.00155528	0.0520092
Os07g0557601	LOC_Os07g37150	2.89	1.531	0.00378756	0.0862337	expressed_protein
Os07g0557700	LOC_Os07g37156	2.89	1.531	0.00378529	0.0862337	expressed_protein
Os03g0762100	LOC_Os03g55400	2.89	1.531	0.0250918	0.240979	expressed_protein
Os09g0555700	LOC_Os09g38340	2.892	1.532	1.09061e-05	0.0015121	ZOS9-17_-_C2H2_zinc_finger_protein_expressed	OsIDD3
Os01g0811001	LOC_Os01g59580	2.905	1.538	0.00820145	0.135168	retrotransposon_protein_putative_unclassified_expressed
Os10g0208500	LOC_Os10g14180	2.908	1.54	6.87729e-05	0.00600888	expressed_protein
Os01g0973550		2.909	1.54	0.0415351	0.309673
Os02g0559300	LOC_Os02g35300	2.908	1.54	0.0226793	0.228433	transposon_protein_putative_unclassified_expressed	Orysa;CKL9
Os03g0167400	LOC_Os03g07120	2.909	1.541	0.00062706	0.0290256	expressed_protein
Os02g0543300	LOC_Os02g33850	2.912	1.542	0.0265704	0.247482	elongation_factor_Tu_family_protein_putative_expressed
Os04g0167800	LOC_Os04g08550	2.915	1.543	0.00822488	0.135168	oxidoreductase_aldo%2Fketo_reductase_family_protein_putative_expressed
Os01g0315600	LOC_Os01g21300	2.918	1.545	0.0108503	0.157192	esterase%2Flipase%2Fthioesterase_family_protein_putative_expressed
Os02g0775600	LOC_Os02g53530	2.924	1.548	0.0117082	0.162637	ZOS2-17_-_C2H2_zinc_finger_protein_expressed
Os03g0396000	LOC_Os03g27850	2.923	1.548	0.00831007	0.135963	expressed_protein
Os06g0600800		2.931	1.551	0.0485838	0.333796
Os08g0130250		2.937	1.554	0.00249484	0.0678166
Os12g0268000	LOC_Os12g16720	2.94	1.556	0.0324011	0.274027	cytochrome_P450_71A1_putative_expressed	OsSL|LLM1
Os03g0643900	LOC_Os03g44190	2.944	1.558	0.000195324	0.0126776	expressed_protein
Os02g0315200	LOC_Os02g21070	2.948	1.56	0.00723979	0.126765	PPR_repeat_domain_containing_protein_putative_expressed
Os12g0121600	LOC_Os12g02840	2.951	1.561	0.0375571	0.294513	ATCHX_putative_expressed	CHX9
Os01g0661601		2.95	1.561	0.0218755	0.223344
Os08g0556400	LOC_Os08g44230	2.953	1.562	0.00312471	0.0768989	zinc_finger_family_protein_putative_expressed
Os04g0128900	LOC_Os04g03980	2.955	1.563	0.00615389	0.117174	flavin_monooxygenase_putative_expressed	OsYUCCA7
Os03g0276300	LOC_Os03g16850	2.958	1.565	0.0127933	0.169804	dof_zinc_finger_domain_containing_protein_putative_expressed	DOF14
Os06g0216400	LOC_Os06g11300	2.962	1.566	0.0204413	0.215367	CRR4_putative_expressed
Os06g0216400	LOC_Os06g11304	2.962	1.566	0.0204413	0.215367	expressed_protein
Os08g0119900		2.961	1.566	0.00190816	0.0593176
Os02g0755450		2.96	1.566	0.0183786	0.204197
Os04g0464400	LOC_Os04g39030	2.961	1.566	0.00491754	0.100711	peptide_transporter_PTR2_putative_expressed	OsNRT1.3B
Os07g0642200	LOC_Os07g44780	2.962	1.567	0.0423142	0.311938	GDSL-like_lipase%2Facylhydrolase_putative_expressed	GELP93
Os05g0514600	LOC_Os05g43880	2.968	1.569	0.0484777	0.333405	gibberellin_2-beta-dioxygenase_putative_expressed	SBI/GA2Ox4
Os03g0308700	LOC_Os03g19550	2.972	1.571	0.00287253	0.0730154	retrotransposon_protein_putative_unclassified_expressed
Os02g0314925		2.971	1.571	0.0053532	0.106803
Os01g0157200	LOC_Os01g06400	2.992	1.581	0.0405264	0.305157	expressed_protein
Os01g0136800	LOC_Os01g04450	2.994	1.582	0.032775	0.275387	OsWAK2_-_OsWAK_receptor-like_cytoplasmic_kinase_OsWAK-RLCK_expressed	WAK2
Os08g0549200	LOC_Os08g43570	2.995	1.583	0.0373209	0.293597	beta-galactosidase_precursor_putative_expressed	BGAL10
Os09g0507500	LOC_Os09g32964	3.007	1.588	0.000268183	0.0158717	peroxidase_precursor_putative_expressed	prx123
Os06g0501900	LOC_Os06g30640	3.011	1.59	0.0403811	0.30497	cytochrome_P450_putative_expressed	CYP76M9
Os07g0597500	LOC_Os07g40660	3.012	1.591	0.0213029	0.220418	expressed_protein
Os10g0120300	LOC_Os10g03100	3.018	1.594	0.0231698	0.230261	Cf2%2FCf5_disease_resistance_protein_putative_expressed
Os12g0250900	LOC_Os12g14840	3.023	1.596	1.74011e-06	0.000347222	expressed_protein
Os01g0150800	LOC_Os01g05744	3.024	1.597	0.026993	0.249111	expressed_protein
Os09g0507550		3.026	1.597	0.000233116	0.0143724
Os03g0596800	LOC_Os03g40000	3.03	1.599	2.89183e-06	0.000518297	expressed_protein
Os10g0411200		3.03	1.599	0.00496478	0.101059
Os10g0470700	LOC_Os10g33210	3.029	1.599	0.0246395	0.238496	peptide_transporter_PTR3-A_putative_expressed	PTR3
Os02g0717700	LOC_Os02g48650	3.033	1.601	0.0117871	0.16289	acetyltransferase_GNAT_family_putative_expressed
Os02g0720450		3.035	1.602	0.0271232	0.249534
Os03g0181750	LOC_Os03g08380	3.041	1.605	0.00906972	0.142396	ABC_transporter_ATP-binding_protein_putative_expressed	ABCB12
Os08g0119800	LOC_Os08g02630	3.044	1.606	0.00146608	0.0504619	photosystem_II_core_complex_proteins_psbY_chloroplast_precursor_putative_expressed	PSBY
Os09g0416200	LOC_Os09g24924	3.047	1.607	0.00399803	0.089379	transporter_family_protein_putative_expressed
Os06g0667000	LOC_Os06g45630	3.059	1.613	0.00147748	0.0506772	expressed_protein
Os10g0516701	LOC_Os10g37260	3.06	1.614	0.00280811	0.072175	fringe-related_protein_putative_expressed	OsSTA247
Os01g0267050		3.064	1.615	0.0248325	0.239806
Os08g0220500		3.068	1.617	0.0355238	0.287185
Os10g0407400	LOC_Os10g26720	3.071	1.619	0.0333963	0.278762	exonuclease_putative_expressed
Os04g0319700	LOC_Os04g25370	3.077	1.622	0.00992782	0.149888	cytokinin-O-glucosyltransferase_2_putative_expressed
Os12g0553800	LOC_Os12g36735	3.078	1.622	0.0126595	0.168706	expressed_protein
Os02g0176000	LOC_Os02g07930	3.082	1.624	0.0363523	0.289758	B-box_zinc_finger_family_protein_putative_expressed	OsBBX2
Os06g0204600	LOC_Os06g10290	3.087	1.626	0.0345914	0.283557	OsFBX191_-_F-box_domain_containing_protein_expressed	OsFbox302
Os06g0204600	LOC_Os06g10300	3.087	1.626	0.0345914	0.283557	OsFBL29_-_F-box_domain_and_LRR_containing_protein_expressed	OsFbox302
Os06g0204600	LOC_Os06g10290	3.087	1.626	0.0345914	0.283557	OsFBX191_-_F-box_domain_containing_protein_expressed	OsFbox303
Os06g0204600	LOC_Os06g10300	3.087	1.626	0.0345914	0.283557	OsFBL29_-_F-box_domain_and_LRR_containing_protein_expressed	OsFbox303
Os06g0360300	LOC_Os06g25439	3.093	1.629	0.0447638	0.321568	NAD_dependent_epimerase%2Fdehydratase_family_protein_putative_expressed
Os06g0713000	LOC_Os06g49880	3.093	1.629	0.029114	0.259208	B-box_zinc_finger_family_protein_putative_expressed	OsBBX22
Os03g0696150	LOC_Os03g48960	3.095	1.63	0.0463197	0.327615	expressed_protein
Os12g0290200		3.095	1.63	0.0273168	0.250767
Os09g0560200	LOC_Os09g38730	3.1	1.632	0.00457436	0.0964929	26S_protease_regulatory_subunit_6B_putative_expressed
Os02g0570400	LOC_Os02g36140	3.1	1.632	0.00109535	0.0419558	terpene_synthase_putative_expressed	OsDTC1|OsKS3
Os03g0710500	LOC_Os03g50250	3.101	1.633	0.0291556	0.259389	DnaK_family_protein_putative_expressed	OsBiP2
Os01g0141000	LOC_Os01g04800	3.104	1.634	0.000663884	0.0300242	B3_DNA_binding_domain_containing_protein_expressed	OsRAV2
Os12g0165600	LOC_Os12g06840	3.106	1.635	0.0171266	0.197609	ATEXO70C2_putative_expressed	EXO70C1
Os03g0367101	LOC_Os03g25150	3.108	1.636	0.0433665	0.316387	transposon_protein_putative_unclassified_expressed	CYP75A11
Os01g0225000	LOC_Os01g12520	3.111	1.637	0.00181104	0.0574475	mitochondrial_carrier_protein_putative_expressed
Os05g0393200	LOC_Os05g32670	3.114	1.639	0.0375034	0.294343	pentatricopeptide_repeat-containing_protein_putative_expressed
Os07g0208700		3.115	1.639	0.0119014	0.163817
Os03g0105500	LOC_Os03g01520	3.118	1.641	0.0032762	0.0787889	expressed_protein
Os11g0156401	LOC_Os11g05780	3.118	1.641	4.49233e-05	0.00437846	DUF623_domain_containing_protein_expressed	OsOFP26
Os09g0416250		3.12	1.642	0.00666758	0.12204
Os07g0242400	LOC_Os07g13870	3.127	1.645	0.0086325	0.138778	OsFBX229_-_F-box_domain_containing_protein_expressed	OsFbox356
Os06g0695500	LOC_Os06g48030	3.129	1.646	2.37247e-05	0.00271077	peroxidase_precursor_putative_expressed	prx90
Os07g0451300	LOC_Os07g26870	3.131	1.647	0.0221003	0.224592	cytochrome_P450_putative_expressed
Os07g0451201		3.131	1.647	0.0220922	0.224588
Os02g0511600	LOC_Os02g30780	3.133	1.648	0.00647039	0.120581	LGC1_putative_expressed
Os05g0588250	LOC_Os05g51070	3.133	1.648	0.0132075	0.172569	inactive_receptor_kinase_At2g26730_precursor_putative_expressed	OsJ_RLL1
Os01g0329350		3.139	1.65	0.0415826	0.309714
Os01g0919600	LOC_Os01g69050	3.141	1.651	0.0440369	0.318984	lysine_ketoglutarate_reductase_trans-splicing_related_1_putative_expressed
Os06g0695451		3.143	1.652	3.59961e-05	0.00376632
Os12g0299150		3.145	1.653	0.0305417	0.265438
Os06g0188400	LOC_Os06g08880	3.156	1.658	0.0201712	0.214068	glutamate_receptor_2.7_precursor_putative_expressed	OsGLR4.1
Os05g0438800	LOC_Os05g36290	3.159	1.659	4.98285e-06	0.00081752	actin_putative_expressed
Os03g0107300	LOC_Os03g01700	3.163	1.661	0.00706595	0.125404	expressed_protein	Lsi2|OsLsi2
Os02g0174000	LOC_Os02g07770	3.171	1.665	0.00813493	0.134363	Myb_transcription_factor_putative_expressed
Os12g0191400		3.175	1.667	0.02677	0.248172
Os02g0697400	LOC_Os02g46970	3.176	1.667	0.00469473	0.0977748	AMP-binding_domain_containing_protein_expressed	Os4CL2
Os12g0191500	LOC_Os12g08920	3.175	1.667	0.0267631	0.248172	peroxidase_precursor_putative_expressed	prx137
Os03g0570775		3.181	1.669	0.0159587	0.188668
Os01g0728100	LOC_Os01g52770	3.185	1.671	0.0259226	0.244818	GDSL-like_lipase%2Facylhydrolase_putative_expressed	GELP24
Os02g0516800	LOC_Os02g31160	3.19	1.673	0.0256062	0.243111	transcription_factor_putative_expressed	MSL11
Os12g0570700	LOC_Os12g38270	3.19	1.673	0.030273	0.264888	metallothionein_putative_expressed	MTI4A
Os01g0685300	LOC_Os01g49154	3.189	1.673	0.0142668	0.179262	expressed_protein
Os07g0679200	LOC_Os07g48150	3.191	1.674	0.0467941	0.328741	DUF623_domain_containing_protein_expressed	OsOFP16
Os09g0395300	LOC_Os09g23200	3.192	1.675	0.00555517	0.109443	KANADI1_putative_expressed	RL9, OsKANADI
Os08g0556450		3.195	1.676	0.0073405	0.127271
Os02g0699300	LOC_Os02g47110	3.197	1.677	0.00104821	0.0406518	ADP-ribosylation_factor_putative_expressed	ARFB1D
Os01g0854000	LOC_Os01g63480	3.197	1.677	5.19571e-05	0.00485569	transferase_family_protein_putative_expressed
Os04g0386300	LOC_Os04g31670	3.197	1.677	0.00338722	0.080411	expressed_protein
Os02g0137700	LOC_Os02g04510	3.202	1.679	0.0367485	0.291422	UOS1_putative_expressed
Os04g0289800	LOC_Os04g22240	3.203	1.679	0.000124582	0.00938563	zinc_finger_C3HC4_type_domain_containing_protein_expressed
Os05g0114700	LOC_Os05g02420	3.202	1.679	4.64345e-06	0.000770395	expressed_protein
Os02g0752200	LOC_Os02g51620	3.208	1.682	0.011106	0.158809	glycosyl_hydrolase_family_3_protein_putative_expressed
Os06g0300000	LOC_Os06g19590	3.208	1.682	0.0001506	0.0107169	estradiol_17-beta-dehydrogenase_12_putative_expressed
Os02g0694900	LOC_Os02g46760	3.214	1.684	0.0156742	0.18722	STE_MEK_ste7_MAP2K.4_-_STE_kinases_include_homologs_to_sterile_7_sterile_11_and_sterile_20_from_yeast_expressed	MITOGEN-ACTIVATED PROTEIN KINASE KINASE 10-1 (MKK10-1)
Os04g0649500	LOC_Os04g55600	3.216	1.685	0.0494994	0.337586	expressed_protein
Os10g0197000	LOC_Os10g12130	3.215	1.685	0.00718576	0.126388	retrotransposon_protein_putative_Ty3-gypsy_subclass_expressed
Os08g0516600	LOC_Os08g40500	3.218	1.686	0.0303609	0.265115	expressed_protein
Os01g0697100	LOC_Os01g50200	3.223	1.688	9.65293e-05	0.00772548	UDP-glucoronosyl_and_UDP-glucosyl_transferase_domain_containing_protein_expressed
Os02g0582800	LOC_Os02g37180	3.224	1.689	6.43741e-05	0.00570899	expressed_protein
Os02g0580966		3.227	1.69	0.0335702	0.27903
Os01g0632000	LOC_Os01g44140	3.233	1.693	0.00716784	0.126301	expressed_protein
Os12g0593300	LOC_Os12g40200	3.234	1.693	0.0114046	0.160583	expressed_protein
Os01g0632100		3.233	1.693	0.00716455	0.126301
Os03g0289850		3.234	1.693	0.0217396	0.222817
Os11g0644100	LOC_Os11g42450	3.236	1.694	0.00356114	0.0830708	leucine-rich_repeat_family_protein_putative_expressed
Os07g0649400		3.236	1.694	0.0279674	0.253977
Os12g0640950		3.239	1.695	3.45526e-08	1.29143e-05
Os02g0752250		3.239	1.695	0.0102658	0.15266
Os07g0596200		3.239	1.696	0.0464248	0.327615
Os10g0474800	LOC_Os10g33520	3.247	1.699	4.7142e-05	0.00453485	alcohol_oxidase_putative_expressed
Os07g0105900	LOC_Os07g01530	3.253	1.702	0.0489849	0.335409	expressed_protein
Os07g0509800	LOC_Os07g32570	3.254	1.702	0.00664573	0.121977	OsAPRL1__adenosine_5%27-phosphosulfate_reductase-like_OsAPRL1_expressed	OsAPRL1
Os10g0467900	LOC_Os10g32990	3.255	1.703	0.0346882	0.283613	receptor-like_protein_kinase_2_precursor_putative_expressed
Os06g0300100		3.261	1.705	6.50538e-05	0.00571776
Os08g0158800	LOC_Os08g06220	3.263	1.706	0.00390059	0.0876654	transferase_putative_expressed
Os01g0627400	LOC_Os01g43700	3.267	1.708	0.0466759	0.328533	cytochrome_P450_72A1_putative_expressed	CYP72A17
Os05g0368633		3.278	1.713	1.88586e-05	0.00231092
Os05g0368600	LOC_Os05g30570	3.283	1.715	1.94414e-05	0.00236273	heavy_metal-associated_domain_containing_protein_expressed
Os01g0168800	LOC_Os01g07420	3.286	1.716	0.0239405	0.233981	hydrolase_alpha%2Fbeta_fold_family_protein_putative_expressed
Os02g0185900	LOC_Os02g09290	3.287	1.717	0.0383682	0.297868	cytochrome_P450_71D10_putative_expressed
Os03g0162650	LOC_Os03g06700	3.291	1.718	0.000300812	0.0175219	3-ketoacyl-CoA_synthase_putative_expressed
Os12g0483700		3.295	1.72	0.0231727	0.230261
Os05g0353500	LOC_Os05g28520	3.298	1.721	0.0321668	0.273053	MRH1_putative_expressed
Os09g0369750		3.299	1.722	0.0197715	0.21217
Os07g0414900	LOC_Os07g23210	3.306	1.725	0.00728041	0.126922	transposon_protein_putative_unclassified_expressed
Os04g0488650		3.308	1.726	0.0422711	0.311854
Os03g0375933		3.312	1.728	0.0497848	0.338298
Os02g0707000	LOC_Os02g47790	3.312	1.728	0.04978	0.338298	monodehydroascorbate_reductase_putative_expressed	OsMDHAR4
Os04g0398400		3.314	1.729	0.00030795	0.0178672
Os06g0238700	LOC_Os06g13140	3.314	1.729	0.037315	0.293597	WD_domain_G-beta_repeat_domain_containing_protein_expressed	OsWD40-127
Os12g0616400	LOC_Os12g42190	3.321	1.732	0.013223	0.172635	transposon_protein_putative_unclassified_expressed	OsPCF8
Os10g0515200	LOC_Os10g37110	3.324	1.733	0.0487104	0.334228	transposon_protein_putative_unclassified_expressed
Os10g0515100		3.324	1.733	0.0487357	0.334246
Os08g0398500	LOC_Os08g30800	3.326	1.734	0.00748729	0.128632	KED_putative_expressed
Os10g0378450	LOC_Os10g23230	3.326	1.734	0.028351	0.25534	AT_hook-containing_MAR_binding_1_putative_expressed
Os12g0596300	LOC_Os12g40470	3.327	1.734	0.0441237	0.319299	DC1_domain-containing_protein_putative_expressed
Os03g0688300	LOC_Os03g48270	3.325	1.734	0.000426003	0.0224027	CAMK_CAMK_like.21_-_CAMK_includes_calcium%2Fcalmodulin_depedent_protein_kinases_expressed	OsCPK9
Os10g0142500	LOC_Os10g05240	3.327	1.734	0.00801216	0.133154	OsFBX369_-_F-box_domain_containing_protein_expressed	OsFbox533
Os03g0333400	LOC_Os03g21560	3.331	1.736	0.00500222	0.101503	photosystem_II_11_kD_protein_putative_expressed
Os04g0644000	LOC_Os04g55110	3.331	1.736	0.0294503	0.260442	expressed_protein
Os11g0201900	LOC_Os11g09630	3.336	1.738	0.025239	0.241372	OsFBX407_-_F-box_domain_containing_protein_expressed	OsFbox582
Os01g0711200	LOC_Os01g51400	3.338	1.739	0.0170145	0.196971	Leucine_Rich_Repeat_family_protein_expressed
Os06g0172675		3.339	1.739	0.0389442	0.299718
Os08g0411000	LOC_Os08g31730	3.339	1.74	0.0125909	0.168404	expressed_protein
Os11g0636600		3.342	1.741	0.00319274	0.0772853
Os07g0421866	LOC_Os07g23990	3.357	1.747	0.0135594	0.174044	tetratricopeptide_repeat_domain_containing_protein_putative_expressed	FLL2
Os05g0335500	LOC_Os05g27000	3.358	1.748	0.000176038	0.0118423	expressed_protein
Os02g0185766		3.365	1.751	0.0341263	0.281199
Os06g0265400	LOC_Os06g15480	3.368	1.752	3.54571e-09	1.80538e-06	transcription_factor_putative_expressed	BZIP47
Os07g0216100		3.374	1.754	0.0134206	0.173528
Os05g0237501		3.375	1.755	0.0430181	0.31477
Os07g0419850		3.377	1.756	0.0133843	0.173209
Os01g0761600		3.38	1.757	0.0324068	0.274027
Os05g0199700	LOC_Os05g11064	3.383	1.758	0.0032552	0.0785246	expressed_protein
Os12g0604500	LOC_Os12g41160	3.381	1.758	0.00759034	0.129123	IQ_calmodulin-binding_motif_family_protein_putative_expressed
Os03g0391300		3.389	1.761	0.0180129	0.202496
Os06g0613000	LOC_Os06g41030	3.392	1.762	0.00569178	0.110877	DUF1680_domain_containing_protein_putative_expressed
Os09g0431900	LOC_Os09g26210	3.402	1.766	0.0133827	0.173209	ZOS9-12_-_C2H2_zinc_finger_protein_expressed
Os03g0289800	LOC_Os03g18030	3.408	1.769	0.014894	0.18251	leucoanthocyanidin_dioxygenase_putative_expressed	2-ODD8
Os04g0659300	LOC_Os04g56430	3.41	1.77	0.0103987	0.153778	cysteine-rich_receptor-like_protein_kinase_putative_expressed	OsRMC
Os03g0688450		3.413	1.771	0.00032189	0.0184062
Os06g0536200		3.414	1.772	0.0232543	0.230839
Os05g0417900	LOC_Os05g34530	3.417	1.773	0.0279007	0.253839	auxin-inducible_protein_putative_expressed
Os08g0117800	LOC_Os08g02450	3.425	1.776	0.0393239	0.300699	ATCHX_putative_expressed	CHX8
Os12g0268100		3.429	1.778	0.0367645	0.291471
Os01g0253050		3.433	1.78	0.0437649	0.317871
Os01g0878800	LOC_Os01g65680	3.44	1.782	0.0187162	0.206111	45-DOPA_dioxygenase_extradiol_putative_expressed
Os02g0768300	LOC_Os02g52930	3.444	1.784	0.0303331	0.26495	integral_membrane_protein_DUF6_containing_protein_expressed
Os06g0498000	LOC_Os06g30250	3.445	1.784	0.0153426	0.184938	expressed_protein
Os07g0475900	LOC_Os07g29330	3.445	1.785	0.00109295	0.0419182	serine%2Fthreonine-protein_kinase_CTR1_putative_expressed	ACTPK2
Os03g0786400	LOC_Os03g57240	3.448	1.786	0.00279762	0.071968	ZOS3-19_-_C2H2_zinc_finger_protein_expressed	DST
Os02g0111900	LOC_Os02g02150	3.449	1.786	0.0145197	0.180698	ATP-dependent_helicase_HRQ1_putative_expressed
Os06g0140700	LOC_Os06g04870	3.451	1.787	0.00185016	0.0581886	homeobox_associated_leucine_zipper_putative_expressed	HOX2
Os02g0273900	LOC_Os02g17370	3.455	1.789	0.0109977	0.158112	expressed_protein
Os03g0399400	LOC_Os03g28130	3.46	1.791	3.781e-05	0.00386369	OsFBX94_-_F-box_domain_containing_protein_expressed	OsFbox150
Os04g0569300	LOC_Os04g48130	3.465	1.793	0.0420872	0.311041	OsRhmbd11_-_Putative_Rhomboid_homologue_expressed	OsRhmbd11
Os01g0136850		3.478	1.798	0.0201183	0.213948
Os07g0194500	LOC_Os07g09630	3.483	1.8	0.0498172	0.338363	oxidoreductase_putative_expressed
Os11g0673400		3.483	1.801	0.0234176	0.231699
Os03g0672950		3.484	1.801	0.0388578	0.299405
Os03g0113500	LOC_Os03g02240	3.487	1.802	0.00684552	0.123407	AT-GTL1_putative_expressed
Os07g0572050		3.491	1.803	0.0213667	0.220677
Os05g0129250		3.494	1.805	0.0319953	0.272409
Os05g0398800	LOC_Os05g33080	3.496	1.806	0.00411452	0.0906499	serine%2Fthreonine-protein_kinase_putative_expressed
Os01g0627450		3.498	1.807	0.0360326	0.288691
Os04g0297933	LOC_Os04g23170	3.509	1.811	0.00277405	0.0717703	expressed_protein
Os10g0567600	LOC_Os10g41800	3.508	1.811	0.00474688	0.0981686	expressed_protein
Os01g0199300	LOC_Os01g10230	3.514	1.813	0.0420161	0.310892	lachrymatory_factor_synthase_putative_expressed
Os06g0548150		3.517	1.814	0.0395597	0.302115
Os03g0101300	LOC_Os03g01170	3.518	1.815	0.0110115	0.158112	transporter_family_protein_putative_expressed	FCO10
Os08g0335500	LOC_Os08g24770	3.53	1.82	0.0314874	0.269879	protein_kinase_putative_expressed
Os03g0808900	LOC_Os03g59430	3.543	1.825	0.0281005	0.254435	uncharacterized_glycosyltransferase_putative_expressed
Os03g0661300	LOC_Os03g45920	3.547	1.827	0.000184327	0.0122053	tubulin%2FFtsZ_domain_containing_protein_putative_expressed	OsTUB8
Os03g0829466		3.551	1.828	0.0388823	0.299419
Os08g0462000	LOC_Os08g35980	3.552	1.829	0.00726287	0.126765	expressed_protein
Os01g0871400		3.552	1.829	0.0186192	0.205403
Os06g0662700	LOC_Os06g45200	3.555	1.83	0.00986691	0.149431	group_3_pollen_allergen_putative_expressed
Os05g0129200	LOC_Os05g03840	3.559	1.831	0.0295157	0.260741	endoglucanase_putative_expressed	GH9B12
Os02g0577900	LOC_Os02g36820	3.573	1.837	0.0303023	0.264917	expressed_protein
Os01g0761500	LOC_Os01g55610	3.576	1.838	0.0253263	0.241718	peptide_transporter_PTR2_putative_expressed
Os12g0606000	LOC_Os12g41270	3.58	1.84	0.0392642	0.300635	cysteine-rich_receptor-like_protein_kinase_20_precursor_putative_expressed
Os06g0202800	LOC_Os06g10140	3.585	1.842	0.0431398	0.315325	expressed_protein	OsSTA173
Os09g0489500	LOC_Os09g31390	3.585	1.842	0.04757	0.33055	transcription_factor_putative_expressed	OsTGA10
Os12g0498900	LOC_Os12g31510	3.588	1.843	0.0224636	0.226957	expressed_protein
Os01g0921500	LOC_Os01g69240	3.592	1.845	0.011013	0.158112	CBS_domain_containing_membrane_protein_putative_expressed	OsCBSCBS2
Os08g0546800	LOC_Os08g43334	3.592	1.845	0.0480106	0.331971	HSF-type_DNA-binding_domain_containing_protein_expressed	OsHsfB2b
Os01g0762601		3.594	1.846	0.0202167	0.214188
Os12g0456300	LOC_Os12g27080	3.605	1.85	0.0497045	0.33822	expressed_protein
Os02g0612700	LOC_Os02g39910	3.608	1.851	0.00831976	0.136046	B4-BTB1_-_Bric-a-Brac_Tramtrack_Broad_Complex_BTB_domain_with_B4_subfamily_conserved_sequence_expressed
Os11g0269000	LOC_Os11g16770	3.614	1.854	0.0448976	0.321902	ATP-dependent_Clp_protease_ATP-binding_subunit_clpA_homolog_CD4Bchloroplast_precursor_putative_expressed	CLPC4
Os02g0694600	LOC_Os02g46730	3.617	1.855	0.00598261	0.114652	expressed_protein
Os08g0390600	LOC_Os08g30095	3.622	1.857	0.0350969	0.285689	expressed_protein
Os03g0690500	LOC_Os03g48430	3.63	1.86	0.000211075	0.0133765	1-aminocyclopropane-1-carboxylate_oxidase_homolog_4_putative_expressed
Os09g0524300	LOC_Os09g35600	3.633	1.861	0.0219431	0.223614	MATE_domain_containing_protein_expressed
Os09g0524001		3.633	1.861	0.0219413	0.223614
Os07g0159700	LOC_Os07g06570	3.633	1.861	0.0237447	0.233354	receptor_protein_kinase_CRINKLY4_precursor_putative_expressed	RLCK223
Os03g0157600	LOC_Os03g06170	3.636	1.862	0.00106452	0.0410461	hsp20%2Falpha_crystallin_family_protein_putative_expressed
Os06g0554100	LOC_Os06g36030	3.638	1.863	0.0492188	0.336621	SWIM_zinc_finger_family_protein_expressed
Os07g0684000	LOC_Os07g48500	3.638	1.863	0.0266999	0.247957	stress_responsive_protein_putative_expressed
Os07g0635700	LOC_Os07g44160	3.639	1.864	0.04645	0.327624	retrotransposon_protein_putative_unclassified_expressed
Os03g0411800	LOC_Os03g29850	3.646	1.866	0.00113373	0.0430351	metal_cation_transporter_putative_expressed	ZIP2
Os07g0670300	LOC_Os07g47400	3.647	1.867	0.0183661	0.204175	SRC2_protein_putative_expressed
Os01g0775750		3.66	1.872	0.0146357	0.181225
Os07g0553800	LOC_Os07g36810	3.662	1.873	0.034661	0.283613	expressed_protein
Os04g0125100	LOC_Os04g03520	3.67	1.876	0.0382254	0.297318	expressed_protein
Os12g0427000	LOC_Os12g23930	3.686	1.882	0.00520403	0.104477	protein_kinase_domain_containing_protein_expressed
Os01g0311400	LOC_Os01g20930	3.698	1.887	0.0439613	0.318723	RING-H2_finger_protein_putative_expressed
Os02g0671300	LOC_Os02g45010	3.698	1.887	0.0122503	0.166104	ethylene-responsive_protein_related_putative_expressed	OsbHLH076
Os01g0953500	LOC_Os01g72420	3.706	1.89	0.0175298	0.199726	C2_domain_containing_protein_putative_expressed
Os03g0672900	LOC_Os03g47010	3.708	1.891	0.00707145	0.125426	glycosyl_hydrolase_family_10_protein_putative_expressed
Os01g0233000	LOC_Os01g13210	3.709	1.891	0.00238623	0.0666069	salt_stress_root_protein_RS1_putative_expressed	OsDREPP1
Os03g0223200	LOC_Os03g12270	3.713	1.892	0.0435751	0.317052	dehydrogenase_putative_expressed	CAD9
Os03g0660050	LOC_Os03g45779	3.717	1.894	0.000306972	0.0178455	expressed_protein
Os07g0175300	LOC_Os07g07900	3.718	1.894	0.0238607	0.233921	expressed_protein
Os01g0707500	LOC_Os01g51140	3.716	1.894	0.0205474	0.215919	helix-loop-helix_DNA-binding_domain_containing_protein_expressed	OsbHLH118
Os07g0496700	LOC_Os07g31430	3.722	1.896	0.00475765	0.0982537	phosphate-induced_protein_1_conserved_region_domain_containing_protein_expressed
Os09g0487900	LOC_Os09g31300	3.722	1.896	0.00026682	0.0158527	helix-loop-helix_DNA-binding_domain_containing_protein_expressed	OsbHLH143
Os02g0648300	LOC_Os02g43300	3.724	1.897	0.0120189	0.16463	expressed_protein	MSL15
Os05g0475600	LOC_Os05g39790	3.724	1.897	0.00567189	0.110636	transposon_protein_putative_unclassified_expressed
Os02g0122500	LOC_Os02g03010	3.734	1.901	0.00456926	0.0964929	expressed_protein
Os06g0364500	LOC_Os06g25950	3.745	1.905	0.0313392	0.269087	expressed_protein
Os03g0184300	LOC_Os03g08600	3.748	1.906	0.0157379	0.187484	glycosyl_transferase_putative_expressed
Os06g0678100	LOC_Os06g46440	3.747	1.906	0.025423	0.24227	expressed_protein
Os04g0545250		3.752	1.908	0.0147785	0.181955
Os08g0176900	LOC_Os08g07970	3.761	1.911	0.00331123	0.0794373	transcription_factor_putative_expressed	BZIP64
Os01g0594300	LOC_Os01g41120	3.762	1.911	0.00725956	0.126765	retrotransposon_protein_putative_Ty3-gypsy_subclass_expressed
Os08g0196200	LOC_Os08g09670	3.76	1.911	1.91601e-05	0.00233816	F-box%2FLRR-repeat_protein_22_putative_expressed
Os01g0740350		3.764	1.912	0.00656436	0.121461
Os05g0200280	LOC_Os05g11120	3.766	1.913	0.0096219	0.147002	prenylated_rab_acceptor_putative_expressed
Os01g0354450		3.767	1.913	0.0264503	0.24725
Os06g0141400	LOC_Os06g04930	3.769	1.914	0.0144074	0.180212	expressed_protein
Os01g0299150	LOC_Os01g19380	3.785	1.92	0.0122502	0.166104	pentatricopeptide_putative_expressed
Os08g0530300	LOC_Os08g41820	3.787	1.921	0.04074	0.30583	exo70_exocyst_complex_subunit_domain_containing_protein_expressed	EXO70F4
Os04g0447900	LOC_Os04g37510	3.786	1.921	0.0468521	0.328811	DUF623_domain_containing_protein_expressed	OsOFP24
Os09g0359700	LOC_Os09g19550	3.787	1.921	0.0395105	0.301895	SNARE_domain_containing_protein_putative_expressed	OsSTA223
Os09g0359700	LOC_Os09g19550	3.787	1.921	0.0395105	0.301895	SNARE_domain_containing_protein_putative_expressed	OsSTA224
Os08g0463100	LOC_Os08g36060	3.795	1.924	0.02857	0.25653	expressed_protein
Os10g0431900	LOC_Os10g29620	3.807	1.929	0.0117506	0.162639	tyrosine_protein_kinase_domain_containing_protein_putative_expressed	RLCK300
Os08g0475000	LOC_Os08g37030	3.815	1.932	0.0195351	0.2109	gibberellin_receptor_GID1L2_putative_expressed
Os02g0704131		3.818	1.933	0.04719	0.329397
Os04g0644050		3.824	1.935	0.0190789	0.208158
Os06g0114200	LOC_Os06g02390	3.825	1.936	0.0238772	0.233956	ADP-ribosylation_factor_1_putative_expressed	ARFB1A
Os11g0232400		3.835	1.939	0.00410125	0.0904791
Os03g0113900	LOC_Os03g02280	3.835	1.939	0.00453583	0.096023	DUF584_domain_containing_protein_putative_expressed	S40-4
Os05g0384600	LOC_Os05g31910	3.838	1.94	0.00494375	0.100831	white-brown_complex_homolog_protein_16_putative_expressed	ABCG13
Os01g0198500	LOC_Os01g10180	3.837	1.94	0.00026146	0.0156939	avr9%2FCf-9_rapidly_elicited_protein_146_putative_expressed
Os02g0543200	LOC_Os02g33840	3.839	1.941	0.0373509	0.293632	OsFBX52_-_F-box_domain_containing_protein_expressed	OsFbox095
Os04g0165000	LOC_Os04g08280	3.847	1.944	0.0133611	0.173091	retrotransposon_protein_putative_Ty3-gypsy_subclass_expressed
Os02g0106100	LOC_Os02g01590	3.847	1.944	0.0107919	0.156612	glycosyl_hydrolases_putative_expressed	OSINV3|OsVIN2
Os11g0482901		3.851	1.945	0.0112637	0.15954
Os02g0539500	LOC_Os02g33600	3.862	1.949	0.0121336	0.165587	VQ_domain_containing_protein_putative_expressed	OsVQ8
Os11g0220300	LOC_Os11g11330	3.866	1.951	0.0497807	0.338298	retrotransposon_protein_putative_unclassified_expressed
Os09g0266950		3.869	1.952	0.0231094	0.230059
Os09g0458300	LOC_Os09g28470	3.871	1.953	0.037264	0.293486	leucine-rich_repeat_family_protein_putative_expressed
Os10g0195000	LOC_Os10g11860	3.871	1.953	0.0372661	0.293486	MATE_efflux_family_protein_putative_expressed	OsSTA240
Os02g0536500	LOC_Os02g33330	3.876	1.954	0.049251	0.336685	expressed_protein	ACL2
Os04g0545300	LOC_Os04g46110	3.876	1.955	0.0192488	0.20953	fibroin_heavy_chain_precursor_putative_expressed
Os07g0539300	LOC_Os07g35510	3.883	1.957	0.0456516	0.325138	glucan_endo-13-beta-glucosidase_precursor_putative_expressed	Gns13
Os09g0503000	LOC_Os09g32620	3.884	1.957	0.000502046	0.0253011	dehydrogenase_putative_expressed
Os02g0639500	LOC_Os02g42650	3.889	1.96	0.00652467	0.121186	expansin_precursor_putative_expressed
Os03g0251350	LOC_Os03g14669	3.89	1.96	0.010723	0.156035	core_histone_H2A%2FH2B%2FH3%2FH4_putative_expressed	OsHAP5C
Os03g0101400		3.895	1.961	0.00752347	0.128802
Os06g0108500	LOC_Os06g01890	3.901	1.964	0.00661849	0.121751	MADS-box_transcription_factor_putative_expressed
Os09g0498200		3.903	1.965	0.0313443	0.269087
Os02g0187400	LOC_Os02g09450	3.909	1.967	0.0265431	0.247482	glycerophosphoryl_diester_phosphodiesterase_family_protein_putative_expressed	MTD1
Os06g0328400	LOC_Os06g22290	3.91	1.967	0.0294134	0.260442	legume_lectins_beta_domain_containing_protein_expressed
Os08g0326700	LOC_Os08g23740	3.92	1.971	0.0204323	0.215348	OsSub55_-_Putative_Subtilisin_homologue_expressed	OsSub55
Os06g0620200	LOC_Os06g41560	3.924	1.972	0.0274643	0.25173	receptor-like_protein_kinase_putative_expressed	OsLecRK
Os04g0523650		3.925	1.973	0.0349473	0.2851
Os08g0421700	LOC_Os08g32590	3.93	1.975	0.0358069	0.28769	retrotransposon_protein_putative_Ty1-copia_subclass_expressed
Os08g0163600		3.935	1.976	0.00681821	0.123407
Os08g0521800	LOC_Os08g41040	3.943	1.979	0.0323223	0.2739	expressed_protein
Os04g0481800	LOC_Os04g40580	3.944	1.98	0.0338641	0.28029	O-acyltransferase_putative_expressed
Os03g0584400	LOC_Os03g38800	3.949	1.982	0.0413471	0.308583	AAA_family_ATPase_putative_expressed
Os10g0566400	LOC_Os10g41660	3.949	1.982	0.0019167	0.0594581	zinc_finger_C3HC4_type_domain_containing_protein_expressed
Os02g0533700	LOC_Os02g33060	3.952	1.983	0.0118915	0.163797	expressed_protein
Os01g0115800	LOC_Os01g02590	3.954	1.983	0.023228	0.230715	receptor-like_kinase_putative_expressed	Os8Tak1
Os02g0721000		3.958	1.985	0.00665799	0.12204
Os03g0226901	LOC_Os03g12570	3.959	1.985	0.0320398	0.272457	expressed_protein	OsCMT3b
Os02g0463401	LOC_Os02g26470	3.968	1.989	0.0482478	0.332676	expressed_protein
Os10g0522000	LOC_Os10g37770	3.971	1.99	0.0379346	0.296414	dehydration_response_related_protein_putative_expressed
Os12g0599800	LOC_Os12g40760	3.982	1.994	7.00817e-05	0.00606936	expressed_protein
Os04g0450250		3.984	1.994	0.00592855	0.113893
Os04g0691000		3.989	1.996	0.0273324	0.250833
Os10g0562200	LOC_Os10g41270	3.989	1.996	0.0379358	0.296414	triacylglycerol_lipase_like_protein_putative_expressed	OsDAD1;4
Os04g0665000	LOC_Os04g56939	3.995	1.998	0.0471279	0.329397	expressed_protein
Os02g0494700	LOC_Os02g29230	3.998	1.999	0.000384216	0.0208041	expressed_protein	ROS1B
Os06g0196500	LOC_Os06g09620	4.001	2	0.0279209	0.253867	expressed_protein
Os02g0217900	LOC_Os02g12610	4.003	2.001	0.0283929	0.255562	hsp20%2Falpha_crystallin_family_protein_putative_expressed
Os05g0550100	LOC_Os05g47680	4.006	2.002	0.00342125	0.0810885	expressed_protein
Os12g0439201		4.006	2.002	0.0203727	0.214951
Os06g0539400	LOC_Os06g34830	4.006	2.002	0.0131428	0.172194	amino_acid_permease_family_protein_putative_expressed	OsCAT6
Os02g0204000	LOC_Os02g10940	4.029	2.01	0.00222402	0.0642031	tetratricopeptide_repeat_domain_containing_protein_expressed
Os01g0175850		4.028	2.01	0.0320102	0.272409
Os12g0567500	LOC_Os12g37980	4.034	2.012	0.0446228	0.32118	protein_kinase_domain_containing_protein_expressed
Os09g0555800	LOC_Os09g38350	4.039	2.014	0.0229856	0.229852	AMP-binding_domain_containing_protein_expressed
Os03g0183000	LOC_Os03g08470	4.039	2.014	0.0172936	0.198722	AP2_domain_containing_protein_expressed	OsRAF|OsLG3
Os04g0523600	LOC_Os04g44240	4.042	2.015	0.0301352	0.264081	cytokinin-O-glucosyltransferase_3_putative_expressed
Os08g0540900	LOC_Os08g42800	4.04	2.015	0.000335771	0.0187803	expressed_protein
Os07g0648000	LOC_Os07g45370	4.045	2.016	0.0183118	0.204175	expressed_protein
Os12g0235700	LOC_Os12g13300	4.045	2.016	0.00140965	0.0492077	expressed_protein
Os02g0603033		4.048	2.017	0.0310915	0.268007
Os03g0347500	LOC_Os03g22590	4.048	2.017	0.0129181	0.170692	nodulin_MtN3_family_protein_putative_expressed	SWEET12
Os09g0502950		4.052	2.019	0.00021586	0.0135634
Os10g0210500	LOC_Os10g14920	4.056	2.02	0.0358405	0.28769	integral_membrane_protein_DUF6_containing_protein_expressed	UMAMIT15
Os01g0915900	LOC_Os01g68720	4.06	2.021	0.0364236	0.289936	keratin_type_I_cytoskeletal_9_putative_expressed
Os02g0697450		4.063	2.022	0.00200197	0.0615215
Os06g0683500	LOC_Os06g46960	4.068	2.024	0.00685326	0.123407	nucleic_acid_binding_protein_putative_expressed
Os12g0454600	LOC_Os12g26880	4.073	2.026	0.0408829	0.306494	plastocyanin-like_domain_containing_protein_putative_expressed	ENODL24
Os03g0598700	LOC_Os03g40170	4.072	2.026	0.0497434	0.338298	zinc_finger_C3HC4_type_domain_containing_protein_expressed
Os12g0630600	LOC_Os12g43510	4.082	2.029	0.0174471	0.199554	expressed_protein
Os05g0208100	LOC_Os05g11790	4.102	2.036	0.0150512	0.183285	CAMK_KIN1%2FSNF1%2FNim1_like.19_-_CAMK_includes_calcium%2Fcalmodulin_depedent_protein_kinases_expressed	CIPK20
Os12g0218600	LOC_Os12g11690	4.1	2.036	0.0175172	0.199726	expressed_protein
Os05g0541400	LOC_Os05g46370	4.1	2.036	0.0493135	0.336956	bHelix-loop-helix_transcription_factor_putative_expressed	OsLF
Os08g0113000	LOC_Os08g02110	4.1	2.036	0.0124609	0.167652	peroxidase_precursor_putative_expressed	prx117
Os01g0111100	LOC_Os01g02080	4.116	2.041	0.000469992	0.0241093	peptidyl-prolyl_cis-trans_isomerase_putative_expressed	CYP26-2
Os05g0200700	LOC_Os05g11160	4.114	2.041	0.00104911	0.0406518	expressed_protein
Os04g0429600	LOC_Os04g35030	4.124	2.044	0.00919679	0.143932	CSLH3_-_cellulose_synthase-like_family_H_expressed	CSLH3
Os06g0685100	LOC_Os06g47110	4.136	2.048	0.035383	0.286505	COBRA-like_protein_precursor_putative_expressed	BC1L5
Os02g0518600	LOC_Os02g31910	4.134	2.048	0.04057	0.305252	potassium_transporter_putative_expressed	HAK19
Os10g0346300	LOC_Os10g20610	4.138	2.049	0.0485275	0.333593	laccase-15_precursor_putative_expressed	LAC17
Os07g0192700	LOC_Os07g09480	4.141	2.05	0.0387705	0.299182	ATPase_putative_expressed
Os09g0468600	LOC_Os09g29350	4.148	2.052	0.00670645	0.122483	phototropic-responsive_NPH3_family_protein_putative_expressed
Os03g0290900	LOC_Os03g18110	4.147	2.052	0.00910703	0.142906	_proteins_of_unknown_function_domain_containing_protein_putative_expressed	OsTBL18
Os10g0360100	LOC_Os10g21590	4.149	2.053	0.0101301	0.151703	transporter_family_protein_putative_expressed
Os02g0519100	LOC_Os02g31940	4.151	2.054	0.0295016	0.260694	potassium_transporter_putative_expressed	HAK20
Os10g0360175		4.154	2.054	0.0140242	0.17703
Os03g0397600	LOC_Os03g27980	4.159	2.056	0.0188529	0.206668	glucan_endo-13-beta-glucosidase_precursor_putative_expressed
Os10g0402400	LOC_Os10g26290	4.165	2.058	0.014353	0.179912	transferase_family_protein_putative_expressed
Os05g0201300		4.167	2.059	0.0209582	0.218207
Os10g0547650		4.166	2.059	0.04474	0.321553
Os11g0483000	LOC_Os11g29290	4.172	2.061	0.00742656	0.128033	cytochrome_P450_putative_expressed	HAN1
Os10g0523000		4.173	2.061	0.0338216	0.280252
Os07g0463500	LOC_Os07g27960	4.177	2.062	0.0196859	0.211949	thioesterase_family_protein_putative_expressed
Os07g0190800	LOC_Os07g09310	4.175	2.062	0.0264731	0.24725	thioredoxin_putative_expressed	TRXH5
Os08g0419100	LOC_Os08g32360	4.2	2.07	0.0383243	0.297684	expressed_protein
Os12g0235650		4.2	2.071	0.000839921	0.0347403
Os08g0556900	LOC_Os08g44270	4.201	2.071	0.017729	0.200672	vignain_precursor_putative_expressed	OsSAG12-2
Os08g0114400		4.205	2.072	0.0357939	0.28769
Os04g0537100	LOC_Os04g45370	4.205	2.072	0.0158871	0.188306	OsSAUR19_-_Auxin-responsive_SAUR_gene_family_member_expressed	SAUR19
Os05g0280500	LOC_Os05g20100	4.213	2.075	0.00125037	0.0460999	glycerol-3-phosphate_acyltransferase_putative_expressed	GPAT
Os10g0474600	LOC_Os10g33500	4.214	2.075	0.0213787	0.220677	expressed_protein
Os03g0251600	LOC_Os03g14700	4.214	2.075	0.0151727	0.184152	C2_domain_containing_protein_expressed	NTMC2T4.2
Os11g0616700	LOC_Os11g40230	4.219	2.077	0.00124796	0.0460999	expressed_protein
Os08g0143600	LOC_Os08g04800	4.222	2.078	0.0022579	0.0648169	triacylglycerol_lipase_like_protein_putative_expressed	OsDAD1;2
Os01g0740400	LOC_Os01g53790	4.225	2.079	0.0378038	0.295741	stress-induced_protein_putative_expressed
Os09g0448500	LOC_Os09g27590	4.228	2.08	4.15927e-05	0.00416378	expressed_protein	GS9
Os04g0419700	LOC_Os04g34250	4.229	2.08	0.00821853	0.135168	serine%2Fthreonine-protein_kinase_receptor_precursor_putative_expressed
Os01g0885700	LOC_Os01g66250	4.233	2.082	0.0470025	0.329055	S-locus-like_receptor_protein_kinase_putative_expressed
Os03g0407100	LOC_Os03g29360	4.236	2.083	0.0174345	0.199554	expressed_protein
Os12g0528100	LOC_Os12g34360	4.241	2.084	0.00629212	0.118755	expressed_protein
Os04g0590650		4.243	2.085	2.71573e-06	0.000497336
Os04g0644433	LOC_Os04g55150	4.249	2.087	0.00898849	0.141875	UBA%2FTS-N_domain_containing_protein_expressed
Os07g0530400	LOC_Os07g34620	4.251	2.088	0.033763	0.280081	expressed_protein	OsF0782
Os12g0591600	LOC_Os12g40100	4.255	2.089	0.0125568	0.168112	expressed_protein
Os03g0749100	LOC_Os03g53790	4.261	2.091	0.0423481	0.312054	periplasmic_beta-glucosidase_precursor_putative_expressed
Os12g0160650		4.28	2.098	0.0368869	0.291808
Os07g0548100	LOC_Os07g36370	4.282	2.098	0.0465496	0.328013	OsFBX247_-_F-box_domain_containing_protein_expressed	OsFbox384
Os01g0761400	LOC_Os01g55600	4.291	2.101	0.0095299	0.146505	peptide_transporter_PTR2_putative_expressed
Os07g0607200	LOC_Os07g41630	4.292	2.102	0.0132914	0.172841	expressed_protein
Os08g0125300	LOC_Os08g03180	4.299	2.104	0.030404	0.265266	retrotransposon_protein_putative_unclassified_expressed
Os09g0305300	LOC_Os09g13470	4.298	2.104	0.0234095	0.231699	plant_protein_of_unknown_function_domain_containing_protein_expressed
Os01g0363000		4.303	2.105	0.0320125	0.272409
Os01g0964400	LOC_Os01g73370	4.312	2.108	0.046328	0.327615	S-locus_lectin_protein_kinase_family_protein_putative_expressed	RLCK56
Os01g0964400	LOC_Os01g73390	4.312	2.108	0.046328	0.327615	expressed_protein	RLCK56
Os02g0639550		4.32	2.111	0.0208236	0.217763
Os01g0172701		4.321	2.111	0.0455563	0.324911
Os11g0605100	LOC_Os11g39190	4.324	2.112	0.0280715	0.254347	NB-ARC_domain_containing_protein_putative_expressed
Os08g0177000		4.322	2.112	0.00421061	0.0920414
Os10g0348600	LOC_Os10g20770	4.33	2.114	0.000224712	0.0139709	expressed_protein
Os01g0155500	LOC_Os01g06280	4.329	2.114	0.0127153	0.169071	TKL_IRAK_CrRLK1L-1.4_-_The_CrRLK1L-1_subfamily_has_homology_to_the_CrRLK1L_homolog_expressed	OsCrRLK1L4
Os02g0758000	LOC_Os02g52150	4.344	2.119	0.0462371	0.327295	heat_shock_22_kDa_protein_mitochondrial_precursor_putative_expressed	HSP24.1
Os08g0446750		4.351	2.121	0.0388162	0.2993
Os06g0174350	LOC_Os06g07770	4.354	2.122	0.0385819	0.298654	expressed_protein
Os01g0217050		4.355	2.123	0.0369235	0.291808
Os05g0104200	LOC_Os05g01380	4.357	2.123	0.0281979	0.254752	polygalacturonase_inhibitor_precursor_putative_expressed	OsPGIP1
Os08g0224500	LOC_Os08g12800	4.361	2.125	0.00961777	0.147002	glucan_endo-13-beta-glucosidase_precursor_putative_expressed
Os09g0266600	LOC_Os09g09370	4.367	2.127	0.00182717	0.0578351	BTBN18_-_Bric-a-Brac_Tramtrack_Broad_Complex_BTB_domain_with_non-phototropic_hypocotyl_3_NPH3_domain_expressed	BTBN18
Os05g0319850		4.372	2.128	0.00188975	0.0588693
Os04g0419750		4.37	2.128	0.0082128	0.135168
Os02g0194700	LOC_Os02g10120	4.382	2.132	0.0387829	0.2992	lipoxygenase_putative_expressed	OsLOX5
Os11g0557000	LOC_Os11g35310	4.387	2.133	0.00517569	0.10412	phytosulfokines_precursor_putative_expressed
Os01g0880900	LOC_Os01g65840	4.396	2.136	0.011418	0.160583	pentatricopeptide_putative_expressed
Os07g0232900	LOC_Os07g12900	4.395	2.136	0.00335127	0.0799094	cadmium%2Fzinc-transporting_ATPase_putative_expressed	qCdT7|OsHMA3
Os09g0545000	LOC_Os09g37300	4.401	2.138	0.0125848	0.168399	transporter_monovalent_cation%3Aproton_antiporter-2_family_putative_expressed	CHX3
Os03g0325400		4.401	2.138	0.00368635	0.0846541
Os08g0174750		4.403	2.138	0.00708312	0.125557
Os03g0559700	LOC_Os03g36080	4.406	2.139	0.0360547	0.288711	expressed_protein
Os03g0297600	LOC_Os03g18600	4.407	2.14	0.00840865	0.136997	cyclase%2Fdehydrase_family_protein_putative_expressed	OsPYL/RCAR4
Os07g0190700		4.411	2.141	0.00136774	0.0484206
Os10g0450000	LOC_Os10g31240	4.422	2.145	0.0494971	0.337586	plant_protein_of_unknown_function_domain_containing_protein_expressed
Os12g0551200	LOC_Os12g36490	4.422	2.145	0.0495166	0.337586	expressed_protein
Os01g0624700	LOC_Os01g43550	4.434	2.149	0.0481777	0.332462	WRKY12_expressed	OsWRKY12
Os04g0658400	LOC_Os04g56330	4.445	2.152	0.00313543	0.0769018	ABC_transporter_ATP-binding_protein_putative_expressed	ABCF3
Os07g0489650		4.447	2.153	0.000741045	0.0319482
Os02g0106201		4.456	2.156	0.00992598	0.149888
Os10g0547500	LOC_Os10g39980	4.46	2.157	0.00858535	0.138624	expressed_protein	Lsi3
Os04g0182900	LOC_Os04g10410	4.464	2.158	0.0453403	0.324053	amidase_putative_expressed
Os10g0482900	LOC_Os10g34170	4.474	2.162	0.0150972	0.183645	glutaredoxin_domain_containing_protein_putative_expressed	OsGRL19
Os02g0594300	LOC_Os02g38090	4.48	2.163	0.0112906	0.159691	AP2_domain_containing_protein_expressed	ERF79
Os02g0519700	LOC_Os02g32009	4.48	2.164	0.000114744	0.00883222	expressed_protein
Os11g0261300		4.481	2.164	0.042361	0.312054
Os10g0209700	LOC_Os10g14870	4.488	2.166	0.00016726	0.0114077	heavy_metal-associated_domain_containing_protein_expressed
Os01g0868900	LOC_Os01g64860	4.486	2.166	0.000697116	0.0309118	OsSub11_-_Putative_Subtilisin_homologue_expressed	OsSub11
Os11g0435301		4.492	2.167	0.00460127	0.0969221
Os05g0370900	LOC_Os05g30770	4.493	2.168	0.0256102	0.243111	esterase_PIR7_putative_expressed
Os05g0370900	LOC_Os05g30780	4.493	2.168	0.0256102	0.243111	esterase_PIR7A_putative_expressed
Os07g0222200	LOC_Os07g12100	4.504	2.171	0.00956082	0.146529	expressed_protein
Os01g0763800	LOC_Os01g55795	4.506	2.172	0.0311846	0.268575	expressed_protein
Os04g0462400	LOC_Os04g38860	4.506	2.172	0.0106934	0.155872	expressed_protein	OsLHT9
Os05g0191800		4.512	2.174	0.0433986	0.316534
Os09g0435250	LOC_Os09g26470	4.522	2.177	0.00763332	0.129407	zinc_finger_C3HC4_type_family_protein_expressed
Os08g0489300	LOC_Os08g38170	4.528	2.179	0.00700684	0.124579	methyladenine_glycosylase_putative_expressed	TagI
Os09g0500966		4.532	2.18	0.0388574	0.299405
Os04g0567200	LOC_Os04g47930	4.535	2.181	0.0295992	0.261089	aluminum-activated_malate_transporter_putative_expressed	ALMT8
Os06g0656300	LOC_Os06g44610	4.542	2.183	0.0347988	0.284281	membrane_associated_DUF588_domain_containing_protein_putative_expressed
Os01g0954100	LOC_Os01g72470	4.564	2.19	0.00141313	0.0492128	expressed_protein
Os12g0245800	LOC_Os12g14224	4.563	2.19	0.0200153	0.21341	expressed_protein
Os07g0162600	LOC_Os07g06850	4.57	2.192	0.0300838	0.263844	gibberellin_receptor_GID1L2_putative_expressed
Os10g0447300		4.57	2.192	0.0496146	0.337771
Os08g0462900	LOC_Os08g36040	4.577	2.194	0.0255888	0.243078	plant_viral_response_family_protein_putative_expressed
Os08g0111200	LOC_Os08g01940	4.578	2.195	0.00784188	0.131801	non-lysosomal_glucosylceramidase_putative_expressed
Os09g0462200	LOC_Os09g28750	4.582	2.196	0.0218173	0.223248	gibberellin_receptor_GID1L2_putative_expressed
Os07g0294800	LOC_Os07g19444	4.584	2.197	0.000140052	0.0101872	regulatory_protein_putative_expressed
Os02g0627750		4.591	2.199	0.0274868	0.251781
Os09g0498500	LOC_Os09g32290	4.597	2.201	0.000108482	0.00845297	FAD_dependent_oxidoreductase_domain_containing_protein_expressed
Os12g0482500	LOC_Os12g29740	4.602	2.202	0.0477555	0.33132	expressed_protein
Os07g0689600	LOC_Os07g48980	4.603	2.203	0.0166921	0.194489	nicotianamine_synthase_putative_expressed	OsNAS3
Os09g0300800	LOC_Os09g12970	4.613	2.206	0.0417291	0.310054	plant_protein_of_unknown_function_domain_containing_protein_expressed
Os06g0184000	LOC_Os06g08500	4.621	2.208	0.0330724	0.276919	BHLH_transcription_factor_putative_expressed	OsRHL1
Os08g0241900	LOC_Os08g14364	4.626	2.21	0.0341623	0.281339	expressed_protein
Os02g0554900	LOC_Os02g34940	4.64	2.214	0.00242098	0.0671326	OsPDIL1-3__protein_disulfide_isomerase_PDIL1-3_expressed	PDIL1;3
Os09g0484800	LOC_Os09g31120	4.659	2.22	0.00362587	0.0839853	pirin_putative_expressed
Os08g0402001		4.662	2.221	0.00333567	0.0797643
Os05g0356700	LOC_Os05g28830	4.664	2.222	0.0251103	0.241	PMR5_putative_expressed	XOAT9
Os01g0179600	LOC_Os01g08440	4.67	2.223	0.00108837	0.0417968	UDP-glucoronosyl_and_UDP-glucosyl_transferase_domain_containing_protein_expressed	UGT75K1
Os07g0489500	LOC_Os07g30640	4.673	2.224	0.000445029	0.0230572	ubiquitin_fusion_protein_putative_expressed
Os11g0291475		4.678	2.226	0.0190157	0.207759
Os03g0609500	LOC_Os03g41330	4.69	2.229	0.011734	0.162639	DUF260_domain_containing_protein_putative_expressed	OsLBD38
Os01g0591300	LOC_Os01g40870	4.69	2.23	0.0186	0.205267	aldehyde_dehydrogenase_putative_expressed	ALDH2C1
Os04g0659200	LOC_Os04g56420	4.693	2.23	0.0339228	0.28054	retrotransposon_protein_putative_unclassified_expressed
Os09g0555850		4.691	2.23	0.0125155	0.167852
Os07g0106200	LOC_Os07g01560	4.695	2.231	0.00403974	0.0898801	transporter_family_protein_putative_expressed	OsMST3
Os12g0295600	LOC_Os12g19860	4.697	2.232	0.00266494	0.070206	expressed_protein
Os12g0128200	LOC_Os12g03450	4.708	2.235	0.00382559	0.0865588	expressed_protein
Os09g0555450		4.723	2.24	0.0188378	0.206579
Os01g0752500	LOC_Os01g54890	4.73	2.242	0.0354105	0.286505	ethylene-responsive_transcription_factor_2_putative_expressed	OsERF922
Os10g0505500	LOC_Os10g36160	4.73	2.242	0.0385435	0.298601	LTPL159_-_Protease_inhibitor%2Fseed_storage%2FLTP_family_protein_precursor_expressed	OsLTPL159
Os03g0838800	LOC_Os03g62230	4.744	2.246	0.00185713	0.0582217	ZOS3-24_-_C2H2_zinc_finger_protein_expressed
Os06g0718300	LOC_Os06g50410	4.75	2.248	0.0284651	0.255978	DUF677_domain_containing_protein_putative_expressed
Os05g0280600		4.754	2.249	0.000657668	0.0299264
Os01g0895200	LOC_Os01g67010	4.758	2.25	0.0108565	0.157192	expressed_protein
Os08g0377150		4.759	2.251	0.042951	0.314574
Os12g0503000	LOC_Os12g31860	4.761	2.251	0.000118434	0.00906113	ureide_permease_putative_expressed	OsUPS1
Os07g0657300		4.764	2.252	0.0106325	0.155576
Os06g0495500	LOC_Os06g29994	4.772	2.254	0.0465785	0.328138	MATE_efflux_family_protein_putative_expressed
Os02g0106600	LOC_Os02g01700	4.784	2.258	3.098e-06	0.000538179	RNA_recognition_motif_containing_protein_putative_expressed
Os07g0517100	LOC_Os07g33350	4.783	2.258	0.0428789	0.314297	hsp20%2Falpha_crystallin_family_protein_putative_expressed
Os03g0185700	LOC_Os03g08720	4.803	2.264	0.0385044	0.298429	transferase_family_protein_putative_expressed
Os06g0202700	LOC_Os06g10130	4.817	2.268	0.0249986	0.240331	expressed_protein
Os06g0654400	LOC_Os06g44420	4.818	2.268	0.0017107	0.055093	GDU1_putative_expressed
Os12g0563000	LOC_Os12g37600	4.832	2.273	0.0228138	0.229318	glycerol-3-phosphate_acyltransferase_putative_expressed	GPAT
Os09g0449500	LOC_Os09g27660	4.837	2.274	0.0199722	0.213161	OsFBO21_-_F-box_and_other_domain_containing_protein_expressed	OsFbox490
Os03g0735900	LOC_Os03g52570	4.844	2.276	0.0286501	0.256782	glycerol-3-phosphate_acyltransferase_putative_expressed	GPAT
Os01g0637300	LOC_Os01g45040	4.842	2.276	0.00535607	0.106803	Leucine_rich_repeat_N-terminal_domain_containing_protein_putative_expressed
Os02g0527500	LOC_Os02g32600	4.857	2.28	0.0383549	0.297843	expressed_protein
Os06g0618000	LOC_Os06g41380	4.859	2.281	0.0315935	0.270585	expressed_protein
Os06g0618050		4.859	2.281	0.0316148	0.270585
Os02g0777800	LOC_Os02g53750	4.865	2.282	0.0319778	0.272409	tyrosine_protein_kinase_domain_containing_protein_putative_expressed	RLCK86
Os05g0457800	LOC_Os05g38350	4.891	2.29	0.0262454	0.246292	glycerol-3-phosphate_acyltransferase_8_putative_expressed	GPAT
Os04g0181300	LOC_Os04g10260	4.895	2.291	0.0331215	0.277252	basic_region_leucine_zipper_domain_containing_protein_expressed	BZIP35
Os10g0555600	LOC_Os10g40700	4.895	2.291	0.0150154	0.183237	expansin_precursor_putative_expressed	EXPB6
Os04g0554300	LOC_Os04g46790	4.916	2.297	0.0365183	0.290095	expressed_protein
Os05g0468200	LOC_Os05g39190	4.92	2.299	0.0219343	0.223614	expressed_protein
Os10g0432650	LOC_Os10g29680	4.922	2.299	0.0296329	0.2613	expressed_protein
Os03g0693650		4.93	2.301	0.0115643	0.16178
Os03g0693600	LOC_Os03g48740	4.93	2.301	0.0115725	0.161818	indole-3-acetate_beta-glucosyltransferase_putative_expressed	OsIAGLU|OsIAAGLU
Os08g0276100	LOC_Os08g17390	4.933	2.302	0.000527781	0.0262303	expressed_protein
Os06g0305400	LOC_Os06g20110	4.94	2.304	0.0475502	0.33049	expressed_protein	AM11
Os06g0305400	LOC_Os06g20120	4.94	2.304	0.0475502	0.33049	CND41_chloroplast_nucleoid_DNA_binding_protein_putative_expressed	AM11
Os01g0957500		4.944	2.306	0.0196935	0.211949
Os03g0391400	LOC_Os03g27370	4.949	2.307	0.0284627	0.255978	phospholipase_D_putative_expressed	PLDalpha6
Os02g0797300	LOC_Os02g55400	4.96	2.31	0.0251772	0.241364	ATPase_8_plasma_membrane-type_putative_expressed	AHA6
Os08g0566700	LOC_Os08g45200	4.962	2.311	0.0483158	0.332835	expressed_protein
Os11g0503900	LOC_Os11g30810	4.963	2.311	0.00408839	0.0904408	sulfotransferase_domain_containing_protein_expressed
Os04g0552700	LOC_Os04g46680	4.975	2.315	0.0106232	0.15554	ZOS4-10_-_C2H2_zinc_finger_protein_expressed
Os01g0653200	LOC_Os01g46430	4.982	2.317	0.018892	0.206943	glycosyl_transferase_group_1_domain_containing_protein_expressed
Os07g0190650		5.007	2.324	0.000715064	0.0313529
Os01g0182300	LOC_Os01g08670	5.01	2.325	0.00365721	0.084247	expressed_protein
Os09g0403300	LOC_Os09g23820	5.015	2.326	0.00812685	0.134305	cytochrome_P450_72A1_putative_expressed	CYP735A4
Os11g0491600	LOC_Os11g29920	5.015	2.326	0.00253639	0.0683405	NB-ARC_domain_containing_protein_expressed
Os10g0340600	LOC_Os10g19960	5.026	2.329	0.025462	0.242388	beta-galactosidase_putative_expressed	BGAL14
Os01g0950300	LOC_Os01g72170	5.029	2.33	0.0305588	0.265441	glutathione_S-transferase_putative_expressed	GSTU42
Os03g0301500	LOC_Os03g18950	5.04	2.333	0.0108853	0.157504	zinc_finger_C-x8-C-x5-C-x3-H_type_family_protein_expressed	C3H21
Os01g0505600	LOC_Os01g32120	5.042	2.334	0.0494995	0.337586	OsCML11_-_Calmodulin-related_calcium_sensor_protein_expressed	CML11
Os02g0796000	LOC_Os02g55270	5.042	2.334	0.0495098	0.337586	NLI_interacting_factor-like_phosphatase_putative_expressed
Os04g0199600	LOC_Os04g12220	5.042	2.334	0.0494932	0.337586	DUF_domain_containing_protein_expressed
Os05g0531200	LOC_Os05g45460	5.042	2.334	0.0495646	0.337657	POEI52_-_Pollen_Ole_e_I_allergen_and_extensin_family_protein_precursor_expressed
Os05g0361500	LOC_Os05g29790	5.044	2.334	0.0164743	0.192986	pectinesterase_putative_expressed	PME17
Os06g0645600	LOC_Os06g43780	5.055	2.338	0.0258528	0.244741	expressed_protein
Os10g0464800	LOC_Os10g32750	5.079	2.345	0.0219776	0.223808	zinc_finger_family_protein_putative_expressed
Os10g0464800	LOC_Os10g32760	5.079	2.345	0.0219776	0.223808	zinc_finger_family_protein_putative_expressed
Os08g0413000	LOC_Os08g31870	5.083	2.346	0.0366356	0.290683	cell_division_cycle_protein_48_putative_expressed
Os08g0413050		5.083	2.346	0.0366245	0.290673
Os12g0160500	LOC_Os12g06340	5.083	2.346	0.00890084	0.14146	BEL1-like_homeodomain_transcription_factor_putative_expressed	OsBLH1
Os02g0466400	LOC_Os02g26720	5.1	2.351	0.0278894	0.253815	Inositol_1_3_4-trisphosphate_5%2F6-kinase_putative_expressed	ITPK4
Os04g0512500	LOC_Os04g43310	5.107	2.352	0.00895315	0.141712	expressed_protein
Os07g0640401		5.105	2.352	0.0400618	0.303906
Os04g0620600	LOC_Os04g52950	5.111	2.354	0.0129261	0.170721	nitrate-induced_NOI_protein_expressed	OsSTA132
Os08g0114300	LOC_Os08g02230	5.115	2.355	0.00233912	0.0659869	FAD-binding_and_arabino-lactone_oxidase_domains_containing_protein_putative_expressed
Os03g0699000	LOC_Os03g49190	5.116	2.355	0.0380165	0.296414	oleosin_putative_expressed	ole18
Os01g0865800	LOC_Os01g64590	5.131	2.359	0.0423617	0.312054	dof_zinc_finger_domain_containing_protein_putative_expressed	OsDof1
Os03g0191400	LOC_Os03g09140	5.132	2.359	0.00395322	0.0885113	ras-related_protein_putative_expressed	OsRab6a
Os03g0806100		5.132	2.36	0.0447881	0.321596
Os06g0132500	LOC_Os06g04169	5.133	2.36	0.00233591	0.0659869	hydrolase_alpha%2Fbeta_fold_family_domain_containing_protein_expressed	OsBDG
Os02g0229800	LOC_Os02g13600	5.145	2.363	8.86439e-05	0.00725161	expressed_protein
Os07g0657400	LOC_Os07g46380	5.148	2.364	0.00564593	0.110567	glycosyltransferase_putative_expressed
Os03g0112900	LOC_Os03g02180	5.151	2.365	0.00318231	0.0772226	cytochrome_P450_putative_expressed	OsF5HL2
Os12g0261250		5.156	2.366	0.0487964	0.334429
Os01g0816700	LOC_Os01g60080	5.16	2.367	0.0210433	0.218682	monocopper_oxidase_putative_expressed
Os06g0550901		5.163	2.368	0.0460298	0.326062
Os03g0410000	LOC_Os03g29614	5.169	2.37	0.00640929	0.119873	myb-like_DNA-binding_domain_containing_protein_putative_expressed	Osmyb3
Os03g0745700	LOC_Os03g53410	5.183	2.374	0.046915	0.328899	protein_kinase_domain_containing_protein_expressed	OsSTA114
Os07g0676900	LOC_Os07g47990	5.183	2.374	0.00102337	0.0399764	peroxidase_precursor_putative_expressed	prx109
Os02g0740700	LOC_Os02g50730	5.189	2.376	0.00246952	0.0677157	metalloendoproteinase_1_precursor_putative_expressed	OsMMP1
Os09g0414300	LOC_Os09g24800	5.199	2.378	0.0292685	0.2598	MYB_family_transcription_factor_putative_expressed
Os07g0175350		5.2	2.379	0.00648274	0.120635
Os01g0824800	LOC_Os01g60930	5.209	2.381	0.00335999	0.080022	expressed_protein
Os08g0126500	LOC_Os08g03300	5.216	2.383	0.0369256	0.291808	OsFBDUF40_-_F-box_and_DUF_domain_containing_protein_expressed	OsFbox404
Os01g0288700		5.221	2.384	0.0266337	0.247636
Os01g0950200		5.221	2.384	0.0266402	0.247636
Os06g0500300	LOC_Os06g30480	5.225	2.385	0.0112619	0.15954	expressed_protein
Os01g0937600	LOC_Os01g71140	5.233	2.388	0.0167597	0.194938	xylanase_inhibitor_putative_expressed
Os07g0529000	LOC_Os07g34520	5.24	2.39	0.000843729	0.0348443	isocitrate_lyase_putative_expressed	OsEnS-107
Os11g0232100	LOC_Os11g12530	5.247	2.391	5.29052e-05	0.00492837	receptor-like_protein_kinase_5_precursor_putative_expressed
Os12g0609025		5.245	2.391	0.0371861	0.293277
Os03g0102500	LOC_Os03g01260	5.253	2.393	0.013704	0.174819	expansin_precursor_putative_expressed
Os12g0258700	LOC_Os12g15680	5.258	2.395	0.0463396	0.327615	laccase_precursor_protein_putative_expressed	LAC29
Os01g0524500	LOC_Os01g34060	5.275	2.399	8.48369e-05	0.00699833	MYB_family_transcription_factor_putative_expressed	OsMYBS1
Os02g0208675		5.278	2.4	0.0197341	0.211977
Os04g0448550	LOC_Os04g37580	5.283	2.401	0.0283735	0.255465	cation_transport_regulator-like_protein_1_putative_expressed
Os02g0595900	LOC_Os02g38230	5.283	2.401	0.0380922	0.296896	high_affinity_nitrate_transporter_putative_expressed	OsNAR2.1
Os01g0235900	LOC_Os01g13480	5.289	2.403	0.00317957	0.0772196	glutaredoxin_putative_expressed	OsGRL1
Os06g0185300	LOC_Os06g08610	5.296	2.405	0.0403431	0.304883	transferase_family_protein_putative_expressed	OsPHT2
Os04g0171800	LOC_Os04g08828	5.301	2.406	0.00802311	0.133186	cytochrome_P450_putative_expressed
Os05g0319800	LOC_Os05g25550	5.305	2.407	0.000593279	0.0282137	E1-E2_ATPase_domain_containing_protein_expressed
Os10g0155100	LOC_Os10g06680	5.303	2.407	0.0132693	0.172772	expressed_protein
Os02g0275200	LOC_Os02g17534	5.306	2.408	0.0426464	0.313058	xyloglucan_fucosyltransferase_putative_expressed
Os05g0380200		5.307	2.408	0.0136819	0.174613
Os01g0836600	LOC_Os01g61940	5.319	2.411	0.00871175	0.13946	white-brown_complex_homolog_protein_putative_expressed	OsABCG3
Os06g0613101		5.326	2.413	0.00300143	0.0750536
Os12g0472800	LOC_Os12g28770	5.326	2.413	0.0194873	0.2109	POEI19_-_Pollen_Ole_e_I_allergen_and_extensin_family_protein_precursor_expressed	OsPOEI19
Os08g0193700	LOC_Os08g09430	5.344	2.418	0.0416557	0.309946	disease_resistance_protein_RPM1_putative_expressed
Os10g0144800	LOC_Os10g05500	5.346	2.418	0.0326766	0.275096	OsFBX370_-_F-box_domain_containing_protein_expressed	OsFbox534
Os10g0558850		5.35	2.42	0.0214838	0.221268
Os07g0105800	LOC_Os07g01520	5.36	2.422	0.029929	0.262976	expressed_protein
Os03g0196100		5.373	2.426	0.0406726	0.305712
Os03g0573600		5.376	2.427	0.018482	0.205038
Os12g0596201		5.392	2.431	0.000620567	0.0289841
Os03g0668500	LOC_Os03g46570	5.391	2.431	0.0255184	0.242709	protein_binding_protein_putative_expressed	SIP31
Os11g0115350	LOC_Os11g02369	5.4	2.433	0.0270547	0.249172	LTPL7_-_Protease_inhibitor%2Fseed_storage%2FLTP_family_protein_precursor_expressed
Os04g0507400	LOC_Os04g42830	5.42	2.438	0.0451638	0.323497	transferase_family_protein_putative_expressed
Os04g0489600	LOC_Os04g41229	5.42	2.438	0.00626509	0.118458	helix-loop-helix_DNA-binding_domain_containing_protein_expressed	OsbHLH111
Os05g0410900	LOC_Os05g34010	5.424	2.439	0.00433156	0.0935043	peptide_transporter_PTR2_putative_expressed
Os04g0106400	LOC_Os04g01600	5.427	2.44	0.00184442	0.0580764	erythronate-4-phosphate_dehydrogenase_domain_containing_protein_expressed
Os06g0293300		5.426	2.44	0.026292	0.246536
Os03g0130200	LOC_Os03g03800	5.431	2.441	0.0285886	0.256611	expressed_protein
Os12g0409900	LOC_Os12g22120	5.431	2.441	0.0116636	0.162323	white-brown_complex_homolog_protein_11_putative_expressed
Os09g0528700	LOC_Os09g35940	5.434	2.442	0.00155097	0.0519528	cytochrome_P450_putative_expressed	CYP76M7
Os09g0528700	LOC_Os09g35940	5.434	2.442	0.00155097	0.0519528	cytochrome_P450_putative_expressed	CYP78C6
Os01g0823200	LOC_Os01g60780	5.435	2.442	0.00236206	0.0664253	solute_carrier_family_35_member_E3_putative_expressed
Os09g0528500		5.434	2.442	0.00155162	0.0519528
Os05g0425600		5.44	2.444	0.0480498	0.332164
Os05g0137500	LOC_Os05g04640	5.442	2.444	0.0193406	0.20991	WRKY5_expressed	OsWRKY5
Os01g0136700	LOC_Os01g04440	5.447	2.445	0.0228829	0.229593	expressed_protein
Os11g0620500	LOC_Os11g40550	5.447	2.445	0.0044752	0.0954219	receptor_kinase_putative_expressed
Os08g0455600	LOC_Os08g35440	5.457	2.448	0.0034345	0.0813373	Ser%2FThr_protein_phosphatase_family_protein_putative_expressed	OsPP101
Os03g0634400	LOC_Os03g43440	5.469	2.451	0.0181825	0.203705	CAMK_KIN1%2FSNF1%2FNim1_like.17_-_CAMK_includes_calcium%2Fcalmodulin_depedent_protein_kinases_expressed	CIPK07
Os10g0456000		5.467	2.451	0.0201519	0.214068
Os09g0421300	LOC_Os09g25390	5.483	2.455	0.00525649	0.105387	phospholipase_D_putative_expressed	PLDalpha8
Os09g0417600	LOC_Os09g25060	5.486	2.456	0.0363986	0.289889	WRKY76_expressed	OsWRKY76
Os01g0217000	LOC_Os01g11810	5.506	2.461	0.00260668	0.0691783	powdery_mildew_resistant_protein_5_putative_expressed	OsTBL19
Os03g0370400	LOC_Os03g25440	5.52	2.465	0.0262397	0.246292	expressed_protein
Os10g0533800	LOC_Os10g38960	5.528	2.467	0.00867151	0.139178	lectin-like_receptor_kinase_putative_expressed
Os05g0399700	LOC_Os05g33150	5.536	2.469	0.0199109	0.212685	CHIT6_-_Chitinase_family_protein_precursor_expressed	CHIA1;175
Os03g0155300	LOC_Os03g06000	5.538	2.469	0.0306341	0.265616	expansin_precursor_putative_expressed	EXPA12
Os01g0115950		5.535	2.469	0.00992361	0.149888
Os03g0155400		5.538	2.469	0.0306339	0.265616
Os05g0140800	LOC_Os05g04870	5.541	2.47	0.0131162	0.172002	oxidoreductase_short_chain_dehydrogenase%2Freductase_family_protein_putative_expressed
Os02g0256200	LOC_Os02g15700	5.55	2.473	0.00014444	0.0104039	expressed_protein
Os01g0122534		5.552	2.473	0.0262347	0.246292
Os03g0276800	LOC_Os03g16880	5.557	2.474	0.034022	0.280906	DnaK_family_protein_putative_expressed	OsHSP70
Os02g0770800	LOC_Os02g53130	5.555	2.474	0.00091928	0.0369363	nitrate_reductase_putative_expressed	OsNIA1
Os01g0763700	LOC_Os01g55799	5.567	2.477	0.0081607	0.134713	exo70_exocyst_complex_subunit_domain_containing_protein_expressed	EXO70X1
Os02g0491300	LOC_Os02g28970	5.567	2.477	0.0230183	0.229852	expressed_protein	OsMTR1
Os09g0508250	LOC_Os09g32992	5.573	2.479	0.0393134	0.300699	expressed_protein
Os06g0726850		5.584	2.481	0.0120838	0.165136
Os08g0460000	LOC_Os08g35760	5.583	2.481	0.00315455	0.0769757	Cupin_domain_containing_protein_expressed	OsGLP1
Os01g0253200	LOC_Os01g14940	5.588	2.482	0.0420566	0.310892	invertase%2Fpectin_methylesterase_inhibitor_family_protein_putative_expressed
Os02g0618700	LOC_Os02g40550	5.605	2.487	0.0352961	0.286216	Lung_seven_transmembrane_receptor_domain_containing_protein_putative_expressed
Os04g0561000	LOC_Os04g47320	5.605	2.487	0.0352972	0.286216	uncharacterized_mscS_family_protein_putative_expressed
Os11g0458500	LOC_Os11g27020	5.605	2.487	0.0353103	0.286243	expressed_protein
Os04g0489800	LOC_Os04g41250	5.616	2.489	0.041077	0.307422	armadillo%2Fbeta-catenin_repeat_family_protein_putative_expressed	OsPUB27
Os09g0541000	LOC_Os09g36930	5.632	2.494	0.0102737	0.152687	aquaporin_protein_putative_expressed	OsPIP2;7
Os06g0285900	LOC_Os06g17560	5.655	2.499	0.0160685	0.189435	cadmium_tolerance_factor_putative_expressed
Os04g0508400	LOC_Os04g42940	5.661	2.501	0.0313709	0.269159	expressed_protein
Os06g0187500	LOC_Os06g08830	5.663	2.501	0.00592368	0.113892	UDP-glucoronosyl_and_UDP-glucosyl_transferase_putative_expressed
Os01g0883850		5.661	2.501	0.0313663	0.269159
Os04g0439600	LOC_Os04g35890	5.66	2.501	0.000733749	0.0317728	TKL_IRAK_CR4L.3_-_The_CR4L_subfamily_has_homology_with_Crinkly4_expressed	OsCRR1
Os05g0525701		5.667	2.502	0.0306535	0.265629
Os10g0512400	LOC_Os10g36848	5.663	2.502	0.0209933	0.218378	cytochrome_P450_putative_expressed	OsCAld5H1|CYP84A5
Os07g0550500	LOC_Os07g36544	5.667	2.503	0.0165812	0.193777	serine%2Fthreonine-protein_kinase_receptor_precursor_putative_expressed
Os10g0330400	LOC_Os10g18370	5.667	2.503	0.014997	0.183088	transcriptional_regulator_putative_expressed
Os12g0115150		5.667	2.503	0.0418282	0.310447
Os04g0448500	LOC_Os04g37570	5.668	2.503	0.0210678	0.218747	aspartic_proteinase_nepenthesin_precursor_putative_expressed	OsAP37
Os04g0119800	LOC_Os04g02920	5.69	2.508	0.0130947	0.172002	leucine-rich_repeat_family_protein_putative_expressed
Os07g0175400	LOC_Os07g07910	5.687	2.508	0.00450825	0.0956077	potassium_channel_AKT1_putative_expressed	OsSTA191
Os08g0456200	LOC_Os08g35510	5.691	2.509	0.0159188	0.188467	cytochrome_P450_putative_expressed
Os08g0480000	LOC_Os08g37432	5.691	2.509	0.000776196	0.0328404	MATE_efflux_family_protein_putative_expressed
Os02g0614250		5.693	2.509	0.0211591	0.219329
Os07g0271500	LOC_Os07g17010	5.692	2.509	0.0153845	0.185216	chalcone_synthase_putative_expressed	PKS9
Os11g0100151	LOC_Os11g01020	5.697	2.51	0.0296581	0.261345	RNA_recognition_motif_containing_protein_putative_expressed
Os04g0679000	LOC_Os04g58220	5.704	2.512	0.0365222	0.290095	transporter_family_protein_putative_expressed
Os07g0112100	LOC_Os07g02140	5.708	2.513	0.0391778	0.300353	flavin-containing_monooxygenase_family_protein_putative_expressed
Os08g0158400	LOC_Os08g06190	5.71	2.514	0.0236498	0.232808	berberine_and_berberine_like_domain_containing_protein_expressed
Os01g0688300	LOC_Os01g49390	5.718	2.515	0.00212284	0.062418	IPP_transferase_putative_expressed	OsIPT8/IPT8
Os03g0130100	LOC_Os03g03790	5.715	2.515	0.00473757	0.0981384	AMP-binding_domain_containing_protein_expressed
Os07g0586800	LOC_Os07g39810	5.716	2.515	9.39239e-05	0.00757858	lipase_class_3_family_protein_putative_expressed
Os11g0557500	LOC_Os11g35330	5.715	2.515	0.0269618	0.249104	LYK_putative_expressed	OsLysM-RLK7
Os11g0599000	LOC_Os11g38630	5.722	2.517	0.0327353	0.275189	expressed_protein
Os01g0518300	LOC_Os01g33400	5.722	2.517	0.0491839	0.336461	helix-loop-helix_DNA-binding_domain_containing_protein_expressed	OsbHLH183
Os05g0580200	LOC_Os05g50390	5.735	2.52	0.00351671	0.0826216	expressed_protein
Os08g0519100	LOC_Os08g40720	5.748	2.523	0.0277989	0.253457	FAD-binding_and_arabino-lactone_oxidase_domains_containing_protein_putative_expressed
Os07g0539100	LOC_Os07g35480	5.751	2.524	2.67187e-05	0.00294424	glucan_endo-13-beta-glucosidase_precursor_putative_expressed	Gns11
Os05g0485850		5.754	2.525	0.0479965	0.331971
Os08g0171333	LOC_Os08g07450	5.767	2.528	0.0256456	0.243292	glutaredoxin_protein_putative_expressed	OsGRL17
Os09g0119600	LOC_Os09g03140	5.771	2.529	0.0439956	0.318765	cytokinin-O-glucosyltransferase_2_putative_expressed
Os03g0114400	LOC_Os03g02330	5.776	2.53	0.00687962	0.123582	AAA-type_ATPase_family_protein_putative_expressed
Os05g0155800	LOC_Os05g06380	5.774	2.53	0.0202031	0.214155	transferase_family_protein_putative_expressed
Os07g0143401		5.777	2.53	0.0057618	0.111946
Os07g0628900	LOC_Os07g43570	5.797	2.535	0.0182173	0.203786	TKL_IRAK_DUF26-lc.25_-_DUF26_kinases_have_homology_to_DUF26_containing_loci_expressed
Os06g0229066	LOC_Os06g12370	5.81	2.539	0.0143151	0.17959	OsFtsH6__FtsH_protease_homologue_of_AtFtsH6_expressed	FTSH6
Os11g0529550		5.817	2.54	0.000186295	0.0122415
Os01g0122701	LOC_Os01g03210	5.821	2.541	0.0386486	0.298701	expressed_protein
Os05g0108400	LOC_Os05g01790	5.82	2.541	0.0121911	0.165758	expressed_protein
Os10g0487200	LOC_Os10g34570	5.82	2.541	0.0483851	0.333002	expressed_protein
Os11g0244200	LOC_Os11g13980	5.821	2.541	0.0386538	0.298701	hsp20%2Falpha_crystallin_family_protein_putative_expressed
Os03g0364400	LOC_Os03g24930	5.821	2.541	0.038632	0.298701	tyrosine_protein_kinase_domain_containing_protein_putative_expressed	OsBBS1|OsRLCK109|LMM24
Os11g0601650	LOC_Os11g38870	5.845	2.547	0.0346439	0.283613	helix-loop-helix_DNA-binding_domain_containing_protein_expressed	OsbHLH061
Os11g0621825		5.87	2.553	0.0286956	0.257078
Os06g0192100	LOC_Os06g09240	5.877	2.555	0.000448904	0.0232172	anthocyanidin_3-O-glucosyltransferase_putative_expressed	UGT
Os08g0373400	LOC_Os08g28600	5.895	2.559	0.0136408	0.174314	resistance_protein_putative_expressed
Os01g0945400		5.899	2.56	0.0216909	0.222422
Os01g0945300	LOC_Os01g71720	5.899	2.56	0.0216791	0.222379	amino_acid_permease_family_protein_putative_expressed	OsBAT4
Os01g0672100	LOC_Os01g48130	5.901	2.561	0.0185414	0.205154	no_apical_meristem_protein_putative_expressed	NAC73
Os04g0115500	LOC_Os04g02510	5.907	2.562	3.11487e-05	0.00332088	ZOS4-01_-_C2H2_zinc_finger_protein_expressed
Os02g0699000	LOC_Os02g47090	5.92	2.566	0.00252529	0.0682938	peptide_transporter_PTR2_putative_expressed	OsNPF7.2
Os10g0456100	LOC_Os10g31780	5.946	2.572	0.0168068	0.195332	oxidoreductase_short_chain_dehydrogenase%2Freductase_family_domain_containing_protein_expressed
Os01g0266100	LOC_Os01g16120	5.95	2.573	0.0190875	0.208158	zinc_finger_C3HC4_type_domain_containing_protein_expressed
Os01g0872300	LOC_Os01g65190	5.952	2.573	0.00305644	0.0760428	POT_domain_containing_peptide_transporter_putative_expressed
Os07g0129800	LOC_Os07g03780	5.948	2.573	0.0251574	0.241295	lectin-like_receptor_kinase_putative_expressed
Os11g0529500	LOC_Os11g32580	5.949	2.573	0.000131526	0.00975938	chalcone_synthase_putative_expressed	PKS23
Os03g0115800	LOC_Os03g02470	5.966	2.577	0.025686	0.24344	expressed_protein
Os10g0555651		5.973	2.578	0.0187287	0.206111
Os01g0621600	LOC_Os01g43350	5.986	2.582	0.00132065	0.0475048	protein_kinase_family_protein_putative_expressed
Os07g0437000	LOC_Os07g25540	5.992	2.583	0.000101853	0.00802114	flavin_monooxygenase_putative_expressed	OsYUCCA6
Os11g0298000	LOC_Os11g19240	6.005	2.586	0.0198375	0.212415	transmembrane_amino_acid_transporter_protein_putative_expressed	OsATL8
Os04g0107200	LOC_Os04g01650	6.011	2.588	0.00753813	0.128818	erythronate-4-phosphate_dehydrogenase_domain_containing_protein_expressed
Os10g0501900	LOC_Os10g35800	6.044	2.596	0.0164564	0.192853	expressed_protein
Os02g0114300		6.072	2.602	0.0138955	0.176272
Os01g0581400	LOC_Os01g39970	6.08	2.604	0.0110106	0.158112	protein_kinase_domain_containing_protein_putative_expressed	RLCK39
Os03g0829200	LOC_Os03g61360	6.083	2.605	0.000339757	0.0189673	hydrolase_alpha%2Fbeta_fold_family_domain_containing_protein_expressed
Os08g0127900	LOC_Os08g03410	6.095	2.608	0.024404	0.23715	glutelin_putative_expressed	OsEnS-115
Os07g0457500	LOC_Os07g27359	6.102	2.609	0.0109358	0.157654	expressed_protein
Os07g0643000	LOC_Os07g44850	6.1	2.609	0.0150536	0.183285	gibberellin_receptor_GID1L2_putative_expressed
Os08g0177500	LOC_Os08g08020	6.103	2.609	0.0395816	0.302126	expressed_protein
Os07g0517700		6.101	2.609	0.0340084	0.280906
Os09g0525500	LOC_Os09g35700	6.101	2.609	0.0287093	0.257078	LTPL45_-_Protease_inhibitor%2Fseed_storage%2FLTP_family_protein_precursor_expressed	OsLTPc2
Os01g0692100	LOC_Os01g49720	6.114	2.612	0.0447377	0.321553	glutathione_S-transferase_putative_expressed	GSTU39
Os10g0130500	LOC_Os10g04050	6.114	2.612	0.00206479	0.0618432	transposon_protein_putative_CACTA_En%2FSpm_sub-class_expressed
Os06g0640100	LOC_Os06g43320	6.119	2.613	0.0137664	0.175464	cytochrome_P450_putative_expressed
Os09g0558850		6.124	2.615	0.0135607	0.174044
Os02g0126300	LOC_Os02g03400	6.132	2.616	0.0411552	0.30765	microtubule_associated_protein_putative_expressed
Os11g0209050		6.131	2.616	0.00959333	0.146793
Os02g0816200	LOC_Os02g57110	6.134	2.617	0.00581208	0.112331	GDSL-like_lipase%2Facylhydrolase_putative_expressed	GELP45
Os09g0526700	LOC_Os09g35800	6.133	2.617	0.0408204	0.306277	UDP-glucose_4-epimerase_putative_expressed	OsUGE3
Os07g0105000	LOC_Os07g01440	6.134	2.617	0.0180563	0.202829	plastocyanin-like_domain_containing_protein_putative_expressed	UCL20
Os09g0376700	LOC_Os09g20980	6.139	2.618	0.000360964	0.019878	RING-H2_finger_protein_putative_expressed
Os01g0235850		6.139	2.618	0.00167857	0.0547376
Os03g0612400	LOC_Os03g41600	6.147	2.62	0.00503205	0.101855	DUF260_domain_containing_protein_putative_expressed	OsSTA104
Os10g0438300	LOC_Os10g30210	6.157	2.622	0.0114294	0.160583	expressed_protein
Os07g0495150	LOC_Os07g31290	6.173	2.626	0.00597119	0.114507	tyrosine_protein_kinase_domain_containing_protein_putative_expressed	RLCK232
Os03g0854000	LOC_Os03g63700	6.2	2.632	2.14632e-05	0.00251838	AIG2-like_family_domain_containing_protein_expressed
Os04g0469425		6.205	2.634	0.0110894	0.158668
Os07g0614400	LOC_Os07g42290	6.211	2.635	0.0132744	0.172772	expressed_protein
Os05g0149000	LOC_Os05g05640	6.224	2.638	0.0412115	0.307882	pectinesterase_inhibitor_domain_containing_protein_putative_expressed	OsSTA139
Os03g0201901	LOC_Os03g10478	6.23	2.639	0.0215567	0.221662	glycosyl_hydrolase_family_10_protein_putative_expressed
Os06g0299200	LOC_Os06g19540	6.228	2.639	0.0355945	0.287474	oxidoreductase_short_chain_dehydrogenase%2Freductase_family_domain_containing_protein_expressed
Os01g0104350		6.23	2.639	0.0223669	0.22658
Os06g0645650		6.23	2.639	0.0228728	0.229593
Os07g0174766		6.264	2.647	0.00127789	0.0466487
Os04g0510900	LOC_Os04g43170	6.262	2.647	0.0362156	0.289294	caleosin_related_protein_putative_expressed	OsEnS-68
Os04g0196850		6.274	2.649	0.0337433	0.280075
Os04g0337800	LOC_Os04g26890	6.282	2.651	0.00862947	0.138778	IN2-2_protein_putative_expressed
Os03g0183050		6.28	2.651	0.0166858	0.194489
Os11g0601600	LOC_Os11g38860	6.304	2.656	0.0259444	0.244825	methyltransferase_putative_expressed
Os04g0448300	LOC_Os04g37550	6.312	2.658	0.00191218	0.05938	aspartic_proteinase_nepenthesin-2_precursor_putative_expressed
Os02g0603000	LOC_Os02g39090	6.316	2.659	0.00123308	0.0458054	expressed_protein
Os10g0527900	LOC_Os10g38450	6.315	2.659	1.66462e-05	0.00210084	receptor-like_protein_kinase_2_precursor_putative_expressed
Os05g0485800	LOC_Os05g40740	6.321	2.66	0.0343525	0.282276	monocopper_oxidase_putative_expressed
Os11g0209450		6.319	2.66	0.00593142	0.113893
Os10g0369900	LOC_Os10g22450	6.321	2.66	0.00616224	0.117182	inositol-3-phosphate_synthase_putative_expressed	OsINO1-2
Os03g0398900		6.334	2.663	0.0118408	0.163404
Os02g0627700	LOC_Os02g41710	6.339	2.664	0.00788094	0.13218	cyclic_nucleotide-gated_ion_channel_putative_expressed	CNGC3
Os08g0480050		6.35	2.667	0.000368164	0.0200973
Os07g0162400	LOC_Os07g06830	6.366	2.67	0.000119923	0.00915131	gibberellin_receptor_GID1L2_putative_expressed	OsCDAP1
Os02g0483500	LOC_Os02g28170	6.365	2.67	0.0201876	0.214068	transferase_family_protein_putative_expressed	OsMaT-2
Os04g0534600	LOC_Os04g45210	6.375	2.672	0.0182081	0.203764	peroxisomal_biogenesis_factor_11_putative_expressed	PEX11-4
Os05g0113300	LOC_Os05g02240	6.377	2.673	7.98251e-05	0.00668584	ATCHX20_putative_expressed	CHX12
Os10g0488400	LOC_Os10g34700	6.381	2.674	0.0301212	0.264037	expressed_protein
Os12g0582900	LOC_Os12g39330	6.387	2.675	0.0351329	0.285904	AP2_domain_containing_protein_expressed	ERF4
Os04g0295000	LOC_Os04g22860	6.41	2.68	1.20325e-05	0.00164511	protein_phosphatase_1_regulatory_subunit_11_putative_expressed
Os12g0509300		6.419	2.682	0.0339824	0.280797
Os09g0463900	LOC_Os09g28900	6.447	2.689	0.0223971	0.226673	basic_helix-loop-helix_putative_expressed	OsbHLH043
Os06g0360500		6.46	2.692	0.00862934	0.138778
Os01g0728300	LOC_Os01g52790	6.474	2.695	0.000521245	0.0260464	cytochrome_P450_72A1_putative_expressed
Os10g0563900	LOC_Os10g41430	6.486	2.697	0.000863589	0.0354708	cyclin_putative_expressed	OsCYCP4;1
Os06g0165300	LOC_Os06g06950	6.507	2.702	0.0358262	0.28769	expressed_protein
Os11g0297650		6.517	2.704	0.00101054	0.0396853
Os11g0600600	LOC_Os11g38790	6.528	2.707	0.00799872	0.133081	expressed_protein
Os01g0801500	LOC_Os01g58730	6.542	2.71	0.0172577	0.198386	glycosyl_hydrolases_family_17_putative_expressed	Gns7
Os09g0559100	LOC_Os09g38640	6.547	2.711	0.0195532	0.2109	IBR_domain_containing_protein_putative_expressed
Os12g0507400	LOC_Os12g32260	6.55	2.711	0.00291184	0.0736867	expressed_protein
Os09g0559150		6.547	2.711	0.0195511	0.2109
Os02g0689066		6.554	2.712	0.017597	0.199945
Os07g0459000		6.556	2.713	0.0234218	0.231699
Os06g0235800	LOC_Os06g12910	6.56	2.714	0.0012665	0.0464625	XPA-binding_protein_2_putative_expressed
Os11g0626700	LOC_Os11g41034	6.572	2.716	0.0307716	0.266261	expressed_protein
Os02g0220450		6.573	2.717	0.0304031	0.265266
Os03g0381500	LOC_Os03g26490	6.577	2.717	0.0161638	0.190103	expressed_protein	OsEnS-46
Os06g0228825		6.583	2.719	0.0106573	0.155576
Os04g0587400	LOC_Os04g49748	6.583	2.719	0.0129617	0.171039	purine_permease_putative_expressed	PUP6
Os05g0342000	LOC_Os05g27580	6.601	2.723	0.0402199	0.304636	wound-induced_protein_WI12_putative_expressed
Os02g0586900	LOC_Os02g37480	6.61	2.725	0.0183315	0.204175	glycine-rich_cell_wall_structural_protein_precursor_putative_expressed	OsEnS-40
Os03g0671000	LOC_Os03g46790	6.619	2.727	7.48606e-08	2.42943e-05	helix-loop-helix_DNA-binding_domain_containing_protein_expressed	OsbHLH022
Os06g0619132		6.634	2.73	0.0411052	0.307484
Os03g0170800	LOC_Os03g07470	6.637	2.73	0.0324032	0.274027	glutaredoxin_putative_expressed	OsGRL5
Os01g0551100	LOC_Os01g37050	6.641	2.731	0.0270317	0.249157	ribonuclease_III_domain_protein_putative_expressed
Os04g0288500	LOC_Os04g22120	6.648	2.733	0.0209112	0.218181	protein_kinase_putative_expressed
Os05g0579600	LOC_Os05g50340	6.646	2.733	0.000711862	0.0313304	MYB_family_transcription_factor_putative_expressed
Os02g0141201		6.657	2.735	0.0144978	0.180558
Os01g0126100	LOC_Os01g03530	6.66	2.736	0.0176989	0.200625	multicopper_oxidase_domain_containing_protein_expressed	LPR1_
Os09g0281800	LOC_Os09g10950	6.663	2.736	0.00131637	0.0474663	expressed_protein
Os05g0484700	LOC_Os05g40620	6.682	2.74	0.0411164	0.307484	expressed_protein
Os03g0824650		6.695	2.743	0.0220729	0.224546
Os01g0641800	LOC_Os01g45450	6.708	2.746	0.00995844	0.150047	AAA_family_ATPase_putative_expressed
Os03g0642600	LOC_Os03g44050	6.724	2.749	0.0395779	0.302126	OsWAK27_-_OsWAK_receptor-like_protein_kinase_expressed	RLCK114
Os01g0728325		6.733	2.751	0.000609729	0.0287233
Os01g0225500	LOC_Os01g12570	6.744	2.754	0.0134812	0.173879	3-methyl-2-oxobutanoate_hydroxymethyltransferase_putative_expressed
Os02g0124650		6.79	2.763	0.0308407	0.266624
Os11g0677000	LOC_Os11g45180	6.792	2.764	0.0154497	0.185623	NBS-LRR_disease_resistance_protein_putative_expressed
Os02g0504850		6.792	2.764	0.0154205	0.185498
Os11g0677050		6.792	2.764	0.0154486	0.185623
Os11g0706700		6.792	2.764	0.0154595	0.185664
Os02g0210900	LOC_Os02g11950	6.803	2.766	0.0187653	0.206167	expressed_protein
Os09g0281850		6.803	2.766	0.0187869	0.206264
Os06g0692600	LOC_Os06g47750	6.821	2.77	0.017065	0.197247	phytosulfokine_receptor_precursor_putative_expressed
Os02g0252200	LOC_Os02g15340	6.822	2.77	0.0279646	0.253977	no_apical_meristem_protein_putative_expressed	NAC13
Os11g0187100	LOC_Os11g08400	6.838	2.774	0.00136968	0.0484206	expressed_protein	OsWD40-185
Os12g0114100	LOC_Os12g02250	6.839	2.774	0.0121531	0.165669	STE_PAK_Ste20_Slob_Wnk.3_-_STE_kinases_include_homologs_to_sterile_7_sterile_11_and_sterile_20_from_yeast_expressed	WNK8
Os05g0203300	LOC_Os05g11350	6.86	2.778	0.0375319	0.294394	expressed_protein
Os05g0203400	LOC_Os05g11360	6.86	2.778	0.0375155	0.294343	DTDP-D-glucose_46-dehydratase_putative_expressed
Os10g0195050		6.86	2.778	0.0375097	0.294343
Os06g0126100		6.911	2.789	0.00041214	0.0218909
Os01g0217500	LOC_Os01g11860	6.92	2.791	0.0432167	0.315519	DJ-1_family_protein_putative_expressed	OsDJ-1A
Os06g0209100	LOC_Os06g10670	6.93	2.793	0.00732045	0.127192	aspartic_proteinase_nepenthesin-1_precursor_putative_expressed
Os06g0208951		6.93	2.793	0.00731303	0.12719
Os01g0319200	LOC_Os01g21650	6.952	2.797	0.0231306	0.230059	plant_protein_of_unknown_function_domain_containing_protein_expressed
Os12g0571300	LOC_Os12g38320	6.959	2.799	0.0244557	0.237537	expressed_protein
Os11g0197466		6.961	2.799	1.69322e-05	0.00212784
Os11g0533400	LOC_Os11g32890	6.971	2.801	0.00741705	0.128019	expressed_protein
Os09g0295000	LOC_Os09g12380	6.967	2.801	0.0262093	0.246292	no_apical_meristem_protein_putative_expressed	NAC21
Os03g0327800	LOC_Os03g21060	6.971	2.801	0.0179182	0.202105	No_apical_meristem_protein_putative_expressed	OsNAP
Os04g0589700	LOC_Os04g49970	6.971	2.801	0.00741417	0.128019	U-box_putative_expressed	OsPUB35
Os03g0824600	LOC_Os03g60960	6.975	2.802	0.0192845	0.209687	cytokinin-N-glucosyltransferase_1_putative_expressed
Os03g0114550		6.976	2.802	0.00559768	0.109914
Os02g0140800	LOC_Os02g04780	7.001	2.807	0.0175281	0.199726	expressed_protein
Os11g0246250		6.999	2.807	0.0151411	0.183936
Os10g0447400		7.012	2.81	0.0153986	0.18531
Os11g0197500	LOC_Os11g09150	7.028	2.813	1.52027e-05	0.00198658	expressed_protein
Os05g0112101	LOC_Os05g02140	7.042	2.816	0.000578673	0.0278782	clathrin_assembly_protein_putative_expressed
Os07g0193000	LOC_Os07g09520	7.05	2.818	0.00211809	0.062418	expressed_protein
Os02g0250600	LOC_Os02g15250	7.058	2.819	0.0160534	0.189332	late_embryogenesis_abundant_domain-containing_protein_putative_expressed	LEA15
Os01g0561600	LOC_Os01g38110	7.073	2.822	0.0130061	0.171395	cytochrome_P450_putative_expressed	CYP76M14
Os05g0202300	LOC_Os05g11250	7.073	2.822	0.0269816	0.249111	lachrymatory_factor_synthase_putative_expressed
Os11g0706600	LOC_Os11g47944	7.073	2.822	0.0130031	0.171395	thaumatin_putative_expressed
Os11g0538400	LOC_Os11g33190	7.086	2.825	0.0308531	0.266653	OsFBX422_-_F-box_domain_containing_protein_expressed	OsFbox604
Os02g0797100	LOC_Os02g55380	7.092	2.826	0.00203485	0.0616562	AP2_domain_containing_protein_expressed	ERF127
Os05g0538500	LOC_Os05g46110	7.127	2.833	0.0127741	0.169624	retrotransposon_protein_putative_unclassified_expressed	PR5
Os02g0824800		7.128	2.834	0.0229721	0.229852
Os01g0816850		7.138	2.836	0.0085161	0.13811
Os07g0241500	LOC_Os07g13770	7.168	2.841	0.0105485	0.154801	UDP-glucoronosyl_and_UDP-glucosyl_transferase_domain_containing_protein_expressed	UGT710C2
Os06g0271300	LOC_Os06g16030	7.169	2.842	0.0307152	0.265851	amidase_family_protein_putative_expressed
Os09g0462000		7.176	2.843	0.000252352	0.0153659
Os06g0324300	LOC_Os06g21900	7.191	2.846	0.000810758	0.033914	expressed_protein
Os01g0763850		7.202	2.848	0.0195484	0.2109
Os06g0112151		7.213	2.851	0.0319608	0.272409
Os03g0263300	LOC_Os03g15680	7.22	2.852	0.019518	0.2109	nodulation-signaling_pathway_2_protein_putative_expressed	OsNSP2
Os07g0138400	LOC_Os07g04580	7.252	2.858	0.0239187	0.233981	zinc_finger_C-x8-C-x5-C-x3-H_type_family_protein_expressed	OsC3H47
Os02g0833500	LOC_Os02g58660	7.26	2.86	0.000713373	0.0313502	ATCHX15_putative_expressed	CHX1
Os01g0297700	LOC_Os01g19290	7.261	2.86	0.0109478	0.157712	integral_membrane_protein_DUF6_containing_protein_expressed	UMAMIT5
Os01g0917900	LOC_Os01g68900	7.284	2.865	0.0110356	0.158205	zinc_finger_C3HC4_type_family_protein_expressed
Os03g0612450		7.283	2.865	0.00904254	0.142159
Os02g0762100	LOC_Os02g52450	7.293	2.866	0.0355919	0.287474	regulator_of_ribonuclease_putative_expressed
Os03g0204500	LOC_Os03g10710	7.289	2.866	0.0372671	0.293486	expressed_protein
Os09g0535500	LOC_Os09g36500	7.291	2.866	0.0233822	0.231564	zinc_finger_C3HC4_type_domain_containing_protein_expressed
Os10g0185400	LOC_Os10g10620	7.296	2.867	0.0445791	0.32118	invertase%2Fpectin_methylesterase_inhibitor_family_protein_putative_expressed
Os10g0138600	LOC_Os10g04900	7.293	2.867	0.0122423	0.166104	OsFBX364_-_F-box_domain_containing_protein_expressed	OsFbox529
Os07g0166500	LOC_Os07g07210	7.3	2.868	0.0185291	0.205154	expressed_protein
Os03g0281900	LOC_Os03g17350	7.312	2.87	2.25539e-05	0.00263035	white-brown_complex_homolog_protein_putative_expressed	OsABCG5
Os02g0149900	LOC_Os02g05640	7.318	2.872	0.0105315	0.154746	homeobox_associated_leucine_zipper_putative_expressed	HOX26
Os02g0198000	LOC_Os02g10450	7.343	2.876	0.0446115	0.32118	expressed_protein
Os03g0828300	LOC_Os03g61270	7.348	2.877	0.0138397	0.175791	OsMan04_-_Endo-Beta-Mannanase_expressed
Os01g0187600	LOC_Os01g09260	7.352	2.878	0.0444975	0.320904	cytokinin_dehydrogenase_precursor_putative_expressed	CKX1
Os05g0501800	LOC_Os05g42240	7.353	2.878	0.0164824	0.193005	expressed_protein	OsSPL(SPOROCYTELESS)
Os03g0166600	LOC_Os03g07050	7.355	2.879	0.0230192	0.229852	retrotransposon_protein_putative_unclassified_expressed
Os03g0166600	LOC_Os03g07060	7.355	2.879	0.0230192	0.229852	glycerol-3-phosphate_acyltransferase_putative_expressed
Os07g0664000	LOC_Os07g46870	7.355	2.879	0.0230078	0.229852	sex_determination_protein_tasselseed-2_putative_expressed
Os07g0510600		7.368	2.881	0.01981	0.212358
Os05g0525600	LOC_Os05g44990	7.376	2.883	0.017954	0.202219	light_repressible_receptor_protein_kinase_putative_expressed
Os09g0462100	LOC_Os09g28740	7.383	2.884	0.000167741	0.0114141	gibberellin_receptor_GID1L2_putative_expressed
Os02g0215200	LOC_Os02g12380	7.397	2.887	0.0156977	0.187307	histone_deacetylase_putative_expressed	HDAC2
Os10g0372500		7.409	2.889	0.0461182	0.32661
Os06g0549300	LOC_Os06g35630	7.415	2.89	0.0288138	0.257449	reticuline_oxidase-like_protein_precursor_putative_expressed
Os06g0549337		7.415	2.89	0.0288292	0.257449
Os03g0273200	LOC_Os03g16610	7.42	2.891	0.0187881	0.206264	laccase_precursor_protein_putative_expressed	LAC11
Os10g0169900	LOC_Os10g08850	7.418	2.891	0.00337467	0.0802421	nodulin_putative_expressed
Os01g0183850		7.42	2.891	0.00384437	0.0867953
Os01g0223500	LOC_Os01g12381	7.445	2.896	0.00170852	0.0550829	GDSL-like_lipase%2Facylhydrolase_putative_expressed	GELP13
Os05g0482400	LOC_Os05g40384	7.451	2.897	0.000498289	0.0251546	cytochrome_P450_putative_expressed	EUI1 ,OsEUI
Os07g0573200	LOC_Os07g38570	7.453	2.898	0.0173379	0.199075	expressed_protein
Os01g0135800	LOC_Os01g04340	7.457	2.899	0.0424347	0.312514	hsp20%2Falpha_crystallin_family_protein_putative_expressed
Os08g0174100	LOC_Os08g07720	7.482	2.903	0.00586111	0.113131	transferase_family_protein_putative_expressed
Os02g0191800	LOC_Os02g09850	7.496	2.906	0.0180652	0.202852	expressed_protein
Os04g0638800	LOC_Os04g54600	7.495	2.906	0.0287006	0.257078	DUF617_domain_containing_protein_expressed
Os09g0541050		7.494	2.906	0.00496536	0.101059
Os06g0549050		7.5	2.907	0.0170969	0.197383
Os07g0642950		7.512	2.909	0.00852913	0.138239
Os12g0601500	LOC_Os12g40910	7.534	2.913	0.0176702	0.200399	expressed_protein
Os01g0154100	LOC_Os01g06090	7.564	2.919	0.00339525	0.080537	expressed_protein
Os05g0112125		7.564	2.919	0.000206316	0.0131313
Os06g0641400		7.568	2.92	0.0123112	0.166472
Os08g0558200	LOC_Os08g44400	7.57	2.92	7.89581e-05	0.0066556	glutathione_S-transferase_N-terminal_domain_containing_protein_expressed	OsGRX20
Os10g0368100	LOC_Os10g22310	7.582	2.923	0.000722144	0.031523	glutathione_S-transferase_GST_26_putative_expressed
Os09g0341100	LOC_Os09g17110	7.602	2.926	0.0134937	0.173879	retrotransposon_protein_putative_Ty1-copia_subclass_expressed
Os04g0470500	LOC_Os04g39460	7.633	2.932	0.00249727	0.0678166	NBS-LRR_type_disease_resistance_protein_putative_expressed
Os06g0726200	LOC_Os06g51060	7.648	2.935	0.0223725	0.22658	CHIT8_-_Chitinase_family_protein_precursor_expressed	RC24
Os09g0458100	LOC_Os09g28460	7.658	2.937	0.0199155	0.212685	xyloglucan_fucosyltransferase_putative_expressed
Os02g0730600	LOC_Os02g49790	7.674	2.94	0.0118517	0.163477	aluminum-activated_malate_transporter_putative_expressed	ALMT3
Os02g0730600	LOC_Os02g49790	7.674	2.94	0.0118517	0.163477	aluminum-activated_malate_transporter_putative_expressed	OsSTA74
Os03g0320875		7.679	2.941	0.0107047	0.155884
Os02g0585650		7.704	2.946	0.042023	0.310892
Os03g0636700	LOC_Os03g43580	7.71	2.947	0.0023771	0.0665407	IQ_calmodulin-binding_motif_family_protein_putative_expressed
Os03g0650200	LOC_Os03g44740	7.71	2.947	0.000369347	0.0201246	cytochrome_P450_putative_expressed
Os07g0290200	LOC_Os07g18990	7.712	2.947	0.0146571	0.181284	LTPL40_-_Protease_inhibitor%2Fseed_storage%2FLTP_family_protein_precursor_expressed	OsLTPd4
Os12g0231000	LOC_Os12g12934	7.73	2.95	0.000459695	0.0237338	peptide_transporter_PTR3-A_putative_expressed	OsPTR3
Os03g0149700	LOC_Os03g05560	7.731	2.951	0.0073029	0.12715	zinc_finger_C3HC4_type_domain_containing_protein_expressed
Os10g0343400	LOC_Os10g20260	7.74	2.952	0.00683274	0.123407	CSLF7_-_cellulose_synthase-like_family_F%3B_beta13%3B14_glucan_synthase_expressed	CSLF7
Os10g0157200	LOC_Os10g06930	7.742	2.953	0.0250429	0.240588	mitogen-activated_protein_kinase_15_putative_expressed
Os11g0156700	LOC_Os11g05810	7.742	2.953	0.0148013	0.182007	expressed_protein
Os06g0228800	LOC_Os06g12350	7.751	2.954	0.00436872	0.0939674	amino_acid_transporter_putative_expressed	OsAAP10A
Os03g0800000	LOC_Os03g58580	7.765	2.957	0.0320671	0.272517	nodulin_putative_expressed
Os01g0700400		7.788	2.961	0.00902543	0.142078
Os11g0658700	LOC_Os11g43740	7.794	2.962	0.00799787	0.133081	OsMADS68_-_MADS-box_family_gene_with_MIKC%2A_type-box_expressed	MADS68
Os01g0737600	LOC_Os01g53580	7.817	2.967	0.0403455	0.304883	3-5_exonuclease_domain-containing_protein_putative_expressed
Os04g0312500	LOC_Os04g24750	7.817	2.967	0.040329	0.304883	aspartic_proteinase_nepenthesin_precursor_putative_expressed
Os06g0281550	LOC_Os06g16990	7.817	2.967	0.0403125	0.304883	expressed_protein
Os01g0737550		7.817	2.967	0.0403184	0.304883
Os01g0246200	LOC_Os01g14380	7.822	2.968	0.0357304	0.287681	expressed_protein
Os11g0270000	LOC_Os11g16970	7.822	2.968	0.0357241	0.287681	carnitine_racemase_like_protein_putative_expressed
Os11g0637200	LOC_Os11g41850	7.822	2.968	0.035688	0.287681	transporter_family_protein_putative_expressed
Os10g0529600		7.822	2.968	0.0357261	0.287681
Os11g0672200	LOC_Os11g44860	7.822	2.968	0.0357493	0.287681	cysteine-rich_receptor-like_protein_kinase_28_precursor_putative_expressed	RLCK351
Os06g0727900	LOC_Os06g51210	7.863	2.975	0.0141955	0.178697	zinc_finger_family_protein_putative_expressed
Os06g0727950		7.863	2.975	0.0141869	0.178665
Os05g0201700	LOC_Os05g11210	7.874	2.977	0.0363427	0.289758	lachrymatory_factor_synthase_putative_expressed
Os06g0132300	LOC_Os06g04140	7.873	2.977	0.0134696	0.173856	expressed_protein
Os03g0314500	LOC_Os03g19990	7.881	2.978	0.0294352	0.260442	WD40-like_Beta_Propeller_Repeat_family_protein_expressed
Os09g0484900	LOC_Os09g31130	7.88	2.978	0.00956342	0.146529	citrate_transporter_putative_expressed
Os09g0485050		7.88	2.978	0.00955524	0.146529
Os07g0105200	LOC_Os07g01460	7.882	2.979	0.00761201	0.12918	expressed_protein
Os06g0218000	LOC_Os06g11420	7.898	2.982	0.00332253	0.0795791	SKIP%2FSNW_domain_containing_protein_expressed	SKIPB
Os06g0129600	LOC_Os06g03890	7.932	2.988	0.0341237	0.281199	alpha-L-fucosidase_3_precursor_putative_expressed	GLIP1
Os06g0129600	LOC_Os06g03900	7.932	2.988	0.0341237	0.281199	esterase_precursor_putative_expressed	GLIP1
Os07g0130200	LOC_Os07g03820	7.932	2.988	0.0341422	0.281252	lectin-like_receptor_kinase_putative_expressed
Os01g0905400	LOC_Os01g67830	7.951	2.991	0.000258071	0.0155496	B3_DNA_binding_domain_containing_protein_expressed
Os05g0475550		7.964	2.994	0.000488195	0.0248147
Os05g0366000	LOC_Os05g30300	7.973	2.995	0.000328891	0.0184654	Os5bglu21_-_beta-glucosidase_homologue_similar_to_G._max_isohydroxyurate_hydrolase_expressed	BGLU21
Os06g0234700		7.973	2.995	0.0227084	0.228524
Os08g0156000	LOC_Os08g05970	7.99	2.998	0.0265646	0.247482	expressed_protein
Os12g0203500	LOC_Os12g10250	8.003	3.001	7.251e-06	0.00109813	zinc_finger_family_protein_putative_expressed
Os05g0181200	LOC_Os05g08850	8.03	3.005	0.014464	0.180537	cytochrome_P450_putative_expressed	CYP96D2
Os04g0670100	LOC_Os04g57430	8.058	3.01	0.00169018	0.0548509	uncharacterized_protein_At4g06744_precursor_putative_expressed
Os07g0119000	LOC_Os07g02780	8.109	3.02	0.0356356	0.287474	STE_MEKK_ste11_MAP3K.20_-_STE_kinases_include_homologs_to_sterile_7_sterile_11_and_sterile_20_from_yeast_expressed	MAPKKK11
Os05g0464350		8.11	3.02	0.0211553	0.219329
Os03g0654700	LOC_Os03g45210	8.109	3.02	0.012158	0.165669	2-aminoethanethiol_dioxygenase_putative_expressed	OsEnS-50
Os06g0126250	LOC_Os06g03610	8.115	3.021	0.000180839	0.0120554	TKL_IRAK_CrRLK1L-1.13_-_The_CrRLK1L-1_subfamily_has_homology_to_the_CrRLK1L_homolog_expressed	RUPO
Os03g0276850		8.131	3.023	0.0122686	0.166126
Os11g0595400	LOC_Os11g38270	8.169	3.03	0.0181286	0.203178	hypothetical_protein	FON2
Os06g0711700	LOC_Os06g49750	8.179	3.032	0.00130163	0.0472814	kelch_motif_family_protein_expressed
Os04g0191000	LOC_Os04g11350	8.191	3.034	0.00287155	0.0730154	retrotransposon_protein_putative_unclassified_expressed
Os08g0474500	LOC_Os08g36970	8.194	3.034	0.0177409	0.200672	expressed_protein
Os01g0267800	LOC_Os01g16230	8.204	3.036	0.00260719	0.0691783	TKL_IRAK_CR4L.2_-_The_CR4L_subfamily_has_homology_with_Crinkly4_expressed	RLCK29
Os04g0103900	LOC_Os04g01354	8.227	3.04	0.0352041	0.286216	chalcone_synthase_putative_expressed	CHS
Os06g0205337	LOC_Os06g10390	8.227	3.04	0.0352799	0.286216	retrotransposon_protein_putative_unclassified_expressed
Os07g0504500	LOC_Os07g32120	8.227	3.04	0.0352586	0.286216	transcription_initiation_factor_IIB_putative_expressed
Os12g0174300		8.227	3.04	0.0352919	0.286216
Os05g0481700	LOC_Os05g40310	8.227	3.04	0.0352074	0.286216	expressed_protein	OsSTA153
Os04g0470600	LOC_Os04g39470	8.229	3.041	0.00145519	0.0501455	MYB_family_transcription_factor_putative_expressed	OsMYB80
Os01g0177500		8.278	3.049	0.00391888	0.0880093
Os12g0571600	LOC_Os12g38350	8.289	3.051	0.0314648	0.269808	RALFL43_-_Rapid_ALkalinization_Factor_RALF_family_protein_precursor_expressed	RALF41
Os04g0437300	LOC_Os04g35680	8.303	3.054	0.00379017	0.0862337	U-box_domain_containing_protein_expressed	OsPUB38
Os02g0249200	LOC_Os02g15110	8.348	3.061	0.0290714	0.259064	zinc_finger_C3HC4_type_domain_containing_protein_expressed
Os01g0788451		8.379	3.067	0.00676844	0.122965
Os10g0574400	LOC_Os10g42390	8.39	3.069	0.0130727	0.172002	zinc_finger_C3HC4_type_domain_containing_protein_expressed
Os02g0218750		8.394	3.069	0.0245917	0.238205
Os02g0218800	LOC_Os02g12690	8.394	3.069	0.0245834	0.238205	cytochrome_P450_putative_expressed	OsAOS4|OsHPL1
Os08g0124600	LOC_Os08g03030	8.406	3.071	0.0278726	0.253779	retrotransposon_protein_putative_Ty1-copia_subclass_expressed
Os08g0124566		8.406	3.071	0.0278768	0.253779
Os07g0217600	LOC_Os07g11739	8.406	3.071	0.0300323	0.263649	cytochrome_P450_putative_expressed	Oscyp71Z2
Os09g0468650		8.452	3.079	0.00513934	0.103459
Os11g0209900		8.456	3.08	0.00272181	0.0710703
Os01g0949700	LOC_Os01g72120	8.463	3.081	0.0276933	0.253123	glutathione_S-transferase_putative_expressed	GSTU7
Os02g0504800	LOC_Os02g30200	8.463	3.081	0.0277247	0.253203	PE-PGRS_family_protein_putative_expressed
Os03g0158800		8.467	3.082	0.00420067	0.09196
Os01g0287900		8.479	3.084	0.0185701	0.205154
Os01g0620301		8.507	3.089	0.00513	0.103459
Os04g0320700	LOC_Os04g25440	8.517	3.09	0.00170302	0.0549739	cytokinin-O-glucosyltransferase_2_putative_expressed
Os05g0461200	LOC_Os05g38620	8.517	3.09	0.010236	0.15266	ZOS5-10_-_C2H2_zinc_finger_protein_expressed
Os05g0590100	LOC_Os05g51230	8.517	3.09	0.0102284	0.152636	phosphatidylinositol_3-_and_4-kinase_family_protein_putative_expressed
Os05g0551650		8.516	3.09	0.00977528	0.1485
Os04g0561800	LOC_Os04g47390	8.521	3.091	0.026576	0.247482	GDSL-like_lipase%2Facylhydrolase_putative_expressed	GELP57
Os04g0109400	LOC_Os04g01890	8.521	3.091	0.0266085	0.247575	protein_kinase_putative_expressed
Os04g0141400	LOC_Os04g05580	8.521	3.091	0.0166481	0.194252	kinase_putative_expressed
Os06g0668400	LOC_Os06g45730	8.521	3.091	0.0265901	0.247482	MBTB11_-_Bric-a-Brac_Tramtrack_Broad_Complex_BTB_domain_with_Meprin_and_TRAF_Homology_MATH_domain_expressed	OsMB8
Os06g0306300	LOC_Os06g20150	8.521	3.091	0.0265825	0.247482	peroxidase_precursor_putative_expressed	prx78
Os04g0415800	LOC_Os04g33920	8.537	3.094	0.0126669	0.168706	LTPL102_-_Protease_inhibitor%2Fseed_storage%2FLTP_family_protein_precursor_expressed	OsLTPd6
Os08g0143300	LOC_Os08g04770	8.547	3.095	0.00185516	0.0582217	AMP-binding_domain_containing_protein_expressed	OsACS3
Os12g0178300	LOC_Os12g07840	8.563	3.098	0.0153393	0.184938	dehydration_response_related_protein_putative_expressed	OsSTA275
Os05g0571200	LOC_Os05g49620	8.563	3.098	0.0153393	0.184938	WRKY19_expressed	WRKY19
Os03g0109800	LOC_Os03g01930	8.58	3.101	0.0264553	0.24725	retrotransposon_protein_putative_unclassified_expressed
Os03g0401100	LOC_Os03g28300	8.58	3.101	0.0264864	0.247295	protein_kinase_domain_containing_protein_expressed
Os04g0186800	LOC_Os04g10800	8.58	3.101	0.0265174	0.247482	inorganic_phosphate_transporter_putative_expressed	OsPht1;13
Os02g0614666		8.59	3.103	0.00278357	0.0717703
Os11g0668100	LOC_Os11g44580	8.602	3.105	0.00318551	0.0772294	go35_NBS-LRR_putative_expressed
Os11g0668100	LOC_Os11g44590	8.602	3.105	0.00318551	0.0772294	retrotransposon_protein_putative_Ty3-gypsy_subclass_expressed
Os08g0189100	LOC_Os08g08960	8.637	3.111	0.00402485	0.0898427	Cupin_domain_containing_protein_expressed	GLP8-2
Os07g0104500	LOC_Os07g01410	8.64	3.111	0.0274439	0.251622	peroxidase_precursor_putative_expressed	prx95
Os06g0548800	LOC_Os06g35590	8.689	3.119	0.00721547	0.126687	reticuline_oxidase-like_protein_precursor_putative_expressed
Os03g0297900	LOC_Os03g18640	8.707	3.122	0.00147398	0.0506206	laccase_precursor_protein_putative_expressed	LAC12
Os11g0701200	LOC_Os11g47530	8.752	3.13	0.0287901	0.257449	glycosyl_hydrolase_putative_expressed	C00481
Os12g0626500	LOC_Os12g43140	8.752	3.13	0.0288052	0.257449	late_embryogenesis_abundant_protein_D-34_putative_expressed	LEA
Os01g0512700	LOC_Os01g32920	8.752	3.13	0.0287999	0.257449	ZOS1-08_-_C2H2_zinc_finger_protein_expressed
Os05g0298800		8.762	3.131	0.0215733	0.221756
Os06g0590800	LOC_Os06g39080	8.773	3.133	0.00237202	0.0664845	UDP-glucoronosyl_and_UDP-glucosyl_transferase_domain_containing_protein_expressed
Os06g0263450		8.775	3.133	0.0142838	0.179349
Os08g0259100	LOC_Os08g15920	8.801	3.138	0.0110355	0.158205	expressed_protein
Os10g0561000	LOC_Os10g41160	8.814	3.14	0.0252519	0.241411	expressed_protein	OsEnS-140
Os12g0609900	LOC_Os12g41630	8.814	3.14	0.00756297	0.128924	OsFBX463_-_F-box_domain_containing_protein_expressed	OsFbox676
Os05g0169300	LOC_Os05g07720	8.83	3.142	0.013194	0.172531	alliin_lyase_precursor_putative_expressed	OsTAR1
Os11g0650500	LOC_Os11g43030	8.833	3.143	0.00937889	0.14523	von_Willebrand_factor_type_A_domain_containing_protein_expressed
Os03g0245200	LOC_Os03g14130	8.858	3.147	3.14466e-05	0.00334058	POEI1_-_Pollen_Ole_e_I_allergen_and_extensin_family_protein_precursor_expressed
Os01g0564600	LOC_Os01g38380	8.874	3.15	0.0230071	0.229852	plant_protein_of_unknown_function_domain_containing_protein_expressed
Os10g0439986		8.879	3.15	0.0186407	0.205562
Os01g0564532		8.874	3.15	0.023009	0.229852
Os02g0477401		8.878	3.15	0.0274771	0.25177
Os01g0267300	LOC_Os01g16200	8.885	3.151	0.00869097	0.139339	serpin_domain_containing_protein_putative_expressed	OsSRP-QKG
Os05g0567200	LOC_Os05g49210	8.882	3.151	0.00826504	0.135677	WRKY43_expressed	WRKY43
Os02g0189200	LOC_Os02g09610	8.926	3.158	0.00749754	0.128632	GDSL-like_lipase%2Facylhydrolase_putative_expressed	GELP31
Os05g0378200	LOC_Os05g31380	8.937	3.16	0.0167683	0.194961	GRAS_family_transcription_factor_containing_protein_expressed	GRAS26
Os12g0532600	LOC_Os12g34802	8.936	3.16	0.0240679	0.235044	expressed_protein
Os04g0472200	LOC_Os04g39600	8.968	3.165	0.00647571	0.120581	fasciclin_domain_containing_protein_expressed	FLA13
Os02g0520000	LOC_Os02g32040	8.991	3.168	0.0214314	0.220912	AP2_domain_containing_protein_expressed	ERF81
Os09g0334900	LOC_Os09g16550	8.994	3.169	0.0218774	0.223344	ankyrin_repeat_family_protein_putative_expressed
Os03g0623100	LOC_Os03g42520	8.994	3.169	0.0218711	0.223344	expressed_protein	OsEnS-49
Os01g0788400	LOC_Os01g57854	8.992	3.169	0.00131121	0.047404	pectinesterase_putative_expressed	PME6
Os02g0614600	LOC_Os02g40100	9.045	3.177	0.00170328	0.0549739	plant_protein_of_unknown_function_DUF869_domain_containing_protein_expressed
Os03g0391100	LOC_Os03g27360	9.043	3.177	0.00625893	0.118458	RING-H2_finger_protein_ATL5H_precursor_putative_expressed
Os11g0134700	LOC_Os11g04010	9.065	3.18	0.00244541	0.067287	ICE-like_protease_p20_domain_containing_protein_putative_expressed	MC7
Os02g0826050	LOC_Os02g57965	9.062	3.18	0.0146133	0.181178	F-box_domain_containing_protein_expressed	OsF0240
Os09g0278000	LOC_Os09g10620	9.074	3.182	0.0469908	0.329055	seed_maturation_protein_LEA_4_putative_expressed
Os11g0696400	LOC_Os11g47350	9.075	3.182	0.0148346	0.182015	beta-D-xylosidase_putative_expressed
Os11g0696501		9.075	3.182	0.0148243	0.182015
Os08g0198800	LOC_Os08g09890	9.106	3.187	0.0230225	0.229852	expressed_protein
Os04g0661100	LOC_Os04g56570	9.111	3.188	0.0202979	0.214621	heavy_metal-associated_domain_containing_protein_expressed
Os01g0641750		9.111	3.188	0.0202977	0.214621
Os06g0484800	LOC_Os06g28980	9.134	3.191	0.00373664	0.0854106	retrotransposon_protein_putative_unclassified_expressed
Os03g0179700	LOC_Os03g08200	9.158	3.195	0.0459892	0.325852	DUF567_domain_containing_protein_putative_expressed
Os05g0428600	LOC_Os05g35400	9.158	3.195	0.045963	0.325852	DnaK_family_protein_putative_expressed	OsBiP4
Os04g0112000		9.165	3.196	0.0251004	0.240984
Os04g0644700	LOC_Os04g55200	9.175	3.198	0.00388613	0.0874734	coatomer_subunit_epsilon_putative_expressed
Os12g0484600	LOC_Os12g29950	9.176	3.198	0.000539537	0.0265719	nodulin_putative_expressed
Os06g0575900	LOC_Os06g37810	9.182	3.199	0.000646181	0.0296781	resistance_protein_putative_expressed
Os06g0575900	LOC_Os06g37820	9.182	3.199	0.000646181	0.0296781	Leucine_Rich_Repeat_family_protein_expressed
Os03g0143900	LOC_Os03g05030	9.192	3.2	0.00278153	0.0717703	dirigent_putative_expressed
Os09g0526500	LOC_Os09g35780	9.216	3.204	0.0135447	0.174017	BAP2_putative_expressed
Os09g0431100	LOC_Os09g26144	9.227	3.206	0.00166314	0.0543918	glutamate_receptor_putative_expressed	OsGLR1.3
Os05g0382400		9.232	3.207	0.00275212	0.0715454
Os04g0112100	LOC_Os04g02120	9.249	3.209	0.00591002	0.113714	expressed_protein
Os05g0551700	LOC_Os05g47840	9.249	3.209	0.00684792	0.123407	IPP_transferase_putative_expressed	OsIPT7
Os02g0679700	LOC_Os02g45620	9.263	3.211	0.0136308	0.174262	DUF623_domain_containing_protein_expressed	OsOFP6
Os10g0514700	LOC_Os10g37070	9.274	3.213	0.0247247	0.239086	cytochrome_P450_putative_expressed
Os02g0299600		9.328	3.222	0.00277946	0.0717703
Os08g0560000	LOC_Os08g44590	9.329	3.222	0.0175107	0.199726	gibberellin_20_oxidase_2_putative_expressed	SLC1
Os07g0562400	LOC_Os07g37530	9.338	3.223	0.0213771	0.220677	organic_cation_transporter-related_putative_expressed
Os12g0443000	LOC_Os12g25660	9.343	3.224	0.0031591	0.0769757	cytochrome_P450_putative_expressed	CYP94B5
Os07g0584200	LOC_Os07g39530	9.345	3.224	0.00209233	0.0621637	BTBN16_-_Bric-a-Brac_Tramtrack_Broad_Complex_BTB_domain_with_non-phototropic_hypocotyl_3_NPH3_domain_expressed
Os01g0701500	LOC_Os01g50590	9.346	3.224	0.0183902	0.204249	cytochrome_P450_putative_expressed	OsMAX1c
Os08g0346600	LOC_Os08g25830	9.384	3.23	0.00313194	0.0768989	expressed_protein
Os02g0487300	LOC_Os02g28580	9.399	3.232	0.0192775	0.209687	expressed_protein	OsEnS-37
Os10g0431700	LOC_Os10g29610	9.399	3.232	0.0193001	0.209733	DUF623_domain_containing_protein_expressed	OsOFP31
Os02g0502300	LOC_Os02g29720	9.408	3.234	0.0234774	0.231768	cytochrome_P450_putative_expressed
Os04g0128400	LOC_Os04g03890	9.408	3.234	0.0234875	0.231768	cytochrome_P450_putative_expressed
Os04g0128550		9.408	3.234	0.0234686	0.231768
Os03g0568800	LOC_Os03g37120	9.408	3.234	0.0234969	0.231768	retrotransposon_protein_putative_unclassified_expressed	RHS10
Os05g0517100	LOC_Os05g44090	9.457	3.241	7.75283e-06	0.00116373	DUF623_domain_containing_protein_expressed	OsOFP25
Os01g0756700	LOC_Os01g55200	9.467	3.243	0.0204116	0.215207	potassium_channel_KAT1_putative_expressed	OsKAT1
Os06g0703000	LOC_Os06g48980	9.486	3.246	0.00295607	0.0744235	protein_kinase_APK1B_chloroplast_precursor_putative_expressed	RLCK217
Os03g0149300	LOC_Os03g05530	9.517	3.251	0.0172366	0.198298	nodulin_putative_expressed
Os01g0596700	LOC_Os01g41370	9.526	3.252	0.0183423	0.204175	FBD_domain_containing_protein_putative_expressed
Os07g0458025		9.526	3.252	0.0183562	0.204175
Os05g0382500	LOC_Os05g31740	9.545	3.255	0.00227224	0.0650643	cytochrome_P450_86A2_putative_expressed	CYP94E3
Os12g0203700		9.569	3.258	1.60982e-05	0.00206701
Os05g0319875		9.584	3.261	0.0117566	0.162639
Os06g0636201		9.584	3.261	0.0170293	0.197064
Os09g0458000	LOC_Os09g28450	9.642	3.269	0.0163783	0.192046	paramyosin_putative_expressed
Os07g0153150	LOC_Os07g05840	9.679	3.275	5.30686e-05	0.00492837	expressed_protein
Os10g0328700	LOC_Os10g18150	9.735	3.283	0.00681381	0.123407	crooked_neck_putative_expressed
Os02g0811400	LOC_Os02g56680	9.751	3.286	0.0208718	0.218113	dehydrogenase_putative_expressed	CCR1
Os03g0746900	LOC_Os03g53540	9.797	3.292	0.0209514	0.218207	expressed_protein
Os02g0741200	LOC_Os02g50770	9.797	3.292	0.0209415	0.218207	peroxidase_precursor_putative_expressed	prx31
Os11g0186500	LOC_Os11g08340	9.861	3.302	0.00245504	0.0674439	OsGH3.12_-_Probable_indole-3-acetic_acid-amido_synthetase_expressed	JAR3
Os03g0358900	LOC_Os03g24440	9.937	3.313	0.0198973	0.21267	IPP_transferase_putative_expressed
Os07g0271550		9.937	3.313	0.0198654	0.212559
Os06g0306201		9.937	3.313	0.0198813	0.212576
Os07g0456900	LOC_Os07g27330	9.937	3.313	0.0198555	0.212531	no_apical_meristem_protein_expressed	NAC65
Os04g0381700	LOC_Os04g31290	9.997	3.322	0.0171336	0.197609	helix-loop-helix_DNA-binding_domain_containing_protein_expressed	OsbHLH156
Os07g0543100	LOC_Os07g35880	10.015	3.324	0.0358398	0.28769	beta-amylase_putative_expressed	BMY1
Os05g0228000	LOC_Os05g13970	10.015	3.324	0.0358695	0.287774	phosphorylase_domain_containing_protein_putative_expressed
Os10g0439924	LOC_Os10g30410	10.052	3.329	0.0104657	0.154228	cytochrome_P450_71D7_putative_expressed	CYP71Z8
Os12g0639200	LOC_Os12g44190	10.081	3.334	0.00410238	0.0904791	ATPase_3_putative_expressed
Os02g0825367		10.106	3.337	0.0350478	0.285447
Os08g0543700	LOC_Os08g43070	10.106	3.337	0.0350291	0.285373	helix-loop-helix_DNA-binding_domain_containing_protein_expressed	OsbHLH011
Os02g0825301	LOC_Os02g57890	10.106	3.337	0.0350272	0.285373	OsFBX72_-_F-box_domain_containing_protein_expressed	OsFbox122
Os12g0632401		10.112	3.338	0.0346059	0.283569
Os05g0493166		10.173	3.347	0.0132364	0.172658
Os03g0683500	LOC_Os03g47910	10.191	3.349	0.00242051	0.0671326	expressed_protein
Os12g0260500	LOC_Os12g16010	10.192	3.349	1.70274e-05	0.00213073	sex_determination_protein_tasselseed-2_putative_expressed
Os03g0138600	LOC_Os03g04560	10.191	3.349	0.00242092	0.0671326	expressed_protein	OsSTA89
Os09g0357850	LOC_Os09g19340	10.204	3.351	0.0337628	0.280081	expressed_protein
Os04g0674900		10.204	3.351	0.0337351	0.280075
Os11g0491500	LOC_Os11g29910	10.218	3.353	0.0146439	0.18125	plastocyanin-like_domain_containing_protein_putative_expressed	ENODL22
Os03g0111400	LOC_Os03g02070	10.218	3.353	0.0146265	0.181225	heavy-metal-associated_domain-containing_protein_putative_expressed
Os01g0116800	LOC_Os01g02730	10.224	3.354	0.0099344	0.149888	TAK14_putative_expressed
Os03g0841600	LOC_Os03g62480	10.233	3.355	0.0130303	0.171638	anthocyanidin_53-O-glucosyltransferase_putative_expressed
Os11g0186525		10.294	3.364	0.00120039	0.0449302
Os07g0452950		10.293	3.364	0.0132716	0.172772
Os06g0271350		10.293	3.364	0.013286	0.172841
Os06g0293100	LOC_Os06g18930	10.331	3.369	0.00430616	0.0932328	cadmium_tolerance_factor_putative_expressed
Os09g0555150	LOC_Os09g38239	10.371	3.374	0.00425004	0.0923949	sulfotransferase_domain_containing_protein_expressed
Os01g0701100		10.385	3.376	0.0151839	0.184152
Os01g0700900	LOC_Os01g50530	10.385	3.376	0.0151811	0.184152	cytochrome_P450_putative_expressed	SLB1
Os01g0700900	LOC_Os01g50520	10.385	3.376	0.0151811	0.184152	cytochrome_P450_monooxygenase_CYP711A12_putative_expressed	SLB1
Os01g0692200	LOC_Os01g49730	10.417	3.381	0.00523919	0.105111	expressed_protein
Os07g0607400	LOC_Os07g41650	10.459	3.387	0.00860969	0.138713	pectinesterase_putative_expressed	PME20
Os07g0193100		10.467	3.388	0.0170133	0.196971
Os10g0207700	LOC_Os10g14050	10.472	3.389	0.00314812	0.0769018	expressed_protein
Os07g0207800	LOC_Os07g10700	10.574	3.402	0.00466588	0.0975179	polygalacturonase_putative_expressed
Os03g0594250		10.569	3.402	0.011229	0.15943
Os06g0608000	LOC_Os06g40580	10.586	3.404	0.0126178	0.168534	expressed_protein
Os12g0492900	LOC_Os12g30920	10.645	3.412	0.0114189	0.160583	OsFBA4_-_F-box_and_FBA_domain_containing_protein_expressed	OsFbox651
Os07g0638801		10.696	3.419	0.0076583	0.129607
Os03g0794300	LOC_Os03g58020	10.704	3.42	0.0106557	0.155576	acetyltransferase_GNAT_family_putative_expressed
Os01g0168850		10.717	3.422	0.00204238	0.0616562
Os06g0237400	LOC_Os06g13040	10.823	3.436	0.01036	0.153436	glycosyl_hydrolases_family_16_putative_expressed
Os01g0177400	LOC_Os01g08220	10.843	3.439	0.000325542	0.0184291	gibberellin_3-beta-dioxygenase_2-2_putative_expressed	d18|OsGA3ox2
Os10g0328600		10.853	3.44	0.00417851	0.0916109
Os02g0115801		10.85	3.44	0.00694752	0.123979
Os10g0176300	LOC_Os10g09760	10.874	3.443	0.00285683	0.0728565	expressed_protein
Os08g0174000		10.875	3.443	0.007245	0.126765
Os10g0420400	LOC_Os10g28440	10.955	3.454	0.0276104	0.252521	sulfate_transporter_3.1_putative_expressed	SULTR3;1
Os01g0615050		10.972	3.456	0.0111993	0.159213
Os05g0341900	LOC_Os05g27570	11.041	3.465	0.000186948	0.0122415	SAG20_putative_expressed
Os07g0489950	LOC_Os07g30690	11.044	3.465	2.04846e-07	5.60141e-05	indole-3-acetate_beta-glucosyltransferase_putative_expressed
Os03g0340300		11.053	3.466	0.0270218	0.249144
Os06g0584000	LOC_Os06g38520	11.053	3.466	0.0269846	0.249111	pectate_lyase_family_protein_expressed	OsPLL10
Os11g0666200	LOC_Os11g44430	11.053	3.466	0.0269512	0.249104	protein_kinase_putative_expressed	RLCK345
Os04g0460400	LOC_Os04g38690	11.055	3.467	0.0259043	0.244818	membrane_associated_DUF588_domain_containing_protein_putative_expressed
Os09g0554300	LOC_Os09g38130	11.055	3.467	0.025938	0.244825	auxin_efflux_carrier_component_putative_expressed	OsPILS7a
Os02g0297132	LOC_Os02g19450	11.089	3.471	0.00332025	0.0795791	ATPase_AAA_family_protein_expressed
Os03g0356526	LOC_Os03g24100	11.095	3.472	0.0092847	0.144694	expressed_protein
Os03g0167650		11.102	3.473	0.00404548	0.0898801
Os01g0165600	LOC_Os01g07150	11.117	3.475	0.010669	0.155593	expressed_protein
Os08g0112300	LOC_Os08g02030	11.117	3.475	0.0106652	0.155593	transferase_family_protein_putative_expressed
Os08g0225400	LOC_Os08g12890	11.117	3.475	0.0106568	0.155576	DNA_binding_protein_putative_expressed
Os12g0480300		11.117	3.475	0.0106395	0.155576
Os08g0529000	LOC_Os08g41720	11.117	3.475	0.0106484	0.155576	auxin_efflux_carrier_component_putative_expressed	OsPIN5B
Os02g0546400		11.142	3.478	0.00303242	0.0756363
Os02g0211100	LOC_Os02g11970	11.152	3.479	0.0252766	0.241467	expressed_protein
Os07g0594966	LOC_Os07g40404	11.153	3.479	0.0258565	0.244741	CobW%2FP47K_family_protein_putative_expressed
Os07g0595032		11.153	3.479	0.0258436	0.244741
Os11g0529900	LOC_Os11g32620	11.182	3.483	0.00407552	0.0903591	chalcone_synthase_putative_expressed	PKS25
Os01g0706850		11.213	3.487	0.00870943	0.13946
Os07g0188000	LOC_Os07g09020	11.253	3.492	0.00256788	0.0688154	argonaute_putative_expressed	AGO14
Os01g0138000		11.251	3.492	0.0252594	0.241411
Os06g0296900	LOC_Os06g19300	11.277	3.495	0.00153965	0.0517977	cadmium_tolerance_factor_putative_expressed
Os12g0577200	LOC_Os12g38810	11.278	3.495	0.00206408	0.0618432	expressed_protein
Os04g0645001		11.378	3.508	0.00408174	0.0904291
Os07g0598400	LOC_Os07g40740	11.413	3.513	0.000326995	0.0184291	heparanase-like_protein_precursor_putative_expressed
Os04g0390800	LOC_Os04g32080	11.433	3.515	3.6901e-06	0.000633582	11-beta-hydroxysteroid_dehydrogenase_putative_expressed
Os12g0624400	LOC_Os12g42920	11.496	3.523	0.00944121	0.145749	expressed_protein
Os04g0587200	LOC_Os04g49730	11.525	3.527	0.0125007	0.167728	invertase%2Fpectin_methylesterase_inhibitor_family_protein_putative_expressed
Os11g0642400	LOC_Os11g42290	11.559	3.531	0.00835789	0.136518	transferase_family_protein_putative_expressed	TBT1
Os02g0120500	LOC_Os02g02820	11.567	3.532	0.0055757	0.109701	helix-loop-helix_DNA-binding_domain_containing_protein_expressed	TDR
Os04g0634400	LOC_Os04g54180	11.578	3.533	0.00535334	0.106803	serine%2Fthreonine-protein_kinase_receptor_precursor_putative_expressed
Os03g0434800	LOC_Os03g32050	11.586	3.534	0.0104369	0.154054	peroxidase_precursor_putative_expressed	PRX2
Os05g0250700	LOC_Os05g16200	11.646	3.542	0.00900651	0.141932	blight_resistance_protein_T118_putative_expressed
Os05g0277000	LOC_Os05g19600	11.653	3.543	0.00249082	0.0678166	expansin_precursor_putative_expressed
Os01g0217100	LOC_Os01g11820	11.672	3.545	0.0118666	0.163529	expressed_protein
Os01g0377000	LOC_Os01g27890	11.703	3.549	0.00755201	0.128917	cytochrome_P450_putative_expressed
Os02g0102800	LOC_Os02g01270	11.706	3.549	0.00791105	0.132426	START_domain_containing_protein_expressed
Os04g0636550		11.706	3.549	0.00790229	0.132426
Os03g0594100	LOC_Os03g39690	11.74	3.553	0.00695843	0.124092	cytochrome_P450_putative_expressed
Os10g0510200	LOC_Os10g36670	11.763	3.556	0.00251925	0.0682555	expressed_protein
Os05g0161700		11.818	3.563	2.97314e-06	0.000520197
Os05g0161800	LOC_Os05g06940	11.818	3.563	2.97688e-06	0.000520197	relA-SpoT_like_protein_RSH4_putative_expressed	OsCRSH3
Os04g0508600	LOC_Os04g42960	11.833	3.565	0.00403671	0.0898801	Lung_seven_transmembrane_receptor_domain_containing_protein_putative_expressed
Os04g0670150	LOC_Os04g57440	11.859	3.568	0.000425362	0.0224027	oryzain_beta_chain_precursor_putative_expressed
Os06g0121000	LOC_Os06g03030	11.887	3.571	0.0111875	0.159213	expressed_protein
Os06g0264700	LOC_Os06g15390	11.884	3.571	0.00658344	0.121514	acylphosphatase_putative_expressed
Os07g0670200	LOC_Os07g47390	11.954	3.579	0.0093156	0.14487	C2_domain_containing_protein_putative_expressed
Os07g0197500	LOC_Os07g09940	11.999	3.585	0.0214096	0.220912	NBS-LRR_resistance_protein_putative_expressed
Os05g0161500	LOC_Os05g06920	12.006	3.586	0.00677447	0.122965	relA-SpoT_like_protein_RSH4_putative_expressed
Os06g0166500	LOC_Os06g07040	12.02	3.587	0.00793249	0.132426	OsIAA20_-_Auxin-responsive_Aux%2FIAA_gene_family_member_expressed	IAA20
Os06g0166050		12.02	3.587	0.00793778	0.13244
Os07g0232800	LOC_Os07g12890	12.02	3.587	0.00792508	0.132426	metal_cation_transporter_putative_expressed	OsZIP8
Os11g0507200	LOC_Os11g31090	12.063	3.593	0.00141558	0.0492403	transferase_family_protein_putative_expressed
Os02g0582600	LOC_Os02g37160	12.083	3.595	0.00691902	0.123979	heavy_metal_transport%2Fdetoxification_protein_putative_expressed
Os01g0148400	LOC_Os01g05530	12.095	3.596	0.0195203	0.2109	expressed_protein
Os01g0620400	LOC_Os01g43274	12.095	3.596	0.019495	0.2109	expressed_protein
Os12g0630500	LOC_Os12g43490	12.104	3.597	0.0031423	0.0769018	thaumatin_putative_expressed
Os03g0330200	LOC_Os03g21260	12.145	3.602	0.00625547	0.118458	23-bisphosphoglycerate-independent_phosphoglycerate_mutase_putative_expressed
Os08g0343850		12.176	3.606	0.00749475	0.128632
Os08g0241800	LOC_Os08g14360	12.206	3.61	0.00578536	0.112035	expressed_protein
Os01g0974600		12.206	3.61	0.00310883	0.0767683
Os01g0220100	LOC_Os01g12070	12.206	3.61	0.00577967	0.112035	endoglucanase_precursor_putative_expressed	OsCel9A|OsGLU5
Os02g0114150		12.4	3.632	0.00275868	0.071653
Os08g0334900	LOC_Os08g24750	12.408	3.633	0.00993055	0.149888	xyloglucan_fucosyltransferase_putative_expressed
Os09g0327500	LOC_Os09g15830	12.467	3.64	0.00062322	0.0289841	expressed_protein
Os03g0408600	LOC_Os03g29480	12.535	3.648	0.000445006	0.0230572	nodulation-signaling_pathway_1_protein_putative_expressed	OsNSP1
Os01g0153600	LOC_Os01g06040	12.582	3.653	0.00938184	0.14523	expressed_protein
Os03g0626000	LOC_Os03g42780	12.582	3.653	0.00938303	0.14523	zinc_finger_protein-related_putative_expressed
Os01g0153625		12.582	3.653	0.00938045	0.14523
Os03g0747400	LOC_Os03g53610	12.613	3.657	0.00284629	0.0728143	late_embryogenesis_abundant_protein_D-34_putative_expressed	LEA31
Os04g0182300	LOC_Os04g10360	12.668	3.663	0.00386957	0.0871735	OsSub40_-_Putative_Subtilisin_homologue_expressed	OsSub40
Os06g0528700	LOC_Os06g33720	12.705	3.667	0.00660277	0.121643	flavin-containing_monooxygenase_family_protein_putative_expressed
Os05g0512050		12.705	3.667	0.006595	0.121575
Os09g0508900	LOC_Os09g33470	12.792	3.677	0.00464589	0.0972529	mitochondrial_carrier_protein_putative_expressed
Os12g0613100	LOC_Os12g41890	12.834	3.682	0.000509924	0.0256107	amino_acid_permease_family_protein_putative_expressed	OsCAT10
Os02g0823900	LOC_Os02g57790	12.874	3.686	0.00198034	0.0611113	ZOS2-19_-_C2H2_zinc_finger_protein_expressed	OsSTA83
Os10g0452500	LOC_Os10g31500	12.93	3.693	0.00864411	0.138889	retrotransposon_protein_putative_unclassified_expressed
Os04g0480200	LOC_Os04g40410	12.97	3.697	0.00474365	0.0981686	high_affinity_nitrate_transporter_putative_expressed	OsNAR2.2
Os06g0693600	LOC_Os06g47850	13.146	3.717	0.0145901	0.181127	zinc_finger_family_protein_putative_expressed
Os03g0808400	LOC_Os03g59370	13.193	3.722	0.00461479	0.0970032	ubiquitin_family_protein_putative_expressed
Os12g0257900	LOC_Os12g15550	13.193	3.722	0.00461826	0.0970032	S-locus-specific_glycoprotein_S13_precursor_putative_expressed
Os08g0519900	LOC_Os08g40840	13.234	3.726	0.00566219	0.110636	exo70_exocyst_complex_subunit_putative_expressed	EXO70I1
Os07g0192550		13.234	3.726	0.00566389	0.110636
Os08g0343600	LOC_Os08g25490	13.295	3.733	0.00487835	0.100256	berberine_and_berberine_like_domain_containing_protein_expressed
Os08g0205000	LOC_Os08g10420	13.35	3.739	0.00147412	0.0506206	transferase_family_domain_containing_protein_expressed
Os05g0442700	LOC_Os05g37080	13.352	3.739	0.0153155	0.184931	No_apical_meristem_protein_putative_expressed	NAC12
Os07g0113300	LOC_Os07g02260	13.437	3.748	0.00365324	0.0842274	expressed_protein
Os06g0272850	LOC_Os06g16160	13.437	3.748	0.0036535	0.0842274	expressed_protein	OsTBL61
Os06g0272850	LOC_Os06g16160	13.437	3.748	0.0036535	0.0842274	expressed_protein	OsTBL65
Os09g0283200	LOC_Os09g11140	13.453	3.75	0.0073236	0.127192	expressed_protein
Os05g0315700	LOC_Os05g25150	13.475	3.752	0.00363355	0.0839853	transferase_family_protein_putative_expressed
Os03g0228200	LOC_Os03g12700	13.588	3.764	0.00504641	0.102076	expressed_protein
Os01g0944900	LOC_Os01g71690	13.639	3.77	0.00694791	0.123979	recA_protein_expressed	Gns2
Os04g0480650	LOC_Os04g40460	13.701	3.776	0.00565318	0.110636	cytochrome_P450_putative_expressed
Os10g0350450	LOC_Os10g20990	13.783	3.785	0.00103512	0.0403288	ribosomal_protein_S12_containing_protein_expressed
Os11g0153200	LOC_Os11g05510	13.874	3.794	0.0125415	0.168092	carbonic_anhydrase_family_protein_putative_expressed	ALPHACA10
Os11g0153200	LOC_Os11g05520	13.874	3.794	0.0125415	0.168092	bifunctional_monodehydroascorbate_reductase_and_carbonic_anhydrasenectarin-3_precursor_putative_expressed	ALPHACA10
Os10g0138000	LOC_Os10g04850	13.888	3.796	0.0139477	0.176631	OsFBO5_-_F-box_and_other_domain_containing_protein_expressed	OsFbox528
Os03g0124000	LOC_Os03g03260	13.951	3.802	0.00309061	0.0765703	homeobox_domain_containing_protein_expressed
Os06g0264750		13.945	3.802	0.0032499	0.078476
Os06g0705400	LOC_Os06g49190	13.977	3.805	0.0116804	0.16248	LTPL154_-_Protease_inhibitor%2Fseed_storage%2FLTP_family_protein_precursor_expressed	OsLTP2.6
Os03g0147150	LOC_Os03g05360	14.005	3.808	0.00301433	0.075254	transposon_protein_putative_unclassified_expressed
Os10g0542900	LOC_Os10g39680	14.064	3.814	0.00051825	0.0259846	CHIT14_-_Chitinase_family_protein_precursor_expressed	CHT8
Os07g0259000	LOC_Os07g15530	14.092	3.817	0.0113366	0.160187	expressed_protein
Os06g0710700	LOC_Os06g49660	14.186	3.826	0.00187501	0.0585955	transferase_family_protein_putative_expressed
Os05g0368700	LOC_Os05g30580	14.179	3.826	0.0116222	0.162323	OsSub46_-_Putative_Subtilisin_homologue_expressed	OsSub46
Os12g0246700	LOC_Os12g14330	14.369	3.845	0.00244161	0.067287	disease_resistance_protein_RPM1_putative_expressed
Os02g0468100	LOC_Os02g26840	14.414	3.849	0.0028777	0.0730732	O-acyltransferase_putative_expressed
Os12g0240900	LOC_Os12g13810	14.414	3.849	0.00287295	0.0730154	caffeic_acid_3-O-methyltransferase_putative_expressed	NOMT
Os12g0240900	LOC_Os12g13800	14.414	3.849	0.00287295	0.0730154	O-methyltransferase_putative_expressed	OsNOMT
Os09g0473883		14.73	3.881	0.00249394	0.0678166
Os02g0640700	LOC_Os02g42800	14.831	3.891	0.0114217	0.160583	expressed_protein
Os01g0152200	LOC_Os01g05890	14.831	3.891	0.0114359	0.160583	OsFBX2_-_F-box_domain_containing_protein_expressed	OsFBX2
Os07g0122000	LOC_Os07g03040	14.913	3.899	1.05992e-06	0.00022848	expressed_protein
Os08g0486000		14.917	3.899	0.00916232	0.143469
Os02g0128000	LOC_Os02g03570	14.956	3.903	0.00186989	0.0584974	hsp20%2Falpha_crystallin_family_protein_putative_expressed
Os04g0452650		15.223	3.928	0.00448454	0.0954848
Os10g0376400	LOC_Os10g22990	15.243	3.93	3.07348e-05	0.00328862	phi-1-like_phosphate-induced_protein_putative_expressed
Os03g0124033		15.286	3.934	0.00357555	0.0833412
Os12g0528801		15.344	3.94	3.1243e-09	1.64762e-06
Os07g0598450		15.54	3.958	0.00423181	0.0922234
Os08g0167400	LOC_Os08g07040	15.606	3.964	0.000399799	0.021428	plant_protein_of_unknown_function_domain_containing_protein_expressed
Os08g0167400	LOC_Os08g07050	15.606	3.964	0.000399799	0.021428	pentatricopeptide_putative_expressed
Os02g0593100	LOC_Os02g37990	15.638	3.967	0.00974922	0.148361	histamine_oxidase_putative	DAO5
Os02g0593100	LOC_Os02g38010	15.638	3.967	0.00974922	0.148361	copper_methylamine_oxidase_precursor_putative_expressed	DAO5
Os10g0451900	LOC_Os10g31440	15.773	3.979	0.00949793	0.146346	retrotransposon_protein_putative_unclassified_expressed
Os11g0664400	LOC_Os11g44300	15.773	3.979	0.00949657	0.146346	expressed_protein
Os01g0542700	LOC_Os01g36220	15.843	3.986	0.00207941	0.0621124	bZIP_transcription_factor_domain_containing_protein_expressed	BZIP4
Os03g0132900	LOC_Os03g04060	15.855	3.987	0.00734356	0.127271	CHIT16_-_Chitinase_family_protein_precursor_expressed	chi11
Os03g0430500	LOC_Os03g31630	15.866	3.988	0.000357514	0.0197717	OsSub29_-_Putative_Subtilisin_homologue_expressed	OsSub29
Os04g0674800	LOC_Os04g57860	15.878	3.989	0.00804962	0.133527	endoglucanase_precursor_putative_expressed	GH9C1
Os08g0421300	LOC_Os08g32560	15.878	3.989	0.00807338	0.13372	expressed_protein
Os12g0583300	LOC_Os12g39360	15.877	3.989	0.00255128	0.0686196	aspartic_proteinase_nepenthesin_precursor_putative_expressed
Os12g0613150		15.875	3.989	0.000419113	0.0221814
Os02g0297066		15.877	3.989	0.00255508	0.0686594
Os01g0578800	LOC_Os01g39690	15.878	3.989	0.0080572	0.133527	expressed_protein	OsF0791
Os05g0515200	LOC_Os05g43910	15.912	3.992	0.00133075	0.0477519	cytochrome_P450_putative_expressed
Os05g0382200	LOC_Os05g31730	16	4	0.0018012	0.0572781	transporter_monovalent_cation%3Aproton_antiporter-2_family_putative_expressed	CHX11
Os07g0209600	LOC_Os07g10870	16	4	0.00180376	0.0572781	ZOS7-03_-_C2H2_zinc_finger_protein_expressed
Os10g0395400	LOC_Os10g25590	16.243	4.022	0.0021077	0.0623669	glutathione_S-transferase_putative_expressed	GSTU34
Os04g0452600	LOC_Os04g37970	16.278	4.025	0.00352591	0.082703	transporter_family_protein_putative_expressed
Os12g0566600	LOC_Os12g37900	16.337	4.03	0.00168676	0.0548084	expressed_protein
Os08g0253800	LOC_Os08g15420	16.397	4.035	1.26438e-05	0.00171283	CSLC3_-_cellulose_synthase-like_family_C_expressed	CSLC3
Os05g0440000	LOC_Os05g36900	16.405	4.036	0.00226143	0.0648395	dof_zinc_finger_domain_containing_protein_putative_expressed	DOF29
Os11g0249400	LOC_Os11g14400	16.466	4.041	0.00128418	0.0467051	polygalacturonase_putative_expressed	OsPGL12
Os11g0645400	LOC_Os11g42550	16.502	4.045	0.00041194	0.0218909	dirigent_putative_expressed
Os12g0190400	LOC_Os12g08850	16.574	4.051	0.00781699	0.131593	expressed_protein
Os04g0186400	LOC_Os04g10750	16.715	4.063	0.00760626	0.129171	inorganic_phosphate_transporter_putative_expressed	OsPht1;4
Os02g0240100	LOC_Os02g14430	16.715	4.063	0.00761554	0.12918	peroxidase_precursor_putative_expressed	prx30
Os12g0209200	LOC_Os12g10660	16.725	4.064	0.00205165	0.0616562	B-box_zinc_finger_family_protein_putative_expressed	OsBBX30
Os04g0437000	LOC_Os04g35660	16.805	4.071	0.00065209	0.0298262	no_apical_meristem_protein_putative_expressed	NAC79
Os06g0285920		16.895	4.079	0.000909692	0.0367511
Os04g0128001	LOC_Os04g03870	16.991	4.087	0.00106465	0.0410461	cytochrome_P450_putative_expressed
Os10g0453900	LOC_Os10g31640	17.029	4.09	0.00511964	0.103345	glycine-rich_cell_wall_structural_protein_2_precursor_putative_expressed	OsGRP7
Os10g0130200	LOC_Os10g04020	17.057	4.092	0.00133419	0.0478171	OsFBX356_-_F-box_domain_containing_protein_expressed	OsFbox520
Os07g0672700	LOC_Os07g47550	17.212	4.105	0.000584773	0.0281263	glucosyltransferase_putative_expressed
Os04g0434400	LOC_Os04g35490	17.302	4.113	0.000764363	0.0326202	expressed_protein	OsEnS-66
Os01g0936900	LOC_Os01g71060	17.507	4.13	0.0066668	0.12204	xylanase_inhibitor_putative_expressed
Os01g0936950		17.507	4.13	0.00667392	0.12204
Os01g0332200	LOC_Os01g22910	18.077	4.176	0.000597788	0.0283436	retrotransposon_protein_putative_unclassified_expressed	GA2OX2
Os01g0332200	LOC_Os01g22920	18.077	4.176	0.000597788	0.0283436	gibberellin_2-beta-dioxygenase_putative_expressed	GA2OX2
Os04g0182400		18.147	4.182	0.00228094	0.0650828
Os08g0139700	LOC_Os08g04500	18.15	4.182	0.00400169	0.0893932	terpene_synthase_putative_expressed	OsTPS29
Os02g0178100	LOC_Os02g08150	18.238	4.189	0.0007464	0.0320388	CCT%2FB-box_zinc_finger_protein_putative_expressed	OsBBX3
Os11g0682000	LOC_Os11g45580	18.361	4.199	6.48549e-05	0.00571776	embryogenesis_transmembrane_protein_putative_expressed
Os03g0299700	LOC_Os03g18779	18.471	4.207	3.31715e-20	1.08847e-16	expressed_protein
Os07g0601600	LOC_Os07g41050	18.556	4.214	0.00459782	0.0969186	NAD_dependent_epimerase%2Fdehydratase_family_protein_putative_expressed
Os08g0504800	LOC_Os08g39460	18.623	4.219	3.64757e-05	0.00377992	AGC_PVPK_like_CDK8.2_-_ACG_kinases_include_homologs_to_PKA_PKG_and_PKC_expressed
Os07g0575550		18.783	4.231	2.79257e-05	0.00304987
Os09g0479800	LOC_Os09g30240	18.883	4.239	0.00102002	0.0398984	phosphofructokinase_putative_expressed	OsEnS-130
Os08g0493100	LOC_Os08g38480	19.021	4.25	0.0031142	0.0767683	OsFBX300_-_F-box_domain_containing_protein_expressed	OsFbox460
Os04g0429050	LOC_Os04g34970	19.126	4.257	0.00299396	0.0749302	AP2_domain_containing_protein_expressed	ERF100
Os03g0655000		19.573	4.291	2.6928e-06	0.000497024
Os03g0300500	LOC_Os03g18860	19.846	4.311	0.000267236	0.0158527	pectinesterase_putative_expressed	PME10
Os01g0556650		20.232	4.339	0.00143946	0.049836
Os07g0485500	LOC_Os07g30210	21.474	4.425	0.00225845	0.0648169	integral_membrane_protein_DUF6_domain_containing_protein_expressed	UMAMIT11
Os05g0477500	LOC_Os05g39980	21.956	4.457	0.00150687	0.0512761	expressed_protein
Os04g0455700	LOC_Os04g38320	22.062	4.463	0.00142077	0.0493624	expressed_protein
Os12g0616500	LOC_Os12g42200	22.23	4.474	0.000217189	0.013589	ATCHX_putative_expressed	CHX15
Os02g0833950		22.551	4.495	0.00224021	0.0644186
Os09g0420300	LOC_Os09g25290	22.649	4.501	0.000124567	0.00938563	methyladenine_glycosylase_putative_expressed
Os03g0358800	LOC_Os03g24430	23.103	4.53	0.00257985	0.0688513	cytokinin-O-glucosyltransferase_3_putative_expressed
Os03g0358700		23.103	4.53	0.00258041	0.0688513
Os09g0551100		23.103	4.53	0.00258081	0.0688513
Os12g0128300		23.111	4.531	0.00107732	0.0414263
Os10g0123900	LOC_Os10g03530	23.295	4.542	0.00249029	0.0678166	CAF1_family_ribonuclease_containing_protein_putative_expressed	OsCAF1-14
Os04g0396500	LOC_Os04g32510	23.561	4.558	1.77266e-07	5.03367e-05	expressed_protein	Gnp4|LAX2
Os11g0224800	LOC_Os11g11760	23.795	4.573	0.000148519	0.0106014	serpin_domain_containing_protein_putative_expressed	OsSRP-PSG
Os08g0161800	LOC_Os08g06450	23.861	4.577	5.08528e-05	0.00478276	cytidylyltransferase_domain_containing_protein_expressed
Os10g0369950		24.107	4.591	0.000950736	0.0377381
Os04g0447566		25.755	4.687	1.54511e-05	0.00199372
Os07g0490100	LOC_Os07g30760	26.168	4.71	1.68133e-23	7.09328e-20	UDP-glucoronosyl_and_UDP-glucosyl_transferase_domain_containing_protein_expressed	UGT709A4
Os11g0158200	LOC_Os11g05970	26.337	4.719	0.000934321	0.0373375	pyridine_nucleotide-disulphide_oxidoreductase_family_protein_putative_expressed	OsSTA249
Os04g0447600	LOC_Os04g37480	26.485	4.727	1.28183e-05	0.00172853	oxidoreductase_aldo%2Fketo_reductase_family_protein_putative_expressed
Os04g0681950	LOC_Os04g58555	27.766	4.795	0.00116957	0.0439998	X8_domain_containing_protein_expressed
Os07g0550750		27.987	4.807	0.00114118	0.0432234
Os07g0142700	LOC_Os07g04970	28.39	4.827	2.4452e-05	0.00276673	transferase_family_protein_putative_expressed
Os03g0654900	LOC_Os03g45230	29.621	4.889	2.5802e-13	3.02323e-10	expressed_protein	ODC4
Os03g0663800	LOC_Os03g46100	29.862	4.9	0.000890685	0.0361315	cupin_domain_containing_protein_expressed	OsEnS-51
Os09g0551000	LOC_Os09g37834	30.115	4.912	0.000354542	0.0196783	serine%2Fthreonine-protein_kinase_receptor_precursor_putative_expressed
Os01g0103400		30.502	4.931	0.000310184	0.0178913
Os07g0575500	LOC_Os07g38790	30.852	4.947	1.31515e-06	0.000275454	beta-hexosaminidase_precursor_putative_expressed
Os03g0430575		33.135	5.05	0.000215428	0.0135634
Os04g0443300	LOC_Os04g36610	33.296	5.057	0.000115143	0.00883222	endoglucanase_putative_expressed	GH9B4
Os04g0443400		33.296	5.057	0.000115091	0.00883222
Os10g0458900	LOC_Os10g32080	33.353	5.06	0.000546277	0.026754	xyloglucan_galactosyltransferase_KATAMARI1_putative_expressed
Os05g0517400	LOC_Os05g44120	34.319	5.101	3.54403e-05	0.00372464	expressed_protein
Os02g0114100	LOC_Os02g02310	34.897	5.125	0.000211667	0.0133854	auxin-induced_protein_5NG4_putative_expressed
Os10g0485800	LOC_Os10g34440	36.422	5.187	0.000377565	0.0205345	expressed_protein
Os06g0294200	LOC_Os06g19010	38.878	5.281	4.63149e-05	0.0044845	cadmium_tolerance_factor_putative_expressed
Os03g0663750		39.872	5.317	0.000220545	0.0137408
Os09g0499450		40.929	5.355	1.49831e-05	0.00197537
Os11g0706801	LOC_Os11g47950	41.727	5.383	0.00742208	0.128031	cyclin_putative_expressed	Cyclin-D7-1 (CYCD7;1)
Os03g0589500	LOC_Os03g39270	41.725	5.383	0.00839398	0.136997	expressed_protein
Os06g0350600	LOC_Os06g24290	41.725	5.383	0.00840757	0.136997	SCP-like_extracellular_protein_expressed
Os06g0666500	LOC_Os06g45580	41.725	5.383	0.00857319	0.138503	RING-H2_finger_protein_putative_expressed
Os02g0544566		41.725	5.383	0.00862852	0.138778
Os01g0718500	LOC_Os01g52060	46.038	5.525	0.00693747	0.123979	expressed_protein
Os01g0937800	LOC_Os01g71160	46.044	5.525	0.00578092	0.112035	xylanase_inhibitor_putative_expressed
Os05g0138200	LOC_Os05g04690	46.04	5.525	0.00661908	0.121751	CHIT11_-_Chitinase_family_protein_precursor_expressed
Os06g0315000	LOC_Os06g20960	46.041	5.525	0.00632711	0.118994	SAM_dependent_carboxyl_methyltransferase_putative_expressed
Os07g0139700	LOC_Os07g04720	46.039	5.525	0.00674765	0.122965	expressed_protein
Os08g0419200	LOC_Os08g32370	46.044	5.525	0.00591056	0.113714	mucin-associated_surface_protein_putative_expressed
Os01g0937850		46.044	5.525	0.005779	0.112035
Os08g0320900	LOC_Os08g23170	46.041	5.525	0.00635028	0.119054	expressed_protein	OsEnS-120
Os06g0113800	LOC_Os06g02360	46.04	5.525	0.00666058	0.12204	Skp1_family_dimerisation_domain_containing_protein_expressed	OSK10
Os01g0727600	LOC_Os01g52740	46.041	5.525	0.0064686	0.120581	expressed_protein	S40-10
Os07g0152301	LOC_Os07g05750	46.509	5.539	0.00653457	0.121294	retrotransposon_protein_putative_Ty3-gypsy_subclass_expressed
Os12g0569500	LOC_Os12g38170	46.509	5.539	0.00635198	0.119054	osmotin_putative_expressed	OsOSM1
Os05g0190500	LOC_Os05g10210	47.322	5.564	8.41666e-05	0.00696249	HAD_superfamily_phosphatase_putative_expressed	OsVSP2
Os02g0455900	LOC_Os02g25830	50.352	5.654	0.00494382	0.100831	expressed_protein
Os04g0289600	LOC_Os04g22220	50.359	5.654	0.00431192	0.093289	SCP-like_extracellular_protein_expressed
Os11g0227300	LOC_Os11g12010	50.351	5.654	0.00502893	0.101855	expressed_protein
Os03g0568850		50.362	5.654	0.00403237	0.0898801
Os03g0325900	LOC_Os03g20940	50.825	5.667	0.00439419	0.0944457	stress_responsive_protein_putative_expressed
Os11g0687900	LOC_Os11g46080	50.825	5.667	0.00472847	0.0981384	NB-ARC_domain_containing_protein_expressed
Os09g0476401		51.3	5.681	0.00490717	0.100653
Os03g0388900	LOC_Os03g27120	53.748	5.748	1.12586e-06	0.000240935	ICE-like_protease_p20_domain_containing_protein_putative_expressed	MC1
Os01g0796000	LOC_Os01g58350	54.658	5.772	0.00386985	0.0871735	expressed_protein
Os04g0221800	LOC_Os04g14540	54.653	5.772	0.00415817	0.0912327	expressed_protein
Os07g0687400	LOC_Os07g48800	54.662	5.772	0.00362131	0.0839853	VQ_domain_containing_protein_putative_expressed	OsVQ31
Os10g0538950		54.664	5.773	0.00353137	0.082703
Os04g0387000	LOC_Os04g31760	55.137	5.785	0.00354182	0.082882	expressed_protein
Os05g0525400	LOC_Os05g44970	55.612	5.797	0.0031677	0.0771216	senescence-induced_receptor-like_serine%2Fthreonine-protein_kinase_precursor_putative_expressed
Os09g0414500	LOC_Os09g24810	55.611	5.797	0.00298441	0.0747545	ZF-HD_protein_dimerisation_region_containing_protein_expressed
Os12g0486700		55.611	5.797	0.00295968	0.0744385
Os08g0197700	LOC_Os08g09770	56.093	5.81	0.0035202	0.0826379	DnaK_family_protein_putative_expressed	OsBiP5
Os03g0371600	LOC_Os03g25530	58.96	5.882	0.0030859	0.0765179	expressed_protein
Os04g0279700	LOC_Os04g21030	58.959	5.882	0.0031322	0.0768989	retrotransposon_protein_putative_unclassified_expressed
Os01g0150950	LOC_Os01g05770	59.448	5.894	0.00259083	0.0690358	expressed_protein
Os03g0336100	LOC_Os03g21790	59.926	5.905	0.00253858	0.0683405	cupin_domain_containing_protein_expressed	CDP3.2
Os02g0776400	LOC_Os02g53620	59.926	5.905	0.0024641	0.0676299	nuclear_transcription_factor_Y_subunit_putative_expressed	HAP2K
Os10g0398100	LOC_Os10g25870	59.926	5.905	0.00249363	0.0678166	dirigent_putative_expressed
Os10g0398350		59.926	5.905	0.002492	0.0678166
Os06g0659400	LOC_Os06g44900	59.926	5.905	0.0028347	0.0727318	leaf_senescence_related_protein_putative_expressed	OsTBL29
Os01g0280600		60.892	5.928	0.00263851	0.0697588
Os01g0356951		62.514	5.966	1.1032e-11	8.80529e-09
Os04g0422500	LOC_Os04g34510	63.262	5.983	0.00238236	0.0666069	expressed_protein
Os04g0668000	LOC_Os04g57240	63.255	5.983	0.00259247	0.0690358	expressed_protein
Os07g0132700	LOC_Os07g04060	63.257	5.983	0.00253681	0.0683405	expressed_protein
Os08g0129400	LOC_Os08g03540	63.251	5.983	0.00271274	0.0709417	expressed_protein
Os08g0281500	LOC_Os08g17990	63.257	5.983	0.00250983	0.0680628	retrotransposon_protein_putative_unclassified_expressed
Os04g0178300	LOC_Os04g09900	63.254	5.983	0.00262168	0.0694382	ent-kaurene_synthase_chloroplast_precursor_putative_expressed	OsCPS4|OsCyc1
Os05g0528500	LOC_Os05g45230	63.255	5.983	0.00257575	0.0688513	WRKY58_expressed	WRKY58
Os02g0585700	LOC_Os02g37360	63.276	5.984	0.00201598	0.0616562	expressed_protein
Os10g0537100	LOC_Os10g39190	64.236	6.005	0.00201189	0.0616562	B3_DNA_binding_domain_containing_protein_expressed
Os10g0537100	LOC_Os10g39190	64.236	6.005	0.00201189	0.0616562	B3_DNA_binding_domain_containing_protein_expressed
Os02g0491900	LOC_Os02g29030	64.235	6.005	0.00212227	0.062418	retrotransposon_protein_putative_unclassified_expressed
Os09g0567100	LOC_Os09g39360	64.234	6.005	0.00215026	0.0626457	expressed_protein
Os09g0401050		64.237	6.005	0.00183388	0.0579601
Os11g0567200		64.235	6.005	0.00212695	0.062418
Os11g0566800	LOC_Os11g35930	64.235	6.005	0.00212682	0.062418	chalcone_synthase_putative_expressed	PKS27
Os04g0617900	LOC_Os04g52720	65.206	6.027	0.00204906	0.0616562	Cupin_domain_containing_protein_expressed	GLP4-1
Os07g0656700	LOC_Os07g46330	65.206	6.027	0.00205319	0.0616562	uncharacterized_UPF0114_domain_containing_protein_expressed
Os01g0352200		65.7	6.038	0.0021856	0.0633007
Os01g0917100	LOC_Os01g68820	67.547	6.078	0.00218358	0.0633007	expressed_protein
Os02g0828800	LOC_Os02g58200	67.55	6.078	0.00210774	0.0623669	expressed_protein
Os07g0218200	LOC_Os07g11790	67.553	6.078	0.00204593	0.0616562	terpene_synthase_putative_expressed	TPS3
Os05g0491400	LOC_Os05g41230	68.54	6.099	0.00171265	0.0550959	BRASSINOSTEROID_INSENSITIVE_1-associated_receptor_kinase_1_precursor_putative_expressed
Os01g0162500	LOC_Os01g06890	68.542	6.099	0.0015574	0.0520092	leucine-rich_repeat_family_protein_putative_expressed
Os01g0673400	LOC_Os01g48260	68.541	6.099	0.0016263	0.0535429	expressed_protein
Os04g0473800	LOC_Os04g39770	71.841	6.167	0.00177831	0.0568365	expressed_protein	FCP1|OsCLE402
Os02g0138100	LOC_Os02g04550	71.843	6.167	0.00173646	0.0556799	expressed_protein
Os04g0374400	LOC_Os04g30570	71.845	6.167	0.00170058	0.0549739	transferase_family_protein_putative_expressed
Os06g0301400	LOC_Os06g19740	71.84	6.167	0.00179269	0.0572342	expressed_protein
Os07g0241600	LOC_Os07g13780	71.863	6.167	0.00140438	0.04914	cytokinin-O-glucosyltransferase_2_putative_expressed
Os10g0490800	LOC_Os10g34910	71.85	6.167	0.00160004	0.0530926	secretory_protein_putative_expressed
Os12g0480800	LOC_Os12g29620	71.869	6.167	0.0013154	0.0474663	plant_protein_of_unknown_function_domain_containing_protein_expressed
Os10g0178800	LOC_Os10g10030	71.85	6.167	0.00161346	0.0532982	OsWAK111_-_OsWAK_receptor-like_protein_kinase_expressed	WAK111
Os05g0537700	LOC_Os05g46050	72.346	6.177	0.0015118	0.0513767	OsFBDUF26_-_F-box_and_DUF_domain_containing_protein_expressed	OsF0659
Os10g0573300	LOC_Os10g42270	72.844	6.187	0.00131892	0.0475005	expressed_protein
Os10g0162838		72.845	6.187	0.00128334	0.0467051
Os11g0554000		72.844	6.187	0.00130464	0.0473326
Os01g0871600	LOC_Os01g65110	73.824	6.206	0.00112394	0.0427837	POT_family_protein_expressed	OsPOT
Os09g0554101		74.443	6.218	1.46404e-07	4.23882e-05
Os05g0562800	LOC_Os05g48840	76.639	6.26	0.00127158	0.0464757	expressed_protein
Os11g0659700	LOC_Os11g43840	77.148	6.27	0.000971553	0.0383582	conserved_hypothetical_protein
Os02g0242600	LOC_Os02g14600	77.642	6.279	0.000866129	0.0355215	glutelin_putative_expressed	GLUBX
Os11g0686100	LOC_Os11g45890	78.131	6.288	0.000850672	0.0350377	expressed_protein
Os05g0298700	LOC_Os05g23350	80.424	6.33	0.00116869	0.0439998	glycosyl_hydrolase_family_10_protein_putative_expressed	XYH
Os02g0144800	LOC_Os02g05190	80.941	6.339	0.000940434	0.0374803	expressed_protein
Os11g0521000	LOC_Os11g31940	81.444	6.348	0.000826446	0.0343272	GDSL-like_lipase%2Facylhydrolase_putative_expressed	GELP111
Os07g0533600	LOC_Os07g34920	82.438	6.365	0.000622366	0.0289841	aspartic_proteinase_nepenthesin_precursor_putative_expressed
Os06g0521200	LOC_Os06g32960	82.437	6.365	0.00069194	0.0307284	peroxidase_precursor_putative_expressed	prx85
Os01g0368000	LOC_Os01g27050	83.429	6.382	0.000766933	0.0326355	flavin-containing_monooxygenase_family_protein_putative_expressed
Os02g0527800		84.953	6.409	0.000942043	0.0374938
Os11g0701100	LOC_Os11g47520	84.952	6.409	0.000927593	0.0371588	glycosyl_hydrolase_putative_expressed	riceXIP
Os01g0281301	LOC_Os01g17420	85.232	6.413	0.000791549	0.0332221	expressed_protein
Os04g0582900	LOC_Os04g49340	85.743	6.422	0.000653445	0.0298262	tRNA-splicing_endonuclease_positive_effector-related_putative_expressed
Os10g0423700	LOC_Os10g28790	86.738	6.439	0.000597929	0.0283436	MBTB36_-_Bric-a-Brac_Tramtrack_Broad_Complex_BTB_domain_with_Meprin_and_TRAF_Homology_MATH_domain_expressed	OsMB33
Os07g0656000	LOC_Os07g46230	86.739	6.439	0.000572761	0.0277629	expressed_protein	OsTBL24
Os06g0543601	LOC_Os06g35165	87.008	6.443	2.91286e-14	4.52751e-11	expressed_protein
Os10g0569450		87.731	6.455	0.000525746	0.0262269
Os12g0437800	LOC_Os12g25090	88.23	6.463	0.000539442	0.0265719	expressed_protein	Sci1|PR6
Os11g0182100	LOC_Os11g07950	88.738	6.471	0.000609831	0.0287233	expressed_protein
Os11g0541600	LOC_Os11g33970	88.731	6.471	0.000550137	0.0268096	plant_protein_of_unknown_function_domain_containing_protein_expressed
Os03g0713550		88.998	6.476	0.000822172	0.0342459
Os01g0748150	LOC_Os01g54430	89.521	6.484	0.000660935	0.0300069	plastocyanin-like_domain_containing_protein_putative_expressed	ENODL1
Os04g0609500	LOC_Os04g51990	89.526	6.484	0.000626505	0.0290256	transferase_family_domain_containing_protein_expressed
Os04g0609525		89.526	6.484	0.000626506	0.0290256
Os06g0248300	LOC_Os06g13850	89.522	6.484	0.000656785	0.0299264	OsFBX193_-_F-box_domain_containing_protein_expressed	OsFbox305
Os07g0617500	LOC_Os07g42570	93.287	6.544	0.000666652	0.0300573	dirigent_putative_expressed
Os03g0187800	LOC_Os03g08880	93.281	6.544	0.000701964	0.0310801	purine_permease_putative_expressed	PUP1
Os09g0247600	LOC_Os09g07290	93.812	6.552	0.000542526	0.0266587	GDSL-like_lipase%2Facylhydrolase_putative_expressed	GELP99
Os04g0500600	LOC_Os04g42240	94.838	6.567	0.000387605	0.0208502	expressed_protein
Os01g0864300	LOC_Os01g64450	95.34	6.575	0.000361454	0.019878	harpin-induced_protein_1_domain_containing_protein_expressed
Os08g0254300	LOC_Os08g15450	95.841	6.583	0.00032673	0.0184291	nodulin_putative_expressed
Os01g0220150		96.338	6.59	0.000216805	0.013589
Os06g0475400	LOC_Os06g28124	97.561	6.608	0.000613874	0.0288218	glycosyltransferase_putative_expressed
Os01g0155800	LOC_Os01g06310	98.613	6.624	0.00041034	0.0218739	glycine-rich_cell_wall_structural_protein_precursor_putative_expressed
Os03g0138200	LOC_Os03g04530	99.635	6.639	0.000309461	0.0178845	cytochrome_P450_putative_expressed	CYP96B6
Os05g0482501	LOC_Os05g40400	99.649	6.639	0.00022685	0.0140692	harpin-induced_protein_1_domain_containing_protein_expressed
Os11g0208900	LOC_Os11g10310	100.141	6.646	0.000263277	0.0157073	receptor-like_protein_kinase_2_precursor_putative_expressed
Os03g0817100	LOC_Os03g60250	101.142	6.66	0.000262717	0.0157056	membrane_associated_DUF588_domain_containing_protein_putative_expressed
Os07g0622400		101.842	6.67	0.000530563	0.0262896
Os09g0401000	LOC_Os09g23620	102.919	6.685	0.000279592	0.016448	MYB_family_transcription_factor_putative_expressed	OsMyb10
Os06g0109000	LOC_Os06g01950	103.946	6.7	0.000186743	0.0122415	phosphoglycerate_mutase_putative_expressed
Os11g0691500	LOC_Os11g46900	104.943	6.713	0.000183293	0.0121914	wall-associated_receptor_kinase_3_precursor_putative_expressed
Os05g0313600	LOC_Os05g24890	109.241	6.771	0.000160998	0.0112016	tetratricopeptide-like_helical_putative_expressed
Os09g0409000	LOC_Os09g24350	109.243	6.771	0.000151654	0.0107604	THION32_-_Plant_thionin_family_protein_precursor_expressed	OsTHI32
Os07g0627500	LOC_Os07g43440	110.247	6.785	0.000148618	0.0106014	expressed_protein
Os01g0919200	LOC_Os01g69020	110.416	6.787	0.000351523	0.0195871	retrotransposon_protein_putative_unclassified_expressed
Os09g0275400	LOC_Os09g10340	114.69	6.842	0.000317124	0.0182493	cytochrome_P450_putative_expressed
Os09g0276000		114.69	6.842	0.000317626	0.0182493
Os08g0504900		115.8	6.855	0.000138057	0.0101065
Os02g0218700	LOC_Os02g12680	116.297	6.862	0.000154391	0.0108818	cytochrome_P450_putative_expressed	OsAOS3|OsHPL2
Os05g0512100	LOC_Os05g43640	122.149	6.932	5.71042e-05	0.00524886	retrotransposon_putative_centromere-specific_expressed
Os04g0552250		123.146	6.944	7.99167e-05	0.00668584
Os06g0503900	LOC_Os06g30790	123.653	6.95	7.46906e-05	0.00644927	CAF1_family_ribonuclease_containing_protein_putative_expressed	OsCAF1-8
Os06g0212400	LOC_Os06g10960	124.888	6.964	9.05842e-05	0.00736951	xyloglucan_fucosyltransferase_putative_expressed
Os06g0296967		128.659	7.007	8.19253e-05	0.00680577
Os06g0726900	LOC_Os06g51130	132.93	7.055	7.91046e-05	0.0066556	spotted_leaf_11_putative_expressed	OsPUB13
Os05g0516400	LOC_Os05g44030	133.773	7.064	4.13127e-05	0.00414982	protein_kinase_putative_expressed
Os08g0473600	LOC_Os08g36900	133.974	7.066	6.33331e-05	0.00566774	alpha-amylase_precursor_putative_expressed	OsRAmy3E
Os01g0352100	LOC_Os01g25010	134.802	7.075	4.90405e-05	0.00468286	flavonol_synthase%2Fflavanone_3-hydroxylase_putative_expressed	2ODD18
Os04g0107300	LOC_Os04g01660	138.279	7.111	4.31712e-05	0.00423566	erythronate-4-phosphate_dehydrogenase_domain_containing_protein_expressed
Os01g0302250		139.102	7.12	3.93527e-05	0.00399369
Os04g0552200	LOC_Os04g46650	146.16	7.191	2.36248e-05	0.00271077	expansin_precursor_putative_expressed	OsEXPB5
Os11g0624400	LOC_Os11g40800	159.054	7.313	8.12034e-06	0.00120508	expressed_protein	OsSTA267
Os02g0572300	LOC_Os02g36320	161.748	7.338	6.39069e-05	0.00568809	RING-H2_finger_protein_ATL3B_precursor_putative_expressed
Os11g0475600	LOC_Os11g28610	167.135	7.385	3.4555e-05	0.00364456	transporter_family_protein_putative_expressed	HWH2
Os07g0550600	LOC_Os07g36560	168.257	7.395	1.63406e-05	0.00208369	transferase_family_protein_putative_expressed
Os01g0243600	LOC_Os01g14130	175.188	7.453	6.14012e-06	0.000959418	expressed_protein
Os07g0202000	LOC_Os07g10240	209.347	7.71	1.09751e-05	0.00151456	anthocyanidin_3-O-glucosyltransferase_putative_expressed
Os03g0629800	LOC_Os03g43100	245.916	7.942	2.85005e-42	8.41678e-38	expressed_protein
Os02g0158900	LOC_Os02g06410	256.943	8.005	1.99e-06	0.000391794	CBS_domain_containing_membrane_protein_putative_expressed	OsCBSX9
