# Supplementary material for: OsbZIP47 Is an Integrator for Meristem Regulators During Rice Plant Growth and Development
Source: Front Plant Sci. 2022 Apr 13;13:865928. doi: 10.3389/fpls.2022.865928 (PMC9044032; doi:10.3389/fpls.2022.865928)
Supplement: Supplementary file 3 [file Data_Sheet_2.XLSX]

## Sheet: Down regulated GO
Supplemental Data Set S2A: The list of genes and thier respective GO Ids (extracted from GOMAPMAN) significantly down-regulated by ≥2 fold (p <0.05) in OsbZIP47 knock-down panicles as compared to wild-type panicles.
GO_Id	GO_Name	MSU TIGR Id	log2FC(bZIP47/WT)	DESCRIPTION	MSU_annotation	Gene Symbol
3.5	minor CHO metabolism.others	LOC_Os01g46950	-1.204	aldose 1-epimerase, putative, expressed	aldose 1-epimerase, putative, expressed
5.2	fermentation.PDC	LOC_Os05g39320	-2.479	thiamine pyrophosphate enzyme, C-terminal TPP binding domain containing protein, expressed	thiamine pyrophosphate enzyme, C-terminal TPP binding domain containing protein, expressed
5.2	fermentation.PDC	LOC_Os05g39310	-3.077	thiamine pyrophosphate enzyme, C-terminal TPP binding domain containing protein, expressed	thiamine pyrophosphate enzyme, C-terminal TPP binding domain containing protein, expressed	OsPDC1
10.6	cell wall.degradation	LOC_Os10g38040	-1.712	lysM domain containing protein, putative, expressed	lysM domain containing protein, putative, expressed	OsEMSA1
10.7	cell wall.modification	LOC_Os10g39640	-1.626	expansin precursor, putative, expressed	expansin precursor, putative, expressed
11.1	lipid metabolism.FA synthesis and FA elongation	LOC_Os02g11070	-3.433	3-ketoacyl-CoA synthase, putative, expressed	3-ketoacyl-CoA synthase, putative, expressed
11.3	lipid metabolism.phospholipid synthesis	LOC_Os05g48060	-1.723	phosphatidylserine synthase, putative, expressed	phosphatidylserine synthase, putative, expressed	SUI2|ES5
11.6	lipid metabolism.lipid transfer proteins etc	LOC_Os04g02910	-1.705	membrane related protein CP5, putative, expressed	membrane related protein CP5, putative, expressed
11.6	lipid metabolism.lipid transfer proteins etc	LOC_Os02g03230	-1.032	membrane related protein CP5, putative, expressed	membrane related protein CP5, putative, expressed
15.1	metal handling.acquisition	LOC_Os04g36720	-1.106	ferric-chelate reductase, putative, expressed	ferric-chelate reductase, putative, expressed
15.2	metal handling.binding. chelation and storage	LOC_Os04g17100	-1.948	heavy metal-associated domain containing protein, expressed	heavy metal-associated domain containing protein, expressed
15.2	metal handling.binding. chelation and storage	LOC_Os07g20340	-2.72	heavy metal-associated domain containing protein, expressed	heavy metal-associated domain containing protein, expressed	OsEnS-104, OsHMP35, HMP35
16	secondary metabolism.	LOC_Os05g37660	-2.185	transferase family protein, putative, expressed	transferase family protein, putative, expressed
17.1	hormone metabolism.abscisic acid	LOC_Os02g52780	-1.21	bZIP transcription factor, putative, expressed	bZIP transcription factor, putative, expressed	OsbZIP23
17.6	hormone metabolism.gibberelin	LOC_Os03g55290	-2.119	GASR3 - Gibberellin-regulated GASA/GAST/Snakin family protein precursor, expressed	GASR3 - Gibberellin-regulated GASA/GAST/Snakin family protein precursor, expressed	OsGASR1
18.3	Co-factor and vitamine metabolism.riboflavin	LOC_Os01g55310	-1.694	haloacid dehalogenase-like hydrolase domain-containing protein 1A, putative, expressed	haloacid dehalogenase-like hydrolase domain-containing protein 1A, putative, expressed
19.14	tetrapyrrole synthesis.protochlorophyllide reductase	LOC_Os04g58200	-1.305	protochlorophyllide reductase A, chloroplast precursor, putative, expressed	protochlorophyllide reductase A, chloroplast precursor, putative, expressed	OsPORA
20	stress.	LOC_Os12g36630	-1.639	universal stress protein domain containing protein, putative, expressed	universal stress protein domain containing protein, putative, expressed
20	stress.	LOC_Os03g19270	-1.323	universal stress protein domain containing protein, putative, expressed	universal stress protein domain containing protein, putative, expressed
21.1	redox.thioredoxin	LOC_Os05g07690	-1.136	thioredoxin, putative, expressed	thioredoxin, putative, expressed	TRXH8
21.2	redox.ascorbate and glutathione	LOC_Os02g42740	-1.262	cytochrome b5-like Heme/Steroid binding domain containing protein, expressed	cytochrome b5-like Heme/Steroid binding domain containing protein, expressed
21.4	redox.glutaredoxins	LOC_Os01g47760	-2.451	OsGrx_I1 - glutaredoxin subgroup III, expressed	OsGrx_I1 - glutaredoxin subgroup III, expressed	OsGRX6
23.2	nucleotide metabolism.degradation	LOC_Os12g08270	-1.302	inositol-1-monophosphatase, putative, expressed	inositol-1-monophosphatase, putative, expressed
23.3	nucleotide metabolism.salvage	LOC_Os03g56310	-1.057	5-nucleotidase domain-containing protein, putative, expressed	5-nucleotidase domain-containing protein, putative, expressed
26.1	misc.cytochrome P450	LOC_Os12g05440	-1.971	cytochrome P450, putative, expressed	cytochrome P450, putative, expressed	CYP94C2b
26.1	misc.cytochrome P450	LOC_Os09g26960	-2.458	cytochrome P450, putative, expressed	cytochrome P450, putative, expressed	EP
26.1	misc.cytochrome P450	LOC_Os07g44140	-2.793	cytochrome P450 72A1, putative, expressed	cytochrome P450 72A1, putative, expressed
26.1	misc.cytochrome P450	LOC_Os11g05380	-2.756	cytochrome P450, putative, expressed	cytochrome P450, putative, expressed
26.1	misc.cytochrome P450	LOC_Os12g39310	-2.44	cytochrome P450, putative, expressed	cytochrome P450, putative, expressed
26.1	misc.cytochrome P450	LOC_Os08g14570	-1.692	NADPH reductase, putative, expressed	NADPH reductase, putative, expressed
26.1	misc.cytochrome P450	LOC_Os02g47470	-1.408	cytochrome P450, putative, expressed	cytochrome P450, putative, expressed	OsABA8ox1
26.1	misc.cytochrome P450	LOC_Os05g12040	-1.82	cytochrome P450 51, putative, expressed	cytochrome P450 51, putative, expressed	OsCYP51G3
26.13	misc.acid and other phosphatases	LOC_Os01g63060	-1.748	phosphatidic acid phosphatase-related, putative, expressed	phosphatidic acid phosphatase-related, putative, expressed
26.13	misc.acid and other phosphatases	LOC_Os01g43870	-1.621	NLI interacting factor-like phosphatase, putative, expressed	NLI interacting factor-like phosphatase, putative, expressed
26.13	misc.acid and other phosphatases	LOC_Os05g21180	-1.066	phosphatidic acid phosphatase-related, putative, expressed	phosphatidic acid phosphatase-related, putative, expressed
26.13	misc.acid and other phosphatases	LOC_Os07g45550	-1.057	expressed protein	expressed protein
26.17	misc.dynamin	LOC_Os09g39960	-1.721	dynamin family protein, putative, expressed	dynamin family protein, putative, expressed	OsDRP1E
26.19	misc.plastocyanin-like	LOC_Os08g37660	-4.053	plastocyanin-like domain containing protein, putative, expressed	plastocyanin-like domain containing protein, putative, expressed	UCL29
26.19	misc.plastocyanin-like	LOC_Os08g37670	-1.863	plastocyanin-like domain containing protein, putative, expressed	plastocyanin-like domain containing protein, putative, expressed	UCL30
26.2	misc.UDP glucosyl and glucoronyl transferases	LOC_Os04g46980	-1.027	cis-zeatin O-glucosyltransferase, putative, expressed	cis-zeatin O-glucosyltransferase, putative, expressed	cZOGT1
26.2	misc.UDP glucosyl and glucoronyl transferases	LOC_Os02g50600	-1.116	glycosyl transferase 8 domain containing protein, putative, expressed	glycosyl transferase 8 domain containing protein, putative, expressed
26.21	misc.protease inhibitor/seed storage/lipid transfer protein (LTP) family protein	LOC_Os04g46830	-1.032	LTPL122 - Protease inhibitor/seed storage/LTP family protein precursor, expressed	LTPL122 - Protease inhibitor/seed storage/LTP family protein precursor, expressed	HYPRP8
26.22	misc.short chain dehydrogenase/reductase (SDR)	LOC_Os06g39040	-1.181	dehydrogenase/reductase SDR family member 12, putative, expressed	dehydrogenase/reductase SDR family member 12, putative, expressed
26.23	misc.rhodanese	LOC_Os09g36040	-2.043	rhodanese-like domain containing protein, putative, expressed	rhodanese-like domain containing protein, putative, expressed
26.7	misc.oxidases - copper. flavone etc	LOC_Os04g53190	-1.628	CPuORF12 - conserved peptide uORF-containing transcript, expressed	CPuORF12 - conserved peptide uORF-containing transcript, expressed	CPuORF12
26.7	misc.oxidases - copper. flavone etc	LOC_Os04g53195	-1.628	expressed protein	expressed protein
26.7	misc.oxidases - copper. flavone etc	LOC_Os07g32660	-1.509	monocopper oxidase, putative, expressed	monocopper oxidase, putative, expressed
26.7	misc.oxidases - copper. flavone etc	LOC_Os04g57550	-1.073	amine oxidase, flavin-containing, domain containing protein, expressed	amine oxidase, flavin-containing, domain containing protein, expressed
27.1	RNA.processing	LOC_Os03g19560	-2.018	tetratricopeptide repeat domain containing protein, expressed	tetratricopeptide repeat domain containing protein, expressed	OsTPR
27.2	RNA.transcription	LOC_Os05g22614	-1.062	PTAC16, putative, expressed	PTAC16, putative, expressed
27.4	RNA.RNA binding	LOC_Os07g27110	-1.2	RNA recognition motif containing protein, expressed	RNA recognition motif containing protein, expressed
28.1	DNA.synthesis/chromatin structure	LOC_Os07g48700	-1.895	expressed protein	expressed protein
28.1	DNA.synthesis/chromatin structure	LOC_Os02g05490	-1.232	expressed protein	expressed protein
28.1	DNA.synthesis/chromatin structure	LOC_Os01g51890	-1.174	endonuclease/exonuclease/phosphatase family domain containing protein, expressed	endonuclease/exonuclease/phosphatase family domain containing protein, expressed
28.2	DNA.repair	LOC_Os11g04954	-2.077	DNA repair protein Rad51, putative, expressed	DNA repair protein Rad51, putative, expressed	OsDMC1|DMC1B|OsDMC1B
28.99	DNA.unspecified	LOC_Os10g02350	-1.316	transmembrane 9 superfamily member, putative, expressed	transmembrane 9 superfamily member, putative, expressed
28.99	DNA.unspecified	LOC_Os04g28820	-1.206	retrotransposon protein, putative, unclassified, expressed	retrotransposon protein, putative, unclassified, expressed
29.4	protein.postranslational modification	LOC_Os04g44910	-1.916	receptor like protein kinase, putative, expressed	receptor like protein kinase, putative, expressed
29.4	protein.postranslational modification	LOC_Os03g43684	-1.87	KIP1, putative, expressed	KIP1, putative, expressed
29.4	protein.postranslational modification	LOC_Os03g38970	-1.385	metal ion binding protein, putative, expressed	metal ion binding protein, putative, expressed
29.4	protein.postranslational modification	LOC_Os05g46760	-1.308	STE_MEKK_ste11_MAP3K.19 - STE kinases include homologs to sterile 7, sterile 11 and sterile 20 from yeast, expressed	STE_MEKK_ste11_MAP3K.19 - STE kinases include homologs to sterile 7, sterile 11 and sterile 20 from yeast, expressed
29.4	protein.postranslational modification	LOC_Os02g09840	-1.019	serine/threonine-protein phosphatase 2A regulatory subunit B subunitbeta, putative, expressed	serine/threonine-protein phosphatase 2A regulatory subunit B subunitbeta, putative, expressed
29.4	protein.postranslational modification	LOC_Os01g08310	-1.009	serine/threonine protein phosphatase 2A 59 kDa regulatory subunit Bgamma isoform, putative, expressed	serine/threonine protein phosphatase 2A 59 kDa regulatory subunit Bgamma isoform, putative, expressed
29.4	protein.postranslational modification	LOC_Os01g40094	-1.06	protein phosphatase 2C, putative, expressed	protein phosphatase 2C, putative, expressed	OsABI2|OsPP2C06|OsABIL1
29.4	protein.postranslational modification	LOC_Os01g50370	-2.054	STE_MEKK_ste11_MAP3K.4 - STE kinases include homologs to sterile 7, sterile 11 and sterile 20 from yeast, expressed	STE_MEKK_ste11_MAP3K.4 - STE kinases include homologs to sterile 7, sterile 11 and sterile 20 from yeast, expressed	OsMAPKKK63
29.4	protein.postranslational modification	LOC_Os05g49140	-2.048	CGMC_MAPKCMGC_2.8 - CGMC includes CDA, MAPK, GSK3, and CLKC kinases, expressed	CGMC_MAPKCMGC_2.8 - CGMC includes CDA, MAPK, GSK3, and CLKC kinases, expressed	OsMPK7|OsMAPK20-5
29.4	protein.postranslational modification	LOC_Os03g17700	-2.59	CGMC_MAPKCGMC_2_ERK.2 - CGMC includes CDA, MAPK, GSK3, and CLKC kinases, expressed	CGMC_MAPKCGMC_2_ERK.2 - CGMC includes CDA, MAPK, GSK3, and CLKC kinases, expressed	OsMSRMK2|OsMAP1|OsMPK5|OsMAPK2|OsMAPK5|OsBIMK1|OsMPK3
29.4	protein.postranslational modification	LOC_Os01g50420	-2.036	STE_MEKK_ste11_MAP3K.7 - STE kinases include homologs to sterile 7, sterile 11 and sterile 20 from yeast, expressed	STE_MEKK_ste11_MAP3K.7 - STE kinases include homologs to sterile 7, sterile 11 and sterile 20 from yeast, expressed	OsNPK1-PK|OsMAPKKK62
29.4	protein.postranslational modification	LOC_Os01g19130	-1.803	protein phosphatase 2C, putative, expressed	protein phosphatase 2C, putative, expressed	OsPP2C02, PP2C02, OsPP2C2, PP2C2, OsPP2
29.4	protein.postranslational modification	LOC_Os02g55560	-1.293	protein phosphatase 2C, putative, expressed	protein phosphatase 2C, putative, expressed	OsPP2C27
29.4	protein.postranslational modification	LOC_Os03g10950	-2.922	protein phosphatase 2C, putative, expressed	protein phosphatase 2C, putative, expressed	OsPP2C29, PP2C29, OsPP46
29.4	protein.postranslational modification	LOC_Os03g16170	-1.365	protein phosphatase 2C, putative, expressed	protein phosphatase 2C, putative, expressed	OsPP2C30, PP2C30, OsPP48, PP48
29.4	protein.postranslational modification	LOC_Os04g37904	-1.282	protein phosphatase 2C, putative, expressed	protein phosphatase 2C, putative, expressed	OsPP2C41, PP2C41, OsPP66
29.4	protein.postranslational modification	LOC_Os01g24750	-1.024	Ser/Thr protein phosphatase family protein, putative, expressed	Ser/Thr protein phosphatase family protein, putative, expressed	OsPP5
29.4	protein.postranslational modification	LOC_Os06g49430	-1.469	CGMC_MAPKCMGC_2.11 - CGMC includes CDA, MAPK, GSK3, and CLKC kinases, expressed	CGMC_MAPKCMGC_2.11 - CGMC includes CDA, MAPK, GSK3, and CLKC kinases, expressed	OsWJUMK1|OsMPK12|OsBWMK1
29.4	protein.postranslational modification	LOC_Os02g12130	-1.418	cysteine-rich receptor-like protein kinase 35 precursor, putative, expressed	cysteine-rich receptor-like protein kinase 35 precursor, putative, expressed	RLCK66
29.4	protein.postranslational modification	LOC_Os04g44900	-1.562	lectin-like receptor kinase, putative, expressed	lectin-like receptor kinase, putative, expressed	SIT2
29.5	protein.degradation	LOC_Os02g49870	-2.643	expressed protein	expressed protein
29.7	protein.glycosylation	LOC_Os10g13810	-1.523	glycosyltransferase family 43 protein, putative, expressed	glycosyltransferase family 43 protein, putative, expressed	OsGT43G, GT43G, OsIRX9L, IRX9L
30.11	signalling.light	LOC_Os01g01340	-1.413	light-induced protein 1-like, putative, expressed	light-induced protein 1-like, putative, expressed	Lir1|OsLIR1
30.2	signalling.receptor kinases	LOC_Os01g49560	-3.004	expressed protein	expressed protein
30.2	signalling.receptor kinases	LOC_Os01g49614	-1.773	Protein kinase domain containing protein, expressed	Protein kinase domain containing protein, expressed
30.2	signalling.receptor kinases	LOC_Os01g02390	-4.375	protein kinase domain containing protein, expressed	protein kinase domain containing protein, expressed	RLCK5
30.2	signalling.receptor kinases	LOC_Os01g02400	-2.563	protein kinase domain containing protein, expressed	protein kinase domain containing protein, expressed	RLCK6
30.3	signalling.calcium	LOC_Os12g36110	-1.491	calmodulin binding protein, putative, expressed	calmodulin binding protein, putative, expressed	CaMBP
30.3	signalling.calcium	LOC_Os05g13580	-2.413	OsCML18 - Calmodulin-related calcium sensor protein, expressed	OsCML18 - Calmodulin-related calcium sensor protein, expressed	CML18
30.3	signalling.calcium	LOC_Os04g41540	-1.509	OsCML22 - Calmodulin-related calcium sensor protein, expressed	OsCML22 - Calmodulin-related calcium sensor protein, expressed	CML22
30.3	signalling.calcium	LOC_Os03g53200	-1.218	OsCML4 - Calmodulin-related calcium sensor protein, expressed	OsCML4 - Calmodulin-related calcium sensor protein, expressed	CML4
30.3	signalling.calcium	LOC_Os03g10640	-2.748	calcium-transporting ATPase, plasma membrane-type, putative, expressed	calcium-transporting ATPase, plasma membrane-type, putative, expressed
30.3	signalling.calcium	LOC_Os09g30506	-2.435	EF hand family protein, expressed	EF hand family protein, expressed
30.3	signalling.calcium	LOC_Os11g44680	-2.266	calmodulin binding protein, putative, expressed	calmodulin binding protein, putative, expressed
30.3	signalling.calcium	LOC_Os12g36910	-1.816	calmodulin binding protein, putative, expressed	calmodulin binding protein, putative, expressed
30.3	signalling.calcium	LOC_Os04g57350	-1.569	EH domain-containing protein 1, putative, expressed	EH domain-containing protein 1, putative, expressed
30.3	signalling.calcium	LOC_Os10g13550	-1.258	endonuclease/exonuclease/phosphatase family domain containing protein, expressed	endonuclease/exonuclease/phosphatase family domain containing protein, expressed
30.3	signalling.calcium	LOC_Os02g20970	-1.186	C2 domain containing protein, putative, expressed	C2 domain containing protein, putative, expressed
30.3	signalling.calcium	LOC_Os02g09840	-1.019	serine/threonine-protein phosphatase 2A regulatory subunit B subunitbeta, putative, expressed	serine/threonine-protein phosphatase 2A regulatory subunit B subunitbeta, putative, expressed
30.3	signalling.calcium	LOC_Os04g49510	-1.445	CAMK_CAMK_like.27 - CAMK includes calcium/calmodulin depedent protein kinases, expressed	CAMK_CAMK_like.27 - CAMK includes calcium/calmodulin depedent protein kinases, expressed	OsCDPK7
30.3	signalling.calcium	LOC_Os01g04330	-2.55	OsCML16 - Calmodulin-related calcium sensor protein, expressed	OsCML16 - Calmodulin-related calcium sensor protein, expressed	OsCML16
30.3	signalling.calcium	LOC_Os03g57450	-2.122	CAMK_CAMK_like.2 - CAMK includes calcium/calmodulin depedent protein kinases, expressed	CAMK_CAMK_like.2 - CAMK includes calcium/calmodulin depedent protein kinases, expressed	OsCPK10
30.3	signalling.calcium	LOC_Os02g03410	-1.926	CAMK_CAMK_like.12 - CAMK includes calcium/calmodulin depedent protein kinases, expressed	CAMK_CAMK_like.12 - CAMK includes calcium/calmodulin depedent protein kinases, expressed	OsCPK4
30.3	signalling.calcium	LOC_Os01g72530	-3.109	OsCML31 - Calmodulin-related calcium sensor protein, expressed	OsCML31 - Calmodulin-related calcium sensor protein, expressed	OsMSR2
30.3	signalling.calcium	LOC_Os03g14590	-1.803	calcium-binding EF hand family protein, putative, expressed	calcium-binding EF hand family protein, putative, expressed	SCS1
30.4	signalling.phosphinositides	LOC_Os06g23290	-1.174	phosphatidylinositol 3- and 4-kinase family protein, putative, expressed	phosphatidylinositol 3- and 4-kinase family protein, putative, expressed
30.5	signalling.G-proteins	LOC_Os07g42820	-1.075	ADP-ribosylation factor, putative, expressed	ADP-ribosylation factor, putative, expressed
30.5	signalling.G-proteins	LOC_Os03g43480	-2.725	AGG2, putative, expressed	AGG2, putative, expressed	RGG1
30.6	signalling.MAP kinases	LOC_Os05g46760	-1.308	STE_MEKK_ste11_MAP3K.19 - STE kinases include homologs to sterile 7, sterile 11 and sterile 20 from yeast, expressed	STE_MEKK_ste11_MAP3K.19 - STE kinases include homologs to sterile 7, sterile 11 and sterile 20 from yeast, expressed
30.6	signalling.MAP kinases	LOC_Os01g50370	-2.054	STE_MEKK_ste11_MAP3K.4 - STE kinases include homologs to sterile 7, sterile 11 and sterile 20 from yeast, expressed	STE_MEKK_ste11_MAP3K.4 - STE kinases include homologs to sterile 7, sterile 11 and sterile 20 from yeast, expressed	OsMAPKKK63
30.6	signalling.MAP kinases	LOC_Os05g49140	-2.048	CGMC_MAPKCMGC_2.8 - CGMC includes CDA, MAPK, GSK3, and CLKC kinases, expressed	CGMC_MAPKCMGC_2.8 - CGMC includes CDA, MAPK, GSK3, and CLKC kinases, expressed	OsMPK7|OsMAPK20-5
30.6	signalling.MAP kinases	LOC_Os03g17700	-2.59	CGMC_MAPKCGMC_2_ERK.2 - CGMC includes CDA, MAPK, GSK3, and CLKC kinases, expressed	CGMC_MAPKCGMC_2_ERK.2 - CGMC includes CDA, MAPK, GSK3, and CLKC kinases, expressed	OsMSRMK2|OsMAP1|OsMPK5|OsMAPK2|OsMAPK5|OsBIMK1|OsMPK3
30.6	signalling.MAP kinases	LOC_Os01g50420	-2.036	STE_MEKK_ste11_MAP3K.7 - STE kinases include homologs to sterile 7, sterile 11 and sterile 20 from yeast, expressed	STE_MEKK_ste11_MAP3K.7 - STE kinases include homologs to sterile 7, sterile 11 and sterile 20 from yeast, expressed	OsNPK1-PK|OsMAPKKK62
30.6	signalling.MAP kinases	LOC_Os06g49430	-1.469	CGMC_MAPKCMGC_2.11 - CGMC includes CDA, MAPK, GSK3, and CLKC kinases, expressed	CGMC_MAPKCMGC_2.11 - CGMC includes CDA, MAPK, GSK3, and CLKC kinases, expressed	OsWJUMK1|OsMPK12|OsBWMK1
31.1	cell.organisation	LOC_Os01g55510	-3.083	dynein light chain type 1 domain containing protein, expressed	dynein light chain type 1 domain containing protein, expressed
31.1	cell.organisation	LOC_Os02g29130	-2.507	ankyrin, putative, expressed	ankyrin, putative, expressed
31.1	cell.organisation	LOC_Os12g07370	-2.454	csAtPR5, putative, expressed	csAtPR5, putative, expressed
31.1	cell.organisation	LOC_Os11g38010	-1.284	targeting protein for Xklp2, putative, expressed	targeting protein for Xklp2, putative, expressed
31.1	cell.organisation	LOC_Os03g17164	-1.269	kinesin-related protein, putative, expressed	kinesin-related protein, putative, expressed
31.1	cell.organisation	LOC_Os09g25380	-1.191	kinesin motor protein-related, putative, expressed	kinesin motor protein-related, putative, expressed
31.1	cell.organisation	LOC_Os04g52460	-1.128	retrotransposon protein, putative, unclassified, expressed	retrotransposon protein, putative, unclassified, expressed
31.1	cell.organisation	LOC_Os03g02290	-1.059	kinesin motor domain containing protein, putative, expressed	kinesin motor domain containing protein, putative, expressed
31.1	cell.organisation	LOC_Os01g67240	-1.057	formin-like protein 1 precursor, putative, expressed	formin-like protein 1 precursor, putative, expressed	OsFH1
31.2	cell.division	LOC_Os12g03130	-1.241	CDC45A - Putative DNA replication initiation protein, expressed	CDC45A - Putative DNA replication initiation protein, expressed	CDC45-1
31.2	cell.division	LOC_Os08g12830	-1.194	cytidylyltransferase domain containing protein, expressed	cytidylyltransferase domain containing protein, expressed
31.3	cell.cycle	LOC_Os03g11030	-1.833	cyclin, putative, expressed	cyclin, putative, expressed
31.3	cell.cycle	LOC_Os04g46660	-1.378	cyclin, putative, expressed	cyclin, putative, expressed
31.3	cell.cycle	LOC_Os01g10690	-1.204	POLD3 - Putative DNA polymerase delta complex subunit, expressed	POLD3 - Putative DNA polymerase delta complex subunit, expressed
31.4	cell.vesicle transport	LOC_Os08g01880	-1.143	synaptobrevin-related family protein, putative, expressed	synaptobrevin-related family protein, putative, expressed
31.4	cell.vesicle transport	LOC_Os10g40590	-1.052	oxysterol-binding protein, putative, expressed	oxysterol-binding protein, putative, expressed
31.4	cell.vesicle transport	LOC_Os02g24080	-1.082	SNARE domain containing protein, putative, expressed	SNARE domain containing protein, putative, expressed	OsSNAP32
31.5	cell.cell death	LOC_Os01g36950	-1.923	N-rich protein, putative, expressed	N-rich protein, putative, expressed
33.1	development.storage proteins	LOC_Os03g43880	-1.181	PLA IIIA/PLP7, putative, expressed	PLA IIIA/PLP7, putative, expressed	OspPLAIIIbeta, pPLAIIIbeta
33.2	development.late embryogenesis abundant	LOC_Os01g21250	-1.435	late embryogenesis abundant protein, putative, expressed	late embryogenesis abundant protein, putative, expressed
33.2	development.late embryogenesis abundant	LOC_Os03g51350	-2.385	expressed protein	expressed protein	OsEnS-53
33.2	development.late embryogenesis abundant	LOC_Os05g50710	-1.971	late embryogenesis abundant protein, putative, expressed	late embryogenesis abundant protein, putative, expressed	OsLEA5
33.2	development.late embryogenesis abundant	LOC_Os01g50910	-2.549	late embryogenesis abundant protein, group 3, putative, expressed	late embryogenesis abundant protein, group 3, putative, expressed	pwsi18|WSI18
33.99	development.unspecified	LOC_Os12g33300	-3.535	integral membrane protein DUF6 containing protein, expressed	integral membrane protein DUF6 containing protein, expressed	FCO9
33.99	development.unspecified	LOC_Os03g13840	-3.36	senescence-associated protein, putative, expressed	senescence-associated protein, putative, expressed
33.99	development.unspecified	LOC_Os11g06180	-1.751	nodulation-signaling pathway 2 protein, putative, expressed	nodulation-signaling pathway 2 protein, putative, expressed
33.99	development.unspecified	LOC_Os06g14370	-1.57	caleosin related protein, putative, expressed	caleosin related protein, putative, expressed
33.99	development.unspecified	LOC_Os11g38010	-1.284	targeting protein for Xklp2, putative, expressed	targeting protein for Xklp2, putative, expressed
33.99	development.unspecified	LOC_Os06g50330	-1.263	senescence-associated protein, putative, expressed	senescence-associated protein, putative, expressed
33.99	development.unspecified	LOC_Os04g47700	-1.207	expressed protein	expressed protein
33.99	development.unspecified	LOC_Os06g09880	-1.102	EMB1270, putative, expressed	EMB1270, putative, expressed
33.99	development.unspecified	LOC_Os01g52690	-1.056	retrotransposon protein, putative, unclassified, expressed	retrotransposon protein, putative, unclassified, expressed
33.99	development.unspecified	LOC_Os10g38880	-1.239	DUF623 domain containing protein, expressed	DUF623 domain containing protein, expressed	OsOFP17, OsOFP27
33.99	development.unspecified	LOC_Os02g19820	-1.336	nodulin MtN3 family protein, putative, expressed	nodulin MtN3 family protein, putative, expressed	OsSWEET4
33.99	development.unspecified	LOC_Os01g28680	-1.072	WD domain, G-beta repeat domain containing protein, expressed	WD domain, G-beta repeat domain containing protein, expressed	OsWD40-14
33.99	development.unspecified	LOC_Os03g26870	-1.902	WD-40 repeat family protein, putative, expressed	WD-40 repeat family protein, putative, expressed	SRWD5
33.99	development.unspecified	LOC_Os01g36070	-1.579	nodulin MtN3 family protein, putative, expressed	nodulin MtN3 family protein, putative, expressed	SWEET2A
34.1	transport.p- and v-ATPases	LOC_Os08g29150	-1.219	phospholipid-transporting ATPase, putative, expressed	phospholipid-transporting ATPase, putative, expressed
34.11	transport.NDP-sugars at the ER	LOC_Os08g01610	-1.084	DUF250 domain containing protein, putative, expressed	DUF250 domain containing protein, putative, expressed
34.12	transport.metal	LOC_Os06g48720	-1.08	cadmium/zinc-transporting ATPase 4, putative, expressed	cadmium/zinc-transporting ATPase 4, putative, expressed	OsHMA2|OsHMA2v
34.13	transport.peptides and oligopeptides	LOC_Os04g59480	-3.621	POT family protein, expressed	POT family protein, expressed
34.13	transport.peptides and oligopeptides	LOC_Os02g50700	-3.188	expressed protein	expressed protein
34.13	transport.peptides and oligopeptides	LOC_Os05g27050	-1.532	peptide transporter, putative, expressed	peptide transporter, putative, expressed
34.13	transport.peptides and oligopeptides	LOC_Os03g04570	-1.204	peptide transporter PTR3-A, putative, expressed	peptide transporter PTR3-A, putative, expressed
34.13	transport.peptides and oligopeptides	LOC_Os02g48570	-1.07	peptide transporter PTR2, putative, expressed	peptide transporter PTR2, putative, expressed	NRT1.5B
34.15	transport.potassium	LOC_Os07g47350	-1.694	potassium transporter, putative, expressed	potassium transporter, putative, expressed	HAK7
34.15	transport.potassium	LOC_Os01g45990	-1.609	potassium channel AKT1, putative, expressed	potassium channel AKT1, putative, expressed	OsAKT1
34.15	transport.potassium	LOC_Os02g14840	-2.374	potassium channel KAT1, putative, expressed	potassium channel KAT1, putative, expressed	OsKAT3
34.15	transport.potassium	LOC_Os03g54100	-1.444	potassium channel protein, putative, expressed	potassium channel protein, putative, expressed	OsTPKa
34.16	transport.ABC transporters and multidrug resistance systems	LOC_Os08g29570	-3.283	pleiotropic drug resistance protein 3, putative, expressed	pleiotropic drug resistance protein 3, putative, expressed
34.16	transport.ABC transporters and multidrug resistance systems	LOC_Os04g48290	-1.287	MATE efflux family protein, putative, expressed	MATE efflux family protein, putative, expressed
34.16	transport.ABC transporters and multidrug resistance systems	LOC_Os01g24010	-1.265	pleiotropic drug resistance protein, putative, expressed	pleiotropic drug resistance protein, putative, expressed
34.16	transport.ABC transporters and multidrug resistance systems	LOC_Os06g38950	-1.245	ABC transporter, ATP-binding protein, putative, expressed	ABC transporter, ATP-binding protein, putative, expressed
34.16	transport.ABC transporters and multidrug resistance systems	LOC_Os01g42410	-1.123	pleiotropic drug resistance protein, putative, expressed	pleiotropic drug resistance protein, putative, expressed	PDR8
34.2	transport.sugars	LOC_Os02g36490	-3.628	expressed protein	expressed protein
34.2	transport.sugars	LOC_Os10g41190	-1.342	transporter family protein, putative, expressed	transporter family protein, putative, expressed
34.2	transport.sugars	LOC_Os03g24870	-1.187	transporter family protein, putative, expressed	transporter family protein, putative, expressed
34.2	transport.sugars	LOC_Os08g01610	-1.084	DUF250 domain containing protein, putative, expressed	DUF250 domain containing protein, putative, expressed
34.2	transport.sugars	LOC_Os07g37320	-4.529	transporter family protein, putative, expressed	transporter family protein, putative, expressed	OsMST6
34.21	transport.calcium	LOC_Os03g10640	-2.748	calcium-transporting ATPase, plasma membrane-type, putative, expressed	calcium-transporting ATPase, plasma membrane-type, putative, expressed
34.3	transport.amino acids	LOC_Os12g08090	-1.137	amino acid transporter, putative, expressed	amino acid transporter, putative, expressed	AAP11A
34.3	transport.amino acids	LOC_Os12g08130	-2.393	amino acid transporter, putative, expressed	amino acid transporter, putative, expressed	AAP11B
34.3	transport.amino acids	LOC_Os01g66010	-1.141	amino acid transporter, putative, expressed	amino acid transporter, putative, expressed	AAP11E
34.3	transport.amino acids	LOC_Os02g44980	-1.175	transmembrane amino acid transporter protein, putative, expressed	transmembrane amino acid transporter protein, putative, expressed	OsANT3
34.3	transport.amino acids	LOC_Os01g42234	-2.521	amino acid permease family protein, putative, expressed	amino acid permease family protein, putative, expressed	OsBAT1
34.5	transport.ammonium	LOC_Os04g43070	-1.25	ammonium transporter protein, putative, expressed	ammonium transporter protein, putative, expressed	OsAMT1;1|OsAMT1.1
34.7	transport.phosphate	LOC_Os03g05620	-1.178	inorganic phosphate transporter, putative, expressed	inorganic phosphate transporter, putative, expressed	OsPht1;1|OsPT1
34.7	transport.phosphate	LOC_Os01g17240	-1.243	transporter, major facilitator family, putative, expressed	transporter, major facilitator family, putative, expressed	PT21
34.8	transport.metabolite transporters at the envelope membrane	LOC_Os08g01410	-3.588	phosphate/phosphoenolpyruvate translocator-related protein, putative, expressed	phosphate/phosphoenolpyruvate translocator-related protein, putative, expressed	OsUGT2
34.9	transport.metabolite transporters at the mitochondrial membrane	LOC_Os01g43460	-1.494	C4-dicarboxylate transporter/malic acid transport protein, expressed	C4-dicarboxylate transporter/malic acid transport protein, expressed	SLAC
34.99	transport.misc	LOC_Os03g42830	-2.952	MATE efflux family protein, putative, expressed	MATE efflux family protein, putative, expressed
34.99	transport.misc	LOC_Os03g60880	-2.416	nucleobase-ascorbate transporter, putative, expressed	nucleobase-ascorbate transporter, putative, expressed
34.99	transport.misc	LOC_Os10g20470	-1.339	MATE efflux family protein, putative, expressed	MATE efflux family protein, putative, expressed
35.1	not assigned.no ontology	LOC_Os06g19630	-2.978	steroid nuclear receptor, ligand-binding, putative, expressed	steroid nuclear receptor, ligand-binding, putative, expressed
35.1	not assigned.no ontology	LOC_Os03g27019	-2.154	expressed protein	expressed protein
35.1	not assigned.no ontology	LOC_Os03g18770	-2.066	wound-induced protein WI12, putative, expressed	wound-induced protein WI12, putative, expressed
35.1	not assigned.no ontology	LOC_Os03g15270	-1.846	gibberellin receptor GID1L2, putative, expressed	gibberellin receptor GID1L2, putative, expressed
35.1	not assigned.no ontology	LOC_Os03g54850	-1.656	NLI interacting factor-like phosphatase, putative, expressed	NLI interacting factor-like phosphatase, putative, expressed
35.1	not assigned.no ontology	LOC_Os12g03720	-1.625	glucosamine--fructose-6-phosphate aminotransferase 1, putative, expressed	glucosamine--fructose-6-phosphate aminotransferase 1, putative, expressed
35.1	not assigned.no ontology	LOC_Os08g44850	-1.561	C2 domain containing protein, putative, expressed	C2 domain containing protein, putative, expressed
35.1	not assigned.no ontology	LOC_Os03g49440	-1.548	phosphatase, putative, expressed	phosphatase, putative, expressed
35.1	not assigned.no ontology	LOC_Os05g35260	-1.412	PB1 domain containing protein, expressed	PB1 domain containing protein, expressed
35.1	not assigned.no ontology	LOC_Os06g51360	-1.408	lysM domain containing protein, putative, expressed	lysM domain containing protein, putative, expressed
35.1	not assigned.no ontology	LOC_Os03g16670	-1.365	haloacid dehalogenase-like hydrolase family protein, putative, expressed	haloacid dehalogenase-like hydrolase family protein, putative, expressed
35.1	not assigned.no ontology	LOC_Os03g38540	-1.319	folic acid binding protein, putative, expressed	folic acid binding protein, putative, expressed
35.1	not assigned.no ontology	LOC_Os01g47262	-1.239	AMSH-like protease, putative, expressed	AMSH-like protease, putative, expressed
35.1	not assigned.no ontology	LOC_Os01g53730	-1.221	expressed protein	expressed protein
35.1	not assigned.no ontology	LOC_Os01g31360	-1.134	expressed protein	expressed protein
35.1	not assigned.no ontology	LOC_Os03g03290	-1.115	receptor-like protein kinase At3g46290 precursor, putative, expressed	receptor-like protein kinase At3g46290 precursor, putative, expressed
35.1	not assigned.no ontology	LOC_Os07g26520	-1.113	expressed protein	expressed protein
35.1	not assigned.no ontology	LOC_Os01g58850	-1.087	circadian clock coupling factor-related, putative, expressed	circadian clock coupling factor-related, putative, expressed
35.1	not assigned.no ontology	LOC_Os07g14650	-1.059	expressed protein	expressed protein
35.1	not assigned.no ontology	LOC_Os04g47590	-1.022	niemann-Pick C1 protein precursor, putative, expressed	niemann-Pick C1 protein precursor, putative, expressed
35.1	not assigned.no ontology	LOC_Os10g40640	-2.213	glycosyl transferase 8 domain containing protein, putative, expressed	glycosyl transferase 8 domain containing protein, putative, expressed	OsGGT
35.1	not assigned.no ontology	LOC_Os02g37930	-1.632	hypoxia-responsive family protein, putative, expressed	hypoxia-responsive family protein, putative, expressed	OsHIGD4, HIGD4
35.1	not assigned.no ontology	LOC_Os04g48700	-7.099	TruB family pseudouridylate synthase, putative, expressed	TruB family pseudouridylate synthase, putative, expressed	OsSTA131
35.1	not assigned.no ontology	LOC_Os09g24440	-1	expressed protein	expressed protein	qCTS-9
35.2	not assigned.unknown	LOC_Os02g45780	-3.364	zinc finger, C3HC4 type domain containing protein, expressed	zinc finger, C3HC4 type domain containing protein, expressed	DHS
35.2	not assigned.unknown	LOC_Os07g43010	-1.115	expressed protein	expressed protein	DTM1
35.2	not assigned.unknown	LOC_Os03g01740	-1.776	expressed protein	expressed protein	EL2, Orysa; EL2
35.2	not assigned.unknown	LOC_Os04g24820	-2.563	OsFBX127 - F-box domain containing protein, expressed	OsFBX127 - F-box domain containing protein, expressed	FBX127
35.2	not assigned.unknown	LOC_Os06g05590	-1.643	OsFBX186 - F-box domain containing protein, expressed	OsFBX186 - F-box domain containing protein, expressed	FBX186
35.2	not assigned.unknown	LOC_Os07g41200	-1.058	expressed protein	expressed protein	GW7|GL7|SLG7
35.2	not assigned.unknown	LOC_Os01g04050	-2.321	BBTI12 - Bowman-Birk type bran trypsin inhibitor precursor, expressed	BBTI12 - Bowman-Birk type bran trypsin inhibitor precursor, expressed	IAI2
35.2	not assigned.unknown	LOC_Os02g44990	-1.044	OsFBDUF13 - F-box and DUF domain containing protein, expressed	OsFBDUF13 - F-box and DUF domain containing protein, expressed	MAIF1
35.2	not assigned.unknown	LOC_Os03g52410	-8.566	expressed protein	expressed protein
35.2	not assigned.unknown	LOC_Os10g24004	-6.683	expressed protein	expressed protein
35.2	not assigned.unknown	LOC_Os08g31440	-6.202	expressed protein	expressed protein
35.2	not assigned.unknown	LOC_Os01g18490	-6.034	expressed protein	expressed protein
35.2	not assigned.unknown	LOC_Os03g03334	-5.569	expressed protein	expressed protein
35.2	not assigned.unknown	LOC_Os09g33640	-5.569	expressed protein	expressed protein
35.2	not assigned.unknown	LOC_Os07g48910	-4.9	retrotransposon protein, putative, unclassified, expressed	retrotransposon protein, putative, unclassified, expressed
35.2	not assigned.unknown	LOC_Os10g07160	-4.739	retrotransposon, putative, centromere-specific, expressed	retrotransposon, putative, centromere-specific, expressed
35.2	not assigned.unknown	LOC_Os04g54960	-4.204	expressed protein	expressed protein
35.2	not assigned.unknown	LOC_Os03g45280	-4.049	dehydrin, putative, expressed	dehydrin, putative, expressed
35.2	not assigned.unknown	LOC_Os12g33280	-3.986	retrotransposon protein, putative, unclassified, expressed	retrotransposon protein, putative, unclassified, expressed
35.2	not assigned.unknown	LOC_Os09g30438	-3.839	expressed protein	expressed protein
35.2	not assigned.unknown	LOC_Os02g29590	-3.836	expressed protein	expressed protein
35.2	not assigned.unknown	LOC_Os01g09220	-3.759	transposon protein, putative, CACTA, En/Spm sub-class, expressed	transposon protein, putative, CACTA, En/Spm sub-class, expressed
35.2	not assigned.unknown	LOC_Os07g31194	-3.663	expressed protein	expressed protein
35.2	not assigned.unknown	LOC_Os12g10810	-3.663	expressed protein	expressed protein
35.2	not assigned.unknown	LOC_Os02g11859	-3.649	expressed protein	expressed protein
35.2	not assigned.unknown	LOC_Os03g12280	-3.412	expressed protein	expressed protein
35.2	not assigned.unknown	LOC_Os02g37290	-3.407	heavy metal associated domain containing protein, expressed	heavy metal associated domain containing protein, expressed
35.2	not assigned.unknown	LOC_Os03g51390	-3.398	expressed protein	expressed protein
35.2	not assigned.unknown	LOC_Os03g18490	-3.363	RPGR, putative, expressed	RPGR, putative, expressed
35.2	not assigned.unknown	LOC_Os01g16250	-3.322	expressed protein	expressed protein
35.2	not assigned.unknown	LOC_Os01g58150	-3.199	expressed protein	expressed protein
35.2	not assigned.unknown	LOC_Os08g10500	-3.153	expressed protein	expressed protein
35.2	not assigned.unknown	LOC_Os07g39210	-3.131	expressed protein	expressed protein
35.2	not assigned.unknown	LOC_Os03g04740	-3.111	expressed protein	expressed protein
35.2	not assigned.unknown	LOC_Os04g38790	-3.012	expressed protein	expressed protein
35.2	not assigned.unknown	LOC_Os04g31460	-2.982	RALFL39 - Rapid ALkalinization Factor RALF family protein precursor, expressed	RALFL39 - Rapid ALkalinization Factor RALF family protein precursor, expressed
35.2	not assigned.unknown	LOC_Os01g04590	-2.958	expressed protein	expressed protein
35.2	not assigned.unknown	LOC_Os06g47520	-2.95	expressed protein	expressed protein
35.2	not assigned.unknown	LOC_Os09g17146	-2.847	expressed protein	expressed protein
35.2	not assigned.unknown	LOC_Os02g57350	-2.823	expressed protein	expressed protein
35.2	not assigned.unknown	LOC_Os08g27640	-2.822	expressed protein	expressed protein
35.2	not assigned.unknown	LOC_Os12g32390	-2.788	expressed protein	expressed protein
35.2	not assigned.unknown	LOC_Os07g45520	-2.728	expressed protein	expressed protein
35.2	not assigned.unknown	LOC_Os03g03200	-2.704	hydrolase, alpha/beta fold family protein, putative, expressed	hydrolase, alpha/beta fold family protein, putative, expressed
35.2	not assigned.unknown	LOC_Os04g02560	-2.618	expressed protein	expressed protein
35.2	not assigned.unknown	LOC_Os03g06840	-2.583	GRF zinc finger family protein, expressed	GRF zinc finger family protein, expressed
35.2	not assigned.unknown	LOC_Os11g01850	-2.572	SAG20, putative, expressed	SAG20, putative, expressed
35.2	not assigned.unknown	LOC_Os03g19400	-2.538	expressed protein	expressed protein
35.2	not assigned.unknown	LOC_Os01g51310	-2.443	expressed protein	expressed protein
35.2	not assigned.unknown	LOC_Os05g02780	-2.428	glycine-rich protein A3, putative, expressed	glycine-rich protein A3, putative, expressed
35.2	not assigned.unknown	LOC_Os04g06350	-2.418	expressed protein	expressed protein
35.2	not assigned.unknown	LOC_Os01g72360	-2.417	expressed protein	expressed protein
35.2	not assigned.unknown	LOC_Os05g11260	-2.366	expressed protein	expressed protein
35.2	not assigned.unknown	LOC_Os07g07040	-2.345	erythrocyte binding protein 3, putative, expressed	erythrocyte binding protein 3, putative, expressed
35.2	not assigned.unknown	LOC_Os07g48710	-2.319	VQ domain containing protein, putative, expressed	VQ domain containing protein, putative, expressed
35.2	not assigned.unknown	LOC_Os01g28810	-2.296	expressed protein	expressed protein
35.2	not assigned.unknown	LOC_Os04g37880	-2.278	expressed protein	expressed protein
35.2	not assigned.unknown	LOC_Os07g38470	-2.237	expressed protein	expressed protein
35.2	not assigned.unknown	LOC_Os11g26760	-2.237	dehydrin, putative, expressed	dehydrin, putative, expressed
35.2	not assigned.unknown	LOC_Os01g40070	-2.201	expressed protein	expressed protein
35.2	not assigned.unknown	LOC_Os02g06779	-2.116	expressed protein	expressed protein
35.2	not assigned.unknown	LOC_Os09g27330	-2.079	oxidoreductase/ transition metal ion binding protein, putative, expressed	oxidoreductase/ transition metal ion binding protein, putative, expressed
35.2	not assigned.unknown	LOC_Os06g38320	-2.058	expressed protein	expressed protein
35.2	not assigned.unknown	LOC_Os08g42590	-2.058	mtN19, putative, expressed	mtN19, putative, expressed
35.2	not assigned.unknown	LOC_Os02g33670	-2.055	expressed protein	expressed protein
35.2	not assigned.unknown	LOC_Os03g13870	-2.052	expressed protein	expressed protein
35.2	not assigned.unknown	LOC_Os03g21640	-2.028	expressed protein	expressed protein
35.2	not assigned.unknown	LOC_Os04g27096	-1.946	expressed protein	expressed protein
35.2	not assigned.unknown	LOC_Os03g35886	-1.911	expressed protein	expressed protein
35.2	not assigned.unknown	LOC_Os11g26780	-1.884	dehydrin, putative, expressed	dehydrin, putative, expressed
35.2	not assigned.unknown	LOC_Os07g34640	-1.832	pyruvate Pi dikinase regulatory protein, putative, expressed	pyruvate Pi dikinase regulatory protein, putative, expressed
35.2	not assigned.unknown	LOC_Os08g43910	-1.831	expressed protein	expressed protein
35.2	not assigned.unknown	LOC_Os06g10210	-1.825	expressed protein	expressed protein
35.2	not assigned.unknown	LOC_Os01g28790	-1.82	PRAS-rich protein, putative, expressed	PRAS-rich protein, putative, expressed
35.2	not assigned.unknown	LOC_Os01g58800	-1.795	expressed protein	expressed protein
35.2	not assigned.unknown	LOC_Os01g54670	-1.793	coiled-coil domain-containing protein 25, putative, expressed	coiled-coil domain-containing protein 25, putative, expressed
35.2	not assigned.unknown	LOC_Os05g04680	-1.78	expressed protein	expressed protein
35.2	not assigned.unknown	LOC_Os01g62670	-1.766	avr9/Cf-9 rapidly elicited protein, putative, expressed	avr9/Cf-9 rapidly elicited protein, putative, expressed
35.2	not assigned.unknown	LOC_Os06g09900	-1.749	expressed protein	expressed protein
35.2	not assigned.unknown	LOC_Os02g20934	-1.703	expressed protein	expressed protein
35.2	not assigned.unknown	LOC_Os03g08970	-1.666	expressed protein	expressed protein
35.2	not assigned.unknown	LOC_Os01g10520	-1.646	expressed protein	expressed protein
35.2	not assigned.unknown	LOC_Os10g43060	-1.634	expressed protein	expressed protein
35.2	not assigned.unknown	LOC_Os05g44060	-1.529	expressed protein	expressed protein
35.2	not assigned.unknown	LOC_Os03g05460	-1.518	expressed protein	expressed protein
35.2	not assigned.unknown	LOC_Os09g34980	-1.515	zinc knuckle family protein, expressed	zinc knuckle family protein, expressed
35.2	not assigned.unknown	LOC_Os09g34985	-1.515	expressed protein	expressed protein
35.2	not assigned.unknown	LOC_Os05g43650	-1.513	expressed protein	expressed protein
35.2	not assigned.unknown	LOC_Os08g11220	-1.498	expressed protein	expressed protein
35.2	not assigned.unknown	LOC_Os05g40630	-1.491	DUF567 domain containing protein, putative, expressed	DUF567 domain containing protein, putative, expressed
35.2	not assigned.unknown	LOC_Os02g25080	-1.481	expressed protein	expressed protein
35.2	not assigned.unknown	LOC_Os06g21240	-1.446	glycine rich protein family protein, putative, expressed	glycine rich protein family protein, putative, expressed
35.2	not assigned.unknown	LOC_Os02g41840	-1.445	DUF584 domain containing protein, putative, expressed	DUF584 domain containing protein, putative, expressed
35.2	not assigned.unknown	LOC_Os03g55430	-1.445	expressed protein	expressed protein
35.2	not assigned.unknown	LOC_Os06g05930	-1.411	expressed protein	expressed protein
35.2	not assigned.unknown	LOC_Os01g10950	-1.41	peptide-N4-asparagine amidase A, putative, expressed	peptide-N4-asparagine amidase A, putative, expressed
35.2	not assigned.unknown	LOC_Os12g23620	-1.41	expressed protein	expressed protein
35.2	not assigned.unknown	LOC_Os04g54610	-1.403	expressed protein	expressed protein
35.2	not assigned.unknown	LOC_Os08g34510	-1.394	expressed protein	expressed protein
35.2	not assigned.unknown	LOC_Os01g69870	-1.391	expressed protein	expressed protein
35.2	not assigned.unknown	LOC_Os09g16780	-1.388	expressed protein	expressed protein
35.2	not assigned.unknown	LOC_Os08g37720	-1.369	expressed protein	expressed protein
35.2	not assigned.unknown	LOC_Os11g10770	-1.353	disease resistance protein RGA3, putative, expressed	disease resistance protein RGA3, putative, expressed
35.2	not assigned.unknown	LOC_Os02g49680	-1.351	arsenate reductase, putative, expressed	arsenate reductase, putative, expressed
35.2	not assigned.unknown	LOC_Os01g07130	-1.344	expressed protein	expressed protein
35.2	not assigned.unknown	LOC_Os03g15530	-1.342	expressed protein	expressed protein
35.2	not assigned.unknown	LOC_Os09g31466	-1.34	expressed protein	expressed protein
35.2	not assigned.unknown	LOC_Os05g41550	-1.315	expressed protein	expressed protein
35.2	not assigned.unknown	LOC_Os12g38040	-1.315	metallothionein family protein, expressed	metallothionein family protein, expressed
35.2	not assigned.unknown	LOC_Os03g20530	-1.298	DUF630/DUF632 domains containing protein, putative, expressed	DUF630/DUF632 domains containing protein, putative, expressed
35.2	not assigned.unknown	LOC_Os03g08840	-1.288	zinc finger protein, putative, expressed	zinc finger protein, putative, expressed
35.2	not assigned.unknown	LOC_Os02g56900	-1.28	thioredoxin family protein, putative, expressed	thioredoxin family protein, putative, expressed
35.2	not assigned.unknown	LOC_Os02g27480	-1.246	membrane attack complex component/perforin/complement C9, putative, expressed	membrane attack complex component/perforin/complement C9, putative, expressed
35.2	not assigned.unknown	LOC_Os04g37670	-1.244	steroid nuclear receptor, ligand-binding, putative, expressed	steroid nuclear receptor, ligand-binding, putative, expressed
35.2	not assigned.unknown	LOC_Os05g46340	-1.237	expressed protein	expressed protein
35.2	not assigned.unknown	LOC_Os04g51454	-1.232	expressed protein	expressed protein
35.2	not assigned.unknown	LOC_Os03g19690	-1.23	expressed protein	expressed protein
35.2	not assigned.unknown	LOC_Os01g52594	-1.209	expressed protein	expressed protein
35.2	not assigned.unknown	LOC_Os08g30510	-1.202	expressed protein	expressed protein
35.2	not assigned.unknown	LOC_Os04g51430	-1.191	retrotransposon protein, putative, unclassified, expressed	retrotransposon protein, putative, unclassified, expressed
35.2	not assigned.unknown	LOC_Os01g56220	-1.181	expressed protein	expressed protein
35.2	not assigned.unknown	LOC_Os04g57760	-1.169	expressed protein	expressed protein
35.2	not assigned.unknown	LOC_Os01g60309	-1.162	retrotransposon protein, putative, Ty1-copia subclass, expressed	retrotransposon protein, putative, Ty1-copia subclass, expressed
35.2	not assigned.unknown	LOC_Os01g37832	-1.158	thioredoxin, putative, expressed	thioredoxin, putative, expressed
35.2	not assigned.unknown	LOC_Os03g19220	-1.158	expressed protein	expressed protein
35.2	not assigned.unknown	LOC_Os01g56180	-1.15	expressed protein	expressed protein
35.2	not assigned.unknown	LOC_Os01g54340	-1.123	plant-specific domain TIGR01615 family protein, expressed	plant-specific domain TIGR01615 family protein, expressed
35.2	not assigned.unknown	LOC_Os05g02564	-1.121	expressed protein	expressed protein
35.2	not assigned.unknown	LOC_Os01g60110	-1.119	E2F-related protein, putative, expressed	E2F-related protein, putative, expressed
35.2	not assigned.unknown	LOC_Os02g26404	-1.111	expressed protein	expressed protein
35.2	not assigned.unknown	LOC_Os10g33420	-1.108	non-lysosomal glucosylceramidase, putative, expressed	non-lysosomal glucosylceramidase, putative, expressed
35.2	not assigned.unknown	LOC_Os01g12200	-1.091	expressed protein	expressed protein
35.2	not assigned.unknown	LOC_Os01g47460	-1.091	expressed protein	expressed protein
35.2	not assigned.unknown	LOC_Os04g51960	-1.078	expressed protein	expressed protein
35.2	not assigned.unknown	LOC_Os05g24140	-1.078	tetracycline transporter-like protein 1, putative, expressed	tetracycline transporter-like protein 1, putative, expressed
35.2	not assigned.unknown	LOC_Os02g22820	-1.063	expressed protein	expressed protein
35.2	not assigned.unknown	LOC_Os03g08870	-1.062	expressed protein	expressed protein
35.2	not assigned.unknown	LOC_Os05g34470	-1.059	expressed protein	expressed protein
35.2	not assigned.unknown	LOC_Os06g43810	-1.058	expressed protein	expressed protein
35.2	not assigned.unknown	LOC_Os09g02140	-1.058	expressed protein	expressed protein
35.2	not assigned.unknown	LOC_Os05g50420	-1.052	retrotransposon protein, putative, unclassified, expressed	retrotransposon protein, putative, unclassified, expressed
35.2	not assigned.unknown	LOC_Os05g34480	-1.04	expressed protein	expressed protein
35.2	not assigned.unknown	LOC_Os01g59970	-1.039	expressed protein	expressed protein
35.2	not assigned.unknown	LOC_Os10g38910	-1.033	expressed protein	expressed protein
35.2	not assigned.unknown	LOC_Os09g22510	-1.023	expressed protein	expressed protein
35.2	not assigned.unknown	LOC_Os09g04160	-1.008	expressed protein	expressed protein
35.2	not assigned.unknown	LOC_Os04g40700	-1.007	steroid nuclear receptor, ligand-binding, putative, expressed	steroid nuclear receptor, ligand-binding, putative, expressed
35.2	not assigned.unknown	LOC_Os03g48320	-1.005	disease resistance RPP13-like protein 1, putative, expressed	disease resistance RPP13-like protein 1, putative, expressed
35.2	not assigned.unknown	LOC_Os04g52090	-1.024	AP2 domain containing protein, expressed	AP2 domain containing protein, expressed	OsAP2-39
35.2	not assigned.unknown	LOC_Os02g57280	-1.191	CBS domain containing membrane protein, putative, expressed	CBS domain containing membrane protein, putative, expressed	OsCBSX3
35.2	not assigned.unknown	LOC_Os01g74370	-3.066	domain of unknown function DUF966 domain containing protein, expressed	domain of unknown function DUF966 domain containing protein, expressed	OsDSR3
35.2	not assigned.unknown	LOC_Os06g05020	-2.201	early nodulin 93 ENOD93 protein, putative, expressed	early nodulin 93 ENOD93 protein, putative, expressed	OsENOD93, ENOD93
35.2	not assigned.unknown	LOC_Os07g47960	-1.003	basic helix-loop-helix domain containing protein, expressed	basic helix-loop-helix domain containing protein, expressed	OsHLH61
35.2	not assigned.unknown	LOC_Os03g08330	-1.836	ZIM domain containing protein, putative, expressed	ZIM domain containing protein, putative, expressed	OsJAZ10
35.2	not assigned.unknown	LOC_Os10g25290	-1.636	ZIM domain containing protein, putative, expressed	ZIM domain containing protein, putative, expressed	OsJAZ12|OsTIFY11D
35.2	not assigned.unknown	LOC_Os03g08310	-2.231	ZIM domain containing protein, putative, expressed	ZIM domain containing protein, putative, expressed	OsJAZ9|OsTIFY11a
35.2	not assigned.unknown	LOC_Os05g41150	-1.655	expressed protein	expressed protein	OsSTA155
35.2	not assigned.unknown	LOC_Os01g60640	-2.223	WRKY21, expressed	WRKY21, expressed	OsWRKY21
35.2	not assigned.unknown	LOC_Os11g26790	-1.407	dehydrin, putative, expressed	dehydrin, putative, expressed	RAB21|Rab16A|OsRab16A
1.1.1	PS.lightreaction.photosystem II	LOC_Os01g41710	-1.253	chlorophyll A-B binding protein, putative, expressed	chlorophyll A-B binding protein, putative, expressed	CAB2R
1.1.1	PS.lightreaction.photosystem II	LOC_Os09g17740	-2.422	chlorophyll A-B binding protein, putative, expressed	chlorophyll A-B binding protein, putative, expressed	OsCAB1R
1.1.2	PS.lightreaction.photosystem I	LOC_Os02g10390	-1.471	chlorophyll A-B binding protein, putative, expressed	chlorophyll A-B binding protein, putative, expressed	LHCA3
1.1.2	PS.lightreaction.photosystem I	LOC_Os08g33820	-1.59	chlorophyll A-B binding protein, putative, expressed	chlorophyll A-B binding protein, putative, expressed	Lhca4|DYE1
1.1.2	PS.lightreaction.photosystem I	LOC_Os01g73644	-1.063	expressed protein	expressed protein
1.1.2	PS.lightreaction.photosystem I	LOC_Os04g33830	-2.185	membrane protein, putative, expressed	membrane protein, putative, expressed	PSAO
10.1.10	cell wall.precursor synthesis.RHM	LOC_Os03g17000	-1.031	NAD dependent epimerase/dehydratase family domain containing protein, expressed	NAD dependent epimerase/dehydratase family domain containing protein, expressed
10.1.2	cell wall.precursor synthesis.UGE	LOC_Os05g51670	-1.279	NAD dependent epimerase/dehydratase family protein, putative, expressed	NAD dependent epimerase/dehydratase family protein, putative, expressed	UGE1
10.1.4	cell wall.precursor synthesis.UGD	LOC_Os03g55070	-1.223	UDP-glucose 6-dehydrogenase, putative, expressed	UDP-glucose 6-dehydrogenase, putative, expressed
10.2.1	cell wall.cellulose synthesis.cellulose synthase	LOC_Os07g14850	-1.298	CESA6 - cellulose synthase, expressed	CESA6 - cellulose synthase, expressed	CESA6
10.2.1	cell wall.cellulose synthesis.cellulose synthase	LOC_Os07g36700	-1.449	CSLF1 - cellulose synthase-like family F; beta1,3;1,4 glucan synthase, expressed	CSLF1 - cellulose synthase-like family F; beta1,3;1,4 glucan synthase, expressed	CSLF1
10.2.2	cell wall.cellulose synthesis.COBRA	LOC_Os10g35460	-3.863	COBRA, putative, expressed	COBRA, putative, expressed	BC1L9
10.5.4	cell wall.cell wall proteins.HRGP	LOC_Os01g48220	-1.116	protein of unknown function DUF1421 domain containing protein, expressed	protein of unknown function DUF1421 domain containing protein, expressed
10.6.3	cell wall.degradation.pectate lyases and polygalacturonases	LOC_Os01g43490	-1.897	polygalacturonase, putative, expressed	polygalacturonase, putative, expressed	OsPGL32, PGL32
10.6.3	cell wall.degradation.pectate lyases and polygalacturonases	LOC_Os01g19170	-1.184	polygalacturonase, putative, expressed	polygalacturonase, putative, expressed	PSL1
10.8.1	cell wall.pectinesterases.PME	LOC_Os08g34900	-2.239	pectinesterase, putative, expressed	pectinesterase, putative, expressed
10.8.1	cell wall.pectinesterases.PME	LOC_Os08g34910	-1.896	pectinesterase, putative, expressed	pectinesterase, putative, expressed
10.8.2	cell wall.pectinesterases.acetyl esterase	LOC_Os01g66840	-6.24	pectinacetylesterase domain containing protein, expressed	pectinacetylesterase domain containing protein, expressed
10.8.2	cell wall.pectinesterases.acetyl esterase	LOC_Os04g51340	-1.651	pectinacetylesterase domain containing protein, expressed	pectinacetylesterase domain containing protein, expressed
11.1.15	lipid metabolism.FA synthesis and FA elongation.ACP desaturase	LOC_Os03g53010	-2.389	acyl-desaturase, chloroplast precursor, putative, expressed	acyl-desaturase, chloroplast precursor, putative, expressed
11.1.7	lipid metabolism.FA synthesis and FA elongation.ACP thioesterase	LOC_Os06g05130	-1.526	myristoyl-acyl carrier protein thioesterase, chloroplast precursor, putative, expressed	myristoyl-acyl carrier protein thioesterase, chloroplast precursor, putative, expressed	FATB1, OsFATB1
11.1.8	lipid metabolism.FA synthesis and FA elongation.acyl CoA ligase	LOC_Os04g33190	-1.24	AMP-binding enzyme, putative, expressed	AMP-binding enzyme, putative, expressed
11.10.1	lipid metabolism.glycolipid synthesis.MGDG synthase	LOC_Os02g55910	-1.108	monogalactosyldiacylglycerol synthase, putative, expressed	monogalactosyldiacylglycerol synthase, putative, expressed	OsMGD|OsMGD2
11.2.3	lipid metabolism.FA desaturation.omega 3 desaturase	LOC_Os03g18070	-2.262	omega-3 fatty acid desaturase, chloroplast precursor, putative, expressed	omega-3 fatty acid desaturase, chloroplast precursor, putative, expressed	OsFAD7
11.3.1	lipid metabolism.phospholipid synthesis.1-acylglycerol-3-phosphate O-acyltransferase	LOC_Os05g42270	-1.224	acyltransferase, putative, expressed	acyltransferase, putative, expressed
11.3.2	lipid metabolism.phospholipid synthesis.choline kinase	LOC_Os01g51920	-1.991	phosphotransferase, putative, expressed	phosphotransferase, putative, expressed
11.3.2	lipid metabolism.phospholipid synthesis.choline kinase	LOC_Os09g26700	-1.035	choline/ethanolamine kinase, putative, expressed	choline/ethanolamine kinase, putative, expressed
11.3.5	lipid metabolism.phospholipid synthesis.diacylglycerol kinase	LOC_Os01g57420	-1.719	diacylglycerol kinase, putative, expressed	diacylglycerol kinase, putative, expressed
11.3.5	lipid metabolism.phospholipid synthesis.diacylglycerol kinase	LOC_Os12g12260	-1.255	diacylglycerol kinase 1, putative, expressed	diacylglycerol kinase 1, putative, expressed
11.3.8	lipid metabolism.phospholipid synthesis.phosphatidylserine decarboxylase	LOC_Os01g72940	-1.175	phosphatidylserine decarboxylase, putative, expressed	phosphatidylserine decarboxylase, putative, expressed
11.9.2	lipid metabolism.lipid degradation.lipases	LOC_Os11g19340	-6.646	lipase, putative, expressed	lipase, putative, expressed
11.9.2	lipid metabolism.lipid degradation.lipases	LOC_Os11g01875	-1.485	lipase-related, putative, expressed	lipase-related, putative, expressed
11.9.2	lipid metabolism.lipid degradation.lipases	LOC_Os02g54010	-1.267	lipase class 3 family protein, putative, expressed	lipase class 3 family protein, putative, expressed
11.9.2	lipid metabolism.lipid degradation.lipases	LOC_Os01g67420	-1.036	lipase, putative, expressed	lipase, putative, expressed
11.9.3	lipid metabolism.lipid degradation.lysophospholipases	LOC_Os01g72520	-1.295	phosphoesterase family protein, putative, expressed	phosphoesterase family protein, putative, expressed
12.2.1	N-metabolism.ammonia metabolism.glutamate synthase	LOC_Os05g48200	-1.39	glutamate synthase, chloroplast precursor, putative, expressed	glutamate synthase, chloroplast precursor, putative, expressed	OsNADH-GOGAT2
12.2.2	N-metabolism.ammonia metabolism.glutamine synthetase	LOC_Os03g50490	-2.07	glutamine synthetase, catalytic domain containing protein, expressed	glutamine synthetase, catalytic domain containing protein, expressed	OsGS1;3|OsGLN1;3
13.1.1	amino acid metabolism.synthesis.central amino acid metabolism	LOC_Os03g13300	-2.615	glutamate decarboxylase, putative, expressed	glutamate decarboxylase, putative, expressed	GAD3
13.1.2	amino acid metabolism.synthesis.glutamate family	LOC_Os01g62900	-1.369	amino acid kinase, putative, expressed	amino acid kinase, putative, expressed
13.1.4	amino acid metabolism.synthesis.branched chain group	LOC_Os11g14950	-1.03	ACT domain containing protein, expressed	ACT domain containing protein, expressed
13.1.6	amino acid metabolism.synthesis.aromatic aa	LOC_Os04g38950	-1.86	class I glutamine amidotransferase, putative, expressed	class I glutamine amidotransferase, putative, expressed	TDD1|OASB1
13.2.7	amino acid metabolism.degradation.histidine	LOC_Os02g33710	-1.08	decarboxylase, putative, expressed	decarboxylase, putative, expressed
16.1.1	secondary metabolism.isoprenoids.non-mevalonate pathway	LOC_Os05g33840	-1.147	transketolase, putative, expressed	transketolase, putative, expressed	CLA1|OsDXS1|OsDXS2
16.1.2	secondary metabolism.isoprenoids.mevalonate pathway	LOC_Os08g40180	-1.215	3-hydroxy-3-methylglutaryl-coenzyme A reductase, putative, expressed	3-hydroxy-3-methylglutaryl-coenzyme A reductase, putative, expressed
16.1.4	secondary metabolism.isoprenoids.carotenoids	LOC_Os11g36440	-1.438	amine oxidase, flavin-containing, domain containing protein, expressed	amine oxidase, flavin-containing, domain containing protein, expressed	OsCRTISO|ZEBRA2|MHZ5|MIT3
16.1.4	secondary metabolism.isoprenoids.carotenoids	LOC_Os09g38320	-1.15	phytoene synthase, chloroplast precursor, putative, expressed	phytoene synthase, chloroplast precursor, putative, expressed	OsPSY|OsPSY3
16.2.1	secondary metabolism.phenylpropanoids.lignin biosynthesis	LOC_Os02g26810	-2.546	cytochrome P450, putative, expressed	cytochrome P450, putative, expressed
16.2.1	secondary metabolism.phenylpropanoids.lignin biosynthesis	LOC_Os08g34790	-1.556	AMP-binding domain containing protein, expressed	AMP-binding domain containing protein, expressed	Os4CL5
16.2.1	secondary metabolism.phenylpropanoids.lignin biosynthesis	LOC_Os02g41650	-1.642	phenylalanine ammonia-lyase, putative, expressed	phenylalanine ammonia-lyase, putative, expressed	OsPAL
16.2.1	secondary metabolism.phenylpropanoids.lignin biosynthesis	LOC_Os05g35290	-2.881	phenylalanine ammonia-lyase, putative, expressed	phenylalanine ammonia-lyase, putative, expressed	OsPAL04, PAL04, PAL, OsPAL7, PAL7
16.2.1	secondary metabolism.phenylpropanoids.lignin biosynthesis	LOC_Os02g41680	-4.078	phenylalanine ammonia-lyase, putative, expressed	phenylalanine ammonia-lyase, putative, expressed	OsPAL1
16.2.1	secondary metabolism.phenylpropanoids.lignin biosynthesis	LOC_Os02g41670	-4.576	phenylalanine ammonia-lyase, putative, expressed	phenylalanine ammonia-lyase, putative, expressed	OsPAL2;3
16.2.1	secondary metabolism.phenylpropanoids.lignin biosynthesis	LOC_Os04g43800	-2.284	phenylalanine ammonia-lyase, putative, expressed	phenylalanine ammonia-lyase, putative, expressed	OsPAL6
16.8.1	secondary metabolism.flavonoids.anthocyanins	LOC_Os01g61610	-1.662	flavonol synthase/flavanone 3-hydroxylase, putative, expressed	flavonol synthase/flavanone 3-hydroxylase, putative, expressed
16.8.3	secondary metabolism.flavonoids.dihydroflavonols	LOC_Os02g08420	-1.567	cinnamoyl CoA reductase, putative, expressed	cinnamoyl CoA reductase, putative, expressed
17.1.1	hormone metabolism.abscisic acid.synthesis-degradation	LOC_Os04g37619	-1.209	zeaxanthin epoxidase, chloroplast precursor, putative, expressed	zeaxanthin epoxidase, chloroplast precursor, putative, expressed	OsABA1|OSZEP1
17.1.1	hormone metabolism.abscisic acid.synthesis-degradation	LOC_Os03g44380	-1.426	9-cis-epoxycarotenoid dioxygenase 1, chloroplast precursor, putative, expressed	9-cis-epoxycarotenoid dioxygenase 1, chloroplast precursor, putative, expressed	OsNCED3
17.1.2	hormone metabolism.abscisic acid.signal transduction	LOC_Os01g40094	-1.06	protein phosphatase 2C, putative, expressed	protein phosphatase 2C, putative, expressed	OsABI2|OsPP2C06|OsABIL1
17.1.2	hormone metabolism.abscisic acid.signal transduction	LOC_Os03g16170	-1.365	protein phosphatase 2C, putative, expressed	protein phosphatase 2C, putative, expressed	OsPP2C30, PP2C30, OsPP48, PP48
17.1.3	hormone metabolism.abscisic acid.induced-regulated-responsive-activated	LOC_Os11g30500	-1.719	HVA22, putative, expressed	HVA22, putative, expressed
17.1.3	hormone metabolism.abscisic acid.induced-regulated-responsive-activated	LOC_Os03g52670	-1.051	GRAM domain containing protein, expressed	GRAM domain containing protein, expressed
17.1.3	hormone metabolism.abscisic acid.induced-regulated-responsive-activated	LOC_Os12g29400	-1.263	GRAM domain containing protein, expressed	GRAM domain containing protein, expressed	OsABA45
17.2.2	hormone metabolism.auxin.signal transduction	LOC_Os12g17090	-1.412	stripe rust resistance protein Yr10, putative, expressed	stripe rust resistance protein Yr10, putative, expressed
17.2.3	hormone metabolism.auxin.induced-regulated-responsive-activated	LOC_Os03g09900	-1.947	membrane protein, putative, expressed	membrane protein, putative, expressed
17.2.3	hormone metabolism.auxin.induced-regulated-responsive-activated	LOC_Os09g29940	-1.618	auxin-independent growth promoter protein, putative, expressed	auxin-independent growth promoter protein, putative, expressed
17.2.3	hormone metabolism.auxin.induced-regulated-responsive-activated	LOC_Os02g42990	-1.176	OsSAUR11 - Auxin-responsive SAUR gene family member, expressed	OsSAUR11 - Auxin-responsive SAUR gene family member, expressed	SAUR11
17.2.3	hormone metabolism.auxin.induced-regulated-responsive-activated	LOC_Os10g36703	-1.575	CPuORF40 - conserved peptide uORF-containing transcript, expressed	CPuORF40 - conserved peptide uORF-containing transcript, expressed	SAUR56
17.5.1	hormone metabolism.ethylene.synthesis-degradation	LOC_Os09g27820	-2.07	1-aminocyclopropane-1-carboxylate oxidase protein, putative, expressed	1-aminocyclopropane-1-carboxylate oxidase protein, putative, expressed	OsACO1
17.5.1	hormone metabolism.ethylene.synthesis-degradation	LOC_Os01g39860	-1.55	1-aminocyclopropane-1-carboxylate oxidase protein, putative, expressed	1-aminocyclopropane-1-carboxylate oxidase protein, putative, expressed	OsACO7
17.5.3	hormone metabolism.ethylene.induced-regulated-responsive-activated	LOC_Os03g27080	-1.464	calmodulin-binding transcription activator 2, putative, expressed	calmodulin-binding transcription activator 2, putative, expressed
17.6.1	hormone metabolism.gibberelin.synthesis-degradation	LOC_Os01g55240	-1.04	gibberellin 2-beta-dioxygenase, putative, expressed	gibberellin 2-beta-dioxygenase, putative, expressed	GA2OX3|OsGA2OX3
17.6.1	hormone metabolism.gibberelin.synthesis-degradation	LOC_Os02g41954	-1.797	gibberellin 2-beta-dioxygenase 7, putative, expressed	gibberellin 2-beta-dioxygenase 7, putative, expressed	GA2OX9
17.6.1	hormone metabolism.gibberelin.synthesis-degradation	LOC_Os04g10060	-2.52	ent-kaurene synthase, chloroplast precursor, putative, expressed	ent-kaurene synthase, chloroplast precursor, putative, expressed	OsDTS2|OsKSL4|OsKS4
17.7.1	hormone metabolism.jasmonate.synthesis-degradation	LOC_Os03g52860	-1.633	lipoxygenase, putative, expressed	lipoxygenase, putative, expressed	L-2
17.7.1	hormone metabolism.jasmonate.synthesis-degradation	LOC_Os03g55800	-1.013	cytochrome P450, putative, expressed	cytochrome P450, putative, expressed	OsAOS1
17.7.1	hormone metabolism.jasmonate.synthesis-degradation	LOC_Os03g49380	-2.051	lipoxygenase, putative, expressed	lipoxygenase, putative, expressed	OsLOX1
17.7.1	hormone metabolism.jasmonate.synthesis-degradation	LOC_Os04g37430	-1.288	lipoxygenase protein, putative, expressed	lipoxygenase protein, putative, expressed	SPLIT-HULL(SPH)
17.7.2	hormone metabolism.jasmonate.signal transduction	LOC_Os03g28940	-1.359	ZIM domain containing protein, putative, expressed	ZIM domain containing protein, putative, expressed	TIFY10A
17.7.2	hormone metabolism.jasmonate.signal transduction	LOC_Os03g08320	-2.623	ZIM domain containing protein, putative, expressed	ZIM domain containing protein, putative, expressed	TIFY11C
17.8.1	hormone metabolism.salicylic acid.synthesis-degradation	LOC_Os06g13470	-2.304	SAM dependent carboxyl methyltransferase, putative, expressed	SAM dependent carboxyl methyltransferase, putative, expressed
17.8.1	hormone metabolism.salicylic acid.synthesis-degradation	LOC_Os02g48770	-2.137	SAM dependent carboxyl methyltransferase, putative, expressed	SAM dependent carboxyl methyltransferase, putative, expressed
18.3.1	Co-factor and vitamine metabolism.riboflavin.GTP cyclohydrolase II	LOC_Os02g36340	-1.875	riboflavin biosynthesis protein ribAB, chloroplast precursor, putative, expressed	riboflavin biosynthesis protein ribAB, chloroplast precursor, putative, expressed
2.1.1	major CHO metabolism.synthesis.sucrose	LOC_Os01g69030	-1.377	sucrose-phosphate synthase, putative, expressed	sucrose-phosphate synthase, putative, expressed	sps1|SPS|OsSPS1
2.1.2	major CHO metabolism.synthesis.starch	LOC_Os07g22930	-1.116	starch synthase, putative, expressed	starch synthase, putative, expressed	OsGBSSII
2.1.2	major CHO metabolism.synthesis.starch	LOC_Os04g33460	-1.294	1,4-alpha-glucan-branching enzyme 2, chloroplast precursor, putative, expressed	1,4-alpha-glucan-branching enzyme 2, chloroplast precursor, putative, expressed	SBE4
2.2.1	major CHO metabolism.degradation.sucrose	LOC_Os01g22900	-1.641	neutral/alkaline invertase, putative, expressed	neutral/alkaline invertase, putative, expressed	NIN2
2.2.2	major CHO metabolism.degradation.starch	LOC_Os08g36910	-3.584	alpha-amylase precursor, putative, expressed	alpha-amylase precursor, putative, expressed	alphaAmy3|OsAmy3D|RAmy3D
2.2.2	major CHO metabolism.degradation.starch	LOC_Os07g35940	-5.458	beta-amylase, putative, expressed	beta-amylase, putative, expressed	BMY2
2.2.2	major CHO metabolism.degradation.starch	LOC_Os03g04770	-1.401	beta-amylase, putative, expressed	beta-amylase, putative, expressed	OsBamy2, Bamy2
2.2.2	major CHO metabolism.degradation.starch	LOC_Os06g30310	-1.269	alpha-glucan water dikinase, chloroplast precursor, putative, expressed	alpha-glucan water dikinase, chloroplast precursor, putative, expressed	OsGWD1
20.1.1	stress.biotic.respiratory burst	LOC_Os09g26660	-1.212	ferric reductase, putative, expressed	ferric reductase, putative, expressed	OsrbohB|Osrboh7
20.1.1	stress.biotic.respiratory burst	LOC_Os11g33120	-2.211	respiratory burst oxidase, putative, expressed	respiratory burst oxidase, putative, expressed	RBOHI
20.1.2	stress.biotic.receptors	LOC_Os11g11960	-3.888	disease resistance protein RPM1, putative, expressed	disease resistance protein RPM1, putative, expressed
20.1.2	stress.biotic.receptors	LOC_Os06g17920	-3.416	NBS-LRR disease resistance protein, putative, expressed	NBS-LRR disease resistance protein, putative, expressed
20.1.2	stress.biotic.receptors	LOC_Os02g18140	-2.652	NBS type disease resistance protein, putative, expressed	NBS type disease resistance protein, putative, expressed
20.1.2	stress.biotic.receptors	LOC_Os11g12300	-1.641	NBS-LRR disease resistance protein, putative, expressed	NBS-LRR disease resistance protein, putative, expressed
20.1.2	stress.biotic.receptors	LOC_Os11g12320	-1.641	disease resistance protein RPM1, putative, expressed	disease resistance protein RPM1, putative, expressed
20.1.2	stress.biotic.receptors	LOC_Os11g12000	-1.392	NBS-LRR disease resistance protein, putative, expressed	NBS-LRR disease resistance protein, putative, expressed
20.1.2	stress.biotic.receptors	LOC_Os11g10760	-1.353	NBS-LRR disease resistance protein, putative, expressed	NBS-LRR disease resistance protein, putative, expressed
20.1.2	stress.biotic.receptors	LOC_Os02g53040	-1.352	STE_MEKK_ste11_MAP3K.11 - STE kinases include homologs to sterile 7, sterile 11 and sterile 20 from yeast, expressed	STE_MEKK_ste11_MAP3K.11 - STE kinases include homologs to sterile 7, sterile 11 and sterile 20 from yeast, expressed
20.1.2	stress.biotic.receptors	LOC_Os01g25740	-1.29	powdery mildew resistance protein PM3F, putative, expressed	powdery mildew resistance protein PM3F, putative, expressed
20.1.2	stress.biotic.receptors	LOC_Os02g38392	-1.231	NBS-LRR disease resistance protein, putative, expressed	NBS-LRR disease resistance protein, putative, expressed
20.1.2	stress.biotic.receptors	LOC_Os03g20840	-1.128	disease resistance RPP13-like protein 1, putative, expressed	disease resistance RPP13-like protein 1, putative, expressed
20.1.2	stress.biotic.receptors	LOC_Os09g34150	-1.062	NBS-LRR disease resistance protein, putative, expressed	NBS-LRR disease resistance protein, putative, expressed
20.1.2	stress.biotic.receptors	LOC_Os06g17970	-1.02	NBS-LRR disease resistance protein, putative, expressed	NBS-LRR disease resistance protein, putative, expressed
20.1.2	stress.biotic.receptors	LOC_Os11g11770	-1.062	disease resistance protein RPM1, putative, expressed	disease resistance protein RPM1, putative, expressed	Os11gRGA3
20.1.3	stress.biotic.signalling	LOC_Os01g66510	-1.144	MLO domain containing protein, putative, expressed	MLO domain containing protein, putative, expressed	MLO_
20.1.7	stress.biotic.PR-proteins	LOC_Os01g64110	-2.255	glycosyl hydrolase, putative, expressed	glycosyl hydrolase, putative, expressed	C10501
20.1.7	stress.biotic.PR-proteins	LOC_Os03g29350	-1.008	von Willebrand factor type A domain containing protein, expressed	von Willebrand factor type A domain containing protein, expressed
20.2.1	stress.abiotic.heat	LOC_Os01g04350	-1.852	hsp20/alpha crystallin family protein, putative, expressed	hsp20/alpha crystallin family protein, putative, expressed	HSP17.9B
20.2.1	stress.abiotic.heat	LOC_Os09g30418	-3.839	heat shock protein, putative, expressed	heat shock protein, putative, expressed
20.2.1	stress.abiotic.heat	LOC_Os01g42190	-1.566	heat shock protein DnaJ, putative, expressed	heat shock protein DnaJ, putative, expressed
20.2.1	stress.abiotic.heat	LOC_Os02g32590	-2.73	HSF-type DNA-binding domain containing protein, expressed	HSF-type DNA-binding domain containing protein, expressed	OsHSFA3
20.2.3	stress.abiotic.drought/salt	LOC_Os07g05570	-1.485	ERD4 protein, putative, expressed	ERD4 protein, putative, expressed	ERD4
20.2.3	stress.abiotic.drought/salt	LOC_Os03g23010	-2.014	expressed protein	expressed protein
20.2.3	stress.abiotic.drought/salt	LOC_Os01g35050	-1.105	early-responsive to dehydration protein-related, putative, expressed	early-responsive to dehydration protein-related, putative, expressed	OSCA1.1
20.2.3	stress.abiotic.drought/salt	LOC_Os02g44870	-3.198	dehydrin, putative, expressed	dehydrin, putative, expressed	OsDhn1|OsLip9
20.2.3	stress.abiotic.drought/salt	LOC_Os01g48190	-1.413	drought induced 19 protein, putative, expressed	drought induced 19 protein, putative, expressed	OsDi19-3
20.2.3	stress.abiotic.drought/salt	LOC_Os05g51630	-1.122	early-responsive to dehydration protein-related, putative, expressed	early-responsive to dehydration protein-related, putative, expressed	OsOSCA1.2
20.2.4	stress.abiotic.touch/wounding	LOC_Os05g34900	-1.087	wound-responsive family protein, putative, expressed	wound-responsive family protein, putative, expressed
21.2.1	redox.ascorbate and glutathione.ascorbate	LOC_Os08g44340	-1.169	monodehydroascorbate reductase, putative, expressed	monodehydroascorbate reductase, putative, expressed
21.2.1	redox.ascorbate and glutathione.ascorbate	LOC_Os09g20090	-2.133	L-ascorbate oxidase precursor, putative, expressed	L-ascorbate oxidase precursor, putative, expressed	OsORAP1
21.2.2	redox.ascorbate and glutathione.glutathione	LOC_Os06g08670	-1.52	glutathione peroxidase, putative, expressed	glutathione peroxidase, putative, expressed
21.2.2	redox.ascorbate and glutathione.glutathione	LOC_Os04g46960	-1.311	glutathione peroxidase domain containing protein, expressed	glutathione peroxidase domain containing protein, expressed	OsGPX1
23.1.1	nucleotide metabolism.synthesis.pyrimidine	LOC_Os01g46570	-1.254	CTP synthase, putative, expressed	CTP synthase, putative, expressed
23.3.3	nucleotide metabolism.salvage.NUDIX hydrolases	LOC_Os04g46280	-1.415	hydrolase, NUDIX family, domain containing protein, expressed	hydrolase, NUDIX family, domain containing protein, expressed
23.3.3	nucleotide metabolism.salvage.NUDIX hydrolases	LOC_Os09g38040	-1.277	hydrolase, NUDIX family protein, expressed	hydrolase, NUDIX family protein, expressed
23.4.99	nucleotide metabolism.phosphotransfer and pyrophosphatases.misc	LOC_Os05g36260	-4.07	soluble inorganic pyrophosphatase, putative, expressed	soluble inorganic pyrophosphatase, putative, expressed
23.5.3	nucleotide metabolism.deoxynucleotide metabolism.cytosine deaminase	LOC_Os07g14150	-1.396	cytidine deaminase, putative, expressed	cytidine deaminase, putative, expressed
26.11.1	misc.alcohol dehydrogenases.cinnamyl alcohol dehydrogenase	LOC_Os04g41960	-1.861	NADP-dependent oxidoreductase, putative, expressed	NADP-dependent oxidoreductase, putative, expressed
26.3.5	misc.gluco-. galacto- and mannosidases	LOC_Os05g46460	-1.802	hydrolase, alpha/beta fold family domain containing protein, expressed	hydrolase, alpha/beta fold family domain containing protein, expressed
26.3.5	misc.gluco-. galacto- and mannosidases	LOC_Os03g02514	-1.446	hydrolase, alpha/beta fold family protein, putative, expressed	hydrolase, alpha/beta fold family protein, putative, expressed
26.3.5	misc.gluco-. galacto- and mannosidases	LOC_Os01g10250	-1.303	hydrolase, alpha/beta fold family domain containing protein, expressed	hydrolase, alpha/beta fold family domain containing protein, expressed
26.3.5	misc.gluco-. galacto- and mannosidases	LOC_Os03g51010	-1.203	hydrolase, alpha/beta fold family domain containing protein, expressed	hydrolase, alpha/beta fold family domain containing protein, expressed
26.3.5	misc.gluco-. galacto- and mannosidases	LOC_Os07g41080	-1.117	hydrolase, alpha/beta fold family domain containing protein, expressed	hydrolase, alpha/beta fold family domain containing protein, expressed
26.3.5	misc.gluco-. galacto- and mannosidases	LOC_Os12g18860	-1.054	OsPOP23 - Putative Prolyl Oligopeptidase homologue, expressed	OsPOP23 - Putative Prolyl Oligopeptidase homologue, expressed	OsPOP23, POP23
26.4.1	misc.beta 1.3 glucan hydrolases	LOC_Os04g33640	-3.21	glycosyl hydrolases family 17, putative, expressed	glycosyl hydrolases family 17, putative, expressed
26.4.1	misc.beta 1.3 glucan hydrolases	LOC_Os01g64170	-2.127	glycosyl hydrolases family 17, putative, expressed	glycosyl hydrolases family 17, putative, expressed
27.1.19	RNA.processing.ribonucleases	LOC_Os04g58810	-1.537	CAF1 family ribonuclease containing protein, putative, expressed	CAF1 family ribonuclease containing protein, putative, expressed	OsCAF1B
27.1.2	RNA.processing.RNA helicase	LOC_Os06g40020	-1.243	DEAD-box ATP-dependent RNA helicase 52A, putative, expressed	DEAD-box ATP-dependent RNA helicase 52A, putative, expressed	NRFG4
27.1.3	RNA.processing.3' end processing	LOC_Os03g51520	-1.054	fip1 motif family protein, expressed	fip1 motif family protein, expressed
27.3.11	RNA.regulation of transcription.C2H2 zinc finger family	LOC_Os08g14320	-1.844	zinc finger, C3HC4 type domain containing protein, expressed	zinc finger, C3HC4 type domain containing protein, expressed
27.3.11	RNA.regulation of transcription.C2H2 zinc finger family	LOC_Os03g55540	-1.646	ZOS3-18 - C2H2 zinc finger protein, expressed	ZOS3-18 - C2H2 zinc finger protein, expressed
27.3.11	RNA.regulation of transcription.C2H2 zinc finger family	LOC_Os08g39450	-1.054	AN1-like zinc finger domain containing protein, expressed	AN1-like zinc finger domain containing protein, expressed	OsDOG|OsSAP11
27.3.11	RNA.regulation of transcription.C2H2 zinc finger family	LOC_Os09g31200	-1.328	AN1-like zinc finger domain containing protein, expressed	AN1-like zinc finger domain containing protein, expressed	OSISAP1
27.3.11	RNA.regulation of transcription.C2H2 zinc finger family	LOC_Os06g48040	-1.18	zinc finger, C3HC4 type domain containing protein, expressed	zinc finger, C3HC4 type domain containing protein, expressed	OsMAR1
27.3.12	RNA.regulation of transcription.C3H zinc finger family	LOC_Os01g56780	-2.817	plus-3 domain containing protein, expressed	plus-3 domain containing protein, expressed
27.3.17	RNA.regulation of transcription.CPP(Zn) CPP1-related transcription factor family	LOC_Os07g07974	-1.028	tesmin/TSO1-like CXC domain containing protein, expressed	tesmin/TSO1-like CXC domain containing protein, expressed
27.3.19	RNA.regulation of transcription.EIN3-like (EIL) transcription factor family	LOC_Os07g48630	-1.034	ethylene-insensitive 3, putative, expressed	ethylene-insensitive 3, putative, expressed	OsEIL2
27.3.21	RNA.regulation of transcription.GRAS transcription factor family	LOC_Os07g36170	-1.714	chitin-inducible gibberellin-responsive protein, putative, expressed	chitin-inducible gibberellin-responsive protein, putative, expressed	CIGR1
27.3.21	RNA.regulation of transcription.GRAS transcription factor family	LOC_Os07g39470	-2.059	gibberellin response modulator protein, putative, expressed	gibberellin response modulator protein, putative, expressed	CIGR2
27.3.22	RNA.regulation of transcription.homeobox transcription factor family (HB)	LOC_Os06g43860	-1.002	homeobox protein knotted-1, putative, expressed	homeobox protein knotted-1, putative, expressed	knotted1-like 11, HOS59
27.3.22	RNA.regulation of transcription.homeobox transcription factor family (HB)	LOC_Os01g55560	-1.464	ABIL3, putative, expressed	ABIL3, putative, expressed
27.3.23	RNA.regulation of transcription.heat-shock transcription factor family (HSF)	LOC_Os02g32590	-2.73	HSF-type DNA-binding domain containing protein, expressed	HSF-type DNA-binding domain containing protein, expressed	OsHSFA3
27.3.24	RNA.regulation of transcription.MADS box transcription factor family	LOC_Os02g36924	-1.209	OsMADS27 - MADS-box family gene with MIKCc type-box, expressed	OsMADS27 - MADS-box family gene with MIKCc type-box, expressed	OsMADS27
27.3.25	RNA.regulation of transcription.MYB domain transcription factor family	LOC_Os04g51130	-1.826	expressed protein	expressed protein
27.3.25	RNA.regulation of transcription.MYB domain transcription factor family	LOC_Os03g20090	-1.749	MYB family transcription factor, putative, expressed	MYB family transcription factor, putative, expressed	Osmyb2
27.3.25	RNA.regulation of transcription.MYB domain transcription factor family	LOC_Os07g30130	-1.046	MYB family transcription factor, putative, expressed	MYB family transcription factor, putative, expressed	OsMYBR72
27.3.26	RNA.regulation of transcription.MYB-related transcription factor family	LOC_Os05g37060	-2.308	MYB family transcription factor, putative, expressed	MYB family transcription factor, putative, expressed	MID1|OsARM1
27.3.26	RNA.regulation of transcription.MYB-related transcription factor family	LOC_Os08g06110	-2.453	MYB family transcription factor, putative, expressed	MYB family transcription factor, putative, expressed	OsLHY/CCA1
27.3.26	RNA.regulation of transcription.MYB-related transcription factor family	LOC_Os01g64360	-3.202	MYB family transcription factor, putative, expressed	MYB family transcription factor, putative, expressed	OsMYB24
27.3.27	RNA.regulation of transcription.NAC domain transcription factor family	LOC_Os03g21030	-2.19	no apical meristem protein, putative, expressed	no apical meristem protein, putative, expressed
27.3.27	RNA.regulation of transcription.NAC domain transcription factor family	LOC_Os02g38130	-1.362	no apical meristem protein, putative, expressed	no apical meristem protein, putative, expressed
27.3.27	RNA.regulation of transcription.NAC domain transcription factor family	LOC_Os03g04070	-3.958	no apical meristem protein, putative, expressed	no apical meristem protein, putative, expressed	ONAC022
27.3.27	RNA.regulation of transcription.NAC domain transcription factor family	LOC_Os11g03300	-1.294	NAC domain transcription factor, putative, expressed	NAC domain transcription factor, putative, expressed	ONAC122|OsNAC10
27.3.27	RNA.regulation of transcription.NAC domain transcription factor family	LOC_Os12g03040	-1.091	no apical meristem protein, putative, expressed	no apical meristem protein, putative, expressed	ONAC131
27.3.27	RNA.regulation of transcription.NAC domain transcription factor family	LOC_Os03g60080	-1.252	NAC domain-containing protein 67, putative, expressed	NAC domain-containing protein 67, putative, expressed	OsNAC19|SNAC1|OsNAC9
27.3.27	RNA.regulation of transcription.NAC domain transcription factor family	LOC_Os05g34830	-3.247	No apical meristem protein, putative, expressed	No apical meristem protein, putative, expressed	OsNAC52
27.3.27	RNA.regulation of transcription.NAC domain transcription factor family	LOC_Os01g66120	-1.421	No apical meristem protein, putative, expressed	No apical meristem protein, putative, expressed	OsNAC6|SNAC2
27.3.27	RNA.regulation of transcription.NAC domain transcription factor family	LOC_Os01g15640	-1.237	no apical meristem protein, putative, expressed	no apical meristem protein, putative, expressed	OsNTL3
27.3.27	RNA.regulation of transcription.NAC domain transcription factor family	LOC_Os04g45340	-1.916	expressed protein	expressed protein	OsSWN6
27.3.3	RNA.regulation of transcription.AP2/EREBP	LOC_Os02g52670	-3.995	AP2 domain containing protein, expressed	AP2 domain containing protein, expressed	ERF103
27.3.3	RNA.regulation of transcription.AP2/EREBP	LOC_Os12g07030	-3.171	expressed protein	expressed protein	ERF124
27.3.3	RNA.regulation of transcription.AP2/EREBP	LOC_Os02g42585	-1.759	AP2 domain containing protein, expressed	AP2 domain containing protein, expressed	ERF141
27.3.3	RNA.regulation of transcription.AP2/EREBP	LOC_Os04g44670	-2.896	AP2 domain containing protein, expressed	AP2 domain containing protein, expressed	ERF45
27.3.3	RNA.regulation of transcription.AP2/EREBP	LOC_Os03g09170	-1.203	ethylene-responsive transcription factor, putative, expressed	ethylene-responsive transcription factor, putative, expressed	ERF47
27.3.3	RNA.regulation of transcription.AP2/EREBP	LOC_Os01g21120	-1.928	AP2 domain containing protein, expressed	AP2 domain containing protein, expressed	ERF68
27.3.3	RNA.regulation of transcription.AP2/EREBP	LOC_Os08g36920	-4.026	AP2 domain containing protein, expressed	AP2 domain containing protein, expressed	OsERF104
27.3.3	RNA.regulation of transcription.AP2/EREBP	LOC_Os11g03540	-1.752	AP2 domain containing protein, expressed	AP2 domain containing protein, expressed	WRI1-1
27.3.30	RNA.regulation of transcription.triple-helix transcription factor family (Trihelix)	LOC_Os04g51320	-1.606	transcription factor TF2, putative, expressed	transcription factor TF2, putative, expressed
27.3.32	RNA.regulation of transcription.WRKY domain transcription factor family	LOC_Os01g61080	-1.879	WRKY24, expressed	WRKY24, expressed	OsWRKY24
27.3.32	RNA.regulation of transcription.WRKY domain transcription factor family	LOC_Os06g44010	-2.351	WRKY28, expressed	WRKY28, expressed	OsWRKY28
27.3.32	RNA.regulation of transcription.WRKY domain transcription factor family	LOC_Os05g25770	-1.006	WRKY45, expressed	WRKY45, expressed	OsWRKY45|WRKY45
27.3.32	RNA.regulation of transcription.WRKY domain transcription factor family	LOC_Os05g27730	-1.914	WRKY53, expressed	WRKY53, expressed	OsWRKY53
27.3.32	RNA.regulation of transcription.WRKY domain transcription factor family	LOC_Os02g08440	-3.046	WRKY71, expressed	WRKY71, expressed	OsWRKY71
27.3.32	RNA.regulation of transcription.WRKY domain transcription factor family	LOC_Os09g16510	-2.131	WRKY74, expressed	WRKY74, expressed	OsWRKY74
27.3.32	RNA.regulation of transcription.WRKY domain transcription factor family	LOC_Os05g50610	-1.253	WRKY8, expressed	WRKY8, expressed	OsWRKY8
27.3.32	RNA.regulation of transcription.WRKY domain transcription factor family	LOC_Os01g47560	-3.648	WRKY16, expressed	WRKY16, expressed	WRKY16
27.3.32	RNA.regulation of transcription.WRKY domain transcription factor family	LOC_Os03g55080	-2.292	WRKY3, expressed	WRKY3, expressed	WRKY3
27.3.32	RNA.regulation of transcription.WRKY domain transcription factor family	LOC_Os05g46020	-2.166	WRKY7, expressed	WRKY7, expressed	WRKY7
27.3.35	RNA.regulation of transcription.bZIP transcription factor family	LOC_Os03g03550	-1.411	bZIP family transcription factor, putative, expressed	bZIP family transcription factor, putative, expressed	OsbZIP25_
27.3.35	RNA.regulation of transcription.bZIP transcription factor family	LOC_Os05g49420	-1.077	transcription factor, putative, expressed	transcription factor, putative, expressed	OsbZIP45_
27.3.35	RNA.regulation of transcription.bZIP transcription factor family	LOC_Os06g41770	-1.032	bZIP transcription factor domain containing protein, expressed	bZIP transcription factor domain containing protein, expressed	OsbZIP50|OsbZIP74
27.3.35	RNA.regulation of transcription.bZIP transcription factor family	LOC_Os07g44950	-1.146	bZIP transcription factor domain containing protein, expressed	bZIP transcription factor domain containing protein, expressed	OsbZIP60
27.3.35	RNA.regulation of transcription.bZIP transcription factor family	LOC_Os12g40920	-1.426	bZIP transcription factor domain containing protein, expressed	bZIP transcription factor domain containing protein, expressed	OsbZIP88_
27.3.35	RNA.regulation of transcription.bZIP transcription factor family	LOC_Os07g39320	-1.158	homeobox domain containing protein, expressed	homeobox domain containing protein, expressed	Oshox14
27.3.35	RNA.regulation of transcription.bZIP transcription factor family	LOC_Os04g45810	-1.023	homeobox associated leucine zipper, putative, expressed	homeobox associated leucine zipper, putative, expressed	Oshox22
27.3.35	RNA.regulation of transcription.bZIP transcription factor family	LOC_Os02g43330	-1.651	homeobox associated leucine zipper, putative, expressed	homeobox associated leucine zipper, putative, expressed	OsHOX24
27.3.36	RNA.regulation of transcription.argonaute transcription factor family	LOC_Os03g47830	-2.646	argonaute, putative, expressed	argonaute, putative, expressed	AGO11
27.3.36	RNA.regulation of transcription.argonaute transcription factor family	LOC_Os07g28850	-1.153	retrotransposon protein, putative, unclassified, expressed	retrotransposon protein, putative, unclassified, expressed	AGO18|OsAGO18
27.3.39	RNA.regulation of transcription.AtSR transcription factor family	LOC_Os03g27080	-1.464	calmodulin-binding transcription activator 2, putative, expressed	calmodulin-binding transcription activator 2, putative, expressed
27.3.5	RNA.regulation of transcription.ARR	LOC_Os03g17570	-1.064	response regulator receiver domain containing protein, expressed	response regulator receiver domain containing protein, expressed	OsCCT11|OsPRR73
27.3.5	RNA.regulation of transcription.ARR	LOC_Os09g36220	-2.678	response regulator receiver domain containing protein, expressed	response regulator receiver domain containing protein, expressed	OsPRR95
27.3.57	RNA.regulation of transcription.JUMONJI family	LOC_Os09g22540	-1.314	transcription factor jumonji, putative, expressed	transcription factor jumonji, putative, expressed	JMJ718
27.3.6	RNA.regulation of transcription.basic helix-loop-helix family (bHLH)	LOC_Os08g38210	-1.013	transcription factor BIM2, putative, expressed	transcription factor BIM2, putative, expressed	OsbHLH031
27.3.6	RNA.regulation of transcription.basic helix-loop-helix family (bHLH)	LOC_Os05g07120	-1.543	basic helix-loop-helix, putative, expressed	basic helix-loop-helix, putative, expressed	OsbHLH036
27.3.6	RNA.regulation of transcription.basic helix-loop-helix family (bHLH)	LOC_Os05g38140	-1.426	basic helix-loop-helix DND-binding domain containing protein, expressed	basic helix-loop-helix DND-binding domain containing protein, expressed	OsbHLH058|OsPRI2
27.3.6	RNA.regulation of transcription.basic helix-loop-helix family (bHLH)	LOC_Os03g53020	-2.336	helix-loop-helix DNA-binding domain containing protein, expressed	helix-loop-helix DNA-binding domain containing protein, expressed	OsbHLH148
27.3.6	RNA.regulation of transcription.basic helix-loop-helix family (bHLH)	LOC_Os03g26210	-1.224	helix-loop-helix DNA-binding domain containing protein, expressed	helix-loop-helix DNA-binding domain containing protein, expressed	OsIRO3|OsOsbHLH063
27.3.6	RNA.regulation of transcription.basic helix-loop-helix family (bHLH)	LOC_Os06g09370	-1.498	PTF1, putative, expressed	PTF1, putative, expressed	OsPTF1
27.3.61	RNA.regulation of transcription.NPR1/NIM1	LOC_Os03g46440	-1.262	BTBA4 - Bric-a-Brac,Tramtrack, Broad Complex BTB domain with Ankyrin repeat region, expressed	BTBA4 - Bric-a-Brac,Tramtrack, Broad Complex BTB domain with Ankyrin repeat region, expressed	NH3|OsNPR3
27.3.64	RNA.regulation of transcription.PHOR1	LOC_Os02g34410	-2.195	U-box domain-containing protein, putative, expressed	U-box domain-containing protein, putative, expressed	PUB43
27.3.67	RNA.regulation of transcription.putative transcription regulator	LOC_Os07g44820	-1.399	expressed protein	expressed protein
27.3.67	RNA.regulation of transcription.putative transcription regulator	LOC_Os08g24930	-1.225	expressed protein	expressed protein
27.3.67	RNA.regulation of transcription.putative transcription regulator	LOC_Os05g34210	-1.16	expressed protein	expressed protein
27.3.67	RNA.regulation of transcription.putative transcription regulator	LOC_Os04g45070	-1.584	remorin, putative, expressed	remorin, putative, expressed	REM1.5
27.3.69	RNA.regulation of transcription.SET-domain transcriptional regulator family	LOC_Os08g33650	-3.228	SET domain-containing protein, putative, expressed	SET domain-containing protein, putative, expressed
27.3.69	RNA.regulation of transcription.SET-domain transcriptional regulator family	LOC_Os08g30910	-1.263	YDG/SRA domain containing protein, expressed	YDG/SRA domain containing protein, expressed	OsSET30_VB
27.3.7	RNA.regulation of transcription.C2C2(Zn) Constans-like zinc finger family (CO-like)	LOC_Os04g41560	-1.17	B-box zinc finger family protein, putative, expressed	B-box zinc finger family protein, putative, expressed	OsBBX11, OsSTO, BBX11, STO
27.3.71	RNA.regulation of transcription.SNF7	LOC_Os10g33660	-1.323	SNF7 domain containing protein, putative, expressed	SNF7 domain containing protein, putative, expressed
27.3.72	RNA.regulation of transcription.Transcriptional Adaptor Zinc Bundle (TAZ) domain family	LOC_Os01g66890	-1.593	BTBZ1 - Bric-a-Brac, Tramtrack, and Broad Complex BTB domain with TAZ zinc finger and Calmodulin-binding domains, expressed	BTBZ1 - Bric-a-Brac, Tramtrack, and Broad Complex BTB domain with TAZ zinc finger and Calmodulin-binding domains, expressed
27.3.8	RNA.regulation of transcription.C2C2(Zn) DOF zinc finger family	LOC_Os04g58190	-1.193	dof zinc finger domain containing protein, putative, expressed	dof zinc finger domain containing protein, putative, expressed	OsDOF18
27.3.8	RNA.regulation of transcription.C2C2(Zn) DOF zinc finger family	LOC_Os08g38220	-1.186	dof zinc finger domain containing protein, putative, expressed	dof zinc finger domain containing protein, putative, expressed	OsDof25
27.3.85	RNA.regulation of transcription.sigma like plant	LOC_Os05g51150	-1.276	RNA polymerase sigma factor, putative, expressed	RNA polymerase sigma factor, putative, expressed	SIG3
27.3.99	RNA.regulation of transcription.unclassified	LOC_Os10g42196	-1.193	expressed protein	expressed protein	DLN242
27.3.99	RNA.regulation of transcription.unclassified	LOC_Os12g24540	-1.017	PHD-finger family protein, expressed	PHD-finger family protein, expressed	DLN258
27.3.99	RNA.regulation of transcription.unclassified	LOC_Os10g42410	-1.778	zinc-binding protein, putative, expressed	zinc-binding protein, putative, expressed
27.3.99	RNA.regulation of transcription.unclassified	LOC_Os02g46610	-1.285	zinc-binding protein, putative, expressed	zinc-binding protein, putative, expressed
27.3.99	RNA.regulation of transcription.unclassified	LOC_Os09g28300	-1.155	remorin C-terminal domain containing protein, putative, expressed	remorin C-terminal domain containing protein, putative, expressed
27.3.99	RNA.regulation of transcription.unclassified	LOC_Os04g50120	-1.078	zinc-binding protein, putative, expressed	zinc-binding protein, putative, expressed
27.3.99	RNA.regulation of transcription.unclassified	LOC_Os01g06560	-1.18	transcription factor HBP-1b, putative, expressed	transcription factor HBP-1b, putative, expressed	OsDOG1L-2, DOG1L-2
29.1.4	protein.aa activation.leucine-tRNA ligase	LOC_Os01g03020	-1.553	tRNA synthetase class I, putative, expressed	tRNA synthetase class I, putative, expressed
29.2.1	protein.synthesis.ribosomal protein	LOC_Os01g27590	-1.351	transposon protein, putative, Pong sub-class, expressed	transposon protein, putative, Pong sub-class, expressed	MSL02
29.2.2	protein.synthesis.ribosome biogenesis	LOC_Os04g41500	-1.604	expressed protein	expressed protein
29.2.2	protein.synthesis.ribosome biogenesis	LOC_Os01g51870	-1.105	methyltransferase, putative, expressed	methyltransferase, putative, expressed
29.2.2	protein.synthesis.ribosome biogenesis	LOC_Os01g66110	-1.015	methyltransferase, putative, expressed	methyltransferase, putative, expressed
29.2.2	protein.synthesis.ribosome biogenesis	LOC_Os08g38900	-1.086	caffeoyl-CoA O-methyltransferase, putative, expressed	caffeoyl-CoA O-methyltransferase, putative, expressed	OsOMT26|ROMT-15|ROMT15
29.2.3	protein.synthesis.initiation	LOC_Os03g55150	-3.157	eukaryotic translation initiation factor 5A, putative, expressed	eukaryotic translation initiation factor 5A, putative, expressed	EIF5
29.2.3	protein.synthesis.initiation	LOC_Os05g41900	-1.322	translation initiation factor SUI1, putative, expressed	translation initiation factor SUI1, putative, expressed
29.2.3	protein.synthesis.initiation	LOC_Os01g58220	-1.266	translation initiation factor SUI1, putative, expressed	translation initiation factor SUI1, putative, expressed
29.2.5	protein.synthesis.release	LOC_Os05g31020	-1.943	eukaryotic peptide chain release factor subunit 1-1, putative, expressed	eukaryotic peptide chain release factor subunit 1-1, putative, expressed
29.2.99	protein.synthesis.misc	LOC_Os04g44220	-5.569	MIF4G domain containing protein, putative, expressed	MIF4G domain containing protein, putative, expressed
29.3.1	protein.targeting.nucleus	LOC_Os02g04924	-1.953	retrotransposon protein, putative, unclassified, expressed	retrotransposon protein, putative, unclassified, expressed
29.3.4	protein.targeting.secretory pathway	LOC_Os01g38510	-1.688	protein transport protein Sec61 subunit beta, putative, expressed	protein transport protein Sec61 subunit beta, putative, expressed
29.3.4	protein.targeting.secretory pathway	LOC_Os02g25580	-1.476	Sec1 family transport protein, putative, expressed	Sec1 family transport protein, putative, expressed
29.3.4	protein.targeting.secretory pathway	LOC_Os08g37444	-1.063	signal recognition particle receptor, putative, expressed	signal recognition particle receptor, putative, expressed
29.3.4	protein.targeting.secretory pathway	LOC_Os03g21720	-1.024	vacuolar-sorting receptor precursor, putative, expressed	vacuolar-sorting receptor precursor, putative, expressed
29.4.1	protein.postranslational modification.kinase	LOC_Os03g03510	-2.346	CAMK_KIN1/SNF1/Nim1_like.15 - CAMK includes calcium/calmodulin depedent protein kinases, expressed	CAMK_KIN1/SNF1/Nim1_like.15 - CAMK includes calcium/calmodulin depedent protein kinases, expressed	CIPK09
29.4.1	protein.postranslational modification.kinase	LOC_Os07g44290	-1.002	CAMK_KIN1/SNF1/Nim1_like.29 - CAMK includes calcium/calmodulin depedent protein kinases, expressed	CAMK_KIN1/SNF1/Nim1_like.29 - CAMK includes calcium/calmodulin depedent protein kinases, expressed	CIPK21
29.4.1	protein.postranslational modification.kinase	LOC_Os01g54350	-1.473	protein kinase domain containing protein, expressed	protein kinase domain containing protein, expressed
29.4.1	protein.postranslational modification.kinase	LOC_Os07g49480	-1.114	KIP1, putative, expressed	KIP1, putative, expressed
29.4.1	protein.postranslational modification.kinase	LOC_Os01g47810	-1.003	S-locus-like receptor protein kinase, putative, expressed	S-locus-like receptor protein kinase, putative, expressed
29.4.1	protein.postranslational modification.kinase	LOC_Os02g03410	-1.926	CAMK_CAMK_like.12 - CAMK includes calcium/calmodulin depedent protein kinases, expressed	CAMK_CAMK_like.12 - CAMK includes calcium/calmodulin depedent protein kinases, expressed	OsCPK4
29.4.1	protein.postranslational modification.kinase	LOC_Os02g39010	-1.43	cyclin-dependent kinase G-1, putative, expressed	cyclin-dependent kinase G-1, putative, expressed	OsMSRPK1|Orysa;CDKG;1
29.4.1	protein.postranslational modification.kinase	LOC_Os03g07430	-1.016	protein kinase domain containing protein, expressed	protein kinase domain containing protein, expressed	OsRLCK102
29.4.1	protein.postranslational modification.kinase	LOC_Os06g10160	-1.062	tyrosine protein kinase domain containing protein, putative, expressed	tyrosine protein kinase domain containing protein, putative, expressed	RLCK203
29.4.1	protein.postranslational modification.kinase	LOC_Os06g37620	-1.213	protein kinase family protein, putative, expressed	protein kinase family protein, putative, expressed	RLCK207
29.4.1	protein.postranslational modification.kinase	LOC_Os07g31250	-1.933	OsWAK69 - OsWAK receptor-like cytoplasmic kinase OsWAK-RLCK, expressed	OsWAK69 - OsWAK receptor-like cytoplasmic kinase OsWAK-RLCK, expressed	RLCK231
29.4.1	protein.postranslational modification.kinase	LOC_Os08g35600	-2.546	tyrosine protein kinase domain containing protein, putative, expressed	tyrosine protein kinase domain containing protein, putative, expressed	RLCK255
29.4.1	protein.postranslational modification.kinase	LOC_Os09g27010	-1.936	tyrosine protein kinase domain containing protein, putative, expressed	tyrosine protein kinase domain containing protein, putative, expressed	RLCK272
29.4.1	protein.postranslational modification.kinase	LOC_Os07g42940	-1.692	CAMK_CAMK_like.7 - CAMK includes calcium/calmodulin depedent protein kinases, expressed	CAMK_CAMK_like.7 - CAMK includes calcium/calmodulin depedent protein kinases, expressed	SAPK2|OsSAPK2
29.5.11	protein.degradation.ubiquitin	LOC_Os04g33820	-1.004	OsFBX132 - F-box domain containing protein, expressed	OsFBX132 - F-box domain containing protein, expressed	FBX132
29.5.11	protein.degradation.ubiquitin	LOC_Os01g59690	-1.712	OsFBX28 - F-box domain containing protein, expressed	OsFBX28 - F-box domain containing protein, expressed	FBX28
29.5.11	protein.degradation.ubiquitin	LOC_Os11g34460	-1.069	OsFBO10 - F-box and other domain containing protein, expressed	OsFBO10 - F-box and other domain containing protein, expressed	FKF1|OsFKF1
29.5.11	protein.degradation.ubiquitin	LOC_Os01g06590	-2.087	zinc finger, C3HC4 type domain containing protein, expressed	zinc finger, C3HC4 type domain containing protein, expressed
29.5.11	protein.degradation.ubiquitin	LOC_Os03g05270	-1.847	RING finger and CHY zinc finger domain-containing protein 1, putative, expressed	RING finger and CHY zinc finger domain-containing protein 1, putative, expressed
29.5.11	protein.degradation.ubiquitin	LOC_Os08g14320	-1.844	zinc finger, C3HC4 type domain containing protein, expressed	zinc finger, C3HC4 type domain containing protein, expressed
29.5.11	protein.degradation.ubiquitin	LOC_Os01g74040	-1.816	zinc finger, RING-type, putative, expressed	zinc finger, RING-type, putative, expressed
29.5.11	protein.degradation.ubiquitin	LOC_Os01g66890	-1.593	BTBZ1 - Bric-a-Brac, Tramtrack, and Broad Complex BTB domain with TAZ zinc finger and Calmodulin-binding domains, expressed	BTBZ1 - Bric-a-Brac, Tramtrack, and Broad Complex BTB domain with TAZ zinc finger and Calmodulin-binding domains, expressed
29.5.11	protein.degradation.ubiquitin	LOC_Os04g40070	-1.479	GRAM and C2 domains containing protein, putative, expressed	GRAM and C2 domains containing protein, putative, expressed
29.5.11	protein.degradation.ubiquitin	LOC_Os04g49550	-1.422	RING-H2 finger protein ATL2A, putative, expressed	RING-H2 finger protein ATL2A, putative, expressed
29.5.11	protein.degradation.ubiquitin	LOC_Os02g36740	-1.033	zinc finger, C3HC4 type, putative, expressed	zinc finger, C3HC4 type, putative, expressed
29.5.11	protein.degradation.ubiquitin	LOC_Os10g30850	-1.091	zinc finger, RING-type, putative, expressed	zinc finger, RING-type, putative, expressed	OsHCI1
29.5.11	protein.degradation.ubiquitin	LOC_Os03g19020	-1.535	PHD-finger family protein, expressed	PHD-finger family protein, expressed	OsHIRP1
29.5.11	protein.degradation.ubiquitin	LOC_Os06g48040	-1.18	zinc finger, C3HC4 type domain containing protein, expressed	zinc finger, C3HC4 type domain containing protein, expressed	OsMAR1
29.5.11	protein.degradation.ubiquitin	LOC_Os07g37400	-2.02	OsFBX257 - F-box domain containing protein, expressed	OsFBX257 - F-box domain containing protein, expressed	OsMsr9
29.5.11	protein.degradation.ubiquitin	LOC_Os06g40570	-6.257	GRAM and C2 domains containing protein, putative, expressed	GRAM and C2 domains containing protein, putative, expressed	Osnop
29.5.11	protein.degradation.ubiquitin	LOC_Os12g17880	-1.045	armadillo/beta-catenin repeat protein-related, putative, expressed	armadillo/beta-catenin repeat protein-related, putative, expressed	OsPUB25
29.5.11	protein.degradation.ubiquitin	LOC_Os04g44820	-1.239	zinc finger, C3HC4 type domain containing protein, expressed	zinc finger, C3HC4 type domain containing protein, expressed	OsRDCP1
29.5.11	protein.degradation.ubiquitin	LOC_Os02g28720	-1.339	spotted leaf 11, putative, expressed	spotted leaf 11, putative, expressed	PUB8
29.5.11	protein.degradation.ubiquitin	LOC_Os01g62244	-1.027	ubiquitin-conjugating enzyme, putative, expressed	ubiquitin-conjugating enzyme, putative, expressed	UBC11
29.5.4	protein.degradation.aspartate protease	LOC_Os09g37012	-1.425	eukaryotic aspartyl protease domain containing protein, expressed	eukaryotic aspartyl protease domain containing protein, expressed
29.5.4	protein.degradation.aspartate protease	LOC_Os01g56930	-1.372	eukaryotic aspartyl protease domain containing protein, expressed	eukaryotic aspartyl protease domain containing protein, expressed
29.5.5	protein.degradation.serine protease	LOC_Os05g05354	-1.352	expressed protein	expressed protein
29.5.5	protein.degradation.serine protease	LOC_Os02g32520	-1.459	ERD1 protein, chloroplast precursor, putative, expressed	ERD1 protein, chloroplast precursor, putative, expressed	OsClpD1
29.5.5	protein.degradation.serine protease	LOC_Os09g36300	-2.383	OsLonP4 - Putative Lon protease homologue, expressed	OsLonP4 - Putative Lon protease homologue, expressed	OsLon1
29.5.5	protein.degradation.serine protease	LOC_Os10g37760	-3.186	OsRhmbd17 - Putative Rhomboid homologue, expressed	OsRhmbd17 - Putative Rhomboid homologue, expressed	OsRhmbd17, RHMBD17
29.5.5	protein.degradation.serine protease	LOC_Os04g09720	-1.359	OsSCP22 - Putative Serine Carboxypeptidase homologue, expressed	OsSCP22 - Putative Serine Carboxypeptidase homologue, expressed	SCP22
29.5.5	protein.degradation.serine protease	LOC_Os01g61690	-1.6	OsSCP5 - Putative Serine Carboxypeptidase homologue, expressed	OsSCP5 - Putative Serine Carboxypeptidase homologue, expressed	SCP5
29.5.9	protein.degradation.AAA type	LOC_Os01g43480	-1.873	AAA-type ATPase family protein, putative, expressed	AAA-type ATPase family protein, putative, expressed
29.5.9	protein.degradation.AAA type	LOC_Os07g47530	-1.056	AAA-type ATPase family protein, putative, expressed	AAA-type ATPase family protein, putative, expressed
3.1.1	minor CHO metabolism.raffinose family.galactinol synthases	LOC_Os03g20120	-2.102	glycosyl transferase 8 domain containing protein, putative, expressed	glycosyl transferase 8 domain containing protein, putative, expressed	OsGolS1
3.2.2	minor CHO metabolism.trehalose.TPP	LOC_Os02g44230	-4.176	CPuORF22 - conserved peptide uORF-containing transcript, expressed	CPuORF22 - conserved peptide uORF-containing transcript, expressed	OsTPP1
3.2.2	minor CHO metabolism.trehalose.TPP	LOC_Os09g20390	-2.661	uncharacterized glycosyl hydrolase Rv2006/MT2062, putative, expressed	uncharacterized glycosyl hydrolase Rv2006/MT2062, putative, expressed	OsTPP7|AG1
3.2.2	minor CHO metabolism.trehalose.TPP	LOC_Os02g44235	-4.176	expressed protein	expressed protein	TPP1
3.2.2	minor CHO metabolism.trehalose.TPP	LOC_Os10g40550	-2.028	CPuORF23 - conserved peptide uORF-containing transcript, expressed	CPuORF23 - conserved peptide uORF-containing transcript, expressed	TPP2
3.2.2	minor CHO metabolism.trehalose.TPP	LOC_Os10g40555	-2.028	expressed protein	expressed protein	TPP2
3.2.2	minor CHO metabolism.trehalose.TPP	LOC_Os08g31630	-1.091	uncharacterized glycosyl hydrolase Rv2006/MT2062, putative, expressed	uncharacterized glycosyl hydrolase Rv2006/MT2062, putative, expressed	TPP6
3.2.3	minor CHO metabolism.trehalose.potential TPS/TPP	LOC_Os01g54560	-1.04	trehalose synthase, putative, expressed	trehalose synthase, putative, expressed	TPS2
30.1.1	signalling.in sugar and nutrient physiology.misc	LOC_Os07g01310	-1.434	glutamate receptor, putative, expressed	glutamate receptor, putative, expressed	OsGLR3.6, GLR3.6, OsGLR3.4, GLR3.4
30.2.10	signalling.receptor kinases.leucine rich repeat X	LOC_Os02g06250	-2.413	phytosulfokine receptor precursor, putative, expressed	phytosulfokine receptor precursor, putative, expressed
30.2.10	signalling.receptor kinases.leucine rich repeat X	LOC_Os05g34270	-1.118	inactive receptor kinase At1g27190 precursor, putative, expressed	inactive receptor kinase At1g27190 precursor, putative, expressed
30.2.12	signalling.receptor kinases.leucine rich repeat XII	LOC_Os02g35820	-2.688	retrotransposon protein, putative, unclassified, expressed	retrotransposon protein, putative, unclassified, expressed
30.2.12	signalling.receptor kinases.leucine rich repeat XII	LOC_Os10g33140	-2.182	hcrVf2 protein, putative, expressed	hcrVf2 protein, putative, expressed
30.2.12	signalling.receptor kinases.leucine rich repeat XII	LOC_Os02g12450	-1.295	receptor-like protein kinase 2 precursor, putative, expressed	receptor-like protein kinase 2 precursor, putative, expressed
30.2.12	signalling.receptor kinases.leucine rich repeat XII	LOC_Os10g33040	-1.159	receptor-like protein kinase precursor, putative, expressed	receptor-like protein kinase precursor, putative, expressed
30.2.12	signalling.receptor kinases.leucine rich repeat XII	LOC_Os04g52780	-1.566	leucine-rich repeat receptor protein kinase EXS precursor, putative, expressed	leucine-rich repeat receptor protein kinase EXS precursor, putative, expressed	OsFLS2
30.2.16	signalling.receptor kinases.Catharanthus roseus-like RLK1	LOC_Os01g56330	-1.091	TKL_IRAK_CrRLK1L-1.5 - The CrRLK1L-1 subfamily has homology to the CrRLK1L homolog, expressed	TKL_IRAK_CrRLK1L-1.5 - The CrRLK1L-1 subfamily has homology to the CrRLK1L homolog, expressed	DRUS2|FLR2
30.2.17	signalling.receptor kinases.DUF 26	LOC_Os05g41370	-2.633	TKL_IRAK_DUF26-la.1 - DUF26 kinases have homology to DUF26 containing loci, expressed	TKL_IRAK_DUF26-la.1 - DUF26 kinases have homology to DUF26 containing loci, expressed
30.2.17	signalling.receptor kinases.DUF 26	LOC_Os07g35300	-2.067	TKL_IRAK_DUF26-lc.11 - DUF26 kinases have homology to DUF26 containing loci, expressed	TKL_IRAK_DUF26-lc.11 - DUF26 kinases have homology to DUF26 containing loci, expressed
30.2.19	signalling.receptor kinases.legume-lectin	LOC_Os04g44910	-1.916	receptor like protein kinase, putative, expressed	receptor like protein kinase, putative, expressed
30.2.19	signalling.receptor kinases.legume-lectin	LOC_Os04g44900	-1.562	lectin-like receptor kinase, putative, expressed	lectin-like receptor kinase, putative, expressed	SIT2
30.2.20	signalling.receptor kinases.wheat LRK10 like	LOC_Os03g58764	-1.825	OsFBDUF18 - F-box and DUF domain containing protein, expressed	OsFBDUF18 - F-box and DUF domain containing protein, expressed	FBDUF18
30.2.24	signalling.receptor kinases.S-locus glycoprotein like	LOC_Os02g12130	-1.418	cysteine-rich receptor-like protein kinase 35 precursor, putative, expressed	cysteine-rich receptor-like protein kinase 35 precursor, putative, expressed	RLCK66
30.2.25	signalling.receptor kinases.wall associated kinase	LOC_Os02g56380	-1.651	OsWAK21 - OsWAK receptor-like cytoplasmic kinase OsWAK-RLCK, expressed	OsWAK21 - OsWAK receptor-like cytoplasmic kinase OsWAK-RLCK, expressed	WAK21
30.2.26	signalling.receptor kinases.crinkly like	LOC_Os08g28710	-6.263	receptor protein kinase CRINKLY4 precursor, putative, expressed	receptor protein kinase CRINKLY4 precursor, putative, expressed	OsRLCK253
30.2.8	signalling.receptor kinases.leucine rich repeat VIII	LOC_Os09g17630	-1.046	receptor-like protein kinase 2, putative, expressed	receptor-like protein kinase 2, putative, expressed
30.2.8	signalling.receptor kinases.leucine rich repeat VIII	LOC_Os05g16824	-1.042	SHR5-receptor-like kinase, putative, expressed	SHR5-receptor-like kinase, putative, expressed
30.2.8	signalling.receptor kinases.leucine rich repeat VIII	LOC_Os04g52840	-1.643	tyrosine protein kinase domain containing protein, putative, expressed	tyrosine protein kinase domain containing protein, putative, expressed	RLCK160
30.2.99	signalling.receptor kinases.misc	LOC_Os05g32660	-1.02	leucine-rich repeat family protein, putative, expressed	leucine-rich repeat family protein, putative, expressed
30.2.99	signalling.receptor kinases.misc	LOC_Os04g45730	-2.107	protein kinase domain containing protein, expressed	protein kinase domain containing protein, expressed	STRK1
30.4.1	signalling.phosphinositides.phosphatidylinositol-4-phosphate 5-kinase	LOC_Os09g23740	-1.758	1-phosphatidylinositol-4-phosphate 5-kinase/ zinc ion binding protein, putative, expressed	1-phosphatidylinositol-4-phosphate 5-kinase/ zinc ion binding protein, putative, expressed
30.4.1	signalling.phosphinositides.phosphatidylinositol-4-phosphate 5-kinase	LOC_Os03g49510	-1.122	phosphatidylinositol-4-phosphate 5-kinase, putative, expressed	phosphatidylinositol-4-phosphate 5-kinase, putative, expressed	OsPIPK1
31.2.5	cell.division.plastid	LOC_Os03g31839	-1.154	transposon protein, putative, unclassified, expressed	transposon protein, putative, unclassified, expressed
31.3.1	cell.cycle.peptidylprolyl isomerase	LOC_Os04g28420	-1.332	peptidyl-prolyl isomerase, putative, expressed	peptidyl-prolyl isomerase, putative, expressed	rFKBP65|OsFKBP65
31.5.1	cell.cell death.plants	LOC_Os03g59110	-2.67	pheophorbide a oxygenase, chloroplast precursor, putative, expressed	pheophorbide a oxygenase, chloroplast precursor, putative, expressed
31.5.1	cell.cell death.plants	LOC_Os03g50280	-2.352	GLTP domain containing protein, putative, expressed	GLTP domain containing protein, putative, expressed
31.5.1	cell.cell death.plants	LOC_Os03g59120	-1.419	pheophorbide a oxygenase, chloroplast precursor, putative, expressed	pheophorbide a oxygenase, chloroplast precursor, putative, expressed
35.1.19	not assigned.no ontology.C2 domain-containing protein	LOC_Os04g44870	-2.818	C2 domain containing protein, putative, expressed	C2 domain containing protein, putative, expressed	Rpp16|OsPBP1
35.1.21	not assigned.no ontology.epsin N-terminal homology (ENTH) domain-containing protein	LOC_Os01g53670	-1.185	ENTH domain containing protein, expressed	ENTH domain containing protein, expressed
35.1.26	not assigned.no ontology.DC1 domain containing protein	LOC_Os03g29240	-1.132	PDI, putative, expressed	PDI, putative, expressed
35.1.27	not assigned.no ontology.tetratricopeptide repeat (TPR)	LOC_Os04g55230	-1.181	tetratricopeptide repeat domain containing protein, putative, expressed	tetratricopeptide repeat domain containing protein, putative, expressed	FLO2
35.1.27	not assigned.no ontology.tetratricopeptide repeat (TPR)	LOC_Os07g15640	-1.354	CRR4, putative, expressed	CRR4, putative, expressed
35.1.41	not assigned.no ontology.hydroxyproline rich proteins	LOC_Os03g18300	-2.292	chloroplast unusual positioning protein, putative, expressed	chloroplast unusual positioning protein, putative, expressed	SIP32
35.1.5	not assigned.no ontology.pentatricopeptide (PPR) repeat-containing protein	LOC_Os05g01635	-1.968	expressed protein	expressed protein
35.1.5	not assigned.no ontology.pentatricopeptide (PPR) repeat-containing protein	LOC_Os11g01860	-1.36	pentatricopeptide, putative, expressed	pentatricopeptide, putative, expressed
35.1.5	not assigned.no ontology.pentatricopeptide (PPR) repeat-containing protein	LOC_Os08g33700	-1.265	pentatricopeptide, putative, expressed	pentatricopeptide, putative, expressed
35.1.5	not assigned.no ontology.pentatricopeptide (PPR) repeat-containing protein	LOC_Os01g62910	-1.177	CRR2, putative, expressed	CRR2, putative, expressed
8.2.10	TCA / organic transformation.other organic acid transformations.malic	LOC_Os05g09440	-3.306	NADP-dependent malic enzyme, chloroplast precursor, putative, expressed	NADP-dependent malic enzyme, chloroplast precursor, putative, expressed	OscytME2, cytME2
9.2.2	mitochondrial electron transport / ATP synthesis.NADH-DH (type II).external	LOC_Os08g04630	-1.538	external NADH-ubiquinone oxidoreductase 1, mitochondrial precursor, putative, expressed	external NADH-ubiquinone oxidoreductase 1, mitochondrial precursor, putative, expressed	NDB3

## Sheet: Up regulated GO
Supplemental Data Set S2B: The list of genes and thier respective GO Ids (extracted from GOMAPMAN) significantly up-regulated by ≥2 fold (p <0.05) in OsbZIP47 knock-down panicles as compared to wild-type panicles.
GO_Id	GO_Name	MSU	log2FC(bZIP47/WT)	DESCRIPTION	MSU_annotation	Gene Symbol
3.7	minor CHO metabolism.sugar kinases	LOC_Os12g43664	1.109	FGGY family of carbohydrate kinases, putative, expressed	FGGY family of carbohydrate kinases, putative, expressed
5.1	fermentation.aldehyde dehydrogenase	LOC_Os01g40870	2.23	aldehyde dehydrogenase, putative, expressed	aldehyde dehydrogenase, putative, expressed	ALDH2C1
6.9	gluconeogenesis / glyoxylate cycle.isocitrate lyase	LOC_Os07g34520	2.39	isocitrate lyase, putative, expressed	isocitrate lyase, putative, expressed
8.3	TCA / organic transformation.carbonic anhydrases	LOC_Os11g05510	3.794	carbonic anhydrase family protein, putative, expressed	carbonic anhydrase family protein, putative, expressed
8.3	TCA / organic transformation.carbonic anhydrases	LOC_Os11g05520	3.794	bifunctional monodehydroascorbate reductase and carbonic anhydrasenectarin-3 precursor, putative, expressed	bifunctional monodehydroascorbate reductase and carbonic anhydrasenectarin-3 precursor, putative, expressed
9.5	mitochondrial electron transport / ATP synthesis.cytochrome c reductase	LOC_Os04g32660	1.011	cytochrome b-c1 complex subunit Rieske, mitochondrial precursor, putative, expressed	cytochrome b-c1 complex subunit Rieske, mitochondrial precursor, putative, expressed
9.7	mitochondrial electron transport / ATP synthesis.cytochrome c oxidase	LOC_Os09g25314	1.035	cytochrome c oxidase copper chaperone, putative, expressed	cytochrome c oxidase copper chaperone, putative, expressed
10.5	cell wall.cell wall proteins	LOC_Os01g69240	1.845	CBS domain containing membrane protein, putative, expressed	CBS domain containing membrane protein, putative, expressed	OsCBSCBS2
10.6	cell wall.degradation	LOC_Os07g40740	3.513	heparanase-like protein precursor, putative, expressed	heparanase-like protein precursor, putative, expressed
10.7	cell wall.modification	LOC_Os03g06000	2.469	expansin precursor, putative, expressed	expansin precursor, putative, expressed	EXPA12
10.7	cell wall.modification	LOC_Os10g40700	2.291	expansin precursor, putative, expressed	expansin precursor, putative, expressed	EXPB6
10.7	cell wall.modification	LOC_Os03g01260	2.393	expansin precursor, putative, expressed	expansin precursor, putative, expressed	EXPB8
10.7	cell wall.modification	LOC_Os02g42650	1.96	expansin precursor, putative, expressed	expansin precursor, putative, expressed
10.7	cell wall.modification	LOC_Os06g13040	3.436	glycosyl hydrolases family 16, putative, expressed	glycosyl hydrolases family 16, putative, expressed
10.7	cell wall.modification	LOC_Os05g19600	3.543	expansin precursor, putative, expressed	expansin precursor, putative, expressed
10.7	cell wall.modification	LOC_Os04g46650	7.191	expansin precursor, putative, expressed	expansin precursor, putative, expressed	OsEXPB5
11.1	lipid metabolism.FA synthesis and FA elongation	LOC_Os09g19650	1.12	3-ketoacyl-CoA synthase precursor, putative, expressed	3-ketoacyl-CoA synthase precursor, putative, expressed
11.1	lipid metabolism.FA synthesis and FA elongation	LOC_Os03g14170	1.427	3-ketoacyl-CoA synthase, putative, expressed	3-ketoacyl-CoA synthase, putative, expressed
11.1	lipid metabolism.FA synthesis and FA elongation	LOC_Os03g06700	1.718	3-ketoacyl-CoA synthase, putative, expressed	3-ketoacyl-CoA synthase, putative, expressed
11.3	lipid metabolism.phospholipid synthesis	LOC_Os10g27330	1.082	glycerol-3-phosphate acyltransferase, putative, expressed	glycerol-3-phosphate acyltransferase, putative, expressed
11.3	lipid metabolism.phospholipid synthesis	LOC_Os05g20100	2.075	glycerol-3-phosphate acyltransferase, putative, expressed	glycerol-3-phosphate acyltransferase, putative, expressed
11.3	lipid metabolism.phospholipid synthesis	LOC_Os12g37600	2.273	glycerol-3-phosphate acyltransferase, putative, expressed	glycerol-3-phosphate acyltransferase, putative, expressed
11.3	lipid metabolism.phospholipid synthesis	LOC_Os03g52570	2.276	glycerol-3-phosphate acyltransferase, putative, expressed	glycerol-3-phosphate acyltransferase, putative, expressed
11.3	lipid metabolism.phospholipid synthesis	LOC_Os05g38350	2.29	glycerol-3-phosphate acyltransferase 8, putative, expressed	glycerol-3-phosphate acyltransferase 8, putative, expressed
11.3	lipid metabolism.phospholipid synthesis	LOC_Os03g07060	2.879	glycerol-3-phosphate acyltransferase, putative, expressed	glycerol-3-phosphate acyltransferase, putative, expressed
11.4	lipid metabolism.TAG synthesis	LOC_Os04g46200	1.22	oleosin, putative, expressed	oleosin, putative, expressed	ole16, OsEnS-72
11.4	lipid metabolism.TAG synthesis	LOC_Os03g49190	2.355	oleosin, putative, expressed	oleosin, putative, expressed	ole18
11.6	lipid metabolism.lipid transfer proteins etc	LOC_Os05g47700	1.016	LTPL152 - Protease inhibitor/seed storage/LTP family protein precursor, expressed	LTPL152 - Protease inhibitor/seed storage/LTP family protein precursor, expressed
11.6	lipid metabolism.lipid transfer proteins etc	LOC_Os12g02300	1.065	LTPL26 - Protease inhibitor/seed storage/LTP family protein precursor, expressed	LTPL26 - Protease inhibitor/seed storage/LTP family protein precursor, expressed
11.6	lipid metabolism.lipid transfer proteins etc	LOC_Os07g09970	1.461	LTPL84 - Protease inhibitor/seed storage/LTP family protein precursor, expressed	LTPL84 - Protease inhibitor/seed storage/LTP family protein precursor, expressed
11.6	lipid metabolism.lipid transfer proteins etc	LOC_Os11g02369	2.433	LTPL7 - Protease inhibitor/seed storage/LTP family protein precursor, expressed	LTPL7 - Protease inhibitor/seed storage/LTP family protein precursor, expressed
11.6	lipid metabolism.lipid transfer proteins etc	LOC_Os10g36160	2.242	LTPL159 - Protease inhibitor/seed storage/LTP family protein precursor, expressed	LTPL159 - Protease inhibitor/seed storage/LTP family protein precursor, expressed	OsLTPL159
11.9	lipid metabolism.lipid degradation	LOC_Os10g33520	1.699	alcohol oxidase, putative, expressed	alcohol oxidase, putative, expressed
14.2	S-assimilation.APR	LOC_Os07g32570	1.702	OsAPRL1 adenosine 5'-phosphosulfate reductase-like OsAPRL1, expressed	OsAPRL1 adenosine 5'-phosphosulfate reductase-like OsAPRL1, expressed	OsAPRL1
15.1	metal handling.acquisition	LOC_Os09g25314	1.035	cytochrome c oxidase copper chaperone, putative, expressed	cytochrome c oxidase copper chaperone, putative, expressed
15.2	metal handling.binding. chelation and storage	LOC_Os04g52720	6.027	Cupin domain containing protein, expressed	Cupin domain containing protein, expressed	GLP4-1
15.2	metal handling.binding. chelation and storage	LOC_Os08g08960	3.111	Cupin domain containing protein, expressed	Cupin domain containing protein, expressed	GLP8-2
15.2	metal handling.binding. chelation and storage	LOC_Os12g38270	1.673	metallothionein, putative, expressed	metallothionein, putative, expressed	MTI4A
15.2	metal handling.binding. chelation and storage	LOC_Os10g14870	2.166	heavy metal-associated domain containing protein, expressed	heavy metal-associated domain containing protein, expressed
15.2	metal handling.binding. chelation and storage	LOC_Os03g02070	3.353	heavy-metal-associated domain-containing protein, putative, expressed	heavy-metal-associated domain-containing protein, putative, expressed
15.2	metal handling.binding. chelation and storage	LOC_Os10g39610	1.525	expressed protein	expressed protein	OsMT-II-1a
15.2	metal handling.binding. chelation and storage	LOC_Os07g48980	2.203	nicotianamine synthase, putative, expressed	nicotianamine synthase, putative, expressed	OsNAS3
16	secondary metabolism.	LOC_Os01g63480	1.677	transferase family protein, putative, expressed	transferase family protein, putative, expressed
16.1	secondary metabolism.simple phenols	LOC_Os03g18640	3.122	laccase precursor protein, putative, expressed	laccase precursor protein, putative, expressed	LAC12
16.1	secondary metabolism.simple phenols	LOC_Os10g20610	2.049	laccase-15 precursor, putative, expressed	laccase-15 precursor, putative, expressed	LAC17
16.1	secondary metabolism.simple phenols	LOC_Os12g15680	2.395	laccase precursor protein, putative, expressed	laccase precursor protein, putative, expressed	LAC29
16.1	secondary metabolism.simple phenols	LOC_Os03g16610	2.891	laccase precursor protein, putative, expressed	laccase precursor protein, putative, expressed
16.2	secondary metabolism.phenylpropanoids	LOC_Os08g06220	1.706	transferase, putative, expressed	transferase, putative, expressed
16.2	secondary metabolism.phenylpropanoids	LOC_Os08g02030	3.475	transferase family protein, putative, expressed	transferase family protein, putative, expressed
16.2	secondary metabolism.phenylpropanoids	LOC_Os07g04970	4.827	transferase family protein, putative, expressed	transferase family protein, putative, expressed
16.2	secondary metabolism.phenylpropanoids	LOC_Os04g30570	6.167	transferase family protein, putative, expressed	transferase family protein, putative, expressed
16.2	secondary metabolism.phenylpropanoids	LOC_Os04g51990	6.484	transferase family domain containing protein, expressed	transferase family domain containing protein, expressed
16.7	secondary metabolism.wax	LOC_Os04g40580	1.98	O-acyltransferase, putative, expressed	O-acyltransferase, putative, expressed
16.7	secondary metabolism.wax	LOC_Os02g26840	3.849	O-acyltransferase, putative, expressed	O-acyltransferase, putative, expressed
18.2	Co-factor and vitamine metabolism.thiamine	LOC_Os01g11860	2.791	DJ-1 family protein, putative, expressed	DJ-1 family protein, putative, expressed
20.1	stress.biotic	LOC_Os04g42830	2.438	transferase family protein, putative, expressed	transferase family protein, putative, expressed
20.1	stress.biotic	LOC_Os05g06380	2.53	transferase family protein, putative, expressed	transferase family protein, putative, expressed
20.1	stress.biotic	LOC_Os05g25150	3.752	transferase family protein, putative, expressed	transferase family protein, putative, expressed
20.1	stress.biotic	LOC_Os06g49660	3.826	transferase family protein, putative, expressed	transferase family protein, putative, expressed
20.1	stress.biotic	LOC_Os10g34910	6.167	secretory protein, putative, expressed	secretory protein, putative, expressed
20.1	stress.biotic	LOC_Os07g36560	7.395	transferase family protein, putative, expressed	transferase family protein, putative, expressed
20.1	stress.biotic	LOC_Os03g18600	2.14	cyclase/dehydrase family protein, putative, expressed	cyclase/dehydrase family protein, putative, expressed	OsPYL6
21.1	redox.thioredoxin	LOC_Os07g09310	2.062	thioredoxin, putative, expressed	thioredoxin, putative, expressed	TRXH5
21.4	redox.glutaredoxins	LOC_Os05g10930	1.216	OsGrx_C15 - glutaredoxin subgroup III, expressed	OsGrx_C15 - glutaredoxin subgroup III, expressed
21.4	redox.glutaredoxins	LOC_Os10g34170	2.162	glutaredoxin domain containing protein, putative, expressed	glutaredoxin domain containing protein, putative, expressed
21.4	redox.glutaredoxins	LOC_Os01g13480	2.403	glutaredoxin, putative, expressed	glutaredoxin, putative, expressed
21.4	redox.glutaredoxins	LOC_Os08g07450	2.528	glutaredoxin protein, putative, expressed	glutaredoxin protein, putative, expressed
21.4	redox.glutaredoxins	LOC_Os03g07470	2.73	glutaredoxin, putative, expressed	glutaredoxin, putative, expressed
21.6	redox.dismutases and catalases	LOC_Os03g03910	1.514	catalase domain containing protein, expressed	catalase domain containing protein, expressed	OsCATC|noe1
24	biodegradation of xenobiotics.	LOC_Os07g41590	1.348	gibberellin receptor GID1L2, putative, expressed	gibberellin receptor GID1L2, putative, expressed
24	biodegradation of xenobiotics.	LOC_Os07g44850	2.609	gibberellin receptor GID1L2, putative, expressed	gibberellin receptor GID1L2, putative, expressed
25	C1-metabolism.	LOC_Os02g52450	2.866	regulator of ribonuclease, putative, expressed	regulator of ribonuclease, putative, expressed
26.1	misc.cytochrome P450	LOC_Os09g23820	2.326	cytochrome P450 72A1, putative, expressed	cytochrome P450 72A1, putative, expressed	CYP735A4, OsCYP735A4
26.1	misc.cytochrome P450	LOC_Os04g47250	1.048	cytochrome P450, putative, expressed	cytochrome P450, putative, expressed	CYP86A7-1
26.1	misc.cytochrome P450	LOC_Os12g25660	3.224	cytochrome P450, putative, expressed	cytochrome P450, putative, expressed	CYP94B5
26.1	misc.cytochrome P450	LOC_Os05g31740	3.255	cytochrome P450 86A2, putative, expressed	cytochrome P450 86A2, putative, expressed	CYP94E3
26.1	misc.cytochrome P450	LOC_Os03g04530	6.639	cytochrome P450, putative, expressed	cytochrome P450, putative, expressed	CYP96B6
26.1	misc.cytochrome P450	LOC_Os05g08850	3.005	cytochrome P450, putative, expressed	cytochrome P450, putative, expressed	CYP96D2
26.1	misc.cytochrome P450	LOC_Os05g40384	2.897	cytochrome P450, putative, expressed	cytochrome P450, putative, expressed	EUI1 ,OsEUI
26.1	misc.cytochrome P450	LOC_Os11g29290	2.061	cytochrome P450, putative, expressed	cytochrome P450, putative, expressed	HAN1
26.1	misc.cytochrome P450	LOC_Os10g34480	1.372	cytochrome P450, putative, expressed	cytochrome P450, putative, expressed
26.1	misc.cytochrome P450	LOC_Os04g18380	1.506	cytochrome P450, putative, expressed	cytochrome P450, putative, expressed
26.1	misc.cytochrome P450	LOC_Os06g30640	1.59	cytochrome P450, putative, expressed	cytochrome P450, putative, expressed
26.1	misc.cytochrome P450	LOC_Os03g25150	1.636	transposon protein, putative, unclassified, expressed	transposon protein, putative, unclassified, expressed
26.1	misc.cytochrome P450	LOC_Os01g43700	1.708	cytochrome P450 72A1, putative, expressed	cytochrome P450 72A1, putative, expressed
26.1	misc.cytochrome P450	LOC_Os02g09290	1.717	cytochrome P450 71D10, putative, expressed	cytochrome P450 71D10, putative, expressed
26.1	misc.cytochrome P450	LOC_Os10g37110	1.733	transposon protein, putative, unclassified, expressed	transposon protein, putative, unclassified, expressed
26.1	misc.cytochrome P450	LOC_Os07g44160	1.864	retrotransposon protein, putative, unclassified, expressed	retrotransposon protein, putative, unclassified, expressed
26.1	misc.cytochrome P450	LOC_Os04g08828	2.406	cytochrome P450, putative, expressed	cytochrome P450, putative, expressed
26.1	misc.cytochrome P450	LOC_Os09g35940	2.442	cytochrome P450, putative, expressed	cytochrome P450, putative, expressed
26.1	misc.cytochrome P450	LOC_Os08g35510	2.509	cytochrome P450, putative, expressed	cytochrome P450, putative, expressed
26.1	misc.cytochrome P450	LOC_Os06g43320	2.613	cytochrome P450, putative, expressed	cytochrome P450, putative, expressed
26.1	misc.cytochrome P450	LOC_Os01g52790	2.695	cytochrome P450 72A1, putative, expressed	cytochrome P450 72A1, putative, expressed
26.1	misc.cytochrome P450	LOC_Os01g38110	2.822	cytochrome P450, putative, expressed	cytochrome P450, putative, expressed
26.1	misc.cytochrome P450	LOC_Os03g44740	2.947	cytochrome P450, putative, expressed	cytochrome P450, putative, expressed
26.1	misc.cytochrome P450	LOC_Os10g37070	3.213	cytochrome P450, putative, expressed	cytochrome P450, putative, expressed
26.1	misc.cytochrome P450	LOC_Os02g29720	3.234	cytochrome P450, putative, expressed	cytochrome P450, putative, expressed
26.1	misc.cytochrome P450	LOC_Os04g03890	3.234	cytochrome P450, putative, expressed	cytochrome P450, putative, expressed
26.1	misc.cytochrome P450	LOC_Os10g30410	3.329	cytochrome P450 71D7, putative, expressed	cytochrome P450 71D7, putative, expressed
26.1	misc.cytochrome P450	LOC_Os01g50530	3.376	cytochrome P450, putative, expressed	cytochrome P450, putative, expressed
26.1	misc.cytochrome P450	LOC_Os01g27890	3.549	cytochrome P450, putative, expressed	cytochrome P450, putative, expressed
26.1	misc.cytochrome P450	LOC_Os03g39690	3.553	cytochrome P450, putative, expressed	cytochrome P450, putative, expressed
26.1	misc.cytochrome P450	LOC_Os04g40460	3.776	cytochrome P450, putative, expressed	cytochrome P450, putative, expressed
26.1	misc.cytochrome P450	LOC_Os05g43910	3.992	cytochrome P450, putative, expressed	cytochrome P450, putative, expressed
26.1	misc.cytochrome P450	LOC_Os04g03870	4.087	cytochrome P450, putative, expressed	cytochrome P450, putative, expressed
26.1	misc.cytochrome P450	LOC_Os09g10340	6.842	cytochrome P450, putative, expressed	cytochrome P450, putative, expressed
26.1	misc.cytochrome P450	LOC_Os10g36848	2.502	cytochrome P450, putative, expressed	cytochrome P450, putative, expressed	OsCAld5H1|CYP84A5
26.1	misc.cytochrome P450	LOC_Os07g11739	3.071	cytochrome P450, putative, expressed	cytochrome P450, putative, expressed	Oscyp71Z2|CYP71Z2
26.1	misc.cytochrome P450	LOC_Os07g26870	1.647	cytochrome P450, putative, expressed	cytochrome P450, putative, expressed	OsCYP89G1
26.1	misc.cytochrome P450	LOC_Os03g02180	2.365	cytochrome P450, putative, expressed	cytochrome P450, putative, expressed	OsF5HL2
26.1	misc.cytochrome P450	LOC_Os01g50590	3.224	cytochrome P450, putative, expressed	cytochrome P450, putative, expressed	OsMAX1c, MAX1c, Os1500/CYP711A4, Os1500, CYP711A4, OsCYP711A4
26.1	misc.cytochrome P450	LOC_Os12g16720	1.556	cytochrome P450 71A1, putative, expressed	cytochrome P450 71A1, putative, expressed	OsSL|LLM1|ELL1
26.1	misc.cytochrome P450	LOC_Os01g50520	3.376	cytochrome P450 monooxygenase CYP711A12, putative, expressed	cytochrome P450 monooxygenase CYP711A12, putative, expressed	SLB1|OsMAX1
26.12	misc.peroxidases	LOC_Os03g32050	3.534	peroxidase precursor, putative, expressed	peroxidase precursor, putative, expressed
26.12	misc.peroxidases	LOC_Os02g14430	4.063	peroxidase precursor, putative, expressed	peroxidase precursor, putative, expressed	OsPrx30
26.12	misc.peroxidases	LOC_Os07g47990	2.374	peroxidase precursor, putative, expressed	peroxidase precursor, putative, expressed	prx109, POX-2
26.12	misc.peroxidases	LOC_Os08g02110	2.036	peroxidase precursor, putative, expressed	peroxidase precursor, putative, expressed	prx117
26.12	misc.peroxidases	LOC_Os09g32964	1.588	peroxidase precursor, putative, expressed	peroxidase precursor, putative, expressed	prx123
26.12	misc.peroxidases	LOC_Os11g43980	1.514	peroxidase precursor, putative, expressed	peroxidase precursor, putative, expressed	prx134
26.12	misc.peroxidases	LOC_Os12g08920	1.667	peroxidase precursor, putative, expressed	peroxidase precursor, putative, expressed	prx137
26.12	misc.peroxidases	LOC_Os02g06630	1.34	peroxidase precursor, putative, expressed	peroxidase precursor, putative, expressed	prx24
26.12	misc.peroxidases	LOC_Os02g50770	3.292	peroxidase precursor, putative, expressed	peroxidase precursor, putative, expressed	prx31
26.12	misc.peroxidases	LOC_Os02g58720	1.06	peroxidase precursor, putative, expressed	peroxidase precursor, putative, expressed	prx32
26.12	misc.peroxidases	LOC_Os06g20150	3.091	peroxidase precursor, putative, expressed	peroxidase precursor, putative, expressed	prx78, PRX78, OsPRX78
26.12	misc.peroxidases	LOC_Os06g32960	6.365	peroxidase precursor, putative, expressed	peroxidase precursor, putative, expressed	prx85
26.12	misc.peroxidases	LOC_Os06g48030	1.646	peroxidase precursor, putative, expressed	peroxidase precursor, putative, expressed	prx90
26.12	misc.peroxidases	LOC_Os07g01410	3.111	peroxidase precursor, putative, expressed	peroxidase precursor, putative, expressed	prx95, OsPRX95
26.13	misc.acid and other phosphatases	LOC_Os06g40500	1.197	expressed protein	expressed protein
26.13	misc.acid and other phosphatases	LOC_Os07g45370	2.016	expressed protein	expressed protein
26.13	misc.acid and other phosphatases	LOC_Os12g34360	2.084	expressed protein	expressed protein
26.13	misc.acid and other phosphatases	LOC_Os02g55270	2.334	NLI interacting factor-like phosphatase, putative, expressed	NLI interacting factor-like phosphatase, putative, expressed
26.13	misc.acid and other phosphatases	LOC_Os05g10210	5.564	HAD superfamily phosphatase, putative, expressed	HAD superfamily phosphatase, putative, expressed	OsVSP2
26.17	misc.dynamin	LOC_Os04g04060	1.015	dynamin family protein, putative, expressed	dynamin family protein, putative, expressed
26.18	misc.invertase/pectin methylesterase inhibitor family protein	LOC_Os10g10620	2.867	invertase/pectin methylesterase inhibitor family protein, putative, expressed	invertase/pectin methylesterase inhibitor family protein, putative, expressed
26.18	misc.invertase/pectin methylesterase inhibitor family protein	LOC_Os04g49730	3.527	invertase/pectin methylesterase inhibitor family protein, putative, expressed	invertase/pectin methylesterase inhibitor family protein, putative, expressed
26.19	misc.plastocyanin-like	LOC_Os01g54430	6.484	plastocyanin-like domain containing protein, putative, expressed	plastocyanin-like domain containing protein, putative, expressed	ENODL1
26.19	misc.plastocyanin-like	LOC_Os12g26880	2.026	plastocyanin-like domain containing protein, putative, expressed	plastocyanin-like domain containing protein, putative, expressed	ENODL24
26.2	misc.UDP glucosyl and glucoronyl transferases	LOC_Os02g51130	1.484	glycosyl transferase 8 domain containing protein, putative, expressed	glycosyl transferase 8 domain containing protein, putative, expressed	GAUT11
26.2	misc.UDP glucosyl and glucoronyl transferases	LOC_Os04g44354	1.006	UDP-glucoronosyl and UDP-glucosyl transferase domain containing protein, expressed	UDP-glucoronosyl and UDP-glucosyl transferase domain containing protein, expressed
26.2	misc.UDP glucosyl and glucoronyl transferases	LOC_Os11g38650	1.007	UDP-glucoronosyl/UDP-glucosyl transferase, putative, expressed	UDP-glucoronosyl/UDP-glucosyl transferase, putative, expressed
26.2	misc.UDP glucosyl and glucoronyl transferases	LOC_Os03g05180	1.236	expressed protein	expressed protein
26.2	misc.UDP glucosyl and glucoronyl transferases	LOC_Os02g09510	1.313	limonoid UDP-glucosyltransferase, putative, expressed	limonoid UDP-glucosyltransferase, putative, expressed
26.2	misc.UDP glucosyl and glucoronyl transferases	LOC_Os04g25370	1.622	cytokinin-O-glucosyltransferase 2, putative, expressed	cytokinin-O-glucosyltransferase 2, putative, expressed
26.2	misc.UDP glucosyl and glucoronyl transferases	LOC_Os01g50200	1.688	UDP-glucoronosyl and UDP-glucosyl transferase domain containing protein, expressed	UDP-glucoronosyl and UDP-glucosyl transferase domain containing protein, expressed
26.2	misc.UDP glucosyl and glucoronyl transferases	LOC_Os04g44240	2.015	cytokinin-O-glucosyltransferase 3, putative, expressed	cytokinin-O-glucosyltransferase 3, putative, expressed
26.2	misc.UDP glucosyl and glucoronyl transferases	LOC_Os01g08440	2.223	UDP-glucoronosyl and UDP-glucosyl transferase domain containing protein, expressed	UDP-glucoronosyl and UDP-glucosyl transferase domain containing protein, expressed
26.2	misc.UDP glucosyl and glucoronyl transferases	LOC_Os01g46430	2.317	glycosyl transferase, group 1 domain containing protein, expressed	glycosyl transferase, group 1 domain containing protein, expressed
26.2	misc.UDP glucosyl and glucoronyl transferases	LOC_Os06g08830	2.501	UDP-glucoronosyl and UDP-glucosyl transferase, putative, expressed	UDP-glucoronosyl and UDP-glucosyl transferase, putative, expressed
26.2	misc.UDP glucosyl and glucoronyl transferases	LOC_Os09g03140	2.529	cytokinin-O-glucosyltransferase 2, putative, expressed	cytokinin-O-glucosyltransferase 2, putative, expressed
26.2	misc.UDP glucosyl and glucoronyl transferases	LOC_Os06g09240	2.555	anthocyanidin 3-O-glucosyltransferase, putative, expressed	anthocyanidin 3-O-glucosyltransferase, putative, expressed
26.2	misc.UDP glucosyl and glucoronyl transferases	LOC_Os03g60960	2.802	cytokinin-N-glucosyltransferase 1, putative, expressed	cytokinin-N-glucosyltransferase 1, putative, expressed
26.2	misc.UDP glucosyl and glucoronyl transferases	LOC_Os07g13770	2.841	UDP-glucoronosyl and UDP-glucosyl transferase domain containing protein, expressed	UDP-glucoronosyl and UDP-glucosyl transferase domain containing protein, expressed
26.2	misc.UDP glucosyl and glucoronyl transferases	LOC_Os04g25440	3.09	cytokinin-O-glucosyltransferase 2, putative, expressed	cytokinin-O-glucosyltransferase 2, putative, expressed
26.2	misc.UDP glucosyl and glucoronyl transferases	LOC_Os06g39080	3.133	UDP-glucoronosyl and UDP-glucosyl transferase domain containing protein, expressed	UDP-glucoronosyl and UDP-glucosyl transferase domain containing protein, expressed
26.2	misc.UDP glucosyl and glucoronyl transferases	LOC_Os07g30690	3.465	indole-3-acetate beta-glucosyltransferase, putative, expressed	indole-3-acetate beta-glucosyltransferase, putative, expressed
26.2	misc.UDP glucosyl and glucoronyl transferases	LOC_Os03g24430	4.53	cytokinin-O-glucosyltransferase 3, putative, expressed	cytokinin-O-glucosyltransferase 3, putative, expressed
26.2	misc.UDP glucosyl and glucoronyl transferases	LOC_Os10g32080	5.06	xyloglucan galactosyltransferase KATAMARI1, putative, expressed	xyloglucan galactosyltransferase KATAMARI1, putative, expressed
26.2	misc.UDP glucosyl and glucoronyl transferases	LOC_Os07g13780	6.167	cytokinin-O-glucosyltransferase 2, putative, expressed	cytokinin-O-glucosyltransferase 2, putative, expressed
26.2	misc.UDP glucosyl and glucoronyl transferases	LOC_Os03g48740	2.301	indole-3-acetate beta-glucosyltransferase, putative, expressed	indole-3-acetate beta-glucosyltransferase, putative, expressed	OsIAAGLU|OsIAGT1
26.2	misc.UDP glucosyl and glucoronyl transferases	LOC_Os03g62480	3.355	anthocyanidin 5,3-O-glucosyltransferase, putative, expressed	anthocyanidin 5,3-O-glucosyltransferase, putative, expressed	OsUGT706C2
26.2	misc.UDP glucosyl and glucoronyl transferases	LOC_Os11g26950	1.276	UDP-glucoronosyl and UDP-glucosyl transferase domain containing protein, expressed	UDP-glucoronosyl and UDP-glucosyl transferase domain containing protein, expressed	UGT
26.2	misc.UDP glucosyl and glucoronyl transferases	LOC_Os07g30760	4.71	UDP-glucoronosyl and UDP-glucosyl transferase domain containing protein, expressed	UDP-glucoronosyl and UDP-glucosyl transferase domain containing protein, expressed	UGT709A4
26.21	misc.protease inhibitor/seed storage/lipid transfer protein (LTP) family protein	LOC_Os05g47700	1.016	LTPL152 - Protease inhibitor/seed storage/LTP family protein precursor, expressed	LTPL152 - Protease inhibitor/seed storage/LTP family protein precursor, expressed
26.21	misc.protease inhibitor/seed storage/lipid transfer protein (LTP) family protein	LOC_Os12g02300	1.065	LTPL26 - Protease inhibitor/seed storage/LTP family protein precursor, expressed	LTPL26 - Protease inhibitor/seed storage/LTP family protein precursor, expressed
26.21	misc.protease inhibitor/seed storage/lipid transfer protein (LTP) family protein	LOC_Os06g47200	1.414	LTPL85 - Protease inhibitor/seed storage/LTP family protein precursor, expressed	LTPL85 - Protease inhibitor/seed storage/LTP family protein precursor, expressed
26.21	misc.protease inhibitor/seed storage/lipid transfer protein (LTP) family protein	LOC_Os07g09970	1.461	LTPL84 - Protease inhibitor/seed storage/LTP family protein precursor, expressed	LTPL84 - Protease inhibitor/seed storage/LTP family protein precursor, expressed
26.21	misc.protease inhibitor/seed storage/lipid transfer protein (LTP) family protein	LOC_Os11g02369	2.433	LTPL7 - Protease inhibitor/seed storage/LTP family protein precursor, expressed	LTPL7 - Protease inhibitor/seed storage/LTP family protein precursor, expressed
26.21	misc.protease inhibitor/seed storage/lipid transfer protein (LTP) family protein	LOC_Os04g33920	3.094	LTPL102 - Protease inhibitor/seed storage/LTP family protein precursor, expressed	LTPL102 - Protease inhibitor/seed storage/LTP family protein precursor, expressed
26.21	misc.protease inhibitor/seed storage/lipid transfer protein (LTP) family protein	LOC_Os10g36160	2.242	LTPL159 - Protease inhibitor/seed storage/LTP family protein precursor, expressed	LTPL159 - Protease inhibitor/seed storage/LTP family protein precursor, expressed	OsLTPL159
26.21	misc.protease inhibitor/seed storage/lipid transfer protein (LTP) family protein	LOC_Os03g01320	1.09	LTPL116 - Protease inhibitor/seed storage/LTP family protein precursor, expressed	LTPL116 - Protease inhibitor/seed storage/LTP family protein precursor, expressed	qLTG3-1
26.21	misc.protease inhibitor/seed storage/lipid transfer protein (LTP) family protein	LOC_Os09g35700	2.609	LTPL45 - Protease inhibitor/seed storage/LTP family protein precursor, expressed	LTPL45 - Protease inhibitor/seed storage/LTP family protein precursor, expressed	YY1|OsLTPc2|LTPL45
26.22	misc.short chain dehydrogenase/reductase (SDR)	LOC_Os06g19590	1.682	estradiol 17-beta-dehydrogenase 12, putative, expressed	estradiol 17-beta-dehydrogenase 12, putative, expressed
26.22	misc.short chain dehydrogenase/reductase (SDR)	LOC_Os05g04870	2.47	oxidoreductase, short chain dehydrogenase/reductase family protein, putative, expressed	oxidoreductase, short chain dehydrogenase/reductase family protein, putative, expressed
26.22	misc.short chain dehydrogenase/reductase (SDR)	LOC_Os10g31780	2.572	oxidoreductase, short chain dehydrogenase/reductase family domain containing protein, expressed	oxidoreductase, short chain dehydrogenase/reductase family domain containing protein, expressed
26.22	misc.short chain dehydrogenase/reductase (SDR)	LOC_Os06g19540	2.639	oxidoreductase, short chain dehydrogenase/reductase family domain containing protein, expressed	oxidoreductase, short chain dehydrogenase/reductase family domain containing protein, expressed
26.22	misc.short chain dehydrogenase/reductase (SDR)	LOC_Os07g46870	2.879	sex determination protein tasselseed-2, putative, expressed	sex determination protein tasselseed-2, putative, expressed
26.22	misc.short chain dehydrogenase/reductase (SDR)	LOC_Os12g16010	3.349	sex determination protein tasselseed-2, putative, expressed	sex determination protein tasselseed-2, putative, expressed
26.22	misc.short chain dehydrogenase/reductase (SDR)	LOC_Os04g32080	3.515	11-beta-hydroxysteroid dehydrogenase, putative, expressed	11-beta-hydroxysteroid dehydrogenase, putative, expressed
26.24	misc.GCN5-related N-acetyltransferase	LOC_Os02g48650	1.601	acetyltransferase, GNAT family, putative, expressed	acetyltransferase, GNAT family, putative, expressed
26.24	misc.GCN5-related N-acetyltransferase	LOC_Os03g58020	3.42	acetyltransferase, GNAT family, putative, expressed	acetyltransferase, GNAT family, putative, expressed
26.24	misc.GCN5-related N-acetyltransferase	LOC_Os06g44100	1.394	HLS, putative, expressed	HLS, putative, expressed	OsglHAT1|GW6a
26.25	misc.sulfotransferase	LOC_Os11g30810	2.311	sulfotransferase domain containing protein, expressed	sulfotransferase domain containing protein, expressed
26.25	misc.sulfotransferase	LOC_Os09g38239	3.374	sulfotransferase domain containing protein, expressed	sulfotransferase domain containing protein, expressed
26.27	misc.calcineurin-like phosphoesterase family protein	LOC_Os12g44030	1.406	purple acid phosphatase precursor, putative, expressed	purple acid phosphatase precursor, putative, expressed
26.27	misc.calcineurin-like phosphoesterase family protein	LOC_Os10g25430	1.419	Ser/Thr protein phosphatase family protein, putative, expressed	Ser/Thr protein phosphatase family protein, putative, expressed
26.27	misc.calcineurin-like phosphoesterase family protein	LOC_Os04g11350	3.034	retrotransposon protein, putative, unclassified, expressed	retrotransposon protein, putative, unclassified, expressed
26.28	misc.GDSL-motif lipase	LOC_Os11g31940	6.348	GDSL-like lipase/acylhydrolase, putative, expressed	GDSL-like lipase/acylhydrolase, putative, expressed	GELP111
26.28	misc.GDSL-motif lipase	LOC_Os06g36520	1.13	GDSL-like lipase/acylhydrolase, putative, expressed	GDSL-like lipase/acylhydrolase, putative, expressed	GELP86
26.28	misc.GDSL-motif lipase	LOC_Os07g44780	1.567	GDSL-like lipase/acylhydrolase, putative, expressed	GDSL-like lipase/acylhydrolase, putative, expressed	GELP93
26.28	misc.GDSL-motif lipase	LOC_Os09g07290	6.552	GDSL-like lipase/acylhydrolase, putative, expressed	GDSL-like lipase/acylhydrolase, putative, expressed	GELP99
26.28	misc.GDSL-motif lipase	LOC_Os02g50690	1.481	GDSL-like lipase/acylhydrolase, putative, expressed	GDSL-like lipase/acylhydrolase, putative, expressed
26.28	misc.GDSL-motif lipase	LOC_Os01g52770	1.671	GDSL-like lipase/acylhydrolase, putative, expressed	GDSL-like lipase/acylhydrolase, putative, expressed
26.28	misc.GDSL-motif lipase	LOC_Os02g57110	2.617	GDSL-like lipase/acylhydrolase, putative, expressed	GDSL-like lipase/acylhydrolase, putative, expressed
26.28	misc.GDSL-motif lipase	LOC_Os01g12381	2.896	GDSL-like lipase/acylhydrolase, putative, expressed	GDSL-like lipase/acylhydrolase, putative, expressed
26.28	misc.GDSL-motif lipase	LOC_Os04g47390	3.091	GDSL-like lipase/acylhydrolase, putative, expressed	GDSL-like lipase/acylhydrolase, putative, expressed
26.28	misc.GDSL-motif lipase	LOC_Os02g09610	3.158	GDSL-like lipase/acylhydrolase, putative, expressed	GDSL-like lipase/acylhydrolase, putative, expressed
26.28	misc.GDSL-motif lipase	LOC_Os06g03890	2.988	alpha-L-fucosidase 3 precursor, putative, expressed	alpha-L-fucosidase 3 precursor, putative, expressed	OsGLIP1
26.28	misc.GDSL-motif lipase	LOC_Os06g03900	2.988	esterase precursor, putative, expressed	esterase precursor, putative, expressed	OsGLIP1
26.3	misc.gluco-. galacto- and mannosidases	LOC_Os05g30300	2.995	Os5bglu21 - beta-glucosidase homologue, similar to G. max isohydroxyurate hydrolase, expressed	Os5bglu21 - beta-glucosidase homologue, similar to G. max isohydroxyurate hydrolase, expressed
26.4	misc.beta 1.3 glucan hydrolases	LOC_Os01g14140	1.185	X8 domain containing protein, expressed	X8 domain containing protein, expressed
26.4	misc.beta 1.3 glucan hydrolases	LOC_Os03g61780	1.368	glucan endo-1,3-beta-glucosidase-related, putative, expressed	glucan endo-1,3-beta-glucosidase-related, putative, expressed
26.6	misc.O-methyl transferases	LOC_Os07g47550	4.105	glucosyltransferase, putative, expressed	glucosyltransferase, putative, expressed
26.6	misc.O-methyl transferases	LOC_Os12g13810	3.849	caffeic acid 3-O-methyltransferase, putative, expressed	caffeic acid 3-O-methyltransferase, putative, expressed	NOMT
26.6	misc.O-methyl transferases	LOC_Os12g13800	3.849	O-methyltransferase, putative, expressed	O-methyltransferase, putative, expressed	OsNOMT
26.7	misc.oxidases - copper. flavone etc	LOC_Os02g37990	3.967	histamine oxidase, putative	histamine oxidase, putative	DAO5
26.7	misc.oxidases - copper. flavone etc	LOC_Os02g38010	3.967	copper methylamine oxidase precursor, putative, expressed	copper methylamine oxidase precursor, putative, expressed	DAO5
26.7	misc.oxidases - copper. flavone etc	LOC_Os01g03530	2.736	multicopper oxidase domain containing protein, expressed	multicopper oxidase domain containing protein, expressed	LPR1
26.7	misc.oxidases - copper. flavone etc	LOC_Os07g09630	1.8	oxidoreductase, putative, expressed	oxidoreductase, putative, expressed
26.7	misc.oxidases - copper. flavone etc	LOC_Os09g32620	1.957	dehydrogenase, putative, expressed	dehydrogenase, putative, expressed
26.7	misc.oxidases - copper. flavone etc	LOC_Os08g02230	2.355	FAD-binding and arabino-lactone oxidase domains containing protein, putative, expressed	FAD-binding and arabino-lactone oxidase domains containing protein, putative, expressed
26.7	misc.oxidases - copper. flavone etc	LOC_Os01g60080	2.367	monocopper oxidase, putative, expressed	monocopper oxidase, putative, expressed
26.7	misc.oxidases - copper. flavone etc	LOC_Os08g40720	2.523	FAD-binding and arabino-lactone oxidase domains containing protein, putative, expressed	FAD-binding and arabino-lactone oxidase domains containing protein, putative, expressed
26.7	misc.oxidases - copper. flavone etc	LOC_Os05g40740	2.66	monocopper oxidase, putative, expressed	monocopper oxidase, putative, expressed
26.7	misc.oxidases - copper. flavone etc	LOC_Os01g51320	1.205	peroxisomal N-acetyl-spermine/spermidine oxidase precursor, putative, expressed	peroxisomal N-acetyl-spermine/spermidine oxidase precursor, putative, expressed	OsPAO1|PAO1
26.7	misc.oxidases - copper. flavone etc	LOC_Os07g25540	2.583	flavin monooxygenase, putative, expressed	flavin monooxygenase, putative, expressed	OsYUCCA6|OsYUC6
26.7	misc.oxidases - copper. flavone etc	LOC_Os04g03980	1.563	flavin monooxygenase, putative, expressed	flavin monooxygenase, putative, expressed	OsYUCCA7
26.7	misc.oxidases - copper. flavone etc	LOC_Os08g44590	3.222	gibberellin 20 oxidase 2, putative, expressed	gibberellin 20 oxidase 2, putative, expressed	SLC1
26.7	misc.oxidases - copper. flavone etc	LOC_Os07g01440	2.617	plastocyanin-like domain containing protein, putative, expressed	plastocyanin-like domain containing protein, putative, expressed	UCL20
26.8	misc.nitrilases. nitrile lyases	LOC_Os04g10410	2.158	amidase, putative, expressed	amidase, putative, expressed
26.8	misc.nitrilases. nitrile lyases	LOC_Os05g30770	2.168	esterase PIR7, putative, expressed	esterase PIR7, putative, expressed
26.8	misc.nitrilases. nitrile lyases	LOC_Os05g30780	2.168	esterase PIR7A, putative, expressed	esterase PIR7A, putative, expressed
26.8	misc.nitrilases. nitrile lyases	LOC_Os08g06190	2.514	berberine and berberine like domain containing protein, expressed	berberine and berberine like domain containing protein, expressed
26.8	misc.nitrilases. nitrile lyases	LOC_Os06g16030	2.842	amidase family protein, putative, expressed	amidase family protein, putative, expressed
26.8	misc.nitrilases. nitrile lyases	LOC_Os06g35630	2.89	reticuline oxidase-like protein precursor, putative, expressed	reticuline oxidase-like protein precursor, putative, expressed
26.8	misc.nitrilases. nitrile lyases	LOC_Os06g35590	3.119	reticuline oxidase-like protein precursor, putative, expressed	reticuline oxidase-like protein precursor, putative, expressed
26.8	misc.nitrilases. nitrile lyases	LOC_Os08g25490	3.733	berberine and berberine like domain containing protein, expressed	berberine and berberine like domain containing protein, expressed
26.9	misc.glutathione S transferases	LOC_Os10g25590	4.022	glutathione S-transferase, putative, expressed	glutathione S-transferase, putative, expressed	GSTU34
26.9	misc.glutathione S transferases	LOC_Os01g49720	2.612	glutathione S-transferase, putative, expressed	glutathione S-transferase, putative, expressed	GSTU39
26.9	misc.glutathione S transferases	LOC_Os01g72170	2.33	glutathione S-transferase, putative, expressed	glutathione S-transferase, putative, expressed	GSTU42
26.9	misc.glutathione S transferases	LOC_Os01g72120	3.081	glutathione S-transferase, putative, expressed	glutathione S-transferase, putative, expressed	GSTU7
26.9	misc.glutathione S transferases	LOC_Os10g22310	2.923	glutathione S-transferase GST 26, putative, expressed	glutathione S-transferase GST 26, putative, expressed
27.2	RNA.transcription	LOC_Os07g32120	3.04	transcription initiation factor IIB, putative, expressed	transcription initiation factor IIB, putative, expressed
27.4	RNA.RNA binding	LOC_Os09g33460	1.057	double-stranded RNA binding motif containing protein, expressed	double-stranded RNA binding motif containing protein, expressed	DRB3
27.4	RNA.RNA binding	LOC_Os11g01020	2.51	RNA recognition motif containing protein, putative, expressed	RNA recognition motif containing protein, putative, expressed
28.1	DNA.synthesis/chromatin structure	LOC_Os02g33840	1.941	OsFBX52 - F-box domain containing protein, expressed	OsFBX52 - F-box domain containing protein, expressed	FBX52
28.1	DNA.synthesis/chromatin structure	LOC_Os01g71690	3.77	recA protein, expressed	recA protein, expressed	GNS2
28.1	DNA.synthesis/chromatin structure	LOC_Os07g45100	1.019	endonuclease/exonuclease/phosphatase family domain containing protein, expressed	endonuclease/exonuclease/phosphatase family domain containing protein, expressed
28.1	DNA.synthesis/chromatin structure	LOC_Os02g02150	1.786	ATP-dependent helicase HRQ1, putative, expressed	ATP-dependent helicase HRQ1, putative, expressed
28.1	DNA.synthesis/chromatin structure	LOC_Os04g49340	6.422	tRNA-splicing endonuclease positive effector-related, putative, expressed	tRNA-splicing endonuclease positive effector-related, putative, expressed
28.1	DNA.synthesis/chromatin structure	LOC_Os03g55200	1.05	ORC5 - Putative origin recognition complex subunit 5, expressed	ORC5 - Putative origin recognition complex subunit 5, expressed	OsORC5
28.1	DNA.synthesis/chromatin structure	LOC_Os06g11420	2.982	SKIP/SNW domain containing protein, expressed	SKIP/SNW domain containing protein, expressed	SKIPB
28.2	DNA.repair	LOC_Os02g29230	1.999	expressed protein	expressed protein
28.2	DNA.repair	LOC_Os06g12910	2.714	XPA-binding protein 2, putative, expressed	XPA-binding protein 2, putative, expressed
28.2	DNA.repair	LOC_Os09g25290	4.501	methyladenine glycosylase, putative, expressed	methyladenine glycosylase, putative, expressed
28.2	DNA.repair	LOC_Os08g38170	2.179	methyladenine glycosylase, putative, expressed	methyladenine glycosylase, putative, expressed	TagI
28.99	DNA.unspecified	LOC_Os10g26720	1.619	exonuclease, putative, expressed	exonuclease, putative, expressed
28.99	DNA.unspecified	LOC_Os01g53580	2.967	3-5 exonuclease domain-containing protein, putative, expressed	3-5 exonuclease domain-containing protein, putative, expressed
28.99	DNA.unspecified	LOC_Os06g28980	3.191	retrotransposon protein, putative, unclassified, expressed	retrotransposon protein, putative, unclassified, expressed
29.4	protein.postranslational modification	LOC_Os07g29330	1.785	serine/threonine-protein kinase CTR1, putative, expressed	serine/threonine-protein kinase CTR1, putative, expressed	ACTPK2
29.4	protein.postranslational modification	LOC_Os03g43440	2.451	CAMK_KIN1/SNF1/Nim1_like.17 - CAMK includes calcium/calmodulin depedent protein kinases, expressed	CAMK_KIN1/SNF1/Nim1_like.17 - CAMK includes calcium/calmodulin depedent protein kinases, expressed	CIPK07
29.4	protein.postranslational modification	LOC_Os05g11790	2.036	CAMK_KIN1/SNF1/Nim1_like.19 - CAMK includes calcium/calmodulin depedent protein kinases, expressed	CAMK_KIN1/SNF1/Nim1_like.19 - CAMK includes calcium/calmodulin depedent protein kinases, expressed	CIPK20
29.4	protein.postranslational modification	LOC_Os01g07360	1.073	KIP1, putative, expressed	KIP1, putative, expressed
29.4	protein.postranslational modification	LOC_Os10g30530	1.195	lectin-like receptor kinase, putative, expressed	lectin-like receptor kinase, putative, expressed
29.4	protein.postranslational modification	LOC_Os07g12480	1.404	receptor protein kinase, putative, expressed	receptor protein kinase, putative, expressed
29.4	protein.postranslational modification	LOC_Os01g59580	1.538	retrotransposon protein, putative, unclassified, expressed	retrotransposon protein, putative, unclassified, expressed
29.4	protein.postranslational modification	LOC_Os01g05744	1.597	expressed protein	expressed protein
29.4	protein.postranslational modification	LOC_Os12g37980	2.012	protein kinase domain containing protein, expressed	protein kinase domain containing protein, expressed
29.4	protein.postranslational modification	LOC_Os10g38960	2.467	lectin-like receptor kinase, putative, expressed	lectin-like receptor kinase, putative, expressed
29.4	protein.postranslational modification	LOC_Os07g36544	2.503	serine/threonine-protein kinase receptor precursor, putative, expressed	serine/threonine-protein kinase receptor precursor, putative, expressed
29.4	protein.postranslational modification	LOC_Os07g03780	2.573	lectin-like receptor kinase, putative, expressed	lectin-like receptor kinase, putative, expressed
29.4	protein.postranslational modification	LOC_Os05g44990	2.883	light repressible receptor protein kinase, putative, expressed	light repressible receptor protein kinase, putative, expressed
29.4	protein.postranslational modification	LOC_Os07g03820	2.988	lectin-like receptor kinase, putative, expressed	lectin-like receptor kinase, putative, expressed
29.4	protein.postranslational modification	LOC_Os04g54180	3.533	serine/threonine-protein kinase receptor precursor, putative, expressed	serine/threonine-protein kinase receptor precursor, putative, expressed
29.4	protein.postranslational modification	LOC_Os12g15550	3.722	S-locus-specific glycoprotein S13 precursor, putative, expressed	S-locus-specific glycoprotein S13 precursor, putative, expressed
29.4	protein.postranslational modification	LOC_Os09g37834	4.912	serine/threonine-protein kinase receptor precursor, putative, expressed	serine/threonine-protein kinase receptor precursor, putative, expressed
29.4	protein.postranslational modification	LOC_Os05g44970	5.797	senescence-induced receptor-like serine/threonine-protein kinase precursor, putative, expressed	senescence-induced receptor-like serine/threonine-protein kinase precursor, putative, expressed
29.4	protein.postranslational modification	LOC_Os06g41560	1.972	receptor-like protein kinase, putative, expressed	receptor-like protein kinase, putative, expressed	OsLecRK paralog
29.4	protein.postranslational modification	LOC_Os08g35440	2.448	Ser/Thr protein phosphatase family protein, putative, expressed	Ser/Thr protein phosphatase family protein, putative, expressed	OsPP101
29.4	protein.postranslational modification	LOC_Os01g73370	2.108	S-locus lectin protein kinase family protein, putative, expressed	S-locus lectin protein kinase family protein, putative, expressed	RLCK56
29.4	protein.postranslational modification	LOC_Os01g73390	2.108	expressed protein	expressed protein	RLCK56
29.5	protein.degradation	LOC_Os03g27120	5.748	ICE-like protease p20 domain containing protein, putative, expressed	ICE-like protease p20 domain containing protein, putative, expressed	MC1
29.5	protein.degradation	LOC_Os11g04010	3.18	ICE-like protease p20 domain containing protein, putative, expressed	ICE-like protease p20 domain containing protein, putative, expressed	MC7
29.5	protein.degradation	LOC_Os02g42800	3.891	expressed protein	expressed protein
29.6	protein.folding	LOC_Os03g50250	1.633	DnaK family protein, putative, expressed	DnaK family protein, putative, expressed	OsBiP2|Bip2
29.6	protein.folding	LOC_Os05g35400	3.195	DnaK family protein, putative, expressed	DnaK family protein, putative, expressed	OsBiP4
29.6	protein.folding	LOC_Os08g09770	5.81	DnaK family protein, putative, expressed	DnaK family protein, putative, expressed	OsBiP5
29.6	protein.folding	LOC_Os03g16880	2.474	DnaK family protein, putative, expressed	DnaK family protein, putative, expressed	OsHSP70, hsp70
29.7	protein.glycosylation	LOC_Os07g38790	4.947	beta-hexosaminidase precursor, putative, expressed	beta-hexosaminidase precursor, putative, expressed
30.11	signalling.light	LOC_Os09g09370	2.127	BTBN18 - Bric-a-Brac, Tramtrack, Broad Complex BTB domain with non-phototropic hypocotyl 3 NPH3 domain, expressed	BTBN18 - Bric-a-Brac, Tramtrack, Broad Complex BTB domain with non-phototropic hypocotyl 3 NPH3 domain, expressed	BTBN18
30.11	signalling.light	LOC_Os06g49550	1.274	transposon protein, putative, unclassified, expressed	transposon protein, putative, unclassified, expressed
30.11	signalling.light	LOC_Os05g08530	1.365	phototropic-responsive NPH3 family protein, putative, expressed	phototropic-responsive NPH3 family protein, putative, expressed
30.11	signalling.light	LOC_Os05g39790	1.897	transposon protein, putative, unclassified, expressed	transposon protein, putative, unclassified, expressed
30.11	signalling.light	LOC_Os07g39530	3.224	BTBN16 - Bric-a-Brac, Tramtrack, Broad Complex BTB domain with non-phototropic hypocotyl 3 NPH3 domain, expressed	BTBN16 - Bric-a-Brac, Tramtrack, Broad Complex BTB domain with non-phototropic hypocotyl 3 NPH3 domain, expressed
30.11	signalling.light	LOC_Os04g23890	1.436	AGC_PVPK_like_kin82y.10 - ACG kinases include homologs to PKA, PKG and PKC, expressed	AGC_PVPK_like_kin82y.10 - ACG kinases include homologs to PKA, PKG and PKC, expressed	OsNPH1b
30.2	signalling.receptor kinases	LOC_Os01g02700	1.287	protein kinase domain containing protein, expressed	protein kinase domain containing protein, expressed
30.2	signalling.receptor kinases	LOC_Os11g42450	1.694	leucine-rich repeat family protein, putative, expressed	leucine-rich repeat family protein, putative, expressed
30.2	signalling.receptor kinases	LOC_Os08g24770	1.82	protein kinase, putative, expressed	protein kinase, putative, expressed
30.2	signalling.receptor kinases	LOC_Os01g04440	2.445	expressed protein	expressed protein
30.2	signalling.receptor kinases	LOC_Os01g02730	3.354	TAK14, putative, expressed	TAK14, putative, expressed
30.2	signalling.receptor kinases	LOC_Os05g41230	6.099	BRASSINOSTEROID INSENSITIVE 1-associated receptor kinase 1 precursor, putative, expressed	BRASSINOSTEROID INSENSITIVE 1-associated receptor kinase 1 precursor, putative, expressed
30.3	signalling.calcium	LOC_Os01g32120	2.334	OsCML11 - Calmodulin-related calcium sensor protein, expressed	OsCML11 - Calmodulin-related calcium sensor protein, expressed	CML11
30.3	signalling.calcium	LOC_Os01g47040	1.18	C2 domain containing protein, putative, expressed	C2 domain containing protein, putative, expressed
30.3	signalling.calcium	LOC_Os03g23960	1.193	IQ calmodulin-binding motif family protein, putative, expressed	IQ calmodulin-binding motif family protein, putative, expressed
30.3	signalling.calcium	LOC_Os12g41160	1.758	IQ calmodulin-binding motif family protein, putative, expressed	IQ calmodulin-binding motif family protein, putative, expressed
30.3	signalling.calcium	LOC_Os07g47400	1.867	SRC2 protein, putative, expressed	SRC2 protein, putative, expressed
30.3	signalling.calcium	LOC_Os03g43580	2.947	IQ calmodulin-binding motif family protein, putative, expressed	IQ calmodulin-binding motif family protein, putative, expressed
30.3	signalling.calcium	LOC_Os07g47390	3.579	C2 domain containing protein, putative, expressed	C2 domain containing protein, putative, expressed
30.3	signalling.calcium	LOC_Os05g06920	3.586	relA-SpoT like protein RSH4, putative, expressed	relA-SpoT like protein RSH4, putative, expressed
30.3	signalling.calcium	LOC_Os03g14700	2.075	C2 domain containing protein, expressed	C2 domain containing protein, expressed	NTMC2T4.2
30.3	signalling.calcium	LOC_Os03g48270	1.734	CAMK_CAMK_like.21 - CAMK includes calcium/calmodulin depedent protein kinases, expressed	CAMK_CAMK_like.21 - CAMK includes calcium/calmodulin depedent protein kinases, expressed	OsCPK9
30.3	signalling.calcium	LOC_Os05g06940	3.563	relA-SpoT like protein RSH4, putative, expressed	relA-SpoT like protein RSH4, putative, expressed	OsCRSH3
30.4	signalling.phosphinositides	LOC_Os05g51230	3.09	phosphatidylinositol 3- and 4-kinase family protein, putative, expressed	phosphatidylinositol 3- and 4-kinase family protein, putative, expressed
30.5	signalling.G-proteins	LOC_Os06g13140	1.729	WD domain, G-beta repeat domain containing protein, expressed	WD domain, G-beta repeat domain containing protein, expressed
30.5	signalling.G-proteins	LOC_Os09g31120	2.22	pirin, putative, expressed	pirin, putative, expressed
30.5	signalling.G-proteins	LOC_Os11g08400	2.774	expressed protein	expressed protein
30.5	signalling.G-proteins	LOC_Os03g09140	2.359	ras-related protein, putative, expressed	ras-related protein, putative, expressed	OsRab6a
30.5	signalling.G-proteins	LOC_Os01g71780	1.013	WD domain, G-beta repeat domain containing protein, expressed	WD domain, G-beta repeat domain containing protein, expressed	OsWD40-31
30.6	signalling.MAP kinases	LOC_Os07g02780	3.02	STE_MEKK_ste11_MAP3K.20 - STE kinases include homologs to sterile 7, sterile 11 and sterile 20 from yeast, expressed	STE_MEKK_ste11_MAP3K.20 - STE kinases include homologs to sterile 7, sterile 11 and sterile 20 from yeast, expressed	MAPKKK11
30.6	signalling.MAP kinases	LOC_Os02g46760	1.684	STE_MEK_ste7_MAP2K.4 - STE kinases include homologs to sterile 7, sterile 11 and sterile 20 from yeast, expressed	STE_MEK_ste7_MAP2K.4 - STE kinases include homologs to sterile 7, sterile 11 and sterile 20 from yeast, expressed	MITOGEN-ACTIVATED PROTEIN KINASE KINASE 10-1 (MKK10-1)
30.6	signalling.MAP kinases	LOC_Os06g36030	1.863	SWIM zinc finger family protein, expressed	SWIM zinc finger family protein, expressed
30.99	signalling.unspecified	LOC_Os04g47320	2.487	uncharacterized mscS family protein, putative, expressed	uncharacterized mscS family protein, putative, expressed
31.1	cell.organisation	LOC_Os03g11970	1.112	tubulin/FtsZ domain containing protein, putative, expressed	tubulin/FtsZ domain containing protein, putative, expressed
31.1	cell.organisation	LOC_Os12g06660	1.486	actin, putative, expressed	actin, putative, expressed
31.1	cell.organisation	LOC_Os07g09530	1.492	ankyrin repeat family protein, putative, expressed	ankyrin repeat family protein, putative, expressed
31.1	cell.organisation	LOC_Os05g36290	1.659	actin, putative, expressed	actin, putative, expressed
31.1	cell.organisation	LOC_Os02g03400	2.616	microtubule associated protein, putative, expressed	microtubule associated protein, putative, expressed
31.1	cell.organisation	LOC_Os04g45210	2.672	peroxisomal biogenesis factor 11, putative, expressed	peroxisomal biogenesis factor 11, putative, expressed
31.1	cell.organisation	LOC_Os07g09520	2.818	expressed protein	expressed protein
31.1	cell.organisation	LOC_Os09g16550	3.169	ankyrin repeat family protein, putative, expressed	ankyrin repeat family protein, putative, expressed
31.1	cell.organisation	LOC_Os03g45920	1.827	tubulin/FtsZ domain containing protein, putative, expressed	tubulin/FtsZ domain containing protein, putative, expressed	OsTUB8
31.2	cell.division	LOC_Os01g63710	1.51	CDC6 - Putative DNA replication initiation protein, expressed	CDC6 - Putative DNA replication initiation protein, expressed	CDC6
31.2	cell.division	LOC_Os08g31870	2.346	cell division cycle protein 48, putative, expressed	cell division cycle protein 48, putative, expressed
31.3	cell.cycle	LOC_Os11g47950	5.383	cyclin, putative, expressed	cyclin, putative, expressed	Cyclin-D7-1 (CYCD7;1)
31.3	cell.cycle	LOC_Os10g41430	2.697	cyclin, putative, expressed	cyclin, putative, expressed	CYCU4;1|OsCYCP4;1
31.3	cell.cycle	LOC_Os10g18150	3.283	crooked neck, putative, expressed	crooked neck, putative, expressed
31.4	cell.vesicle transport	LOC_Os01g68890	1.13	P21-Rho-binding domain containing protein, putative, expressed	P21-Rho-binding domain containing protein, putative, expressed
31.4	cell.vesicle transport	LOC_Os01g10010	1.319	prenylated rab acceptor, putative, expressed	prenylated rab acceptor, putative, expressed
31.4	cell.vesicle transport	LOC_Os12g06840	1.635	ATEXO70C2, putative, expressed	ATEXO70C2, putative, expressed
31.4	cell.vesicle transport	LOC_Os05g11120	1.913	prenylated rab acceptor, putative, expressed	prenylated rab acceptor, putative, expressed
31.4	cell.vesicle transport	LOC_Os08g41820	1.921	exo70 exocyst complex subunit domain containing protein, expressed	exo70 exocyst complex subunit domain containing protein, expressed
31.4	cell.vesicle transport	LOC_Os01g55799	2.477	exo70 exocyst complex subunit domain containing protein, expressed	exo70 exocyst complex subunit domain containing protein, expressed
31.4	cell.vesicle transport	LOC_Os04g55200	3.198	coatomer subunit epsilon, putative, expressed	coatomer subunit epsilon, putative, expressed
31.4	cell.vesicle transport	LOC_Os09g19550	1.921	SNARE domain containing protein, putative, expressed	SNARE domain containing protein, putative, expressed	OsSTA223, STA223
31.4	cell.vesicle transport	LOC_Os02g11890	1.514	syntaxin-related protein, putative, expressed	syntaxin-related protein, putative, expressed	SYP125
31.5	cell.cell death	LOC_Os06g07770	2.122	expressed protein	expressed protein
33.1	development.storage proteins	LOC_Os03g21790	5.905	cupin domain containing protein, expressed	cupin domain containing protein, expressed	CDP3.2
33.1	development.storage proteins	LOC_Os03g46100	4.9	cupin domain containing protein, expressed	cupin domain containing protein, expressed	FLOC1
33.1	development.storage proteins	LOC_Os02g14600	6.279	glutelin, putative, expressed	glutelin, putative, expressed
33.1	development.storage proteins	LOC_Os08g03410	2.608	glutelin, putative, expressed	glutelin, putative, expressed	OsEnS-115
33.2	development.late embryogenesis abundant	LOC_Os01g13340	1.496	harpin-induced protein 1 domain containing protein, expressed	harpin-induced protein 1 domain containing protein, expressed
33.2	development.late embryogenesis abundant	LOC_Os03g53610	3.657	late embryogenesis abundant protein D-34, putative, expressed	late embryogenesis abundant protein D-34, putative, expressed
33.2	development.late embryogenesis abundant	LOC_Os05g40400	6.639	harpin-induced protein 1 domain containing protein, expressed	harpin-induced protein 1 domain containing protein, expressed
33.2	development.late embryogenesis abundant	LOC_Os04g35490	4.113	expressed protein	expressed protein	OsEnS-66
33.3	development.squamosa promoter binding like (SPL)	LOC_Os11g30370	1.064	OsSPL19 - SBP-box gene family member, expressed	OsSPL19 - SBP-box gene family member, expressed
33.3	development.squamosa promoter binding like (SPL)	LOC_Os02g08070	1.281	OsSPL5 - SBP-box gene family member, expressed	OsSPL5 - SBP-box gene family member, expressed
33.3	development.squamosa promoter binding like (SPL)	LOC_Os09g32944	1.234	OsSPL18 - SBP-box gene family member, expressed	OsSPL18 - SBP-box gene family member, expressed	OsSPL18
33.3	development.squamosa promoter binding like (SPL)	LOC_Os04g46580	1.023	OsSPL7 - SBP-box gene family member, expressed	OsSPL7 - SBP-box gene family member, expressed	OsSPL7
33.99	development.unspecified	LOC_Os03g46325	1.004	pattern formation protein, putative, expressed	pattern formation protein, putative, expressed
33.99	development.unspecified	LOC_Os12g44070	1.188	nodulin, putative, expressed	nodulin, putative, expressed
33.99	development.unspecified	LOC_Os02g52930	1.784	integral membrane protein DUF6 containing protein, expressed	integral membrane protein DUF6 containing protein, expressed
33.99	development.unspecified	LOC_Os07g31430	1.896	phosphate-induced protein 1 conserved region domain containing protein, expressed	phosphate-induced protein 1 conserved region domain containing protein, expressed
33.99	development.unspecified	LOC_Os10g08850	2.891	nodulin, putative, expressed	nodulin, putative, expressed
33.99	development.unspecified	LOC_Os03g58580	2.957	nodulin, putative, expressed	nodulin, putative, expressed
33.99	development.unspecified	LOC_Os05g31380	3.16	GRAS family transcription factor containing protein, expressed	GRAS family transcription factor containing protein, expressed
33.99	development.unspecified	LOC_Os12g29950	3.198	nodulin, putative, expressed	nodulin, putative, expressed
33.99	development.unspecified	LOC_Os09g35780	3.204	BAP2, putative, expressed	BAP2, putative, expressed
33.99	development.unspecified	LOC_Os03g05530	3.251	nodulin, putative, expressed	nodulin, putative, expressed
33.99	development.unspecified	LOC_Os07g41050	4.214	NAD dependent epimerase/dehydratase family protein, putative, expressed	NAD dependent epimerase/dehydratase family protein, putative, expressed
33.99	development.unspecified	LOC_Os02g02310	5.125	auxin-induced protein 5NG4, putative, expressed	auxin-induced protein 5NG4, putative, expressed
33.99	development.unspecified	LOC_Os07g04720	5.525	expressed protein	expressed protein
33.99	development.unspecified	LOC_Os01g64450	6.575	harpin-induced protein 1 domain containing protein, expressed	harpin-induced protein 1 domain containing protein, expressed
33.99	development.unspecified	LOC_Os08g15450	6.583	nodulin, putative, expressed	nodulin, putative, expressed
33.99	development.unspecified	LOC_Os02g58670	1.214	bZIP transcription factor domain containing protein, expressed	bZIP transcription factor domain containing protein, expressed	OsbZIP24
33.99	development.unspecified	LOC_Os04g43170	2.647	caleosin related protein, putative, expressed	caleosin related protein, putative, expressed	OsEnS-68
33.99	development.unspecified	LOC_Os11g43740	2.962	OsMADS68 - MADS-box family gene with MIKC* type-box, expressed	OsMADS68 - MADS-box family gene with MIKC* type-box, expressed	OsMADS68
33.99	development.unspecified	LOC_Os03g15680	2.852	nodulation-signaling pathway 2 protein, putative, expressed	nodulation-signaling pathway 2 protein, putative, expressed	OsNSP2
33.99	development.unspecified	LOC_Os04g33870	1.078	DUF623 domain containing protein, expressed	DUF623 domain containing protein, expressed	OsOFP14
33.99	development.unspecified	LOC_Os05g36990	1.193	ATOFP18/OFP18, putative, expressed	ATOFP18/OFP18, putative, expressed	OsOFP14, OsOFP21
33.99	development.unspecified	LOC_Os03g03480	1.478	DUF623 domain containing protein, expressed	DUF623 domain containing protein, expressed	OsOFP21, OsOFP10
33.99	development.unspecified	LOC_Os05g44090	3.241	DUF623 domain containing protein, expressed	DUF623 domain containing protein, expressed	OsOFP25, OsOFP23
33.99	development.unspecified	LOC_Os02g45620	3.211	DUF623 domain containing protein, expressed	DUF623 domain containing protein, expressed	OsOFP6, OsOFP09
33.99	development.unspecified	LOC_Os03g22590	2.017	nodulin MtN3 family protein, putative, expressed	nodulin MtN3 family protein, putative, expressed	SWEET12
33.99	development.unspecified	LOC_Os07g30210	4.425	integral membrane protein DUF6 domain containing protein, expressed	integral membrane protein DUF6 domain containing protein, expressed	UMAMIT11
33.99	development.unspecified	LOC_Os10g14920	2.02	integral membrane protein DUF6 containing protein, expressed	integral membrane protein DUF6 containing protein, expressed	UMAMIT15
33.99	development.unspecified	LOC_Os01g19290	2.86	integral membrane protein DUF6 containing protein, expressed	integral membrane protein DUF6 containing protein, expressed	UMAMIT5
34	transport.	LOC_Os01g60780	2.442	solute carrier family 35 member E3, putative, expressed	solute carrier family 35 member E3, putative, expressed
34.1	transport.nucleotides	LOC_Os06g50180	1.157	DUF803 domain containing, putative, expressed	DUF803 domain containing, putative, expressed
34.1	transport.nucleotides	LOC_Os03g08880	6.544	purine permease, putative, expressed	purine permease, putative, expressed	OsPUP1
34.1	transport.nucleotides	LOC_Os04g49748	2.719	purine permease, putative, expressed	purine permease, putative, expressed	PUP6
34.12	transport.metal	LOC_Os02g58660	2.86	ATCHX15, putative, expressed	ATCHX15, putative, expressed	CHX1
34.12	transport.metal	LOC_Os05g31730	4	transporter, monovalent cation:proton antiporter-2 family, putative, expressed	transporter, monovalent cation:proton antiporter-2 family, putative, expressed	CHX11
34.12	transport.metal	LOC_Os09g37300	2.138	transporter, monovalent cation:proton antiporter-2 family, putative, expressed	transporter, monovalent cation:proton antiporter-2 family, putative, expressed	CHX3
34.12	transport.metal	LOC_Os12g02840	1.561	ATCHX, putative, expressed	ATCHX, putative, expressed
34.12	transport.metal	LOC_Os08g02450	1.776	ATCHX, putative, expressed	ATCHX, putative, expressed
34.12	transport.metal	LOC_Os05g02240	2.673	ATCHX20, putative, expressed	ATCHX20, putative, expressed
34.12	transport.metal	LOC_Os10g14050	3.389	expressed protein	expressed protein
34.12	transport.metal	LOC_Os12g42200	4.474	ATCHX, putative, expressed	ATCHX, putative, expressed
34.12	transport.metal	LOC_Os07g12890	3.587	metal cation transporter, putative, expressed	metal cation transporter, putative, expressed	OsZIP8
34.12	transport.metal	LOC_Os07g12900	2.136	cadmium/zinc-transporting ATPase, putative, expressed	cadmium/zinc-transporting ATPase, putative, expressed	qCdT7|OsHMA3
34.12	transport.metal	LOC_Os03g29850	1.866	metal cation transporter, putative, expressed	metal cation transporter, putative, expressed	ZIP2
34.13	transport.peptides and oligopeptides	LOC_Os04g36040	1.079	peptide transporter PTR2, putative, expressed	peptide transporter PTR2, putative, expressed
34.13	transport.peptides and oligopeptides	LOC_Os06g03560	1.295	oligopeptide transporter, putative, expressed	oligopeptide transporter, putative, expressed
34.13	transport.peptides and oligopeptides	LOC_Os01g65100	1.304	peptide transporter, putative, expressed	peptide transporter, putative, expressed
34.13	transport.peptides and oligopeptides	LOC_Os03g60850	1.505	peptide transporter PTR2, putative, expressed	peptide transporter PTR2, putative, expressed
34.13	transport.peptides and oligopeptides	LOC_Os01g55610	1.838	peptide transporter PTR2, putative, expressed	peptide transporter PTR2, putative, expressed
34.13	transport.peptides and oligopeptides	LOC_Os01g55600	2.101	peptide transporter PTR2, putative, expressed	peptide transporter PTR2, putative, expressed
34.13	transport.peptides and oligopeptides	LOC_Os05g34010	2.439	peptide transporter PTR2, putative, expressed	peptide transporter PTR2, putative, expressed
34.13	transport.peptides and oligopeptides	LOC_Os01g65190	2.573	POT domain containing peptide transporter, putative, expressed	POT domain containing peptide transporter, putative, expressed
34.13	transport.peptides and oligopeptides	LOC_Os06g21900	2.846	expressed protein	expressed protein
34.13	transport.peptides and oligopeptides	LOC_Os02g47090	2.566	peptide transporter PTR2, putative, expressed	peptide transporter PTR2, putative, expressed	NPF7.2
34.13	transport.peptides and oligopeptides	LOC_Os01g65110	6.206	POT family protein, expressed	POT family protein, expressed	OsPOT, POT, OsIROPT1, IROPT1
34.13	transport.peptides and oligopeptides	LOC_Os06g49250	1.414	peptide transporter PTR2, putative, expressed	peptide transporter PTR2, putative, expressed	OsPTR9|OsNPF8.20
34.13	transport.peptides and oligopeptides	LOC_Os10g33210	1.599	peptide transporter PTR3-A, putative, expressed	peptide transporter PTR3-A, putative, expressed	PTR3
34.14	transport.unspecified cations	LOC_Os12g42910	1.272	sodium/calcium exchanger protein, putative, expressed	sodium/calcium exchanger protein, putative, expressed	CCX4
34.14	transport.unspecified cations	LOC_Os04g37580	2.401	cation transport regulator-like protein 1, putative, expressed	cation transport regulator-like protein 1, putative, expressed
34.14	transport.unspecified cations	LOC_Os09g31130	2.978	citrate transporter, putative, expressed	citrate transporter, putative, expressed
34.14	transport.unspecified cations	LOC_Os07g37530	3.223	organic cation transporter-related, putative, expressed	organic cation transporter-related, putative, expressed
34.15	transport.potassium	LOC_Os02g31910	2.048	potassium transporter, putative, expressed	potassium transporter, putative, expressed	HAK19
34.15	transport.potassium	LOC_Os02g31940	2.054	potassium transporter, putative, expressed	potassium transporter, putative, expressed	HAK20
34.15	transport.potassium	LOC_Os02g39910	1.851	B4-BTB1 - Bric-a-Brac, Tramtrack, Broad Complex BTB domain with B4 subfamily conserved sequence, expressed	B4-BTB1 - Bric-a-Brac, Tramtrack, Broad Complex BTB domain with B4 subfamily conserved sequence, expressed
34.15	transport.potassium	LOC_Os01g55200	3.243	potassium channel KAT1, putative, expressed	potassium channel KAT1, putative, expressed	OsKAT1
34.15	transport.potassium	LOC_Os07g07910	2.508	potassium channel AKT1, putative, expressed	potassium channel AKT1, putative, expressed	OsSTA191
34.16	transport.ABC transporters and multidrug resistance systems	LOC_Os03g12790	1.054	MATE efflux family protein, putative, expressed	MATE efflux family protein, putative, expressed
34.16	transport.ABC transporters and multidrug resistance systems	LOC_Os05g02890	1.434	white-brown complex homolog protein 16, putative, expressed	white-brown complex homolog protein 16, putative, expressed
34.16	transport.ABC transporters and multidrug resistance systems	LOC_Os03g08380	1.605	ABC transporter, ATP-binding protein, putative, expressed	ABC transporter, ATP-binding protein, putative, expressed
34.16	transport.ABC transporters and multidrug resistance systems	LOC_Os09g35600	1.861	MATE domain containing protein, expressed	MATE domain containing protein, expressed
34.16	transport.ABC transporters and multidrug resistance systems	LOC_Os05g31910	1.94	white-brown complex homolog protein 16, putative, expressed	white-brown complex homolog protein 16, putative, expressed
34.16	transport.ABC transporters and multidrug resistance systems	LOC_Os04g56330	2.152	ABC transporter, ATP-binding protein, putative, expressed	ABC transporter, ATP-binding protein, putative, expressed
34.16	transport.ABC transporters and multidrug resistance systems	LOC_Os12g22120	2.441	white-brown complex homolog protein 11, putative, expressed	white-brown complex homolog protein 11, putative, expressed
34.16	transport.ABC transporters and multidrug resistance systems	LOC_Os01g61940	2.411	white-brown complex homolog protein, putative, expressed	white-brown complex homolog protein, putative, expressed	OsABCG3
34.16	transport.ABC transporters and multidrug resistance systems	LOC_Os03g17350	2.87	white-brown complex homolog protein, putative, expressed	white-brown complex homolog protein, putative, expressed	Rcn1|OsABCG5
34.17	transport.peroxisomes	LOC_Os09g33470	3.677	mitochondrial carrier protein, putative, expressed	mitochondrial carrier protein, putative, expressed
34.2	transport.sugars	LOC_Os03g01170	1.815	transporter family protein, putative, expressed	transporter family protein, putative, expressed	FCO10
34.2	transport.sugars	LOC_Os11g28610	7.385	transporter family protein, putative, expressed	transporter family protein, putative, expressed	HWH2
34.2	transport.sugars	LOC_Os07g05640	1.261	transporter family protein, putative, expressed	transporter family protein, putative, expressed
34.2	transport.sugars	LOC_Os09g24924	1.607	transporter family protein, putative, expressed	transporter family protein, putative, expressed
34.2	transport.sugars	LOC_Os04g58220	2.512	transporter family protein, putative, expressed	transporter family protein, putative, expressed
34.2	transport.sugars	LOC_Os11g41850	2.968	transporter family protein, putative, expressed	transporter family protein, putative, expressed
34.2	transport.sugars	LOC_Os04g37970	4.025	transporter family protein, putative, expressed	transporter family protein, putative, expressed
34.2	transport.sugars	LOC_Os10g21590	2.053	transporter family protein, putative, expressed	transporter family protein, putative, expressed	OsMST
34.2	transport.sugars	LOC_Os07g01560	2.231	transporter family protein, putative, expressed	transporter family protein, putative, expressed	OsMST3
34.22	transport.cyclic nucleotide or calcium regulated channels	LOC_Os02g41710	2.664	cyclic nucleotide-gated ion channel, putative, expressed	cyclic nucleotide-gated ion channel, putative, expressed	CNGC
34.22	transport.cyclic nucleotide or calcium regulated channels	LOC_Os01g57370	1.042	cyclic nucleotide-gated ion channel 2, putative, expressed	cyclic nucleotide-gated ion channel 2, putative, expressed	CNGC1
34.3	transport.amino acids	LOC_Os06g12350	2.954	amino acid transporter, putative, expressed	amino acid transporter, putative, expressed	AAP10A
34.3	transport.amino acids	LOC_Os04g56470	1.497	amino acid transporter, putative, expressed	amino acid transporter, putative, expressed	AAP7B
34.3	transport.amino acids	LOC_Os04g47780	1.213	transmembrane amino acid transporter protein, putative, expressed	transmembrane amino acid transporter protein, putative, expressed	OsANT4, ANT4, FCO8
34.3	transport.amino acids	LOC_Os11g19240	2.586	transmembrane amino acid transporter protein, putative, expressed	transmembrane amino acid transporter protein, putative, expressed	OsATL8
34.3	transport.amino acids	LOC_Os01g71720	2.56	amino acid permease family protein, putative, expressed	amino acid permease family protein, putative, expressed	OsBAT4
34.3	transport.amino acids	LOC_Os12g41890	3.682	amino acid permease family protein, putative, expressed	amino acid permease family protein, putative, expressed	OsCAT10
34.3	transport.amino acids	LOC_Os06g34830	2.002	amino acid permease family protein, putative, expressed	amino acid permease family protein, putative, expressed	OsCAT6
34.3	transport.amino acids	LOC_Os04g38860	2.172	expressed protein	expressed protein	OsLHT9, LHT9, OsLHT4, LHT4
34.4	transport.nitrate	LOC_Os04g39030	1.566	peptide transporter PTR2, putative, expressed	peptide transporter PTR2, putative, expressed	NRT1.3B
34.4	transport.nitrate	LOC_Os02g38230	2.401	high affinity nitrate transporter, putative, expressed	high affinity nitrate transporter, putative, expressed	OsNAR2.1
34.4	transport.nitrate	LOC_Os04g40410	3.697	high affinity nitrate transporter, putative, expressed	high affinity nitrate transporter, putative, expressed	OsNAR2.2
34.4	transport.nitrate	LOC_Os12g12934	2.95	peptide transporter PTR3-A, putative, expressed	peptide transporter PTR3-A, putative, expressed	OsPTR3, PTR3, PTR3-A
34.5	transport.ammonium	LOC_Os02g40730	1.405	ammonium transporter protein, putative, expressed	ammonium transporter protein, putative, expressed	OsAMT1;2|OsAMT1.2
34.6	transport.sulphate	LOC_Os10g28440	3.454	sulfate transporter 3.1, putative, expressed	sulfate transporter 3.1, putative, expressed	SULTR3;1
34.7	transport.phosphate	LOC_Os04g10800	3.101	inorganic phosphate transporter, putative, expressed	inorganic phosphate transporter, putative, expressed	OsPht1;13|OsPT13
34.7	transport.phosphate	LOC_Os04g10750	4.063	inorganic phosphate transporter, putative, expressed	inorganic phosphate transporter, putative, expressed	OsPht1;4|OsPT4
34.9	transport.metabolite transporters at the mitochondrial membrane	LOC_Os03g18550	1.349	mitochondrial carrier protein, putative, expressed	mitochondrial carrier protein, putative, expressed	MIT
34.9	transport.metabolite transporters at the mitochondrial membrane	LOC_Os10g25830	1.254	mitochondrial carrier protein, putative, expressed	mitochondrial carrier protein, putative, expressed
34.9	transport.metabolite transporters at the mitochondrial membrane	LOC_Os05g50654	1.33	mitochondrial import receptor subunit TOM7-1, putative, expressed	mitochondrial import receptor subunit TOM7-1, putative, expressed
34.9	transport.metabolite transporters at the mitochondrial membrane	LOC_Os01g12520	1.637	mitochondrial carrier protein, putative, expressed	mitochondrial carrier protein, putative, expressed
34.98	transport.membrane system unknown	LOC_Os07g05040	1.017	cadmium-induced protein, putative, expressed	cadmium-induced protein, putative, expressed
34.99	transport.misc	LOC_Os03g37411	1.192	MATE efflux family protein, putative, expressed	MATE efflux family protein, putative, expressed
34.99	transport.misc	LOC_Os06g29450	1.348	expressed protein	expressed protein
34.99	transport.misc	LOC_Os06g29994	2.254	MATE efflux family protein, putative, expressed	MATE efflux family protein, putative, expressed
34.99	transport.misc	LOC_Os08g37432	2.509	MATE efflux family protein, putative, expressed	MATE efflux family protein, putative, expressed
34.99	transport.misc	LOC_Os04g14540	5.772	expressed protein	expressed protein
34.99	transport.misc	LOC_Os09g38130	3.467	auxin efflux carrier component, putative, expressed	auxin efflux carrier component, putative, expressed	OsPILS7a, PILS7a, OsPINL2
34.99	transport.misc	LOC_Os10g11860	1.953	MATE efflux family protein, putative, expressed	MATE efflux family protein, putative, expressed	OsSTA240
35.1	not assigned.no ontology	LOC_Os02g33330	1.954	expressed protein	expressed protein	ACL2
35.1	not assigned.no ontology	LOC_Os03g01700	1.661	expressed protein	expressed protein	Lsi2|OsLsi2
35.1	not assigned.no ontology	LOC_Os10g39980	2.157	expressed protein	expressed protein	Lsi3
35.1	not assigned.no ontology	LOC_Os02g31160	1.673	transcription factor, putative, expressed	transcription factor, putative, expressed	MSL11
35.1	not assigned.no ontology	LOC_Os03g63690	1.014	BCCIP, putative, expressed	BCCIP, putative, expressed
35.1	not assigned.no ontology	LOC_Os08g37040	1.058	gibberellin receptor GID1L2, putative, expressed	gibberellin receptor GID1L2, putative, expressed
35.1	not assigned.no ontology	LOC_Os04g23220	1.144	expressed protein	expressed protein
35.1	not assigned.no ontology	LOC_Os04g41830	1.211	myb-like DNA-binding domain containing protein, expressed	myb-like DNA-binding domain containing protein, expressed
35.1	not assigned.no ontology	LOC_Os11g31880	1.267	phosphoglycerate mutase, putative, expressed	phosphoglycerate mutase, putative, expressed
35.1	not assigned.no ontology	LOC_Os09g07480	1.289	membrane associated DUF588 domain containing protein, putative, expressed	membrane associated DUF588 domain containing protein, putative, expressed
35.1	not assigned.no ontology	LOC_Os05g35230	1.336	expressed protein	expressed protein
35.1	not assigned.no ontology	LOC_Os02g33460	1.427	transposon protein, putative, Mutator sub-class, expressed	transposon protein, putative, Mutator sub-class, expressed
35.1	not assigned.no ontology	LOC_Os06g25439	1.629	NAD dependent epimerase/dehydratase family protein, putative, expressed	NAD dependent epimerase/dehydratase family protein, putative, expressed
35.1	not assigned.no ontology	LOC_Os01g65680	1.782	4,5-DOPA dioxygenase extradiol, putative, expressed	4,5-DOPA dioxygenase extradiol, putative, expressed
35.1	not assigned.no ontology	LOC_Os01g72420	1.89	C2 domain containing protein, putative, expressed	C2 domain containing protein, putative, expressed
35.1	not assigned.no ontology	LOC_Os08g37030	1.932	gibberellin receptor GID1L2, putative, expressed	gibberellin receptor GID1L2, putative, expressed
35.1	not assigned.no ontology	LOC_Os07g27960	2.062	thioesterase family protein, putative, expressed	thioesterase family protein, putative, expressed
35.1	not assigned.no ontology	LOC_Os06g44610	2.183	membrane associated DUF588 domain containing protein, putative, expressed	membrane associated DUF588 domain containing protein, putative, expressed
35.1	not assigned.no ontology	LOC_Os09g28750	2.196	gibberellin receptor GID1L2, putative, expressed	gibberellin receptor GID1L2, putative, expressed
35.1	not assigned.no ontology	LOC_Os05g45460	2.334	POEI52 - Pollen Ole e I allergen and extensin family protein precursor, expressed	POEI52 - Pollen Ole e I allergen and extensin family protein precursor, expressed
35.1	not assigned.no ontology	LOC_Os10g18370	2.503	transcriptional regulator, putative, expressed	transcriptional regulator, putative, expressed
35.1	not assigned.no ontology	LOC_Os05g27580	2.723	wound-induced protein WI12, putative, expressed	wound-induced protein WI12, putative, expressed
35.1	not assigned.no ontology	LOC_Os09g28740	2.884	gibberellin receptor GID1L2, putative, expressed	gibberellin receptor GID1L2, putative, expressed
35.1	not assigned.no ontology	LOC_Os03g19990	2.978	WD40-like Beta Propeller Repeat family protein, expressed	WD40-like Beta Propeller Repeat family protein, expressed
35.1	not assigned.no ontology	LOC_Os02g40100	3.177	plant protein of unknown function DUF869 domain containing protein, expressed	plant protein of unknown function DUF869 domain containing protein, expressed
35.1	not assigned.no ontology	LOC_Os05g13970	3.324	phosphorylase domain containing protein, putative, expressed	phosphorylase domain containing protein, putative, expressed
35.1	not assigned.no ontology	LOC_Os06g40580	3.404	expressed protein	expressed protein
35.1	not assigned.no ontology	LOC_Os04g38690	3.467	membrane associated DUF588 domain containing protein, putative, expressed	membrane associated DUF588 domain containing protein, putative, expressed
35.1	not assigned.no ontology	LOC_Os07g40404	3.479	CobW/P47K family protein, putative, expressed	CobW/P47K family protein, putative, expressed
35.1	not assigned.no ontology	LOC_Os06g15390	3.571	acylphosphatase, putative, expressed	acylphosphatase, putative, expressed
35.1	not assigned.no ontology	LOC_Os11g31090	3.593	transferase family protein, putative, expressed	transferase family protein, putative, expressed
35.1	not assigned.no ontology	LOC_Os03g60250	6.66	membrane associated DUF588 domain containing protein, putative, expressed	membrane associated DUF588 domain containing protein, putative, expressed
35.1	not assigned.no ontology	LOC_Os06g39390	1.136	transferase family protein, putative, expressed	transferase family protein, putative, expressed	OsAt10
35.1	not assigned.no ontology	LOC_Os06g04169	2.36	hydrolase, alpha/beta fold family domain containing protein, expressed	hydrolase, alpha/beta fold family domain containing protein, expressed	OsBDG
35.1	not assigned.no ontology	LOC_Os02g06410	8.005	CBS domain containing membrane protein, putative, expressed	CBS domain containing membrane protein, putative, expressed	OsCBSX9
35.1	not assigned.no ontology	LOC_Os08g35760	2.481	Cupin domain containing protein, expressed	Cupin domain containing protein, expressed	OsGLP1
35.1	not assigned.no ontology	LOC_Os04g47110	1.163	expressed protein	expressed protein	OsSTA130
35.1	not assigned.no ontology	LOC_Os10g37260	1.614	fringe-related protein, putative, expressed	fringe-related protein, putative, expressed	OsSTA247
35.1	not assigned.no ontology	LOC_Os11g05970	4.719	pyridine nucleotide-disulphide oxidoreductase family protein, putative, expressed	pyridine nucleotide-disulphide oxidoreductase family protein, putative, expressed	OsSTA249
35.2	not assigned.unknown	LOC_Os04g56460	1.497	MBTB9 - Bric-a-Brac, Tramtrack, Broad Complex BTB domain with Meprin and TRAF Homology MATH domain, expressed	MBTB9 - Bric-a-Brac, Tramtrack, Broad Complex BTB domain with Meprin and TRAF Homology MATH domain, expressed	AAP7B
35.2	not assigned.unknown	LOC_Os02g49790	2.94	aluminum-activated malate transporter, putative, expressed	aluminum-activated malate transporter, putative, expressed	ALMT3
35.2	not assigned.unknown	LOC_Os04g47930	2.181	aluminum-activated malate transporter, putative, expressed	aluminum-activated malate transporter, putative, expressed	ALMT8
35.2	not assigned.unknown	LOC_Os01g10460	1.322	expressed protein	expressed protein	D-h
35.2	not assigned.unknown	LOC_Os09g26210	1.766	ZOS9-12 - C2H2 zinc finger protein, expressed	ZOS9-12 - C2H2 zinc finger protein, expressed	DLN224
35.2	not assigned.unknown	LOC_Os01g67830	2.991	B3 DNA binding domain containing protein, expressed	B3 DNA binding domain containing protein, expressed	DLN34
35.2	not assigned.unknown	LOC_Os11g29910	3.353	plastocyanin-like domain containing protein, putative, expressed	plastocyanin-like domain containing protein, putative, expressed	ENODL22
35.2	not assigned.unknown	LOC_Os04g34970	4.257	AP2 domain containing protein, expressed	AP2 domain containing protein, expressed	ERF100
35.2	not assigned.unknown	LOC_Os12g39330	2.675	AP2 domain containing protein, expressed	AP2 domain containing protein, expressed	ERF4
35.2	not assigned.unknown	LOC_Os12g30920	3.412	OsFBA4 - F-box and FBA domain containing protein, expressed	OsFBA4 - F-box and FBA domain containing protein, expressed	FBA4
35.2	not assigned.unknown	LOC_Os04g26240	1.093	OsFBDUF21 - F-box and DUF domain containing protein, expressed	OsFBDUF21 - F-box and DUF domain containing protein, expressed	FBDUF21
35.2	not assigned.unknown	LOC_Os08g03300	2.383	OsFBDUF40 - F-box and DUF domain containing protein, expressed	OsFBDUF40 - F-box and DUF domain containing protein, expressed	FBDUF40
35.2	not assigned.unknown	LOC_Os06g10300	1.626	OsFBL29 - F-box domain and LRR containing protein, expressed	OsFBL29 - F-box domain and LRR containing protein, expressed	FBL29
35.2	not assigned.unknown	LOC_Os10g04850	3.796	OsFBO5 - F-box and other domain containing protein, expressed	OsFBO5 - F-box and other domain containing protein, expressed	FBO5
35.2	not assigned.unknown	LOC_Os05g30920	1.338	OsFBX167 - F-box domain containing protein, expressed	OsFBX167 - F-box domain containing protein, expressed	FBX167
35.2	not assigned.unknown	LOC_Os06g10290	1.626	OsFBX191 - F-box domain containing protein, expressed	OsFBX191 - F-box domain containing protein, expressed	FBX191
35.2	not assigned.unknown	LOC_Os06g13850	6.484	OsFBX193 - F-box domain containing protein, expressed	OsFBX193 - F-box domain containing protein, expressed	FBX193
35.2	not assigned.unknown	LOC_Os01g05890	3.891	OsFBX2 - F-box domain containing protein, expressed	OsFBX2 - F-box domain containing protein, expressed	FBX2
35.2	not assigned.unknown	LOC_Os01g45900	1.139	OsFBX20 - F-box domain containing protein, expressed	OsFBX20 - F-box domain containing protein, expressed	FBX20
35.2	not assigned.unknown	LOC_Os07g12590	1.377	OsFBX225 - F-box domain containing protein, expressed	OsFBX225 - F-box domain containing protein, expressed	FBX225
35.2	not assigned.unknown	LOC_Os07g13870	1.645	OsFBX229 - F-box domain containing protein, expressed	OsFBX229 - F-box domain containing protein, expressed	FBX229
35.2	not assigned.unknown	LOC_Os07g36370	2.098	OsFBX247 - F-box domain containing protein, expressed	OsFBX247 - F-box domain containing protein, expressed	FBX247
35.2	not assigned.unknown	LOC_Os08g38480	4.25	OsFBX300 - F-box domain containing protein, expressed	OsFBX300 - F-box domain containing protein, expressed	FBX300
35.2	not assigned.unknown	LOC_Os10g04020	4.092	OsFBX356 - F-box domain containing protein, expressed	OsFBX356 - F-box domain containing protein, expressed	FBX356
35.2	not assigned.unknown	LOC_Os10g04900	2.867	OsFBX364 - F-box domain containing protein, expressed	OsFBX364 - F-box domain containing protein, expressed	FBX364
35.2	not assigned.unknown	LOC_Os10g05240	1.734	OsFBX369 - F-box domain containing protein, expressed	OsFBX369 - F-box domain containing protein, expressed	FBX369
35.2	not assigned.unknown	LOC_Os10g05500	2.418	OsFBX370 - F-box domain containing protein, expressed	OsFBX370 - F-box domain containing protein, expressed	FBX370
35.2	not assigned.unknown	LOC_Os10g06700	1.055	OsFBX375 - F-box domain containing protein, expressed	OsFBX375 - F-box domain containing protein, expressed	FBX375
35.2	not assigned.unknown	LOC_Os11g33190	2.825	OsFBX422 - F-box domain containing protein, expressed	OsFBX422 - F-box domain containing protein, expressed	FBX422
35.2	not assigned.unknown	LOC_Os12g41630	3.14	OsFBX463 - F-box domain containing protein, expressed	OsFBX463 - F-box domain containing protein, expressed	FBX463
35.2	not assigned.unknown	LOC_Os04g39770	6.167	expressed protein	expressed protein	FCP1|OsCLE402
35.2	not assigned.unknown	LOC_Os11g38270	3.03	hypothetical protein	hypothetical protein	FON2|FON4|TG1
35.2	not assigned.unknown	LOC_Os04g32510	4.558	expressed protein	expressed protein	Gnp4|LAX2
35.2	not assigned.unknown	LOC_Os09g27590	2.08	expressed protein	expressed protein	GS9
35.2	not assigned.unknown	LOC_Os12g43140	3.13	late embryogenesis abundant protein D-34, putative, expressed	late embryogenesis abundant protein D-34, putative, expressed	LEA D-34
35.2	not assigned.unknown	LOC_Os11g02000	1.001	retrotransposon protein, putative, unclassified, expressed	retrotransposon protein, putative, unclassified, expressed
35.2	not assigned.unknown	LOC_Os07g04150	1.023	stress-induced protein, putative, expressed	stress-induced protein, putative, expressed
35.2	not assigned.unknown	LOC_Os04g35200	1.025	expressed protein	expressed protein
35.2	not assigned.unknown	LOC_Os09g34120	1.026	expressed protein	expressed protein
35.2	not assigned.unknown	LOC_Os06g08360	1.031	ethylene-responsive element-binding protein, putative, expressed	ethylene-responsive element-binding protein, putative, expressed
35.2	not assigned.unknown	LOC_Os04g47820	1.034	expressed protein	expressed protein
35.2	not assigned.unknown	LOC_Os11g37670	1.038	expressed protein	expressed protein
35.2	not assigned.unknown	LOC_Os01g64180	1.041	expressed protein	expressed protein
35.2	not assigned.unknown	LOC_Os12g29480	1.042	SAM domain containing protein, putative, expressed	SAM domain containing protein, putative, expressed
35.2	not assigned.unknown	LOC_Os02g03575	1.046	expressed protein	expressed protein
35.2	not assigned.unknown	LOC_Os03g46681	1.052	expressed protein	expressed protein
35.2	not assigned.unknown	LOC_Os03g38640	1.062	expressed protein	expressed protein
35.2	not assigned.unknown	LOC_Os02g48094	1.065	expressed protein	expressed protein
35.2	not assigned.unknown	LOC_Os09g29780	1.069	expressed protein	expressed protein
35.2	not assigned.unknown	LOC_Os07g09140	1.071	expressed protein	expressed protein
35.2	not assigned.unknown	LOC_Os07g41410	1.074	EGG APPARATUS-1, putative, expressed	EGG APPARATUS-1, putative, expressed
35.2	not assigned.unknown	LOC_Os07g03849	1.077	expressed protein	expressed protein
35.2	not assigned.unknown	LOC_Os01g02334	1.078	expressed protein	expressed protein
35.2	not assigned.unknown	LOC_Os07g12780	1.08	cyclin, putative, expressed	cyclin, putative, expressed
35.2	not assigned.unknown	LOC_Os04g34540	1.081	expressed protein	expressed protein
35.2	not assigned.unknown	LOC_Os07g47750	1.084	POEI49 - Pollen Ole e I allergen and extensin family protein precursor, expressed	POEI49 - Pollen Ole e I allergen and extensin family protein precursor, expressed
35.2	not assigned.unknown	LOC_Os07g13600	1.086	expressed protein	expressed protein
35.2	not assigned.unknown	LOC_Os09g25740	1.089	expressed protein	expressed protein
35.2	not assigned.unknown	LOC_Os03g30290	1.092	expressed protein	expressed protein
35.2	not assigned.unknown	LOC_Os06g41910	1.099	expressed protein	expressed protein
35.2	not assigned.unknown	LOC_Os04g01610	1.103	expressed protein	expressed protein
35.2	not assigned.unknown	LOC_Os01g73270	1.107	expressed protein	expressed protein
35.2	not assigned.unknown	LOC_Os10g37290	1.116	DEFL6 - Defensin and Defensin-like DEFL family, expressed	DEFL6 - Defensin and Defensin-like DEFL family, expressed
35.2	not assigned.unknown	LOC_Os06g12660	1.121	NHL repeat-containing protein, putative, expressed	NHL repeat-containing protein, putative, expressed
35.2	not assigned.unknown	LOC_Os01g53620	1.127	expressed protein	expressed protein
35.2	not assigned.unknown	LOC_Os02g08320	1.135	haemolysin-III, putative, expressed	haemolysin-III, putative, expressed
35.2	not assigned.unknown	LOC_Os02g48480	1.137	expressed protein	expressed protein
35.2	not assigned.unknown	LOC_Os04g21600	1.141	expressed protein	expressed protein
35.2	not assigned.unknown	LOC_Os12g06290	1.145	expressed protein	expressed protein
35.2	not assigned.unknown	LOC_Os02g13020	1.146	expressed protein	expressed protein
35.2	not assigned.unknown	LOC_Os11g37490	1.155	expressed protein	expressed protein
35.2	not assigned.unknown	LOC_Os04g24165	1.163	retrotransposon protein, putative, unclassified, expressed	retrotransposon protein, putative, unclassified, expressed
35.2	not assigned.unknown	LOC_Os03g31679	1.197	annexin A7, putative, expressed	annexin A7, putative, expressed
35.2	not assigned.unknown	LOC_Os02g32550	1.208	expressed protein	expressed protein
35.2	not assigned.unknown	LOC_Os02g31100	1.217	LITAF-domain-containing protein, putative, expressed	LITAF-domain-containing protein, putative, expressed
35.2	not assigned.unknown	LOC_Os09g02300	1.218	expressed protein	expressed protein
35.2	not assigned.unknown	LOC_Os11g03130	1.219	E2F-related protein, putative, expressed	E2F-related protein, putative, expressed
35.2	not assigned.unknown	LOC_Os09g36470	1.228	retrotransposon protein, putative, unclassified, expressed	retrotransposon protein, putative, unclassified, expressed
35.2	not assigned.unknown	LOC_Os08g38790	1.23	expressed protein	expressed protein
35.2	not assigned.unknown	LOC_Os07g09620	1.231	acanthoscurrin-1 precursor, putative, expressed	acanthoscurrin-1 precursor, putative, expressed
35.2	not assigned.unknown	LOC_Os07g47194	1.233	GEX1, putative, expressed	GEX1, putative, expressed
35.2	not assigned.unknown	LOC_Os06g49000	1.24	expressed protein	expressed protein
35.2	not assigned.unknown	LOC_Os07g40310	1.244	expressed protein	expressed protein
35.2	not assigned.unknown	LOC_Os02g37109	1.254	vegetative cell wall protein gp1 precursor, putative, expressed	vegetative cell wall protein gp1 precursor, putative, expressed
35.2	not assigned.unknown	LOC_Os07g46039	1.257	expressed protein	expressed protein
35.2	not assigned.unknown	LOC_Os03g58850	1.263	uncharacterized PE-PGRS family protein PE_PGRS3 precursor, putative, expressed	uncharacterized PE-PGRS family protein PE_PGRS3 precursor, putative, expressed
35.2	not assigned.unknown	LOC_Os07g37850	1.265	expressed protein	expressed protein
35.2	not assigned.unknown	LOC_Os05g48580	1.268	expressed protein	expressed protein
35.2	not assigned.unknown	LOC_Os12g05060	1.269	expressed protein	expressed protein
35.2	not assigned.unknown	LOC_Os05g09728	1.273	expressed protein	expressed protein
35.2	not assigned.unknown	LOC_Os03g44260	1.274	expressed protein	expressed protein
35.2	not assigned.unknown	LOC_Os05g14310	1.277	expressed protein	expressed protein
35.2	not assigned.unknown	LOC_Os03g58610	1.28	expressed protein	expressed protein
35.2	not assigned.unknown	LOC_Os09g26350	1.293	expressed protein	expressed protein
35.2	not assigned.unknown	LOC_Os03g07400	1.296	expressed protein	expressed protein
35.2	not assigned.unknown	LOC_Os03g48020	1.308	expressed protein	expressed protein
35.2	not assigned.unknown	LOC_Os10g41380	1.313	expressed protein	expressed protein
35.2	not assigned.unknown	LOC_Os10g27110	1.317	expressed protein	expressed protein
35.2	not assigned.unknown	LOC_Os10g27120	1.317	expressed protein	expressed protein
35.2	not assigned.unknown	LOC_Os03g31410	1.328	expressed protein	expressed protein
35.2	not assigned.unknown	LOC_Os01g62584	1.336	peptidase aspartic family protein, putative, expressed	peptidase aspartic family protein, putative, expressed
35.2	not assigned.unknown	LOC_Os06g06910	1.34	expressed protein	expressed protein
35.2	not assigned.unknown	LOC_Os09g20420	1.343	expressed protein	expressed protein
35.2	not assigned.unknown	LOC_Os07g19410	1.352	expressed protein	expressed protein
35.2	not assigned.unknown	LOC_Os04g04030	1.364	expressed protein	expressed protein
35.2	not assigned.unknown	LOC_Os08g08360	1.367	expressed protein	expressed protein
35.2	not assigned.unknown	LOC_Os07g46470	1.368	expressed protein	expressed protein
35.2	not assigned.unknown	LOC_Os09g08160	1.37	plant protein of unknown function domain containing protein, expressed	plant protein of unknown function domain containing protein, expressed
35.2	not assigned.unknown	LOC_Os06g41690	1.374	retrotransposon protein, putative, unclassified, expressed	retrotransposon protein, putative, unclassified, expressed
35.2	not assigned.unknown	LOC_Os12g10320	1.377	plant-specific domain TIGR01627 family protein, expressed	plant-specific domain TIGR01627 family protein, expressed
35.2	not assigned.unknown	LOC_Os06g01470	1.391	AGAP000326-PA, putative, expressed	AGAP000326-PA, putative, expressed
35.2	not assigned.unknown	LOC_Os09g33882	1.397	expressed protein	expressed protein
35.2	not assigned.unknown	LOC_Os03g53520	1.399	expressed protein	expressed protein
35.2	not assigned.unknown	LOC_Os09g24190	1.4	expressed protein	expressed protein
35.2	not assigned.unknown	LOC_Os02g49960	1.405	expressed protein	expressed protein
35.2	not assigned.unknown	LOC_Os02g38180	1.407	expressed protein	expressed protein
35.2	not assigned.unknown	LOC_Os05g29090	1.414	transposon protein, putative, CACTA, En/Spm sub-class, expressed	transposon protein, putative, CACTA, En/Spm sub-class, expressed
35.2	not assigned.unknown	LOC_Os02g53350	1.419	expressed protein	expressed protein
35.2	not assigned.unknown	LOC_Os07g10780	1.419	remorin, putative, expressed	remorin, putative, expressed
35.2	not assigned.unknown	LOC_Os01g69960	1.425	expressed protein	expressed protein
35.2	not assigned.unknown	LOC_Os03g53740	1.425	expressed protein	expressed protein
35.2	not assigned.unknown	LOC_Os10g35294	1.43	fiber protein Fb34, putative, expressed	fiber protein Fb34, putative, expressed
35.2	not assigned.unknown	LOC_Os03g42480	1.441	expressed protein	expressed protein
35.2	not assigned.unknown	LOC_Os02g21640	1.446	expressed protein	expressed protein
35.2	not assigned.unknown	LOC_Os07g27430	1.449	expressed protein	expressed protein
35.2	not assigned.unknown	LOC_Os06g43620	1.45	haemolysin-III, putative, expressed	haemolysin-III, putative, expressed
35.2	not assigned.unknown	LOC_Os07g38480	1.454	expressed protein	expressed protein
35.2	not assigned.unknown	LOC_Os06g11060	1.466	expressed protein	expressed protein
35.2	not assigned.unknown	LOC_Os10g36830	1.469	transmembrane and coiled-coil domain-containing protein 4, putative, expressed	transmembrane and coiled-coil domain-containing protein 4, putative, expressed
35.2	not assigned.unknown	LOC_Os02g19640	1.475	IQ calmodulin-binding motif family protein, putative, expressed	IQ calmodulin-binding motif family protein, putative, expressed
35.2	not assigned.unknown	LOC_Os02g37440	1.492	expressed protein	expressed protein
35.2	not assigned.unknown	LOC_Os04g55490	1.496	expressed protein	expressed protein
35.2	not assigned.unknown	LOC_Os02g43810	1.497	expressed protein	expressed protein
35.2	not assigned.unknown	LOC_Os12g43780	1.5	expressed protein	expressed protein
35.2	not assigned.unknown	LOC_Os06g23775	1.511	expressed protein	expressed protein
35.2	not assigned.unknown	LOC_Os04g14204	1.519	expressed protein	expressed protein
35.2	not assigned.unknown	LOC_Os01g71170	1.528	classical arabinogalactan protein 26 precursor, putative, expressed	classical arabinogalactan protein 26 precursor, putative, expressed
35.2	not assigned.unknown	LOC_Os04g55120	1.528	jp18, putative, expressed	jp18, putative, expressed
35.2	not assigned.unknown	LOC_Os03g55400	1.531	expressed protein	expressed protein
35.2	not assigned.unknown	LOC_Os07g37150	1.531	expressed protein	expressed protein
35.2	not assigned.unknown	LOC_Os07g37156	1.531	expressed protein	expressed protein
35.2	not assigned.unknown	LOC_Os10g14180	1.54	expressed protein	expressed protein
35.2	not assigned.unknown	LOC_Os03g07120	1.541	expressed protein	expressed protein
35.2	not assigned.unknown	LOC_Os03g27850	1.548	expressed protein	expressed protein
35.2	not assigned.unknown	LOC_Os03g44190	1.558	expressed protein	expressed protein
35.2	not assigned.unknown	LOC_Os03g19550	1.571	retrotransposon protein, putative, unclassified, expressed	retrotransposon protein, putative, unclassified, expressed
35.2	not assigned.unknown	LOC_Os01g06400	1.581	expressed protein	expressed protein
35.2	not assigned.unknown	LOC_Os03g40000	1.599	expressed protein	expressed protein
35.2	not assigned.unknown	LOC_Os12g36735	1.622	expressed protein	expressed protein
35.2	not assigned.unknown	LOC_Os03g48960	1.63	expressed protein	expressed protein
35.2	not assigned.unknown	LOC_Os03g01520	1.641	expressed protein	expressed protein
35.2	not assigned.unknown	LOC_Os02g30780	1.648	LGC1, putative, expressed	LGC1, putative, expressed
35.2	not assigned.unknown	LOC_Os01g69050	1.651	lysine ketoglutarate reductase trans-splicing related 1, putative, expressed	lysine ketoglutarate reductase trans-splicing related 1, putative, expressed
35.2	not assigned.unknown	LOC_Os01g49154	1.673	expressed protein	expressed protein
35.2	not assigned.unknown	LOC_Os04g31670	1.677	expressed protein	expressed protein
35.2	not assigned.unknown	LOC_Os02g04510	1.679	UOS1, putative, expressed	UOS1, putative, expressed
35.2	not assigned.unknown	LOC_Os05g02420	1.679	expressed protein	expressed protein
35.2	not assigned.unknown	LOC_Os04g55600	1.685	expressed protein	expressed protein
35.2	not assigned.unknown	LOC_Os10g12130	1.685	retrotransposon protein, putative, Ty3-gypsy subclass, expressed	retrotransposon protein, putative, Ty3-gypsy subclass, expressed
35.2	not assigned.unknown	LOC_Os08g40500	1.686	expressed protein	expressed protein
35.2	not assigned.unknown	LOC_Os02g37180	1.689	expressed protein	expressed protein
35.2	not assigned.unknown	LOC_Os01g44140	1.693	expressed protein	expressed protein
35.2	not assigned.unknown	LOC_Os12g40200	1.693	expressed protein	expressed protein
35.2	not assigned.unknown	LOC_Os05g30570	1.715	heavy metal-associated domain containing protein, expressed	heavy metal-associated domain containing protein, expressed
35.2	not assigned.unknown	LOC_Os07g23210	1.725	transposon protein, putative, unclassified, expressed	transposon protein, putative, unclassified, expressed
35.2	not assigned.unknown	LOC_Os08g30800	1.734	KED, putative, expressed	KED, putative, expressed
35.2	not assigned.unknown	LOC_Os10g23230	1.734	AT hook-containing MAR binding 1, putative, expressed	AT hook-containing MAR binding 1, putative, expressed
35.2	not assigned.unknown	LOC_Os04g55110	1.736	expressed protein	expressed protein
35.2	not assigned.unknown	LOC_Os08g31730	1.74	expressed protein	expressed protein
35.2	not assigned.unknown	LOC_Os05g27000	1.748	expressed protein	expressed protein
35.2	not assigned.unknown	LOC_Os05g11064	1.758	expressed protein	expressed protein
35.2	not assigned.unknown	LOC_Os06g41030	1.762	DUF1680 domain containing protein, putative, expressed	DUF1680 domain containing protein, putative, expressed
35.2	not assigned.unknown	LOC_Os05g34530	1.773	auxin-inducible protein, putative, expressed	auxin-inducible protein, putative, expressed
35.2	not assigned.unknown	LOC_Os06g30250	1.784	expressed protein	expressed protein
35.2	not assigned.unknown	LOC_Os02g17370	1.789	expressed protein	expressed protein
35.2	not assigned.unknown	LOC_Os04g23170	1.811	expressed protein	expressed protein
35.2	not assigned.unknown	LOC_Os10g41800	1.811	expressed protein	expressed protein
35.2	not assigned.unknown	LOC_Os01g10230	1.813	lachrymatory factor synthase, putative, expressed	lachrymatory factor synthase, putative, expressed
35.2	not assigned.unknown	LOC_Os08g35980	1.829	expressed protein	expressed protein
35.2	not assigned.unknown	LOC_Os06g45200	1.83	group 3 pollen allergen, putative, expressed	group 3 pollen allergen, putative, expressed
35.2	not assigned.unknown	LOC_Os02g36820	1.837	expressed protein	expressed protein
35.2	not assigned.unknown	LOC_Os12g31510	1.843	expressed protein	expressed protein
35.2	not assigned.unknown	LOC_Os12g27080	1.85	expressed protein	expressed protein
35.2	not assigned.unknown	LOC_Os08g30095	1.857	expressed protein	expressed protein
35.2	not assigned.unknown	LOC_Os07g36810	1.873	expressed protein	expressed protein
35.2	not assigned.unknown	LOC_Os04g03520	1.876	expressed protein	expressed protein
35.2	not assigned.unknown	LOC_Os01g20930	1.887	RING-H2 finger protein, putative, expressed	RING-H2 finger protein, putative, expressed
35.2	not assigned.unknown	LOC_Os03g45779	1.894	expressed protein	expressed protein
35.2	not assigned.unknown	LOC_Os02g03010	1.901	expressed protein	expressed protein
35.2	not assigned.unknown	LOC_Os06g25950	1.905	expressed protein	expressed protein
35.2	not assigned.unknown	LOC_Os06g46440	1.906	expressed protein	expressed protein
35.2	not assigned.unknown	LOC_Os06g04930	1.914	expressed protein	expressed protein
35.2	not assigned.unknown	LOC_Os08g36060	1.924	expressed protein	expressed protein
35.2	not assigned.unknown	LOC_Os01g10180	1.94	avr9/Cf-9 rapidly elicited protein 146, putative, expressed	avr9/Cf-9 rapidly elicited protein 146, putative, expressed
35.2	not assigned.unknown	LOC_Os04g08280	1.944	retrotransposon protein, putative, Ty3-gypsy subclass, expressed	retrotransposon protein, putative, Ty3-gypsy subclass, expressed
35.2	not assigned.unknown	LOC_Os02g33600	1.949	VQ domain containing protein, putative, expressed	VQ domain containing protein, putative, expressed
35.2	not assigned.unknown	LOC_Os11g11330	1.951	retrotransposon protein, putative, unclassified, expressed	retrotransposon protein, putative, unclassified, expressed
35.2	not assigned.unknown	LOC_Os04g46110	1.955	fibroin heavy chain precursor, putative, expressed	fibroin heavy chain precursor, putative, expressed
35.2	not assigned.unknown	LOC_Os06g01890	1.964	MADS-box transcription factor, putative, expressed	MADS-box transcription factor, putative, expressed
35.2	not assigned.unknown	LOC_Os08g32590	1.975	retrotransposon protein, putative, Ty1-copia subclass, expressed	retrotransposon protein, putative, Ty1-copia subclass, expressed
35.2	not assigned.unknown	LOC_Os08g41040	1.979	expressed protein	expressed protein
35.2	not assigned.unknown	LOC_Os02g33060	1.983	expressed protein	expressed protein
35.2	not assigned.unknown	LOC_Os02g26470	1.989	expressed protein	expressed protein
35.2	not assigned.unknown	LOC_Os12g40760	1.994	expressed protein	expressed protein
35.2	not assigned.unknown	LOC_Os04g56939	1.998	expressed protein	expressed protein
35.2	not assigned.unknown	LOC_Os06g09620	2	expressed protein	expressed protein
35.2	not assigned.unknown	LOC_Os05g47680	2.002	expressed protein	expressed protein
35.2	not assigned.unknown	LOC_Os08g42800	2.015	expressed protein	expressed protein
35.2	not assigned.unknown	LOC_Os01g68720	2.021	keratin, type I cytoskeletal 9, putative, expressed	keratin, type I cytoskeletal 9, putative, expressed
35.2	not assigned.unknown	LOC_Os06g46960	2.024	nucleic acid binding protein, putative, expressed	nucleic acid binding protein, putative, expressed
35.2	not assigned.unknown	LOC_Os12g43510	2.029	expressed protein	expressed protein
35.2	not assigned.unknown	LOC_Os12g11690	2.036	expressed protein	expressed protein
35.2	not assigned.unknown	LOC_Os05g11160	2.041	expressed protein	expressed protein
35.2	not assigned.unknown	LOC_Os09g29350	2.052	phototropic-responsive NPH3 family protein, putative, expressed	phototropic-responsive NPH3 family protein, putative, expressed
35.2	not assigned.unknown	LOC_Os08g32360	2.07	expressed protein	expressed protein
35.2	not assigned.unknown	LOC_Os11g40230	2.077	expressed protein	expressed protein
35.2	not assigned.unknown	LOC_Os01g53790	2.079	stress-induced protein, putative, expressed	stress-induced protein, putative, expressed
35.2	not assigned.unknown	LOC_Os03g29360	2.083	expressed protein	expressed protein
35.2	not assigned.unknown	LOC_Os07g34620	2.088	expressed protein	expressed protein
35.2	not assigned.unknown	LOC_Os12g40100	2.089	expressed protein	expressed protein
35.2	not assigned.unknown	LOC_Os07g41630	2.102	expressed protein	expressed protein
35.2	not assigned.unknown	LOC_Os08g03180	2.104	retrotransposon protein, putative, unclassified, expressed	retrotransposon protein, putative, unclassified, expressed
35.2	not assigned.unknown	LOC_Os10g20770	2.114	expressed protein	expressed protein
35.2	not assigned.unknown	LOC_Os11g35310	2.133	phytosulfokines precursor, putative, expressed	phytosulfokines precursor, putative, expressed
35.2	not assigned.unknown	LOC_Os03g36080	2.139	expressed protein	expressed protein
35.2	not assigned.unknown	LOC_Os02g32009	2.164	expressed protein	expressed protein
35.2	not assigned.unknown	LOC_Os07g12100	2.171	expressed protein	expressed protein
35.2	not assigned.unknown	LOC_Os01g55795	2.172	expressed protein	expressed protein
35.2	not assigned.unknown	LOC_Os01g72470	2.19	expressed protein	expressed protein
35.2	not assigned.unknown	LOC_Os12g14224	2.19	expressed protein	expressed protein
35.2	not assigned.unknown	LOC_Os08g36040	2.194	plant viral response family protein, putative, expressed	plant viral response family protein, putative, expressed
35.2	not assigned.unknown	LOC_Os08g01940	2.195	non-lysosomal glucosylceramidase, putative, expressed	non-lysosomal glucosylceramidase, putative, expressed
35.2	not assigned.unknown	LOC_Os07g19444	2.197	regulatory protein, putative, expressed	regulatory protein, putative, expressed
35.2	not assigned.unknown	LOC_Os12g29740	2.202	expressed protein	expressed protein
35.2	not assigned.unknown	LOC_Os08g14364	2.21	expressed protein	expressed protein
35.2	not assigned.unknown	LOC_Os04g56420	2.23	retrotransposon protein, putative, unclassified, expressed	retrotransposon protein, putative, unclassified, expressed
35.2	not assigned.unknown	LOC_Os12g19860	2.232	expressed protein	expressed protein
35.2	not assigned.unknown	LOC_Os06g50410	2.248	DUF677 domain containing protein, putative, expressed	DUF677 domain containing protein, putative, expressed
35.2	not assigned.unknown	LOC_Os02g01700	2.258	RNA recognition motif containing protein, putative, expressed	RNA recognition motif containing protein, putative, expressed
35.2	not assigned.unknown	LOC_Os06g10130	2.268	expressed protein	expressed protein
35.2	not assigned.unknown	LOC_Os06g44420	2.268	GDU1, putative, expressed	GDU1, putative, expressed
35.2	not assigned.unknown	LOC_Os01g45040	2.276	Leucine rich repeat N-terminal domain containing protein, putative, expressed	Leucine rich repeat N-terminal domain containing protein, putative, expressed
35.2	not assigned.unknown	LOC_Os02g32600	2.28	expressed protein	expressed protein
35.2	not assigned.unknown	LOC_Os06g41380	2.281	expressed protein	expressed protein
35.2	not assigned.unknown	LOC_Os04g46790	2.297	expressed protein	expressed protein
35.2	not assigned.unknown	LOC_Os10g29680	2.299	expressed protein	expressed protein
35.2	not assigned.unknown	LOC_Os08g17390	2.302	expressed protein	expressed protein
35.2	not assigned.unknown	LOC_Os08g45200	2.311	expressed protein	expressed protein
35.2	not assigned.unknown	LOC_Os01g08670	2.325	expressed protein	expressed protein
35.2	not assigned.unknown	LOC_Os06g43780	2.338	expressed protein	expressed protein
35.2	not assigned.unknown	LOC_Os04g43310	2.352	expressed protein	expressed protein
35.2	not assigned.unknown	LOC_Os02g13600	2.363	expressed protein	expressed protein
35.2	not assigned.unknown	LOC_Os07g46380	2.364	glycosyltransferase, putative, expressed	glycosyltransferase, putative, expressed
35.2	not assigned.unknown	LOC_Os01g60930	2.381	expressed protein	expressed protein
35.2	not assigned.unknown	LOC_Os06g30480	2.385	expressed protein	expressed protein
35.2	not assigned.unknown	LOC_Os12g28770	2.413	POEI19 - Pollen Ole e I allergen and extensin family protein precursor, expressed	POEI19 - Pollen Ole e I allergen and extensin family protein precursor, expressed
35.2	not assigned.unknown	LOC_Os07g01520	2.422	expressed protein	expressed protein
35.2	not assigned.unknown	LOC_Os03g03800	2.441	expressed protein	expressed protein
35.2	not assigned.unknown	LOC_Os03g25440	2.465	expressed protein	expressed protein
35.2	not assigned.unknown	LOC_Os02g15700	2.473	expressed protein	expressed protein
35.2	not assigned.unknown	LOC_Os09g32992	2.479	expressed protein	expressed protein
35.2	not assigned.unknown	LOC_Os01g14940	2.482	invertase/pectin methylesterase inhibitor family protein, putative, expressed	invertase/pectin methylesterase inhibitor family protein, putative, expressed
35.2	not assigned.unknown	LOC_Os02g40550	2.487	Lung seven transmembrane receptor domain containing protein, putative, expressed	Lung seven transmembrane receptor domain containing protein, putative, expressed
35.2	not assigned.unknown	LOC_Os11g27020	2.487	expressed protein	expressed protein
35.2	not assigned.unknown	LOC_Os04g42940	2.501	expressed protein	expressed protein
35.2	not assigned.unknown	LOC_Os11g38630	2.517	expressed protein	expressed protein
35.2	not assigned.unknown	LOC_Os05g50390	2.52	expressed protein	expressed protein
35.2	not assigned.unknown	LOC_Os01g03210	2.541	expressed protein	expressed protein
35.2	not assigned.unknown	LOC_Os05g01790	2.541	expressed protein	expressed protein
35.2	not assigned.unknown	LOC_Os10g34570	2.541	expressed protein	expressed protein
35.2	not assigned.unknown	LOC_Os01g16120	2.573	zinc finger, C3HC4 type domain containing protein, expressed	zinc finger, C3HC4 type domain containing protein, expressed
35.2	not assigned.unknown	LOC_Os03g02470	2.577	expressed protein	expressed protein
35.2	not assigned.unknown	LOC_Os07g27359	2.609	expressed protein	expressed protein
35.2	not assigned.unknown	LOC_Os08g08020	2.609	expressed protein	expressed protein
35.2	not assigned.unknown	LOC_Os10g04050	2.612	transposon protein, putative, CACTA, En/Spm sub-class, expressed	transposon protein, putative, CACTA, En/Spm sub-class, expressed
35.2	not assigned.unknown	LOC_Os10g30210	2.622	expressed protein	expressed protein
35.2	not assigned.unknown	LOC_Os10g34700	2.674	expressed protein	expressed protein
35.2	not assigned.unknown	LOC_Os04g22860	2.68	protein phosphatase 1 regulatory subunit 11, putative, expressed	protein phosphatase 1 regulatory subunit 11, putative, expressed
35.2	not assigned.unknown	LOC_Os06g06950	2.702	expressed protein	expressed protein
35.2	not assigned.unknown	LOC_Os11g38790	2.707	expressed protein	expressed protein
35.2	not assigned.unknown	LOC_Os12g32260	2.711	expressed protein	expressed protein
35.2	not assigned.unknown	LOC_Os11g41034	2.716	expressed protein	expressed protein
35.2	not assigned.unknown	LOC_Os09g10950	2.736	expressed protein	expressed protein
35.2	not assigned.unknown	LOC_Os11g45180	2.764	NBS-LRR disease resistance protein, putative, expressed	NBS-LRR disease resistance protein, putative, expressed
35.2	not assigned.unknown	LOC_Os02g11950	2.766	expressed protein	expressed protein
35.2	not assigned.unknown	LOC_Os05g11350	2.778	expressed protein	expressed protein
35.2	not assigned.unknown	LOC_Os12g38320	2.799	expressed protein	expressed protein
35.2	not assigned.unknown	LOC_Os09g12380	2.801	no apical meristem protein, putative, expressed	no apical meristem protein, putative, expressed
35.2	not assigned.unknown	LOC_Os11g32890	2.801	expressed protein	expressed protein
35.2	not assigned.unknown	LOC_Os02g04780	2.807	expressed protein	expressed protein
35.2	not assigned.unknown	LOC_Os11g09150	2.813	expressed protein	expressed protein
35.2	not assigned.unknown	LOC_Os02g15250	2.819	late embryogenesis abundant domain-containing protein, putative, expressed	late embryogenesis abundant domain-containing protein, putative, expressed
35.2	not assigned.unknown	LOC_Os05g11250	2.822	lachrymatory factor synthase, putative, expressed	lachrymatory factor synthase, putative, expressed
35.2	not assigned.unknown	LOC_Os03g10710	2.866	expressed protein	expressed protein
35.2	not assigned.unknown	LOC_Os09g36500	2.866	zinc finger, C3HC4 type domain containing protein, expressed	zinc finger, C3HC4 type domain containing protein, expressed
35.2	not assigned.unknown	LOC_Os07g07210	2.868	expressed protein	expressed protein
35.2	not assigned.unknown	LOC_Os02g10450	2.876	expressed protein	expressed protein
35.2	not assigned.unknown	LOC_Os03g07050	2.879	retrotransposon protein, putative, unclassified, expressed	retrotransposon protein, putative, unclassified, expressed
35.2	not assigned.unknown	LOC_Os07g38570	2.898	expressed protein	expressed protein
35.2	not assigned.unknown	LOC_Os02g09850	2.906	expressed protein	expressed protein
35.2	not assigned.unknown	LOC_Os04g54600	2.906	DUF617 domain containing protein, expressed	DUF617 domain containing protein, expressed
35.2	not assigned.unknown	LOC_Os12g40910	2.913	expressed protein	expressed protein
35.2	not assigned.unknown	LOC_Os01g06090	2.919	expressed protein	expressed protein
35.2	not assigned.unknown	LOC_Os07g18990	2.947	LTPL40 - Protease inhibitor/seed storage/LTP family protein precursor, expressed	LTPL40 - Protease inhibitor/seed storage/LTP family protein precursor, expressed
35.2	not assigned.unknown	LOC_Os11g05810	2.953	expressed protein	expressed protein
35.2	not assigned.unknown	LOC_Os04g24750	2.967	aspartic proteinase nepenthesin precursor, putative, expressed	aspartic proteinase nepenthesin precursor, putative, expressed
35.2	not assigned.unknown	LOC_Os06g16990	2.967	expressed protein	expressed protein
35.2	not assigned.unknown	LOC_Os01g14380	2.968	expressed protein	expressed protein
35.2	not assigned.unknown	LOC_Os11g16970	2.968	carnitine racemase like protein, putative, expressed	carnitine racemase like protein, putative, expressed
35.2	not assigned.unknown	LOC_Os05g11210	2.977	lachrymatory factor synthase, putative, expressed	lachrymatory factor synthase, putative, expressed
35.2	not assigned.unknown	LOC_Os06g04140	2.977	expressed protein	expressed protein
35.2	not assigned.unknown	LOC_Os07g01460	2.979	expressed protein	expressed protein
35.2	not assigned.unknown	LOC_Os08g05970	2.998	expressed protein	expressed protein
35.2	not assigned.unknown	LOC_Os08g36970	3.034	expressed protein	expressed protein
35.2	not assigned.unknown	LOC_Os12g38350	3.051	RALFL43 - Rapid ALkalinization Factor RALF family protein precursor, expressed	RALFL43 - Rapid ALkalinization Factor RALF family protein precursor, expressed
35.2	not assigned.unknown	LOC_Os02g15110	3.061	zinc finger, C3HC4 type domain containing protein, expressed	zinc finger, C3HC4 type domain containing protein, expressed
35.2	not assigned.unknown	LOC_Os03g01930	3.101	retrotransposon protein, putative, unclassified, expressed	retrotransposon protein, putative, unclassified, expressed
35.2	not assigned.unknown	LOC_Os11g44590	3.105	retrotransposon protein, putative, Ty3-gypsy subclass, expressed	retrotransposon protein, putative, Ty3-gypsy subclass, expressed
35.2	not assigned.unknown	LOC_Os08g15920	3.138	expressed protein	expressed protein
35.2	not assigned.unknown	LOC_Os12g34802	3.16	expressed protein	expressed protein
35.2	not assigned.unknown	LOC_Os02g57965	3.18	F-box domain containing protein, expressed	F-box domain containing protein, expressed
35.2	not assigned.unknown	LOC_Os09g10620	3.182	seed maturation protein LEA 4, putative, expressed	seed maturation protein LEA 4, putative, expressed
35.2	not assigned.unknown	LOC_Os08g09890	3.187	expressed protein	expressed protein
35.2	not assigned.unknown	LOC_Os04g56570	3.188	heavy metal-associated domain containing protein, expressed	heavy metal-associated domain containing protein, expressed
35.2	not assigned.unknown	LOC_Os03g08200	3.195	DUF567 domain containing protein, putative, expressed	DUF567 domain containing protein, putative, expressed
35.2	not assigned.unknown	LOC_Os06g37810	3.199	resistance protein, putative, expressed	resistance protein, putative, expressed
35.2	not assigned.unknown	LOC_Os06g37820	3.199	Leucine Rich Repeat family protein, expressed	Leucine Rich Repeat family protein, expressed
35.2	not assigned.unknown	LOC_Os04g02120	3.209	expressed protein	expressed protein
35.2	not assigned.unknown	LOC_Os08g25830	3.23	expressed protein	expressed protein
35.2	not assigned.unknown	LOC_Os01g41370	3.252	FBD domain containing protein, putative, expressed	FBD domain containing protein, putative, expressed
35.2	not assigned.unknown	LOC_Os09g28450	3.269	paramyosin, putative, expressed	paramyosin, putative, expressed
35.2	not assigned.unknown	LOC_Os07g05840	3.275	expressed protein	expressed protein
35.2	not assigned.unknown	LOC_Os03g53540	3.292	expressed protein	expressed protein
35.2	not assigned.unknown	LOC_Os07g27330	3.313	no apical meristem protein, expressed	no apical meristem protein, expressed
35.2	not assigned.unknown	LOC_Os03g47910	3.349	expressed protein	expressed protein
35.2	not assigned.unknown	LOC_Os09g19340	3.351	expressed protein	expressed protein
35.2	not assigned.unknown	LOC_Os06g18930	3.369	cadmium tolerance factor, putative, expressed	cadmium tolerance factor, putative, expressed
35.2	not assigned.unknown	LOC_Os01g49730	3.381	expressed protein	expressed protein
35.2	not assigned.unknown	LOC_Os10g09760	3.443	expressed protein	expressed protein
35.2	not assigned.unknown	LOC_Os05g27570	3.465	SAG20, putative, expressed	SAG20, putative, expressed
35.2	not assigned.unknown	LOC_Os03g24100	3.472	expressed protein	expressed protein
35.2	not assigned.unknown	LOC_Os01g07150	3.475	expressed protein	expressed protein
35.2	not assigned.unknown	LOC_Os08g12890	3.475	DNA binding protein, putative, expressed	DNA binding protein, putative, expressed
35.2	not assigned.unknown	LOC_Os02g11970	3.479	expressed protein	expressed protein
35.2	not assigned.unknown	LOC_Os06g19300	3.495	cadmium tolerance factor, putative, expressed	cadmium tolerance factor, putative, expressed
35.2	not assigned.unknown	LOC_Os12g38810	3.495	expressed protein	expressed protein
35.2	not assigned.unknown	LOC_Os12g42920	3.523	expressed protein	expressed protein
35.2	not assigned.unknown	LOC_Os05g16200	3.542	blight resistance protein T118, putative, expressed	blight resistance protein T118, putative, expressed
35.2	not assigned.unknown	LOC_Os01g11820	3.545	expressed protein	expressed protein
35.2	not assigned.unknown	LOC_Os10g36670	3.556	expressed protein	expressed protein
35.2	not assigned.unknown	LOC_Os04g42960	3.565	Lung seven transmembrane receptor domain containing protein, putative, expressed	Lung seven transmembrane receptor domain containing protein, putative, expressed
35.2	not assigned.unknown	LOC_Os06g03030	3.571	expressed protein	expressed protein
35.2	not assigned.unknown	LOC_Os02g37160	3.595	heavy metal transport/detoxification protein, putative, expressed	heavy metal transport/detoxification protein, putative, expressed
35.2	not assigned.unknown	LOC_Os01g05530	3.596	expressed protein	expressed protein
35.2	not assigned.unknown	LOC_Os01g43274	3.596	expressed protein	expressed protein
35.2	not assigned.unknown	LOC_Os08g14360	3.61	expressed protein	expressed protein
35.2	not assigned.unknown	LOC_Os09g15830	3.64	expressed protein	expressed protein
35.2	not assigned.unknown	LOC_Os01g06040	3.653	expressed protein	expressed protein
35.2	not assigned.unknown	LOC_Os10g31500	3.693	retrotransposon protein, putative, unclassified, expressed	retrotransposon protein, putative, unclassified, expressed
35.2	not assigned.unknown	LOC_Os03g59370	3.722	ubiquitin family protein, putative, expressed	ubiquitin family protein, putative, expressed
35.2	not assigned.unknown	LOC_Os07g02260	3.748	expressed protein	expressed protein
35.2	not assigned.unknown	LOC_Os09g11140	3.75	expressed protein	expressed protein
35.2	not assigned.unknown	LOC_Os03g12700	3.764	expressed protein	expressed protein
35.2	not assigned.unknown	LOC_Os06g49190	3.805	LTPL154 - Protease inhibitor/seed storage/LTP family protein precursor, expressed	LTPL154 - Protease inhibitor/seed storage/LTP family protein precursor, expressed
35.2	not assigned.unknown	LOC_Os07g15530	3.817	expressed protein	expressed protein
35.2	not assigned.unknown	LOC_Os07g03040	3.899	expressed protein	expressed protein
35.2	not assigned.unknown	LOC_Os08g07040	3.964	plant protein of unknown function domain containing protein, expressed	plant protein of unknown function domain containing protein, expressed
35.2	not assigned.unknown	LOC_Os08g07050	3.964	pentatricopeptide, putative, expressed	pentatricopeptide, putative, expressed
35.2	not assigned.unknown	LOC_Os10g31440	3.979	retrotransposon protein, putative, unclassified, expressed	retrotransposon protein, putative, unclassified, expressed
35.2	not assigned.unknown	LOC_Os11g44300	3.979	expressed protein	expressed protein
35.2	not assigned.unknown	LOC_Os01g39690	3.989	expressed protein	expressed protein
35.2	not assigned.unknown	LOC_Os08g32560	3.989	expressed protein	expressed protein
35.2	not assigned.unknown	LOC_Os07g10870	4	ZOS7-03 - C2H2 zinc finger protein, expressed	ZOS7-03 - C2H2 zinc finger protein, expressed
35.2	not assigned.unknown	LOC_Os12g37900	4.03	expressed protein	expressed protein
35.2	not assigned.unknown	LOC_Os12g08850	4.051	expressed protein	expressed protein
35.2	not assigned.unknown	LOC_Os10g31640	4.09	glycine-rich cell wall structural protein 2 precursor, putative, expressed	glycine-rich cell wall structural protein 2 precursor, putative, expressed
35.2	not assigned.unknown	LOC_Os11g45580	4.199	embryogenesis transmembrane protein, putative, expressed	embryogenesis transmembrane protein, putative, expressed
35.2	not assigned.unknown	LOC_Os03g18779	4.207	expressed protein	expressed protein
35.2	not assigned.unknown	LOC_Os05g39980	4.457	expressed protein	expressed protein
35.2	not assigned.unknown	LOC_Os04g38320	4.463	expressed protein	expressed protein
35.2	not assigned.unknown	LOC_Os05g44120	5.101	expressed protein	expressed protein
35.2	not assigned.unknown	LOC_Os10g34440	5.187	expressed protein	expressed protein
35.2	not assigned.unknown	LOC_Os06g19010	5.281	cadmium tolerance factor, putative, expressed	cadmium tolerance factor, putative, expressed
35.2	not assigned.unknown	LOC_Os03g39270	5.383	expressed protein	expressed protein
35.2	not assigned.unknown	LOC_Os01g52060	5.525	expressed protein	expressed protein
35.2	not assigned.unknown	LOC_Os08g32370	5.525	mucin-associated surface protein, putative, expressed	mucin-associated surface protein, putative, expressed
35.2	not assigned.unknown	LOC_Os07g05750	5.539	retrotransposon protein, putative, Ty3-gypsy subclass, expressed	retrotransposon protein, putative, Ty3-gypsy subclass, expressed
35.2	not assigned.unknown	LOC_Os02g25830	5.654	expressed protein	expressed protein
35.2	not assigned.unknown	LOC_Os11g12010	5.654	expressed protein	expressed protein
35.2	not assigned.unknown	LOC_Os01g58350	5.772	expressed protein	expressed protein
35.2	not assigned.unknown	LOC_Os07g48800	5.772	VQ domain containing protein, putative, expressed	VQ domain containing protein, putative, expressed
35.2	not assigned.unknown	LOC_Os04g31760	5.785	expressed protein	expressed protein
35.2	not assigned.unknown	LOC_Os03g25530	5.882	expressed protein	expressed protein
35.2	not assigned.unknown	LOC_Os04g21030	5.882	retrotransposon protein, putative, unclassified, expressed	retrotransposon protein, putative, unclassified, expressed
35.2	not assigned.unknown	LOC_Os01g05770	5.894	expressed protein	expressed protein
35.2	not assigned.unknown	LOC_Os04g34510	5.983	expressed protein	expressed protein
35.2	not assigned.unknown	LOC_Os04g57240	5.983	expressed protein	expressed protein
35.2	not assigned.unknown	LOC_Os07g04060	5.983	expressed protein	expressed protein
35.2	not assigned.unknown	LOC_Os02g37360	5.984	expressed protein	expressed protein
35.2	not assigned.unknown	LOC_Os02g29030	6.005	retrotransposon protein, putative, unclassified, expressed	retrotransposon protein, putative, unclassified, expressed
35.2	not assigned.unknown	LOC_Os09g39360	6.005	expressed protein	expressed protein
35.2	not assigned.unknown	LOC_Os01g68820	6.078	expressed protein	expressed protein
35.2	not assigned.unknown	LOC_Os02g58200	6.078	expressed protein	expressed protein
35.2	not assigned.unknown	LOC_Os01g48260	6.099	expressed protein	expressed protein
35.2	not assigned.unknown	LOC_Os02g04550	6.167	expressed protein	expressed protein
35.2	not assigned.unknown	LOC_Os06g19740	6.167	expressed protein	expressed protein
35.2	not assigned.unknown	LOC_Os10g42270	6.187	expressed protein	expressed protein
35.2	not assigned.unknown	LOC_Os05g48840	6.26	expressed protein	expressed protein
35.2	not assigned.unknown	LOC_Os11g43840	6.27	conserved hypothetical protein	conserved hypothetical protein
35.2	not assigned.unknown	LOC_Os11g45890	6.288	expressed protein	expressed protein
35.2	not assigned.unknown	LOC_Os02g05190	6.339	expressed protein	expressed protein
35.2	not assigned.unknown	LOC_Os01g17420	6.413	expressed protein	expressed protein
35.2	not assigned.unknown	LOC_Os10g28790	6.439	MBTB36 - Bric-a-Brac, Tramtrack, Broad Complex BTB domain with Meprin and TRAF Homology MATH domain, expressed	MBTB36 - Bric-a-Brac, Tramtrack, Broad Complex BTB domain with Meprin and TRAF Homology MATH domain, expressed
35.2	not assigned.unknown	LOC_Os06g35165	6.443	expressed protein	expressed protein
35.2	not assigned.unknown	LOC_Os11g07950	6.471	expressed protein	expressed protein
35.2	not assigned.unknown	LOC_Os04g42240	6.567	expressed protein	expressed protein
35.2	not assigned.unknown	LOC_Os01g06310	6.624	glycine-rich cell wall structural protein precursor, putative, expressed	glycine-rich cell wall structural protein precursor, putative, expressed
35.2	not assigned.unknown	LOC_Os07g43440	6.785	expressed protein	expressed protein
35.2	not assigned.unknown	LOC_Os01g69020	6.787	retrotransposon protein, putative, unclassified, expressed	retrotransposon protein, putative, unclassified, expressed
35.2	not assigned.unknown	LOC_Os05g43640	6.932	retrotransposon, putative, centromere-specific, expressed	retrotransposon, putative, centromere-specific, expressed
35.2	not assigned.unknown	LOC_Os01g14130	7.453	expressed protein	expressed protein
35.2	not assigned.unknown	LOC_Os03g43100	7.942	expressed protein	expressed protein
35.2	not assigned.unknown	LOC_Os03g45230	4.889	expressed protein	expressed protein	ODC4
35.2	not assigned.unknown	LOC_Os01g02590	1.983	receptor-like kinase, putative, expressed	receptor-like kinase, putative, expressed	Os8Tak1
35.2	not assigned.unknown	LOC_Os02g07930	1.624	B-box zinc finger family protein, putative, expressed	B-box zinc finger family protein, putative, expressed	OsBBX2
35.2	not assigned.unknown	LOC_Os08g43070	3.337	helix-loop-helix DNA-binding domain containing protein, expressed	helix-loop-helix DNA-binding domain containing protein, expressed	OsbHLH011
35.2	not assigned.unknown	LOC_Os09g28900	2.689	basic helix-loop-helix, putative, expressed	basic helix-loop-helix, putative, expressed	OsbHLH043
35.2	not assigned.unknown	LOC_Os01g33400	2.517	helix-loop-helix DNA-binding domain containing protein, expressed	helix-loop-helix DNA-binding domain containing protein, expressed	OsbHLH183, bHLH183
35.2	not assigned.unknown	LOC_Os01g36220	3.986	bZIP transcription factor domain containing protein, expressed	bZIP transcription factor domain containing protein, expressed	OsbZIP04
35.2	not assigned.unknown	LOC_Os07g04580	2.858	zinc finger C-x8-C-x5-C-x3-H type family protein, expressed	zinc finger C-x8-C-x5-C-x3-H type family protein, expressed	OsC3H47
35.2	not assigned.unknown	LOC_Os01g13210	1.891	salt stress root protein RS1, putative, expressed	salt stress root protein RS1, putative, expressed	OsDREPP1, DREPP1, RS1
35.2	not assigned.unknown	LOC_Os01g62200	1.05	domain of unknown function DUF966 domain containing protein, expressed	domain of unknown function DUF966 domain containing protein, expressed	OsDSR2
35.2	not assigned.unknown	LOC_Os08g23170	5.525	expressed protein	expressed protein	OsEnS-120
35.2	not assigned.unknown	LOC_Os10g41160	3.14	expressed protein	expressed protein	OsEnS-140
35.2	not assigned.unknown	LOC_Os02g28580	3.232	expressed protein	expressed protein	OsEnS-37
35.2	not assigned.unknown	LOC_Os02g37480	2.725	glycine-rich cell wall structural protein precursor, putative, expressed	glycine-rich cell wall structural protein precursor, putative, expressed	OsEnS-40, EnS-40
35.2	not assigned.unknown	LOC_Os03g26490	2.717	expressed protein	expressed protein	OsEnS-46
35.2	not assigned.unknown	LOC_Os03g42520	3.169	expressed protein	expressed protein	OsEnS-49
35.2	not assigned.unknown	LOC_Os01g54890	2.242	ethylene-responsive transcription factor 2, putative, expressed	ethylene-responsive transcription factor 2, putative, expressed	OsERF922
35.2	not assigned.unknown	LOC_Os08g44400	2.92	glutathione S-transferase, N-terminal domain containing protein, expressed	glutathione S-transferase, N-terminal domain containing protein, expressed	OsGRX20
35.2	not assigned.unknown	LOC_Os02g28970	2.477	expressed protein	expressed protein	OsMTR1
35.2	not assigned.unknown	LOC_Os07g48150	1.674	DUF623 domain containing protein, expressed	DUF623 domain containing protein, expressed	OsOFP16, OsOFP24
35.2	not assigned.unknown	LOC_Os04g37510	1.921	DUF623 domain containing protein, expressed	DUF623 domain containing protein, expressed	OsOFP24, OsOFP15
35.2	not assigned.unknown	LOC_Os11g05780	1.641	DUF623 domain containing protein, expressed	DUF623 domain containing protein, expressed	OsOFP26, OsOFP29
35.2	not assigned.unknown	LOC_Os01g53160	1.236	DUF623 domain containing protein, expressed	DUF623 domain containing protein, expressed	OsOFP3, OsOFP04
35.2	not assigned.unknown	LOC_Os10g29610	3.232	DUF623 domain containing protein, expressed	DUF623 domain containing protein, expressed	OsOFP31, OsOFP26, OsSTA245
35.2	not assigned.unknown	LOC_Os05g42240	2.878	expressed protein	expressed protein	OsSPL(SPOROCYTELESS)
35.2	not assigned.unknown	LOC_Os04g52950	2.354	nitrate-induced NOI protein, expressed	nitrate-induced NOI protein, expressed	OsSTA132
35.2	not assigned.unknown	LOC_Os05g05640	2.638	pectinesterase inhibitor domain containing protein, putative, expressed	pectinesterase inhibitor domain containing protein, putative, expressed	OsSTA139
35.2	not assigned.unknown	LOC_Os05g40310	3.04	expressed protein	expressed protein	OsSTA153
35.2	not assigned.unknown	LOC_Os06g10140	1.842	expressed protein	expressed protein	OsSTA173
35.2	not assigned.unknown	LOC_Os11g40800	7.313	expressed protein	expressed protein	OsSTA267
35.2	not assigned.unknown	LOC_Os02g08250	1.465	expressed protein	expressed protein	OsSTA49
35.2	not assigned.unknown	LOC_Os03g04560	3.349	expressed protein	expressed protein	OsSTA89, STA89, OsDUF810.1, DUF810.1
35.2	not assigned.unknown	LOC_Os03g18110	2.052	proteins of unknown function domain containing protein, putative, expressed	proteins of unknown function domain containing protein, putative, expressed	OsTBL18, TBL18
35.2	not assigned.unknown	LOC_Os01g11810	2.461	powdery mildew resistant protein 5, putative, expressed	powdery mildew resistant protein 5, putative, expressed	OsTBL19, TBL19
35.2	not assigned.unknown	LOC_Os07g46230	6.439	expressed protein	expressed protein	OsTBL24, TBL24
35.2	not assigned.unknown	LOC_Os06g44900	5.905	leaf senescence related protein, putative, expressed	leaf senescence related protein, putative, expressed	OsTBL29, TBL29
35.2	not assigned.unknown	LOC_Os06g16160	3.748	expressed protein	expressed protein	OsTBL65, TBL65
35.2	not assigned.unknown	LOC_Os12g42190	1.732	transposon protein, putative, unclassified, expressed	transposon protein, putative, unclassified, expressed	OsTCP22_PCF8_Class-II(CIN-like)
35.2	not assigned.unknown	LOC_Os08g09940	1.183	GTP-binding protein, putative, expressed	GTP-binding protein, putative, expressed	OsYchF1
35.2	not assigned.unknown	LOC_Os07g42290	2.635	expressed protein	expressed protein	qSOR1
35.2	not assigned.unknown	LOC_Os01g69290	1.058	antifreeze glycoprotein, putative, expressed	antifreeze glycoprotein, putative, expressed	RBG1-L
35.2	not assigned.unknown	LOC_Os01g52740	5.525	expressed protein	expressed protein	S40-10
35.2	not assigned.unknown	LOC_Os07g33270	1.492	DUF584 domain containing protein, putative, expressed	DUF584 domain containing protein, putative, expressed	S40-15
35.2	not assigned.unknown	LOC_Os03g02280	1.939	DUF584 domain containing protein, putative, expressed	DUF584 domain containing protein, putative, expressed	S40-4
35.2	not assigned.unknown	LOC_Os04g45834	1.051	DUF584 domain containing protein, putative, expressed	DUF584 domain containing protein, putative, expressed	S40-5
35.2	not assigned.unknown	LOC_Os12g25090	6.463	expressed protein	expressed protein	Sci1|PR6
35.2	not assigned.unknown	LOC_Os07g09384	1.354	expressed protein	expressed protein	STR2
35.2	not assigned.unknown	LOC_Os09g24350	6.771	THION32 - Plant thionin family protein precursor, expressed	THION32 - Plant thionin family protein precursor, expressed	THI32
35.2	not assigned.unknown	LOC_Os05g45230	5.983	WRKY58, expressed	WRKY58, expressed	WRKY58
35.2	not assigned.unknown	LOC_Os05g28830	2.222	PMR5, putative, expressed	PMR5, putative, expressed	XOAT9
35.2	not assigned.unknown	LOC_Os08g34010	1.075	ZF-HD protein dimerisation region containing protein, expressed	ZF-HD protein dimerisation region containing protein, expressed	ZF-HD
1.1.1	PS.lightreaction.photosystem II	LOC_Os03g53640	1.101	expressed protein	expressed protein
1.1.1	PS.lightreaction.photosystem II	LOC_Os03g21560	1.736	photosystem II 11 kD protein, putative, expressed	photosystem II 11 kD protein, putative, expressed
1.1.1	PS.lightreaction.photosystem II	LOC_Os08g02630	1.606	photosystem II core complex proteins psbY, chloroplast precursor, putative, expressed	photosystem II core complex proteins psbY, chloroplast precursor, putative, expressed	PSBY
1.1.40	PS.lightreaction.cyclic electron flow-chlororespiration	LOC_Os03g53710	1.292	aldose 1-epimerase, putative, expressed	aldose 1-epimerase, putative, expressed
1.2.6	PS.photorespiration.hydroxypyruvate reductase	LOC_Os07g40660	1.591	expressed protein	expressed protein
1.2.6	PS.photorespiration.hydroxypyruvate reductase	LOC_Os04g01600	2.44	erythronate-4-phosphate dehydrogenase domain containing protein, expressed	erythronate-4-phosphate dehydrogenase domain containing protein, expressed
1.2.6	PS.photorespiration.hydroxypyruvate reductase	LOC_Os04g01650	2.588	erythronate-4-phosphate dehydrogenase domain containing protein, expressed	erythronate-4-phosphate dehydrogenase domain containing protein, expressed
1.2.6	PS.photorespiration.hydroxypyruvate reductase	LOC_Os04g01660	7.111	erythronate-4-phosphate dehydrogenase domain containing protein, expressed	erythronate-4-phosphate dehydrogenase domain containing protein, expressed
10.1.10	cell wall.precursor synthesis.RHM	LOC_Os05g11360	2.778	DTDP-D-glucose 4,6-dehydratase, putative, expressed	DTDP-D-glucose 4,6-dehydratase, putative, expressed
10.1.2	cell wall.precursor synthesis.UGE	LOC_Os09g35800	2.617	UDP-glucose 4-epimerase, putative, expressed	UDP-glucose 4-epimerase, putative, expressed	UGE3
10.2.1	cell wall.cellulose synthesis.cellulose synthase	LOC_Os08g15420	4.035	CSLC3 - cellulose synthase-like family C, expressed	CSLC3 - cellulose synthase-like family C, expressed	CSLC3
10.2.1	cell wall.cellulose synthesis.cellulose synthase	LOC_Os10g20260	2.952	CSLF7 - cellulose synthase-like family F; beta1,3;1,4 glucan synthase, expressed	CSLF7 - cellulose synthase-like family F; beta1,3;1,4 glucan synthase, expressed	CSLF7
10.2.1	cell wall.cellulose synthesis.cellulose synthase	LOC_Os04g35030	2.044	CSLH3 - cellulose synthase-like family H, expressed	CSLH3 - cellulose synthase-like family H, expressed	CSLH3
10.2.1	cell wall.cellulose synthesis.cellulose synthase	LOC_Os10g32980	1.405	CESA7 - cellulose synthase, expressed	CESA7 - cellulose synthase, expressed	OsCesA7
10.2.2	cell wall.cellulose synthesis.COBRA	LOC_Os06g47110	2.048	COBRA-like protein precursor, putative, expressed	COBRA-like protein precursor, putative, expressed	BC1L5
10.3.2	cell wall.hemicellulose synthesis.glucuronoxylan	LOC_Os03g17850	1.143	glycosyltransferase family 43 protein, putative, expressed	glycosyltransferase family 43 protein, putative, expressed	OsGT43B
10.3.2	cell wall.hemicellulose synthesis.glucuronoxylan	LOC_Os03g08600	1.906	glycosyl transferase, putative, expressed	glycosyl transferase, putative, expressed	PGSIP-A2
10.5.1	cell wall.cell wall proteins.AGPs	LOC_Os05g38500	1.017	fasciclin-like arabinogalactan protein, putative, expressed	fasciclin-like arabinogalactan protein, putative, expressed
10.5.1	cell wall.cell wall proteins.AGPs	LOC_Os01g47780	1.086	fasciclin domain containing protein, expressed	fasciclin domain containing protein, expressed
10.5.1	cell wall.cell wall proteins.AGPs	LOC_Os02g17534	2.408	xyloglucan fucosyltransferase, putative, expressed	xyloglucan fucosyltransferase, putative, expressed
10.5.1	cell wall.cell wall proteins.AGPs	LOC_Os09g28460	2.937	xyloglucan fucosyltransferase, putative, expressed	xyloglucan fucosyltransferase, putative, expressed
10.5.1	cell wall.cell wall proteins.AGPs	LOC_Os04g39600	3.165	fasciclin domain containing protein, expressed	fasciclin domain containing protein, expressed
10.5.1	cell wall.cell wall proteins.AGPs	LOC_Os08g24750	3.633	xyloglucan fucosyltransferase, putative, expressed	xyloglucan fucosyltransferase, putative, expressed
10.5.1	cell wall.cell wall proteins.AGPs	LOC_Os06g10960	6.964	xyloglucan fucosyltransferase, putative, expressed	xyloglucan fucosyltransferase, putative, expressed
10.5.2	cell wall.cell wall proteins.proline rich proteins	LOC_Os03g14130	3.147	POEI1 - Pollen Ole e I allergen and extensin family protein precursor, expressed	POEI1 - Pollen Ole e I allergen and extensin family protein precursor, expressed
10.5.3	cell wall.cell wall proteins.LRR	LOC_Os05g09640	1.363	uncharacterized protein At4g06744 precursor, putative, expressed	uncharacterized protein At4g06744 precursor, putative, expressed
10.5.3	cell wall.cell wall proteins.LRR	LOC_Os01g41120	1.911	retrotransposon protein, putative, Ty3-gypsy subclass, expressed	retrotransposon protein, putative, Ty3-gypsy subclass, expressed
10.5.3	cell wall.cell wall proteins.LRR	LOC_Os04g57430	3.01	uncharacterized protein At4g06744 precursor, putative, expressed	uncharacterized protein At4g06744 precursor, putative, expressed
10.5.4	cell wall.cell wall proteins.HRGP	LOC_Os10g41250	1.061	glycoprotein, putative, expressed	glycoprotein, putative, expressed
10.6.1	cell wall.degradation.cellulases and beta-1	LOC_Os05g03840	1.831	endoglucanase, putative, expressed	endoglucanase, putative, expressed
10.6.1	cell wall.degradation.cellulases and beta-1	LOC_Os03g53790	2.091	periplasmic beta-glucosidase precursor, putative, expressed	periplasmic beta-glucosidase precursor, putative, expressed
10.6.1	cell wall.degradation.cellulases and beta-1	LOC_Os04g57860	3.989	endoglucanase precursor, putative, expressed	endoglucanase precursor, putative, expressed
10.6.1	cell wall.degradation.cellulases and beta-1	LOC_Os04g36610	5.057	endoglucanase, putative, expressed	endoglucanase, putative, expressed
10.6.1	cell wall.degradation.cellulases and beta-1	LOC_Os01g12070	3.61	endoglucanase precursor, putative, expressed	endoglucanase precursor, putative, expressed	OsCel9A|OsGLU5
10.6.2	cell wall.degradation.mannan-xylose-arabinose-fucose	LOC_Os11g19210	1.074	beta-D-xylosidase, putative, expressed	beta-D-xylosidase, putative, expressed
10.6.2	cell wall.degradation.mannan-xylose-arabinose-fucose	LOC_Os11g44950	1.499	glycosyl hydrolase family 3 protein, putative, expressed	glycosyl hydrolase family 3 protein, putative, expressed
10.6.2	cell wall.degradation.mannan-xylose-arabinose-fucose	LOC_Os03g10440	1.517	glycosyl hydrolase family 10 protein, putative, expressed	glycosyl hydrolase family 10 protein, putative, expressed
10.6.2	cell wall.degradation.mannan-xylose-arabinose-fucose	LOC_Os02g51620	1.682	glycosyl hydrolase family 3 protein, putative, expressed	glycosyl hydrolase family 3 protein, putative, expressed
10.6.2	cell wall.degradation.mannan-xylose-arabinose-fucose	LOC_Os03g10478	2.639	glycosyl hydrolase family 10 protein, putative, expressed	glycosyl hydrolase family 10 protein, putative, expressed
10.6.2	cell wall.degradation.mannan-xylose-arabinose-fucose	LOC_Os03g61270	2.877	OsMan04 - Endo-Beta-Mannanase, expressed	OsMan04 - Endo-Beta-Mannanase, expressed
10.6.2	cell wall.degradation.mannan-xylose-arabinose-fucose	LOC_Os11g47350	3.182	beta-D-xylosidase, putative, expressed	beta-D-xylosidase, putative, expressed
10.6.2	cell wall.degradation.mannan-xylose-arabinose-fucose	LOC_Os03g47010	1.891	glycosyl hydrolase family 10 protein, putative, expressed	glycosyl hydrolase family 10 protein, putative, expressed	OsXYN1
10.6.2	cell wall.degradation.mannan-xylose-arabinose-fucose	LOC_Os05g23350	6.33	glycosyl hydrolase family 10 protein, putative, expressed	glycosyl hydrolase family 10 protein, putative, expressed	XYH
10.6.3	cell wall.degradation.pectate lyases and polygalacturonases	LOC_Os08g03030	3.071	retrotransposon protein, putative, Ty1-copia subclass, expressed	retrotransposon protein, putative, Ty1-copia subclass, expressed
10.6.3	cell wall.degradation.pectate lyases and polygalacturonases	LOC_Os07g10700	3.402	polygalacturonase, putative, expressed	polygalacturonase, putative, expressed
10.6.3	cell wall.degradation.pectate lyases and polygalacturonases	LOC_Os06g38520	3.466	pectate lyase family protein, expressed	pectate lyase family protein, expressed
10.6.3	cell wall.degradation.pectate lyases and polygalacturonases	LOC_Os05g01380	2.123	polygalacturonase inhibitor precursor, putative, expressed	polygalacturonase inhibitor precursor, putative, expressed	OsPGIP1
10.6.3	cell wall.degradation.pectate lyases and polygalacturonases	LOC_Os11g14400	4.041	polygalacturonase, putative, expressed	polygalacturonase, putative, expressed	OsPGL12, PGL12
10.8.1	cell wall.pectinesterases.PME	LOC_Os08g12410	1.47	pectinesterase, putative, expressed	pectinesterase, putative, expressed
10.8.1	cell wall.pectinesterases.PME	LOC_Os05g29790	2.334	pectinesterase, putative, expressed	pectinesterase, putative, expressed
10.8.1	cell wall.pectinesterases.PME	LOC_Os01g57854	3.169	pectinesterase, putative, expressed	pectinesterase, putative, expressed
10.8.1	cell wall.pectinesterases.PME	LOC_Os07g41650	3.387	pectinesterase, putative, expressed	pectinesterase, putative, expressed
10.8.1	cell wall.pectinesterases.PME	LOC_Os03g18860	4.311	pectinesterase, putative, expressed	pectinesterase, putative, expressed
11.1.12	lipid metabolism.FA synthesis and FA elongation.ACP protein	LOC_Os07g12150	1.205	acyl carrier protein, putative, expressed	acyl carrier protein, putative, expressed
11.1.15	lipid metabolism.FA synthesis and FA elongation.ACP desaturase	LOC_Os08g09950	1.026	acyl-desaturase, chloroplast precursor, putative, expressed	acyl-desaturase, chloroplast precursor, putative, expressed
11.1.15	lipid metabolism.FA synthesis and FA elongation.ACP desaturase	LOC_Os03g30950	1.258	acyl-desaturase, chloroplast precursor, putative, expressed	acyl-desaturase, chloroplast precursor, putative, expressed
11.1.15	lipid metabolism.FA synthesis and FA elongation.ACP desaturase	LOC_Os02g30200	3.081	PE-PGRS family protein, putative, expressed	PE-PGRS family protein, putative, expressed
11.1.8	lipid metabolism.FA synthesis and FA elongation.acyl CoA ligase	LOC_Os09g38350	2.014	AMP-binding domain containing protein, expressed	AMP-binding domain containing protein, expressed
11.1.8	lipid metabolism.FA synthesis and FA elongation.acyl CoA ligase	LOC_Os03g03790	2.515	AMP-binding domain containing protein, expressed	AMP-binding domain containing protein, expressed
11.3.6	lipid metabolism.phospholipid synthesis.choline-phosphate cytidylyltransferase	LOC_Os08g06450	4.577	cytidylyltransferase domain containing protein, expressed	cytidylyltransferase domain containing protein, expressed
11.9.2	lipid metabolism.lipid degradation.lipases	LOC_Os10g41270	1.996	triacylglycerol lipase like protein, putative, expressed	triacylglycerol lipase like protein, putative, expressed
11.9.2	lipid metabolism.lipid degradation.lipases	LOC_Os08g04800	2.078	triacylglycerol lipase like protein, putative, expressed	triacylglycerol lipase like protein, putative, expressed
11.9.2	lipid metabolism.lipid degradation.lipases	LOC_Os07g39810	2.515	lipase class 3 family protein, putative, expressed	lipase class 3 family protein, putative, expressed
11.9.3	lipid metabolism.lipid degradation.lysophospholipases	LOC_Os02g09450	1.967	glycerophosphoryl diester phosphodiesterase family protein, putative, expressed	glycerophosphoryl diester phosphodiesterase family protein, putative, expressed	MTD1
11.9.3	lipid metabolism.lipid degradation.lysophospholipases	LOC_Os07g37840	1.002	lipase, putative, expressed	lipase, putative, expressed
11.9.3	lipid metabolism.lipid degradation.lysophospholipases	LOC_Os01g21300	1.545	esterase/lipase/thioesterase family protein, putative, expressed	esterase/lipase/thioesterase family protein, putative, expressed
11.9.3	lipid metabolism.lipid degradation.lysophospholipases	LOC_Os03g27370	2.307	phospholipase D, putative, expressed	phospholipase D, putative, expressed	PLDalpha6
11.9.3	lipid metabolism.lipid degradation.lysophospholipases	LOC_Os09g25390	2.455	phospholipase D, putative, expressed	phospholipase D, putative, expressed	PLDalpha8
12.1.1	N-metabolism.nitrate metabolism.NR	LOC_Os02g53130	2.474	nitrate reductase, putative, expressed	nitrate reductase, putative, expressed	OsNIA1|OsNia1|OsNR2
13.1.5	amino acid metabolism.synthesis.serine-glycine-cysteine group	LOC_Os09g32290	2.201	FAD dependent oxidoreductase domain containing protein, expressed	FAD dependent oxidoreductase domain containing protein, expressed
13.1.5	amino acid metabolism.synthesis.serine-glycine-cysteine group	LOC_Os03g45210	3.02	2-aminoethanethiol dioxygenase, putative, expressed	2-aminoethanethiol dioxygenase, putative, expressed	OsEnS-50
13.1.6	amino acid metabolism.synthesis.aromatic aa	LOC_Os01g40480	1.262	anthranilate phosphoribosyltransferase, putative, expressed	anthranilate phosphoribosyltransferase, putative, expressed
13.1.6	amino acid metabolism.synthesis.aromatic aa	LOC_Os04g39680	1.369	anthranilate phosphoribosyltransferase, putative, expressed	anthranilate phosphoribosyltransferase, putative, expressed
13.2.2	amino acid metabolism.degradation.glutamate family	LOC_Os02g07670	1.087	URED, putative, expressed	URED, putative, expressed
16.1.1	secondary metabolism.isoprenoids.non-mevalonate pathway	LOC_Os01g16020	1.193	FAD binding domain containing protein, expressed	FAD binding domain containing protein, expressed	OsGGR2
16.1.5	secondary metabolism.isoprenoids.terpenoids	LOC_Os07g11790	6.078	terpene synthase, putative, expressed	terpene synthase, putative, expressed	OsTPS28
16.1.5	secondary metabolism.isoprenoids.terpenoids	LOC_Os08g04500	4.182	terpene synthase, putative, expressed	terpene synthase, putative, expressed	OsTPS29, TPS29, OsCAS, CAS, OsTPS3, TPS3
16.2.1	secondary metabolism.phenylpropanoids.lignin biosynthesis	LOC_Os03g12270	1.892	dehydrogenase, putative, expressed	dehydrogenase, putative, expressed	CAD9
16.2.1	secondary metabolism.phenylpropanoids.lignin biosynthesis	LOC_Os08g04770	3.095	AMP-binding domain containing protein, expressed	AMP-binding domain containing protein, expressed
16.2.1	secondary metabolism.phenylpropanoids.lignin biosynthesis	LOC_Os08g10420	3.739	transferase family domain containing protein, expressed	transferase family domain containing protein, expressed
16.2.1	secondary metabolism.phenylpropanoids.lignin biosynthesis	LOC_Os08g14760	1.487	AMP-binding domain containing protein, expressed	AMP-binding domain containing protein, expressed	Os4CL1
16.2.1	secondary metabolism.phenylpropanoids.lignin biosynthesis	LOC_Os02g46970	1.667	AMP-binding domain containing protein, expressed	AMP-binding domain containing protein, expressed	Os4CL2
16.2.1	secondary metabolism.phenylpropanoids.lignin biosynthesis	LOC_Os06g08610	2.405	transferase family protein, putative, expressed	transferase family protein, putative, expressed	OsPHT2
16.4.1	secondary metabolism.N misc.alkaloid-like	LOC_Os03g08720	2.264	transferase family protein, putative, expressed	transferase family protein, putative, expressed
16.4.1	secondary metabolism.N misc.alkaloid-like	LOC_Os11g42290	3.531	transferase family protein, putative, expressed	transferase family protein, putative, expressed	TBT1
16.4.1	secondary metabolism.N misc.alkaloid-like	LOC_Os01g56380	1.515	decarboxylase, putative, expressed	decarboxylase, putative, expressed	TYDC
16.5.1	secondary metabolism.sulfur-containing.glucosinolates	LOC_Os09g07460	1.018	kelch repeat protein, putative, expressed	kelch repeat protein, putative, expressed
16.5.1	secondary metabolism.sulfur-containing.glucosinolates	LOC_Os07g02140	2.513	flavin-containing monooxygenase family protein, putative, expressed	flavin-containing monooxygenase family protein, putative, expressed
16.5.1	secondary metabolism.sulfur-containing.glucosinolates	LOC_Os06g33720	3.667	flavin-containing monooxygenase family protein, putative, expressed	flavin-containing monooxygenase family protein, putative, expressed
16.5.1	secondary metabolism.sulfur-containing.glucosinolates	LOC_Os01g27050	6.382	flavin-containing monooxygenase family protein, putative, expressed	flavin-containing monooxygenase family protein, putative, expressed
16.5.1	secondary metabolism.sulfur-containing.glucosinolates	LOC_Os01g25010	7.075	flavonol synthase/flavanone 3-hydroxylase, putative, expressed	flavonol synthase/flavanone 3-hydroxylase, putative, expressed
16.5.99	secondary metabolism.sulfur-containing.misc	LOC_Os01g07500	1.24	alliin lyase precursor, putative, expressed	alliin lyase precursor, putative, expressed	FIB|TSG1
16.5.99	secondary metabolism.sulfur-containing.misc	LOC_Os05g07720	3.142	alliin lyase precursor, putative, expressed	alliin lyase precursor, putative, expressed	OsTAR1
16.8.1	secondary metabolism.flavonoids.anthocyanins	LOC_Os03g18030	1.769	leucoanthocyanidin dioxygenase, putative, expressed	leucoanthocyanidin dioxygenase, putative, expressed	2-ODD8, Os2-ODD8, 2ODD8, Os2ODD8
16.8.1	secondary metabolism.flavonoids.anthocyanins	LOC_Os12g37510	1.159	UDP-glucoronosyl and UDP-glucosyl transferase domain containing protein, expressed	UDP-glucoronosyl and UDP-glucosyl transferase domain containing protein, expressed
16.8.1	secondary metabolism.flavonoids.anthocyanins	LOC_Os10g26290	2.058	transferase family protein, putative, expressed	transferase family protein, putative, expressed
16.8.1	secondary metabolism.flavonoids.anthocyanins	LOC_Os08g07720	2.903	transferase family protein, putative, expressed	transferase family protein, putative, expressed
16.8.1	secondary metabolism.flavonoids.anthocyanins	LOC_Os07g10240	7.71	anthocyanidin 3-O-glucosyltransferase, putative, expressed	anthocyanidin 3-O-glucosyltransferase, putative, expressed
16.8.1	secondary metabolism.flavonoids.anthocyanins	LOC_Os02g28170	2.67	transferase family protein, putative, expressed	transferase family protein, putative, expressed	OsMaT-2
16.8.2	secondary metabolism.flavonoids.chalcones	LOC_Os04g08550	1.543	oxidoreductase, aldo/keto reductase family protein, putative, expressed	oxidoreductase, aldo/keto reductase family protein, putative, expressed
16.8.2	secondary metabolism.flavonoids.chalcones	LOC_Os04g01354	3.04	chalcone synthase, putative, expressed	chalcone synthase, putative, expressed
16.8.2	secondary metabolism.flavonoids.chalcones	LOC_Os04g37480	4.727	oxidoreductase, aldo/keto reductase family protein, putative, expressed	oxidoreductase, aldo/keto reductase family protein, putative, expressed
16.8.2	secondary metabolism.flavonoids.chalcones	LOC_Os11g32580	2.573	chalcone synthase, putative, expressed	chalcone synthase, putative, expressed	PKS23
16.8.2	secondary metabolism.flavonoids.chalcones	LOC_Os11g32620	3.483	chalcone synthase, putative, expressed	chalcone synthase, putative, expressed	PKS25
16.8.2	secondary metabolism.flavonoids.chalcones	LOC_Os11g35930	6.005	chalcone synthase, putative, expressed	chalcone synthase, putative, expressed	PKS27
16.8.2	secondary metabolism.flavonoids.chalcones	LOC_Os07g17010	2.509	chalcone synthase, putative, expressed	chalcone synthase, putative, expressed	PKS9
16.8.3	secondary metabolism.flavonoids.dihydroflavonols	LOC_Os02g56680	3.286	dehydrogenase, putative, expressed	dehydrogenase, putative, expressed	CCR1, OsCCR1, OsCCR12, CCR12
16.8.3	secondary metabolism.flavonoids.dihydroflavonols	LOC_Os06g06720	1.375	flavonol synthase/flavanone 3-hydroxylase, putative, expressed	flavonol synthase/flavanone 3-hydroxylase, putative, expressed
17.1.1	hormone metabolism.abscisic acid.synthesis-degradation	LOC_Os04g46470	1.431	carotenoid cleavage dioxygenase 7, chloroplast precursor, putative, expressed	carotenoid cleavage dioxygenase 7, chloroplast precursor, putative, expressed	HTD1|OsCCD7|D17
17.1.2	hormone metabolism.abscisic acid.signal transduction	LOC_Os07g07900	1.894	expressed protein	expressed protein
17.2.2	hormone metabolism.auxin.signal transduction	LOC_Os11g39190	2.112	NB-ARC domain containing protein, putative, expressed	NB-ARC domain containing protein, putative, expressed
17.2.2	hormone metabolism.auxin.signal transduction	LOC_Os06g17560	2.499	cadmium tolerance factor, putative, expressed	cadmium tolerance factor, putative, expressed
17.2.2	hormone metabolism.auxin.signal transduction	LOC_Os08g28600	2.559	resistance protein, putative, expressed	resistance protein, putative, expressed
17.2.2	hormone metabolism.auxin.signal transduction	LOC_Os07g09940	3.585	NBS-LRR resistance protein, putative, expressed	NBS-LRR resistance protein, putative, expressed
17.2.2	hormone metabolism.auxin.signal transduction	LOC_Os11g46080	5.667	NB-ARC domain containing protein, expressed	NB-ARC domain containing protein, expressed
17.2.2	hormone metabolism.auxin.signal transduction	LOC_Os08g41720	3.475	auxin efflux carrier component, putative, expressed	auxin efflux carrier component, putative, expressed	OsPIN5B
17.2.3	hormone metabolism.auxin.induced-regulated-responsive-activated	LOC_Os11g08340	3.302	OsGH3.12 - Probable indole-3-acetic acid-amido synthetase, expressed	OsGH3.12 - Probable indole-3-acetic acid-amido synthetase, expressed	JAR3
17.2.3	hormone metabolism.auxin.induced-regulated-responsive-activated	LOC_Os01g07410	1.103	growth regulator related protein, putative, expressed	growth regulator related protein, putative, expressed
17.2.3	hormone metabolism.auxin.induced-regulated-responsive-activated	LOC_Os08g41290	1.295	AIR12, putative, expressed	AIR12, putative, expressed
17.2.3	hormone metabolism.auxin.induced-regulated-responsive-activated	LOC_Os05g38490	1.414	growth regulator related protein, putative, expressed	growth regulator related protein, putative, expressed
17.2.3	hormone metabolism.auxin.induced-regulated-responsive-activated	LOC_Os01g67010	2.25	expressed protein	expressed protein
17.2.3	hormone metabolism.auxin.induced-regulated-responsive-activated	LOC_Os04g26890	2.651	IN2-2 protein, putative, expressed	IN2-2 protein, putative, expressed
17.2.3	hormone metabolism.auxin.induced-regulated-responsive-activated	LOC_Os09g37350	1.485	OsSAUR40 - Auxin-responsive SAUR gene family member, expressed	OsSAUR40 - Auxin-responsive SAUR gene family member, expressed	OsSAUR40
17.2.3	hormone metabolism.auxin.induced-regulated-responsive-activated	LOC_Os04g45370	2.072	OsSAUR19 - Auxin-responsive SAUR gene family member, expressed	OsSAUR19 - Auxin-responsive SAUR gene family member, expressed	SAUR19
17.2.3	hormone metabolism.auxin.induced-regulated-responsive-activated	LOC_Os08g02520	1.071	OsSAUR31 - Auxin-responsive SAUR gene family member, expressed	OsSAUR31 - Auxin-responsive SAUR gene family member, expressed	SAUR31
17.4.1	hormone metabolism.cytokinin.synthesis-degradation	LOC_Os01g09260	2.878	cytokinin dehydrogenase precursor, putative, expressed	cytokinin dehydrogenase precursor, putative, expressed	CKX1
17.4.1	hormone metabolism.cytokinin.synthesis-degradation	LOC_Os01g49390	2.515	IPP transferase, putative, expressed	IPP transferase, putative, expressed	IPT8
17.4.1	hormone metabolism.cytokinin.synthesis-degradation	LOC_Os03g24440	3.313	IPP transferase, putative, expressed	IPP transferase, putative, expressed
17.4.1	hormone metabolism.cytokinin.synthesis-degradation	LOC_Os05g47840	3.209	IPP transferase, putative, expressed	IPP transferase, putative, expressed	OsIPT7
17.5.1	hormone metabolism.ethylene.synthesis-degradation	LOC_Os03g48430	1.86	1-aminocyclopropane-1-carboxylate oxidase homolog 4, putative, expressed	1-aminocyclopropane-1-carboxylate oxidase homolog 4, putative, expressed
17.5.2	hormone metabolism.ethylene.signal transduction	LOC_Os02g55380	2.826	AP2 domain containing protein, expressed	AP2 domain containing protein, expressed	IIIa_AP2/EREBP#023
17.5.2	hormone metabolism.ethylene.signal transduction	LOC_Os09g13470	2.104	plant protein of unknown function domain containing protein, expressed	plant protein of unknown function domain containing protein, expressed
17.5.2	hormone metabolism.ethylene.signal transduction	LOC_Os10g31240	2.145	plant protein of unknown function domain containing protein, expressed	plant protein of unknown function domain containing protein, expressed
17.5.2	hormone metabolism.ethylene.signal transduction	LOC_Os09g12970	2.206	plant protein of unknown function domain containing protein, expressed	plant protein of unknown function domain containing protein, expressed
17.5.2	hormone metabolism.ethylene.signal transduction	LOC_Os01g21650	2.797	plant protein of unknown function domain containing protein, expressed	plant protein of unknown function domain containing protein, expressed
17.5.2	hormone metabolism.ethylene.signal transduction	LOC_Os01g38380	3.15	plant protein of unknown function domain containing protein, expressed	plant protein of unknown function domain containing protein, expressed
17.5.2	hormone metabolism.ethylene.signal transduction	LOC_Os12g29620	6.167	plant protein of unknown function domain containing protein, expressed	plant protein of unknown function domain containing protein, expressed
17.5.2	hormone metabolism.ethylene.signal transduction	LOC_Os11g33970	6.471	plant protein of unknown function domain containing protein, expressed	plant protein of unknown function domain containing protein, expressed
17.6.1	hormone metabolism.gibberelin.synthesis-degradation	LOC_Os01g08220	3.439	gibberellin 3-beta-dioxygenase 2-2, putative, expressed	gibberellin 3-beta-dioxygenase 2-2, putative, expressed	d18|OsGA3ox2
17.6.1	hormone metabolism.gibberelin.synthesis-degradation	LOC_Os01g22910	4.176	retrotransposon protein, putative, unclassified, expressed	retrotransposon protein, putative, unclassified, expressed	GA2OX2
17.6.1	hormone metabolism.gibberelin.synthesis-degradation	LOC_Os01g22920	4.176	gibberellin 2-beta-dioxygenase, putative, expressed	gibberellin 2-beta-dioxygenase, putative, expressed	GA2OX2
17.6.1	hormone metabolism.gibberelin.synthesis-degradation	LOC_Os01g11150	1.155	gibberellin 2-beta-dioxygenase, putative, expressed	gibberellin 2-beta-dioxygenase, putative, expressed	GA2OX7
17.6.1	hormone metabolism.gibberelin.synthesis-degradation	LOC_Os04g09900	5.983	ent-kaurene synthase, chloroplast precursor, putative, expressed	ent-kaurene synthase, chloroplast precursor, putative, expressed	OsCPS4|OsCyc1
17.6.1	hormone metabolism.gibberelin.synthesis-degradation	LOC_Os02g36140	1.632	terpene synthase, putative, expressed	terpene synthase, putative, expressed	OsDTC1|OsKS3
17.6.1	hormone metabolism.gibberelin.synthesis-degradation	LOC_Os03g63970	1.214	gibberellin 20 oxidase 1, putative, expressed	gibberellin 20 oxidase 1, putative, expressed	OsGA20ox1|GNP1|SDSFL1
17.6.1	hormone metabolism.gibberelin.synthesis-degradation	LOC_Os05g43880	1.569	gibberellin 2-beta-dioxygenase, putative, expressed	gibberellin 2-beta-dioxygenase, putative, expressed	SBI/GA2Ox4
17.6.3	hormone metabolism.gibberelin.induced-regulated-responsive-activated	LOC_Os05g31280	1.467	GASR5 - Gibberellin-regulated GASA/GAST/Snakin family protein precursor, expressed	GASR5 - Gibberellin-regulated GASA/GAST/Snakin family protein precursor, expressed
17.7.1	hormone metabolism.jasmonate.synthesis-degradation	LOC_Os02g12680	6.862	cytochrome P450, putative, expressed	cytochrome P450, putative, expressed	OsAOS3|OsHPL2
17.7.1	hormone metabolism.jasmonate.synthesis-degradation	LOC_Os02g12690	3.069	cytochrome P450, putative, expressed	cytochrome P450, putative, expressed	OsAOS4|OsHPL1
17.7.1	hormone metabolism.jasmonate.synthesis-degradation	LOC_Os02g10120	2.132	lipoxygenase, putative, expressed	lipoxygenase, putative, expressed	OsLOX5
17.8.1	hormone metabolism.salicylic acid.synthesis-degradation	LOC_Os06g20960	5.525	SAM dependent carboxyl methyltransferase, putative, expressed	SAM dependent carboxyl methyltransferase, putative, expressed
18.4.2	Co-factor and vitamine metabolism.pantothenate.3-methyl-2-oxobutanoate hydroxymethyltransferase (KPHMT	LOC_Os01g12570	2.754	3-methyl-2-oxobutanoate hydroxymethyltransferase, putative, expressed	3-methyl-2-oxobutanoate hydroxymethyltransferase, putative, expressed
2.1.2	major CHO metabolism.synthesis.starch	LOC_Os03g08600	1.906	glycosyl transferase, putative, expressed	glycosyl transferase, putative, expressed	PGSIP-A2
2.2.1	major CHO metabolism.degradation.sucrose	LOC_Os02g01590	1.944	glycosyl hydrolases, putative, expressed	glycosyl hydrolases, putative, expressed	OSINV3|OsVIN2
2.2.2	major CHO metabolism.degradation.starch	LOC_Os07g35880	3.324	beta-amylase, putative, expressed	beta-amylase, putative, expressed	BMY1
2.2.2	major CHO metabolism.degradation.starch	LOC_Os08g36900	7.066	alpha-amylase precursor, putative, expressed	alpha-amylase precursor, putative, expressed	OsRAmy3E
20.1.2	stress.biotic.receptors	LOC_Os10g03100	1.594	Cf2/Cf5 disease resistance protein, putative, expressed	Cf2/Cf5 disease resistance protein, putative, expressed
20.1.2	stress.biotic.receptors	LOC_Os07g01530	1.702	expressed protein	expressed protein
20.1.2	stress.biotic.receptors	LOC_Os11g29920	2.326	NB-ARC domain containing protein, expressed	NB-ARC domain containing protein, expressed
20.1.2	stress.biotic.receptors	LOC_Os08g09430	2.418	disease resistance protein RPM1, putative, expressed	disease resistance protein RPM1, putative, expressed
20.1.2	stress.biotic.receptors	LOC_Os04g02920	2.508	leucine-rich repeat family protein, putative, expressed	leucine-rich repeat family protein, putative, expressed
20.1.2	stress.biotic.receptors	LOC_Os04g39460	2.932	NBS-LRR type disease resistance protein, putative, expressed	NBS-LRR type disease resistance protein, putative, expressed
20.1.2	stress.biotic.receptors	LOC_Os04g57430	3.01	uncharacterized protein At4g06744 precursor, putative, expressed	uncharacterized protein At4g06744 precursor, putative, expressed
20.1.2	stress.biotic.receptors	LOC_Os11g44580	3.105	go35 NBS-LRR, putative, expressed	go35 NBS-LRR, putative, expressed
20.1.2	stress.biotic.receptors	LOC_Os03g05030	3.2	dirigent, putative, expressed	dirigent, putative, expressed
20.1.2	stress.biotic.receptors	LOC_Os02g01270	3.549	START domain containing protein, expressed	START domain containing protein, expressed
20.1.2	stress.biotic.receptors	LOC_Os12g14330	3.845	disease resistance protein RPM1, putative, expressed	disease resistance protein RPM1, putative, expressed
20.1.2	stress.biotic.receptors	LOC_Os11g42550	4.045	dirigent, putative, expressed	dirigent, putative, expressed
20.1.2	stress.biotic.receptors	LOC_Os10g25870	5.905	dirigent, putative, expressed	dirigent, putative, expressed
20.1.2	stress.biotic.receptors	LOC_Os07g42570	6.544	dirigent, putative, expressed	dirigent, putative, expressed
20.1.2	stress.biotic.receptors	LOC_Os01g06890	6.099	leucine-rich repeat family protein, putative, expressed	leucine-rich repeat family protein, putative, expressed	OsKEAP1
20.1.3	stress.biotic.signalling	LOC_Os03g63700	2.632	AIG2-like family domain containing protein, expressed	AIG2-like family domain containing protein, expressed
20.1.7	stress.biotic.PR-proteins	LOC_Os11g47530	3.13	glycosyl hydrolase, putative, expressed	glycosyl hydrolase, putative, expressed	C00481
20.1.7	stress.biotic.PR-proteins	LOC_Os03g04060	3.987	CHIT16 - Chitinase family protein precursor, expressed	CHIT16 - Chitinase family protein precursor, expressed	chi11
20.1.7	stress.biotic.PR-proteins	LOC_Os05g33150	2.469	CHIT6 - Chitinase family protein precursor, expressed	CHIT6 - Chitinase family protein precursor, expressed	CHIA1;175
20.1.7	stress.biotic.PR-proteins	LOC_Os10g39680	3.814	CHIT14 - Chitinase family protein precursor, expressed	CHIT14 - Chitinase family protein precursor, expressed	CHT8
20.1.7	stress.biotic.PR-proteins	LOC_Os10g05600	1.129	thaumatin-like protein 1 precursor, putative, expressed	thaumatin-like protein 1 precursor, putative, expressed
20.1.7	stress.biotic.PR-proteins	LOC_Os04g30770	1.338	glycosyl hydrolase, putative, expressed	glycosyl hydrolase, putative, expressed
20.1.7	stress.biotic.PR-proteins	LOC_Os11g12460	1.422	serpin domain containing protein, putative, expressed	serpin domain containing protein, putative, expressed
20.1.7	stress.biotic.PR-proteins	LOC_Os11g47944	2.822	thaumatin, putative, expressed	thaumatin, putative, expressed
20.1.7	stress.biotic.PR-proteins	LOC_Os01g16200	3.151	serpin domain containing protein, putative, expressed	serpin domain containing protein, putative, expressed
20.1.7	stress.biotic.PR-proteins	LOC_Os12g43490	3.597	thaumatin, putative, expressed	thaumatin, putative, expressed
20.1.7	stress.biotic.PR-proteins	LOC_Os11g11760	4.573	serpin domain containing protein, putative, expressed	serpin domain containing protein, putative, expressed
20.1.7	stress.biotic.PR-proteins	LOC_Os06g24290	5.383	SCP-like extracellular protein, expressed	SCP-like extracellular protein, expressed
20.1.7	stress.biotic.PR-proteins	LOC_Os05g04690	5.525	CHIT11 - Chitinase family protein precursor, expressed	CHIT11 - Chitinase family protein precursor, expressed
20.1.7	stress.biotic.PR-proteins	LOC_Os04g22220	5.654	SCP-like extracellular protein, expressed	SCP-like extracellular protein, expressed
20.1.7	stress.biotic.PR-proteins	LOC_Os12g38170	5.539	osmotin, putative, expressed	osmotin, putative, expressed	OsOSM1
20.1.7	stress.biotic.PR-proteins	LOC_Os05g46110	2.833	retrotransposon protein, putative, unclassified, expressed	retrotransposon protein, putative, unclassified, expressed	PR5
20.1.7	stress.biotic.PR-proteins	LOC_Os06g51060	2.935	CHIT8 - Chitinase family protein precursor, expressed	CHIT8 - Chitinase family protein precursor, expressed	RC24
20.1.7	stress.biotic.PR-proteins	LOC_Os11g47520	6.409	glycosyl hydrolase, putative, expressed	glycosyl hydrolase, putative, expressed	riceXIP
20.2.1	stress.abiotic.heat	LOC_Os09g28200	1.252	HSF-type DNA-binding domain containing protein, expressed	HSF-type DNA-binding domain containing protein, expressed	HSFB4C
20.2.1	stress.abiotic.heat	LOC_Os02g48780	1.053	IQ calmodulin-binding and BAG domain containing protein, putative, expressed	IQ calmodulin-binding and BAG domain containing protein, putative, expressed
20.2.1	stress.abiotic.heat	LOC_Os07g49000	1.361	DNAJ heat shock N-terminal domain-containing protein, putative, expressed	DNAJ heat shock N-terminal domain-containing protein, putative, expressed
20.2.1	stress.abiotic.heat	LOC_Os11g10990	1.42	heat shock protein DnaJ, putative, expressed	heat shock protein DnaJ, putative, expressed
20.2.1	stress.abiotic.heat	LOC_Os03g06170	1.862	hsp20/alpha crystallin family protein, putative, expressed	hsp20/alpha crystallin family protein, putative, expressed
20.2.1	stress.abiotic.heat	LOC_Os02g12610	2.001	hsp20/alpha crystallin family protein, putative, expressed	hsp20/alpha crystallin family protein, putative, expressed
20.2.1	stress.abiotic.heat	LOC_Os02g52150	2.119	heat shock 22 kDa protein, mitochondrial precursor, putative, expressed	heat shock 22 kDa protein, mitochondrial precursor, putative, expressed
20.2.1	stress.abiotic.heat	LOC_Os07g33350	2.258	hsp20/alpha crystallin family protein, putative, expressed	hsp20/alpha crystallin family protein, putative, expressed
20.2.1	stress.abiotic.heat	LOC_Os10g06680	2.407	expressed protein	expressed protein
20.2.1	stress.abiotic.heat	LOC_Os11g13980	2.541	hsp20/alpha crystallin family protein, putative, expressed	hsp20/alpha crystallin family protein, putative, expressed
20.2.1	stress.abiotic.heat	LOC_Os01g04340	2.899	hsp20/alpha crystallin family protein, putative, expressed	hsp20/alpha crystallin family protein, putative, expressed
20.2.1	stress.abiotic.heat	LOC_Os06g10390	3.04	retrotransposon protein, putative, unclassified, expressed	retrotransposon protein, putative, unclassified, expressed
20.2.1	stress.abiotic.heat	LOC_Os02g03570	3.903	hsp20/alpha crystallin family protein, putative, expressed	hsp20/alpha crystallin family protein, putative, expressed
20.2.1	stress.abiotic.heat	LOC_Os03g50250	1.633	DnaK family protein, putative, expressed	DnaK family protein, putative, expressed	OsBiP2|Bip2
20.2.1	stress.abiotic.heat	LOC_Os05g35400	3.195	DnaK family protein, putative, expressed	DnaK family protein, putative, expressed	OsBiP4
20.2.1	stress.abiotic.heat	LOC_Os08g09770	5.81	DnaK family protein, putative, expressed	DnaK family protein, putative, expressed	OsBiP5
20.2.1	stress.abiotic.heat	LOC_Os08g43334	1.845	HSF-type DNA-binding domain containing protein, expressed	HSF-type DNA-binding domain containing protein, expressed	OsHsfB2b
20.2.1	stress.abiotic.heat	LOC_Os03g16880	2.474	DnaK family protein, putative, expressed	DnaK family protein, putative, expressed	OsHSP70, hsp70
20.2.3	stress.abiotic.drought/salt	LOC_Os01g03530	2.736	multicopper oxidase domain containing protein, expressed	multicopper oxidase domain containing protein, expressed	LPR1
21.1.1	redox.thioredoxin.PDIL	LOC_Os02g34940	2.214	OsPDIL1-3 protein disulfide isomerase PDIL1-3, expressed	OsPDIL1-3 protein disulfide isomerase PDIL1-3, expressed
21.2.1	redox.ascorbate and glutathione.ascorbate	LOC_Os02g34810	1.333	OsAPx8 - Thylakoid-bound Ascorbate Peroxidase encoding gene 5,8, expressed	OsAPx8 - Thylakoid-bound Ascorbate Peroxidase encoding gene 5,8, expressed	OsAPx8
21.2.1	redox.ascorbate and glutathione.ascorbate	LOC_Os02g47790	1.728	monodehydroascorbate reductase, putative, expressed	monodehydroascorbate reductase, putative, expressed	OsMDHAR4
23.2.2	nucleotide metabolism.degradation.purine	LOC_Os12g31860	2.251	ureide permease, putative, expressed	ureide permease, putative, expressed	OsUPS1
26.3.2	misc.gluco-. galacto- and mannosidases	LOC_Os08g43570	1.583	beta-galactosidase precursor, putative, expressed	beta-galactosidase precursor, putative, expressed	BGAL10
26.3.2	misc.gluco-. galacto- and mannosidases	LOC_Os10g19960	2.329	beta-galactosidase, putative, expressed	beta-galactosidase, putative, expressed	MEG2
26.3.2	misc.gluco-. galacto- and mannosidases	LOC_Os06g37560	1.374	beta-galactosidase precursor, putative, expressed	beta-galactosidase precursor, putative, expressed	OsBGal2
26.3.5	misc.gluco-. galacto- and mannosidases	LOC_Os08g43430	1.394	CXE carboxylesterase, putative, expressed	CXE carboxylesterase, putative, expressed
26.3.5	misc.gluco-. galacto- and mannosidases	LOC_Os01g07420	1.716	hydrolase, alpha/beta fold family protein, putative, expressed	hydrolase, alpha/beta fold family protein, putative, expressed
26.3.5	misc.gluco-. galacto- and mannosidases	LOC_Os07g06850	2.192	gibberellin receptor GID1L2, putative, expressed	gibberellin receptor GID1L2, putative, expressed
26.3.5	misc.gluco-. galacto- and mannosidases	LOC_Os03g61360	2.605	hydrolase, alpha/beta fold family domain containing protein, expressed	hydrolase, alpha/beta fold family domain containing protein, expressed
26.3.5	misc.gluco-. galacto- and mannosidases	LOC_Os05g34630	1.396	hydrolase, alpha/beta fold family domain containing protein, expressed	hydrolase, alpha/beta fold family domain containing protein, expressed	NHL3
26.3.5	misc.gluco-. galacto- and mannosidases	LOC_Os07g06830	2.67	gibberellin receptor GID1L2, putative, expressed	gibberellin receptor GID1L2, putative, expressed	OsCDAP1, GID1L2
26.4.1	misc.beta 1.3 glucan hydrolases	LOC_Os07g35480	2.524	glucan endo-1,3-beta-glucosidase precursor, putative, expressed	glucan endo-1,3-beta-glucosidase precursor, putative, expressed	GNS11
26.4.1	misc.beta 1.3 glucan hydrolases	LOC_Os07g35510	1.957	glucan endo-1,3-beta-glucosidase precursor, putative, expressed	glucan endo-1,3-beta-glucosidase precursor, putative, expressed	GNS13
26.4.1	misc.beta 1.3 glucan hydrolases	LOC_Os01g58730	2.71	glycosyl hydrolases family 17, putative, expressed	glycosyl hydrolases family 17, putative, expressed	GNS7
26.4.1	misc.beta 1.3 glucan hydrolases	LOC_Os02g33000	1.153	glycosyl hydrolases family 17, putative, expressed	glycosyl hydrolases family 17, putative, expressed
26.4.1	misc.beta 1.3 glucan hydrolases	LOC_Os10g07290	1.302	glycosyl hydrolases family 17, putative, expressed	glycosyl hydrolases family 17, putative, expressed
26.4.1	misc.beta 1.3 glucan hydrolases	LOC_Os07g07340	1.506	glucan endo-1,3-beta-glucosidase precursor, putative, expressed	glucan endo-1,3-beta-glucosidase precursor, putative, expressed
26.4.1	misc.beta 1.3 glucan hydrolases	LOC_Os03g27980	2.056	glucan endo-1,3-beta-glucosidase precursor, putative, expressed	glucan endo-1,3-beta-glucosidase precursor, putative, expressed
26.4.1	misc.beta 1.3 glucan hydrolases	LOC_Os08g12800	2.125	glucan endo-1,3-beta-glucosidase precursor, putative, expressed	glucan endo-1,3-beta-glucosidase precursor, putative, expressed
26.4.1	misc.beta 1.3 glucan hydrolases	LOC_Os04g58555	4.795	X8 domain containing protein, expressed	X8 domain containing protein, expressed
27.1.19	RNA.processing.ribonucleases	LOC_Os03g63740	1.313	NFD2, putative, expressed	NFD2, putative, expressed
27.1.19	RNA.processing.ribonucleases	LOC_Os01g37050	2.731	ribonuclease III domain protein, putative, expressed	ribonuclease III domain protein, putative, expressed
27.1.19	RNA.processing.ribonucleases	LOC_Os10g03530	4.542	CAF1 family ribonuclease containing protein, putative, expressed	CAF1 family ribonuclease containing protein, putative, expressed	OsCAF1-14, OsCAF1F
27.1.19	RNA.processing.ribonucleases	LOC_Os06g30790	6.95	CAF1 family ribonuclease containing protein, putative, expressed	CAF1 family ribonuclease containing protein, putative, expressed	OsCAF1-8, OsCAF1K
27.1.2	RNA.processing.RNA helicase	LOC_Os02g57890	3.337	OsFBX72 - F-box domain containing protein, expressed	OsFBX72 - F-box domain containing protein, expressed	FBX72
27.3.10	RNA.regulation of transcription.C2C2(Zn) YABBY family	LOC_Os03g11600	1.032	YABBY domain containing protein, putative, expressed	YABBY domain containing protein, putative, expressed	DROOPING LEAF (DL)
27.3.11	RNA.regulation of transcription.C2H2 zinc finger family	LOC_Os04g22240	1.679	zinc finger, C3HC4 type domain containing protein, expressed	zinc finger, C3HC4 type domain containing protein, expressed	DLN109
27.3.11	RNA.regulation of transcription.C2H2 zinc finger family	LOC_Os04g46680	2.315	ZOS4-10 - C2H2 zinc finger protein, expressed	ZOS4-10 - C2H2 zinc finger protein, expressed	DLN118
27.3.11	RNA.regulation of transcription.C2H2 zinc finger family	LOC_Os05g38620	3.09	ZOS5-10 - C2H2 zinc finger protein, expressed	ZOS5-10 - C2H2 zinc finger protein, expressed	DLN145
27.3.11	RNA.regulation of transcription.C2H2 zinc finger family	LOC_Os03g57240	1.786	ZOS3-19 - C2H2 zinc finger protein, expressed	ZOS3-19 - C2H2 zinc finger protein, expressed	DST
27.3.11	RNA.regulation of transcription.C2H2 zinc finger family	LOC_Os08g36390	1.018	ZOS8-07 - C2H2 zinc finger protein, expressed	ZOS8-07 - C2H2 zinc finger protein, expressed
27.3.11	RNA.regulation of transcription.C2H2 zinc finger family	LOC_Os06g49830	1.032	SHI, putative, expressed	SHI, putative, expressed
27.3.11	RNA.regulation of transcription.C2H2 zinc finger family	LOC_Os09g27650	1.265	ZOS9-14 - C2H2 zinc finger protein, expressed	ZOS9-14 - C2H2 zinc finger protein, expressed
27.3.11	RNA.regulation of transcription.C2H2 zinc finger family	LOC_Os09g38340	1.532	ZOS9-17 - C2H2 zinc finger protein, expressed	ZOS9-17 - C2H2 zinc finger protein, expressed
27.3.11	RNA.regulation of transcription.C2H2 zinc finger family	LOC_Os02g53530	1.548	ZOS2-17 - C2H2 zinc finger protein, expressed	ZOS2-17 - C2H2 zinc finger protein, expressed
27.3.11	RNA.regulation of transcription.C2H2 zinc finger family	LOC_Os03g62230	2.246	ZOS3-24 - C2H2 zinc finger protein, expressed	ZOS3-24 - C2H2 zinc finger protein, expressed
27.3.11	RNA.regulation of transcription.C2H2 zinc finger family	LOC_Os01g32920	3.13	ZOS1-08 - C2H2 zinc finger protein, expressed	ZOS1-08 - C2H2 zinc finger protein, expressed
27.3.11	RNA.regulation of transcription.C2H2 zinc finger family	LOC_Os06g47850	3.717	zinc finger family protein, putative, expressed	zinc finger family protein, putative, expressed
27.3.11	RNA.regulation of transcription.C2H2 zinc finger family	LOC_Os08g44050	1.101	ZOS8-12 - C2H2 zinc finger protein, expressed	ZOS8-12 - C2H2 zinc finger protein, expressed	OsIDD6
27.3.11	RNA.regulation of transcription.C2H2 zinc finger family	LOC_Os02g57790	3.686	ZOS2-19 - C2H2 zinc finger protein, expressed	ZOS2-19 - C2H2 zinc finger protein, expressed	OsSTA83, DLN72, OsDLN72
27.3.11	RNA.regulation of transcription.C2H2 zinc finger family	LOC_Os04g02510	2.562	ZOS4-01 - C2H2 zinc finger protein, expressed	ZOS4-01 - C2H2 zinc finger protein, expressed	OsTIF1
27.3.12	RNA.regulation of transcription.C3H zinc finger family	LOC_Os03g18950	2.333	zinc finger C-x8-C-x5-C-x3-H type family protein, expressed	zinc finger C-x8-C-x5-C-x3-H type family protein, expressed	C3H21
27.3.14	RNA.regulation of transcription.CCAAT box binding factor family	LOC_Os02g53620	5.905	nuclear transcription factor Y subunit, putative, expressed	nuclear transcription factor Y subunit, putative, expressed
27.3.16	RNA.regulation of transcription.CCAAT box binding factor family	LOC_Os03g14669	1.96	core histone H2A/H2B/H3/H4, putative, expressed	core histone H2A/H2B/H3/H4, putative, expressed	OsHAP5C
27.3.19	RNA.regulation of transcription.EIN3-like (EIL) transcription factor family	LOC_Os08g39830	1.492	ethylene-insensitive 3, putative, expressed	ethylene-insensitive 3, putative, expressed	EIL4
27.3.20	RNA.regulation of transcription.G2-like transcription factor family (GARP)	LOC_Os01g74020	1.277	MYB family transcription factor, putative, expressed	MYB family transcription factor, putative, expressed	OsLUX|OsPCL1
27.3.20	RNA.regulation of transcription.G2-like transcription factor family (GARP)	LOC_Os01g08160	1.486	MYB family transcription factor, putative, expressed	MYB family transcription factor, putative, expressed	OsMYB4
27.3.21	RNA.regulation of transcription.GRAS transcription factor family	LOC_Os03g29480	3.648	nodulation-signaling pathway 1 protein, putative, expressed	nodulation-signaling pathway 1 protein, putative, expressed	OsNSP1
27.3.22	RNA.regulation of transcription.homeobox transcription factor family (HB)	LOC_Os03g03260	3.802	homeobox domain containing protein, expressed	homeobox domain containing protein, expressed	BLH
27.3.22	RNA.regulation of transcription.homeobox transcription factor family (HB)	LOC_Os02g05640	2.872	homeobox associated leucine zipper, putative, expressed	homeobox associated leucine zipper, putative, expressed	HD-ZIPII
27.3.22	RNA.regulation of transcription.homeobox transcription factor family (HB)	LOC_Os06g04870	1.787	homeobox associated leucine zipper, putative, expressed	homeobox associated leucine zipper, putative, expressed	HD-ZIPII_Oshox2
27.3.22	RNA.regulation of transcription.homeobox transcription factor family (HB)	LOC_Os09g15480	1.364	Ser/Thr-rich protein T10 in DGCR region, putative, expressed	Ser/Thr-rich protein T10 in DGCR region, putative, expressed
27.3.22	RNA.regulation of transcription.homeobox transcription factor family (HB)	LOC_Os12g06340	2.346	BEL1-like homeodomain transcription factor, putative, expressed	BEL1-like homeodomain transcription factor, putative, expressed	OsBLH1
27.3.23	RNA.regulation of transcription.heat-shock transcription factor family (HSF)	LOC_Os09g28200	1.252	HSF-type DNA-binding domain containing protein, expressed	HSF-type DNA-binding domain containing protein, expressed	HSFB4C
27.3.23	RNA.regulation of transcription.heat-shock transcription factor family (HSF)	LOC_Os08g43334	1.845	HSF-type DNA-binding domain containing protein, expressed	HSF-type DNA-binding domain containing protein, expressed	OsHsfB2b
27.3.24	RNA.regulation of transcription.MADS box transcription factor family	LOC_Os08g33488	1.115	OsMADS23 - MADS-box family gene with MIKCc type-box, expressed	OsMADS23 - MADS-box family gene with MIKCc type-box, expressed	MADS23
27.3.24	RNA.regulation of transcription.MADS box transcription factor family	LOC_Os06g49840	1.077	OsMADS16 - MADS-box family gene with MIKCc type-box, expressed	OsMADS16 - MADS-box family gene with MIKCc type-box, expressed	OsMADS16|SPW1
27.3.24	RNA.regulation of transcription.MADS box transcription factor family	LOC_Os11g43740	2.962	OsMADS68 - MADS-box family gene with MIKC* type-box, expressed	OsMADS68 - MADS-box family gene with MIKC* type-box, expressed	OsMADS68
27.3.25	RNA.regulation of transcription.MYB domain transcription factor family	LOC_Os05g50340	2.733	MYB family transcription factor, putative, expressed	MYB family transcription factor, putative, expressed
27.3.25	RNA.regulation of transcription.MYB domain transcription factor family	LOC_Os04g39470	3.041	MYB family transcription factor, putative, expressed	MYB family transcription factor, putative, expressed	OsMS188|OsMYB80|BM1
27.3.25	RNA.regulation of transcription.MYB domain transcription factor family	LOC_Os09g23620	6.685	MYB family transcription factor, putative, expressed	MYB family transcription factor, putative, expressed	OsMyb10
27.3.25	RNA.regulation of transcription.MYB domain transcription factor family	LOC_Os08g33050	1.065	MYB family transcription factor, putative, expressed	MYB family transcription factor, putative, expressed	OsMYB109
27.3.25	RNA.regulation of transcription.MYB domain transcription factor family	LOC_Os09g24800	2.378	MYB family transcription factor, putative, expressed	MYB family transcription factor, putative, expressed	OsMYB119
27.3.25	RNA.regulation of transcription.MYB domain transcription factor family	LOC_Os03g29614	2.37	myb-like DNA-binding domain containing protein, putative, expressed	myb-like DNA-binding domain containing protein, putative, expressed	Osmyb3|SG3
27.3.25	RNA.regulation of transcription.MYB domain transcription factor family	LOC_Os02g07770	1.665	Myb transcription factor, putative, expressed	Myb transcription factor, putative, expressed	OsMYB31
27.3.25	RNA.regulation of transcription.MYB domain transcription factor family	LOC_Os01g74410	1.472	MYB family transcription factor, putative, expressed	MYB family transcription factor, putative, expressed	OsMYB48-1
27.3.25	RNA.regulation of transcription.MYB domain transcription factor family	LOC_Os09g23200	1.675	KANADI1, putative, expressed	KANADI1, putative, expressed	RL9|SLL1|AH2|OsADD1|OsKANADI
27.3.26	RNA.regulation of transcription.MYB-related transcription factor family	LOC_Os01g34060	2.399	MYB family transcription factor, putative, expressed	MYB family transcription factor, putative, expressed	OsMYBS1
27.3.27	RNA.regulation of transcription.NAC domain transcription factor family	LOC_Os01g48130	2.561	no apical meristem protein, putative, expressed	no apical meristem protein, putative, expressed
27.3.27	RNA.regulation of transcription.NAC domain transcription factor family	LOC_Os02g15340	2.77	no apical meristem protein, putative, expressed	no apical meristem protein, putative, expressed
27.3.27	RNA.regulation of transcription.NAC domain transcription factor family	LOC_Os05g37080	3.739	No apical meristem protein, putative, expressed	No apical meristem protein, putative, expressed
27.3.27	RNA.regulation of transcription.NAC domain transcription factor family	LOC_Os04g35660	4.071	no apical meristem protein, putative, expressed	no apical meristem protein, putative, expressed
27.3.27	RNA.regulation of transcription.NAC domain transcription factor family	LOC_Os03g21060	2.801	No apical meristem protein, putative, expressed	No apical meristem protein, putative, expressed	OsNAP
27.3.29	RNA.regulation of transcription.TCP transcription factor family	LOC_Os02g42380	1.075	TCP family transcription factor, putative, expressed	TCP family transcription factor, putative, expressed	OsTCP7, CHE, TCP7
27.3.29	RNA.regulation of transcription.TCP transcription factor family	LOC_Os03g57190	1.017	TCP family transcription factor, putative, expressed	TCP family transcription factor, putative, expressed	OsTCP8_PCF6_Class-II(CIN-like)
27.3.29	RNA.regulation of transcription.TCP transcription factor family	LOC_Os11g07460	1.07	TCP family transcription factor, putative, expressed	TCP family transcription factor, putative, expressed	PCF3
27.3.3	RNA.regulation of transcription.AP2/EREBP	LOC_Os08g34360	1.278	AP2 domain containing protein, expressed	AP2 domain containing protein, expressed	AP2/EREBP109
27.3.3	RNA.regulation of transcription.AP2/EREBP	LOC_Os06g43220	1.133	AP2 domain containing protein, expressed	AP2 domain containing protein, expressed	AP2/EREBP59
27.3.3	RNA.regulation of transcription.AP2/EREBP	LOC_Os10g41130	1.324	AP2 domain containing protein, expressed	AP2 domain containing protein, expressed	ERF36
27.3.3	RNA.regulation of transcription.AP2/EREBP	LOC_Os02g38090	2.163	AP2 domain containing protein, expressed	AP2 domain containing protein, expressed	ERF79
27.3.3	RNA.regulation of transcription.AP2/EREBP	LOC_Os02g32040	3.168	AP2 domain containing protein, expressed	AP2 domain containing protein, expressed	ERF81
27.3.3	RNA.regulation of transcription.AP2/EREBP	LOC_Os10g39190	6.005	B3 DNA binding domain containing protein, expressed	B3 DNA binding domain containing protein, expressed
27.3.3	RNA.regulation of transcription.AP2/EREBP	LOC_Os03g08470	2.014	AP2 domain containing protein, expressed	AP2 domain containing protein, expressed	OsRAF|OsLG3|OsSTAP1
27.3.3	RNA.regulation of transcription.AP2/EREBP	LOC_Os01g04800	1.634	B3 DNA binding domain containing protein, expressed	B3 DNA binding domain containing protein, expressed	OsRAV2
27.3.30	RNA.regulation of transcription.triple-helix transcription factor family (Trihelix)	LOC_Os02g43300	1.897	expressed protein	expressed protein	MSL15
27.3.30	RNA.regulation of transcription.triple-helix transcription factor family (Trihelix)	LOC_Os03g46350	1.298	transcription factor, putative, expressed	transcription factor, putative, expressed	MSL17
27.3.30	RNA.regulation of transcription.triple-helix transcription factor family (Trihelix)	LOC_Os03g02240	1.802	AT-GTL1, putative, expressed	AT-GTL1, putative, expressed
27.3.32	RNA.regulation of transcription.WRKY domain transcription factor family	LOC_Os01g43550	2.149	WRKY12, expressed	WRKY12, expressed	OsWRKY12
27.3.32	RNA.regulation of transcription.WRKY domain transcription factor family	LOC_Os08g38990	1.262	WRKY30, expressed	WRKY30, expressed	OsWRKY30
27.3.32	RNA.regulation of transcription.WRKY domain transcription factor family	LOC_Os05g04640	2.444	WRKY5, expressed	WRKY5, expressed	OsWRKY5
27.3.32	RNA.regulation of transcription.WRKY domain transcription factor family	LOC_Os09g25060	2.456	WRKY76, expressed	WRKY76, expressed	OsWRKY76
27.3.32	RNA.regulation of transcription.WRKY domain transcription factor family	LOC_Os05g49620	3.098	WRKY19, expressed	WRKY19, expressed	WRKY19
27.3.32	RNA.regulation of transcription.WRKY domain transcription factor family	LOC_Os05g49210	3.151	WRKY43, expressed	WRKY43, expressed	WRKY43
27.3.35	RNA.regulation of transcription.bZIP transcription factor family	LOC_Os08g37580	1.054	homeobox associated leucine zipper, putative, expressed	homeobox associated leucine zipper, putative, expressed	HD-ZIPI
27.3.35	RNA.regulation of transcription.bZIP transcription factor family	LOC_Os10g23090	1.416	homeobox associated leucine zipper, putative, expressed	homeobox associated leucine zipper, putative, expressed	HD-ZIPI
27.3.35	RNA.regulation of transcription.bZIP transcription factor family	LOC_Os03g10320	1.386	expressed protein	expressed protein
27.3.35	RNA.regulation of transcription.bZIP transcription factor family	LOC_Os10g41640	1.51	transcription factor HBP-1b, putative, expressed	transcription factor HBP-1b, putative, expressed
27.3.35	RNA.regulation of transcription.bZIP transcription factor family	LOC_Os04g10260	2.291	basic region leucine zipper domain containing protein, expressed	basic region leucine zipper domain containing protein, expressed	OsbZIP35
27.3.35	RNA.regulation of transcription.bZIP transcription factor family	LOC_Os06g15480	1.752	transcription factor, putative, expressed	transcription factor, putative, expressed	OsbZIP47
27.3.35	RNA.regulation of transcription.bZIP transcription factor family	LOC_Os08g07970	1.911	transcription factor, putative, expressed	transcription factor, putative, expressed	OsbZIP64
27.3.35	RNA.regulation of transcription.bZIP transcription factor family	LOC_Os09g31390	1.842	transcription factor, putative, expressed	transcription factor, putative, expressed	OsTGA10
27.3.36	RNA.regulation of transcription.argonaute transcription factor family	LOC_Os07g09020	3.492	argonaute, putative, expressed	argonaute, putative, expressed	AGO14
27.3.37	RNA.regulation of transcription.lateral organ boundaries gene family (AS2)	LOC_Os03g41330	2.229	DUF260 domain containing protein, putative, expressed	DUF260 domain containing protein, putative, expressed	OsLBD38, LBD38
27.3.37	RNA.regulation of transcription.lateral organ boundaries gene family (AS2)	LOC_Os03g41600	2.62	DUF260 domain containing protein, putative, expressed	DUF260 domain containing protein, putative, expressed	OsSTA104
27.3.40	RNA.regulation of transcription.AUX/IAA family	LOC_Os06g07040	3.587	OsIAA20 - Auxin-responsive Aux/IAA gene family member, expressed	OsIAA20 - Auxin-responsive Aux/IAA gene family member, expressed	IAA20
27.3.40	RNA.regulation of transcription.AUX/IAA family	LOC_Os03g43400	1.383	OsIAA11 - Auxin-responsive Aux/IAA gene family member, expressed	OsIAA11 - Auxin-responsive Aux/IAA gene family member, expressed	OsIAA11
27.3.40	RNA.regulation of transcription.AUX/IAA family	LOC_Os11g11410	1.389	OsIAA27 - Auxin-responsive Aux/IAA gene family member, expressed	OsIAA27 - Auxin-responsive Aux/IAA gene family member, expressed	OsIAA27
27.3.46	RNA.regulation of transcription.DNA methyltransferases	LOC_Os03g12570	1.985	expressed protein	expressed protein	OsCMT3b
27.3.50	RNA.regulation of transcription.general transcription	LOC_Os04g48510	1.313	growth regulating factor protein, putative, expressed	growth regulating factor protein, putative, expressed	GRF12
27.3.50	RNA.regulation of transcription.general transcription	LOC_Os08g42020	1.247	zinc ion binding protein, putative, expressed	zinc ion binding protein, putative, expressed
27.3.52	RNA.regulation of transcription.global transcription factor group	LOC_Os01g46040	1.337	bromodomain domain containing protein, expressed	bromodomain domain containing protein, expressed
27.3.55	RNA.regulation of transcription.HDA	LOC_Os02g12380	2.887	histone deacetylase, putative, expressed	histone deacetylase, putative, expressed	HDA710
27.3.6	RNA.regulation of transcription.basic helix-loop-helix family (bHLH)	LOC_Os05g04740	1.326	helix-loop-helix DNA-binding domain containing protein, expressed	helix-loop-helix DNA-binding domain containing protein, expressed	APG|OsPIL16
27.3.6	RNA.regulation of transcription.basic helix-loop-helix family (bHLH)	LOC_Os11g38870	2.547	helix-loop-helix DNA-binding domain containing protein, expressed	helix-loop-helix DNA-binding domain containing protein, expressed	BHLH61
27.3.6	RNA.regulation of transcription.basic helix-loop-helix family (bHLH)	LOC_Os03g46790	2.727	helix-loop-helix DNA-binding domain containing protein, expressed	helix-loop-helix DNA-binding domain containing protein, expressed	OsbHLH022
27.3.6	RNA.regulation of transcription.basic helix-loop-helix family (bHLH)	LOC_Os09g29360	1.022	helix-loop-helix DNA-binding protein, putative, expressed	helix-loop-helix DNA-binding protein, putative, expressed	OsbHLH046
27.3.6	RNA.regulation of transcription.basic helix-loop-helix family (bHLH)	LOC_Os02g46560	1.102	helix-loop-helix DNA-binding protein, putative, expressed	helix-loop-helix DNA-binding protein, putative, expressed	OsbHLH049
27.3.6	RNA.regulation of transcription.basic helix-loop-helix family (bHLH)	LOC_Os03g03000	1.043	helix-loop-helix DNA-binding domain containing protein, expressed	helix-loop-helix DNA-binding domain containing protein, expressed	OsbHLH052
27.3.6	RNA.regulation of transcription.basic helix-loop-helix family (bHLH)	LOC_Os02g45010	1.887	ethylene-responsive protein related, putative, expressed	ethylene-responsive protein related, putative, expressed	OsbHLH076
27.3.6	RNA.regulation of transcription.basic helix-loop-helix family (bHLH)	LOC_Os05g01256	1.252	helix-loop-helix DNA-binding domain containing protein, expressed	helix-loop-helix DNA-binding domain containing protein, expressed	OsbHLH083
27.3.6	RNA.regulation of transcription.basic helix-loop-helix family (bHLH)	LOC_Os04g41229	2.438	helix-loop-helix DNA-binding domain containing protein, expressed	helix-loop-helix DNA-binding domain containing protein, expressed	OsbHLH111
27.3.6	RNA.regulation of transcription.basic helix-loop-helix family (bHLH)	LOC_Os01g51140	1.894	helix-loop-helix DNA-binding domain containing protein, expressed	helix-loop-helix DNA-binding domain containing protein, expressed	OsbHLH118
27.3.6	RNA.regulation of transcription.basic helix-loop-helix family (bHLH)	LOC_Os09g31300	1.896	helix-loop-helix DNA-binding domain containing protein, expressed	helix-loop-helix DNA-binding domain containing protein, expressed	OsbHLH143
27.3.6	RNA.regulation of transcription.basic helix-loop-helix family (bHLH)	LOC_Os04g31290	3.322	helix-loop-helix DNA-binding domain containing protein, expressed	helix-loop-helix DNA-binding domain containing protein, expressed	OsbHLH156
27.3.6	RNA.regulation of transcription.basic helix-loop-helix family (bHLH)	LOC_Os11g32100	1.057	inducer of CBF expression 1, putative, expressed	inducer of CBF expression 1, putative, expressed	OsICE1|OsbHLH002
27.3.6	RNA.regulation of transcription.basic helix-loop-helix family (bHLH)	LOC_Os05g46370	2.036	bHelix-loop-helix transcription factor, putative, expressed	bHelix-loop-helix transcription factor, putative, expressed	OsLF
27.3.6	RNA.regulation of transcription.basic helix-loop-helix family (bHLH)	LOC_Os06g08500	2.208	BHLH transcription factor, putative, expressed	BHLH transcription factor, putative, expressed	OsRHL1
27.3.6	RNA.regulation of transcription.basic helix-loop-helix family (bHLH)	LOC_Os02g02820	3.532	helix-loop-helix DNA-binding domain containing protein, expressed	helix-loop-helix DNA-binding domain containing protein, expressed	TDR
27.3.64	RNA.regulation of transcription.PHOR1	LOC_Os04g49970	2.801	U-box, putative, expressed	U-box, putative, expressed	OsPUB35
27.3.64	RNA.regulation of transcription.PHOR1	LOC_Os04g35680	3.054	U-box domain containing protein, expressed	U-box domain containing protein, expressed	OsPUB38
27.3.67	RNA.regulation of transcription.putative transcription regulator	LOC_Os05g49480	1.436	transcription factor-related, putative, expressed	transcription factor-related, putative, expressed
27.3.67	RNA.regulation of transcription.putative transcription regulator	LOC_Os05g19620	1.446	expressed protein	expressed protein
27.3.67	RNA.regulation of transcription.putative transcription regulator	LOC_Os12g08720	1.497	H-BTB8 - Bric-a-Brac, Tramtrack, Broad Complex BTB domain with H family conserved sequence, expressed	H-BTB8 - Bric-a-Brac, Tramtrack, Broad Complex BTB domain with H family conserved sequence, expressed
27.3.69	RNA.regulation of transcription.SET-domain transcriptional regulator family	LOC_Os01g56540	1.295	histone-lysine N-methyltransferase SUVR3, putative, expressed	histone-lysine N-methyltransferase SUVR3, putative, expressed	OsSET3_VA
27.3.7	RNA.regulation of transcription.C2C2(Zn) Constans-like zinc finger family (CO-like)	LOC_Os06g49880	1.629	B-box zinc finger family protein, putative, expressed	B-box zinc finger family protein, putative, expressed	OsBBX22, BBX22
27.3.7	RNA.regulation of transcription.C2C2(Zn) Constans-like zinc finger family (CO-like)	LOC_Os02g08150	4.189	CCT/B-box zinc finger protein, putative, expressed	CCT/B-box zinc finger protein, putative, expressed	OsBBX3_OsF
27.3.7	RNA.regulation of transcription.C2C2(Zn) Constans-like zinc finger family (CO-like)	LOC_Os12g10660	4.064	B-box zinc finger family protein, putative, expressed	B-box zinc finger family protein, putative, expressed	OsBBX30, BBX30
27.3.7	RNA.regulation of transcription.C2C2(Zn) Constans-like zinc finger family (CO-like)	LOC_Os06g15330	1.291	CCT/B-box zinc finger protein, putative, expressed	CCT/B-box zinc finger protein, putative, expressed	OsCOL16
27.3.8	RNA.regulation of transcription.C2C2(Zn) DOF zinc finger family	LOC_Os03g16850	1.565	dof zinc finger domain containing protein, putative, expressed	dof zinc finger domain containing protein, putative, expressed	DOF14
27.3.8	RNA.regulation of transcription.C2C2(Zn) DOF zinc finger family	LOC_Os05g36900	4.036	dof zinc finger domain containing protein, putative, expressed	dof zinc finger domain containing protein, putative, expressed	DOF29
27.3.8	RNA.regulation of transcription.C2C2(Zn) DOF zinc finger family	LOC_Os01g64590	2.359	dof zinc finger domain containing protein, putative, expressed	dof zinc finger domain containing protein, putative, expressed	OsDof6
27.3.80	RNA.regulation of transcription.zf-HD	LOC_Os09g24810	5.797	ZF-HD protein dimerisation region containing protein, expressed	ZF-HD protein dimerisation region containing protein, expressed	ZF-HD
27.3.9	RNA.regulation of transcription.C2C2(Zn) GATA transcription factor family	LOC_Os12g07120	1.509	GATA zinc finger domain containing protein, expressed	GATA zinc finger domain containing protein, expressed	OsGATA26
27.3.99	RNA.regulation of transcription.unclassified	LOC_Os06g20110	2.304	expressed protein	expressed protein	AM11
27.3.99	RNA.regulation of transcription.unclassified	LOC_Os07g40460	1.036	prefoldin, putative, expressed	prefoldin, putative, expressed
27.3.99	RNA.regulation of transcription.unclassified	LOC_Os12g41940	1.345	remorin family protein, putative, expressed	remorin family protein, putative, expressed
27.3.99	RNA.regulation of transcription.unclassified	LOC_Os02g48900	1.416	aspartic proteinase nepenthesin-1 precursor, putative, expressed	aspartic proteinase nepenthesin-1 precursor, putative, expressed
27.3.99	RNA.regulation of transcription.unclassified	LOC_Os08g44230	1.562	zinc finger family protein, putative, expressed	zinc finger family protein, putative, expressed
27.3.99	RNA.regulation of transcription.unclassified	LOC_Os12g40470	1.734	DC1 domain-containing protein, putative, expressed	DC1 domain-containing protein, putative, expressed
27.3.99	RNA.regulation of transcription.unclassified	LOC_Os06g20120	2.304	CND41, chloroplast nucleoid DNA binding protein, putative, expressed	CND41, chloroplast nucleoid DNA binding protein, putative, expressed
27.3.99	RNA.regulation of transcription.unclassified	LOC_Os08g40840	3.726	exo70 exocyst complex subunit, putative, expressed	exo70 exocyst complex subunit, putative, expressed
27.3.99	RNA.regulation of transcription.unclassified	LOC_Os06g28124	6.608	glycosyltransferase, putative, expressed	glycosyltransferase, putative, expressed
27.3.99	RNA.regulation of transcription.unclassified	LOC_Os01g17160	1.453	OsSubt1 - Putative Subtilisin homologue, expressed	OsSubt1 - Putative Subtilisin homologue, expressed	OsSub1, SUB1
29.2.1	protein.synthesis.ribosomal protein	LOC_Os11g34940	1.092	plastid-specific 50S ribosomal protein 6, chloroplast precursor, putative, expressed	plastid-specific 50S ribosomal protein 6, chloroplast precursor, putative, expressed
29.2.1	protein.synthesis.ribosomal protein	LOC_Os01g41030	1.143	ribosomal protein L25, putative, expressed	ribosomal protein L25, putative, expressed
29.2.1	protein.synthesis.ribosomal protein	LOC_Os05g32670	1.639	pentatricopeptide repeat-containing protein, putative, expressed	pentatricopeptide repeat-containing protein, putative, expressed
29.2.1	protein.synthesis.ribosomal protein	LOC_Os12g36490	2.145	expressed protein	expressed protein
29.2.1	protein.synthesis.ribosomal protein	LOC_Os10g20990	3.785	ribosomal protein S12 containing protein, expressed	ribosomal protein S12 containing protein, expressed
29.2.1	protein.synthesis.ribosomal protein	LOC_Os07g46330	6.027	uncharacterized UPF0114 domain containing protein, expressed	uncharacterized UPF0114 domain containing protein, expressed
29.2.1	protein.synthesis.ribosomal protein	LOC_Os03g01900	1.476	40S ribosomal protein S17, putative, expressed	40S ribosomal protein S17, putative, expressed	RPS17
29.2.1	protein.synthesis.ribosomal protein	LOC_Os12g37610	1.01	ribosomal protein S6, putative, expressed	ribosomal protein S6, putative, expressed	TCD11
29.2.2	protein.synthesis.ribosome biogenesis	LOC_Os06g01180	1.127	expressed protein	expressed protein
29.2.2	protein.synthesis.ribosome biogenesis	LOC_Os10g37770	1.99	dehydration response related protein, putative, expressed	dehydration response related protein, putative, expressed
29.2.2	protein.synthesis.ribosome biogenesis	LOC_Os11g38860	2.656	methyltransferase, putative, expressed	methyltransferase, putative, expressed
29.2.2	protein.synthesis.ribosome biogenesis	LOC_Os12g07840	3.098	dehydration response related protein, putative, expressed	dehydration response related protein, putative, expressed	OsSTA275
29.2.3	protein.synthesis.initiation	LOC_Os01g40170	1.383	translation initiation factor, putative, expressed	translation initiation factor, putative, expressed
29.2.4	protein.synthesis.elongation	LOC_Os01g52470	1.411	elongation factor, putative, expressed	elongation factor, putative, expressed
29.2.4	protein.synthesis.elongation	LOC_Os02g33850	1.542	elongation factor Tu family protein, putative, expressed	elongation factor Tu family protein, putative, expressed
29.3.1	protein.targeting.nucleus	LOC_Os08g17990	5.983	retrotransposon protein, putative, unclassified, expressed	retrotransposon protein, putative, unclassified, expressed
29.3.2	protein.targeting.mitochondria	LOC_Os10g37530	1.272	mitochondrial import inner membrane translocase subunit Tim17, putative, expressed	mitochondrial import inner membrane translocase subunit Tim17, putative, expressed
29.3.3	protein.targeting.chloroplast	LOC_Os02g54980	1.04	pheophorbide a oxygenase, chloroplast precursor, putative, expressed	pheophorbide a oxygenase, chloroplast precursor, putative, expressed
29.3.4	protein.targeting.secretory pathway	LOC_Os02g47110	1.677	ADP-ribosylation factor, putative, expressed	ADP-ribosylation factor, putative, expressed
29.3.4	protein.targeting.secretory pathway	LOC_Os06g02390	1.936	ADP-ribosylation factor 1, putative, expressed	ADP-ribosylation factor 1, putative, expressed
29.4.1	protein.postranslational modification.kinase	LOC_Os05g14750	1.517	AGC_PVPK_like_kin82y.12 - ACG kinases include homologs to PKA, PKG and PKC, expressed	AGC_PVPK_like_kin82y.12 - ACG kinases include homologs to PKA, PKG and PKC, expressed
29.4.1	protein.postranslational modification.kinase	LOC_Os02g35300	1.54	transposon protein, putative, unclassified, expressed	transposon protein, putative, unclassified, expressed
29.4.1	protein.postranslational modification.kinase	LOC_Os12g23930	1.882	protein kinase domain containing protein, expressed	protein kinase domain containing protein, expressed
29.4.1	protein.postranslational modification.kinase	LOC_Os04g34250	2.08	serine/threonine-protein kinase receptor precursor, putative, expressed	serine/threonine-protein kinase receptor precursor, putative, expressed
29.4.1	protein.postranslational modification.kinase	LOC_Os01g43350	2.582	protein kinase family protein, putative, expressed	protein kinase family protein, putative, expressed
29.4.1	protein.postranslational modification.kinase	LOC_Os02g39090	2.659	expressed protein	expressed protein
29.4.1	protein.postranslational modification.kinase	LOC_Os12g02250	2.774	STE_PAK_Ste20_Slob_Wnk.3 - STE kinases include homologs to sterile 7, sterile 11 and sterile 20 from yeast, expressed	STE_PAK_Ste20_Slob_Wnk.3 - STE kinases include homologs to sterile 7, sterile 11 and sterile 20 from yeast, expressed
29.4.1	protein.postranslational modification.kinase	LOC_Os10g06930	2.953	mitogen-activated protein kinase 15, putative, expressed	mitogen-activated protein kinase 15, putative, expressed
29.4.1	protein.postranslational modification.kinase	LOC_Os03g28300	3.101	protein kinase domain containing protein, expressed	protein kinase domain containing protein, expressed
29.4.1	protein.postranslational modification.kinase	LOC_Os03g05360	3.808	transposon protein, putative, unclassified, expressed	transposon protein, putative, unclassified, expressed
29.4.1	protein.postranslational modification.kinase	LOC_Os08g39460	4.219	AGC_PVPK_like_CDK8.2 - ACG kinases include homologs to PKA, PKG and PKC, expressed	AGC_PVPK_like_CDK8.2 - ACG kinases include homologs to PKA, PKG and PKC, expressed
29.4.1	protein.postranslational modification.kinase	LOC_Os03g24930	2.541	tyrosine protein kinase domain containing protein, putative, expressed	tyrosine protein kinase domain containing protein, putative, expressed	OsBBS1|OsRLCK109|LMM24
29.4.1	protein.postranslational modification.kinase	LOC_Os03g53410	2.374	protein kinase domain containing protein, expressed	protein kinase domain containing protein, expressed	OsSTA114
29.4.1	protein.postranslational modification.kinase	LOC_Os02g08240	1.465	STE_PAK_Ste20_STLK.1 - STE kinases include homologs to sterile 7, sterile 11 and sterile 20 from yeast, expressed	STE_PAK_Ste20_STLK.1 - STE kinases include homologs to sterile 7, sterile 11 and sterile 20 from yeast, expressed	OsSTA49
29.4.1	protein.postranslational modification.kinase	LOC_Os06g48980	3.246	protein kinase APK1B, chloroplast precursor, putative, expressed	protein kinase APK1B, chloroplast precursor, putative, expressed	RLCK217
29.4.1	protein.postranslational modification.kinase	LOC_Os07g06570	1.861	receptor protein kinase CRINKLY4 precursor, putative, expressed	receptor protein kinase CRINKLY4 precursor, putative, expressed	RLCK223
29.4.1	protein.postranslational modification.kinase	LOC_Os07g31290	2.626	tyrosine protein kinase domain containing protein, putative, expressed	tyrosine protein kinase domain containing protein, putative, expressed	RLCK232
29.4.1	protein.postranslational modification.kinase	LOC_Os10g29620	1.929	tyrosine protein kinase domain containing protein, putative, expressed	tyrosine protein kinase domain containing protein, putative, expressed	RLCK300
29.4.1	protein.postranslational modification.kinase	LOC_Os01g39970	2.604	protein kinase domain containing protein, putative, expressed	protein kinase domain containing protein, putative, expressed	RLCK39
29.4.1	protein.postranslational modification.kinase	LOC_Os02g53750	2.282	tyrosine protein kinase domain containing protein, putative, expressed	tyrosine protein kinase domain containing protein, putative, expressed	RLCK86
29.5.1	protein.degradation.subtilases	LOC_Os01g64860	2.166	OsSub11 - Putative Subtilisin homologue, expressed	OsSub11 - Putative Subtilisin homologue, expressed	OsSub11, SUB11
29.5.1	protein.degradation.subtilases	LOC_Os03g31630	3.988	OsSub29 - Putative Subtilisin homologue, expressed	OsSub29 - Putative Subtilisin homologue, expressed	OsSub29, SUB29
29.5.1	protein.degradation.subtilases	LOC_Os03g40830	1.141	OsSub30 - Putative Subtilisin homologue, expressed	OsSub30 - Putative Subtilisin homologue, expressed	OsSub30, SUB30
29.5.1	protein.degradation.subtilases	LOC_Os04g10360	3.663	OsSub40 - Putative Subtilisin homologue, expressed	OsSub40 - Putative Subtilisin homologue, expressed	OsSub40, SUB40
29.5.1	protein.degradation.subtilases	LOC_Os05g30580	3.826	OsSub46 - Putative Subtilisin homologue, expressed	OsSub46 - Putative Subtilisin homologue, expressed	OsSub46, SUB46
29.5.1	protein.degradation.subtilases	LOC_Os08g23740	1.971	OsSub55 - Putative Subtilisin homologue, expressed	OsSub55 - Putative Subtilisin homologue, expressed	OsSub55, SUB55
29.5.1	protein.degradation.subtilases	LOC_Os09g30250	1.053	OsSub58 - Putative Subtilisin homologue, expressed	OsSub58 - Putative Subtilisin homologue, expressed	OsSub58, SUB58
29.5.11	protein.degradation.ubiquitin	LOC_Os06g45460	1.46	OsFBX202 - F-box domain containing protein, expressed	OsFBX202 - F-box domain containing protein, expressed	APO1|OsAPO1|SCM2
29.5.11	protein.degradation.ubiquitin	LOC_Os04g22240	1.679	zinc finger, C3HC4 type domain containing protein, expressed	zinc finger, C3HC4 type domain containing protein, expressed	DLN109
29.5.11	protein.degradation.ubiquitin	LOC_Os05g46050	6.177	OsFBDUF26 - F-box and DUF domain containing protein, expressed	OsFBDUF26 - F-box and DUF domain containing protein, expressed	FBDUF26
29.5.11	protein.degradation.ubiquitin	LOC_Os06g44500	1.159	OsFBK17 - F-box domain and kelch repeat containing protein, expressed	OsFBK17 - F-box domain and kelch repeat containing protein, expressed	FBK17
29.5.11	protein.degradation.ubiquitin	LOC_Os11g14140	1.301	OsFBK25 - F-box domain and kelch repeat containing protein, expressed	OsFBK25 - F-box domain and kelch repeat containing protein, expressed	FBK25
29.5.11	protein.degradation.ubiquitin	LOC_Os09g27660	2.274	OsFBO21 - F-box and other domain containing protein, expressed	OsFBO21 - F-box and other domain containing protein, expressed	FBO21
29.5.11	protein.degradation.ubiquitin	LOC_Os12g04130	1.412	OsFBO23 - F-box and other domain containing protein, expressed	OsFBO23 - F-box and other domain containing protein, expressed	FBO23
29.5.11	protein.degradation.ubiquitin	LOC_Os07g42590	1.19	OsFBX258 - F-box domain containing protein, expressed	OsFBX258 - F-box domain containing protein, expressed	FBX258
29.5.11	protein.degradation.ubiquitin	LOC_Os10g03740	1.154	OsFBX348 - F-box domain containing protein, expressed	OsFBX348 - F-box domain containing protein, expressed	FBX348
29.5.11	protein.degradation.ubiquitin	LOC_Os11g09630	1.738	OsFBX407 - F-box domain containing protein, expressed	OsFBX407 - F-box domain containing protein, expressed	FBX407
29.5.11	protein.degradation.ubiquitin	LOC_Os03g28130	1.791	OsFBX94 - F-box domain containing protein, expressed	OsFBX94 - F-box domain containing protein, expressed	FBX94
29.5.11	protein.degradation.ubiquitin	LOC_Os01g56010	1.248	serpin domain containing protein, putative, expressed	serpin domain containing protein, putative, expressed
29.5.11	protein.degradation.ubiquitin	LOC_Os02g52870	1.358	zinc finger, C3HC4 type domain containing protein, expressed	zinc finger, C3HC4 type domain containing protein, expressed
29.5.11	protein.degradation.ubiquitin	LOC_Os06g48065	1.425	Zinc finger, C3HC4 type domain containing protein, expressed	Zinc finger, C3HC4 type domain containing protein, expressed
29.5.11	protein.degradation.ubiquitin	LOC_Os05g39260	1.455	zinc finger, C3HC4 type domain containing protein, expressed	zinc finger, C3HC4 type domain containing protein, expressed
29.5.11	protein.degradation.ubiquitin	LOC_Os12g14840	1.596	expressed protein	expressed protein
29.5.11	protein.degradation.ubiquitin	LOC_Os09g38730	1.632	26S protease regulatory subunit 6B, putative, expressed	26S protease regulatory subunit 6B, putative, expressed
29.5.11	protein.degradation.ubiquitin	LOC_Os02g46730	1.855	expressed protein	expressed protein
29.5.11	protein.degradation.ubiquitin	LOC_Os08g09670	1.911	F-box/LRR-repeat protein 22, putative, expressed	F-box/LRR-repeat protein 22, putative, expressed
29.5.11	protein.degradation.ubiquitin	LOC_Os10g41660	1.982	zinc finger, C3HC4 type domain containing protein, expressed	zinc finger, C3HC4 type domain containing protein, expressed
29.5.11	protein.degradation.ubiquitin	LOC_Os03g40170	2.026	zinc finger, C3HC4 type domain containing protein, expressed	zinc finger, C3HC4 type domain containing protein, expressed
29.5.11	protein.degradation.ubiquitin	LOC_Os04g55150	2.087	UBA/TS-N domain containing protein, expressed	UBA/TS-N domain containing protein, expressed
29.5.11	protein.degradation.ubiquitin	LOC_Os09g26470	2.177	zinc finger, C3HC4 type family protein, expressed	zinc finger, C3HC4 type family protein, expressed
29.5.11	protein.degradation.ubiquitin	LOC_Os07g30640	2.224	ubiquitin fusion protein, putative, expressed	ubiquitin fusion protein, putative, expressed
29.5.11	protein.degradation.ubiquitin	LOC_Os05g39190	2.299	expressed protein	expressed protein
29.5.11	protein.degradation.ubiquitin	LOC_Os10g32750	2.345	zinc finger family protein, putative, expressed	zinc finger family protein, putative, expressed
29.5.11	protein.degradation.ubiquitin	LOC_Os10g32760	2.345	zinc finger family protein, putative, expressed	zinc finger family protein, putative, expressed
29.5.11	protein.degradation.ubiquitin	LOC_Os09g20980	2.618	RING-H2 finger protein, putative, expressed	RING-H2 finger protein, putative, expressed
29.5.11	protein.degradation.ubiquitin	LOC_Os09g38640	2.711	IBR domain containing protein, putative, expressed	IBR domain containing protein, putative, expressed
29.5.11	protein.degradation.ubiquitin	LOC_Os05g40620	2.74	expressed protein	expressed protein
29.5.11	protein.degradation.ubiquitin	LOC_Os01g68900	2.865	zinc finger, C3HC4 type family protein, expressed	zinc finger, C3HC4 type family protein, expressed
29.5.11	protein.degradation.ubiquitin	LOC_Os03g05560	2.951	zinc finger, C3HC4 type domain containing protein, expressed	zinc finger, C3HC4 type domain containing protein, expressed
29.5.11	protein.degradation.ubiquitin	LOC_Os06g51210	2.975	zinc finger family protein, putative, expressed	zinc finger family protein, putative, expressed
29.5.11	protein.degradation.ubiquitin	LOC_Os12g10250	3.001	zinc finger family protein, putative, expressed	zinc finger family protein, putative, expressed
29.5.11	protein.degradation.ubiquitin	LOC_Os06g49750	3.032	kelch motif family protein, expressed	kelch motif family protein, expressed
29.5.11	protein.degradation.ubiquitin	LOC_Os10g42390	3.069	zinc finger, C3HC4 type domain containing protein, expressed	zinc finger, C3HC4 type domain containing protein, expressed
29.5.11	protein.degradation.ubiquitin	LOC_Os06g45730	3.091	MBTB11 - Bric-a-Brac, Tramtrack, Broad Complex BTB domain with Meprin and TRAF Homology MATH domain, expressed	MBTB11 - Bric-a-Brac, Tramtrack, Broad Complex BTB domain with Meprin and TRAF Homology MATH domain, expressed
29.5.11	protein.degradation.ubiquitin	LOC_Os11g43030	3.143	von Willebrand factor type A domain containing protein, expressed	von Willebrand factor type A domain containing protein, expressed
29.5.11	protein.degradation.ubiquitin	LOC_Os03g27360	3.177	RING-H2 finger protein ATL5H precursor, putative, expressed	RING-H2 finger protein ATL5H precursor, putative, expressed
29.5.11	protein.degradation.ubiquitin	LOC_Os03g42780	3.653	zinc finger protein-related, putative, expressed	zinc finger protein-related, putative, expressed
29.5.11	protein.degradation.ubiquitin	LOC_Os06g45580	5.383	RING-H2 finger protein, putative, expressed	RING-H2 finger protein, putative, expressed
29.5.11	protein.degradation.ubiquitin	LOC_Os08g03540	5.983	expressed protein	expressed protein
29.5.11	protein.degradation.ubiquitin	LOC_Os02g36320	7.338	RING-H2 finger protein ATL3B precursor, putative, expressed	RING-H2 finger protein ATL3B precursor, putative, expressed
29.5.11	protein.degradation.ubiquitin	LOC_Os06g02360	5.525	Skp1 family, dimerisation domain containing protein, expressed	Skp1 family, dimerisation domain containing protein, expressed	OSK10
29.5.11	protein.degradation.ubiquitin	LOC_Os10g30200	1.108	SKP1-like protein 1B, putative, expressed	SKP1-like protein 1B, putative, expressed	OSK2
29.5.11	protein.degradation.ubiquitin	LOC_Os06g51130	7.055	spotted leaf 11, putative, expressed	spotted leaf 11, putative, expressed	OsPUB13, OsSTA182
29.5.11	protein.degradation.ubiquitin	LOC_Os08g32610	1.346	armadillo/beta-catenin repeat family protein, putative, expressed	armadillo/beta-catenin repeat family protein, putative, expressed	OsPUB17
29.5.11	protein.degradation.ubiquitin	LOC_Os04g41250	2.489	armadillo/beta-catenin repeat family protein, putative, expressed	armadillo/beta-catenin repeat family protein, putative, expressed	OsPUB27
29.5.11	protein.degradation.ubiquitin	LOC_Os03g46570	2.431	protein binding protein, putative, expressed	protein binding protein, putative, expressed	SIP31
29.5.11	protein.degradation.ubiquitin	LOC_Os09g12230	1.029	ubiquitin-conjugating enzyme, putative, expressed	ubiquitin-conjugating enzyme, putative, expressed	UBC18
29.5.11	protein.degradation.ubiquitin	LOC_Os09g31031	1.438	ubiquitin family protein, putative, expressed	ubiquitin family protein, putative, expressed	UbL404
29.5.2	protein.degradation.autophagy	LOC_Os11g01010	1.136	autophagy-related protein 8D, putative, expressed	autophagy-related protein 8D, putative, expressed	ATG8E
29.5.3	protein.degradation.cysteine protease	LOC_Os04g57440	3.568	oryzain beta chain precursor, putative, expressed	oryzain beta chain precursor, putative, expressed
29.5.3	protein.degradation.cysteine protease	LOC_Os08g44270	2.071	vignain precursor, putative, expressed	vignain precursor, putative, expressed	OsSAG12-2
29.5.4	protein.degradation.aspartate protease	LOC_Os01g48750	1.098	aspartic proteinase nepenthesin-2 precursor, putative, expressed	aspartic proteinase nepenthesin-2 precursor, putative, expressed
29.5.4	protein.degradation.aspartate protease	LOC_Os01g71140	2.388	xylanase inhibitor, putative, expressed	xylanase inhibitor, putative, expressed
29.5.4	protein.degradation.aspartate protease	LOC_Os04g37550	2.658	aspartic proteinase nepenthesin-2 precursor, putative, expressed	aspartic proteinase nepenthesin-2 precursor, putative, expressed
29.5.4	protein.degradation.aspartate protease	LOC_Os12g39360	3.989	aspartic proteinase nepenthesin precursor, putative, expressed	aspartic proteinase nepenthesin precursor, putative, expressed
29.5.4	protein.degradation.aspartate protease	LOC_Os01g71060	4.13	xylanase inhibitor, putative, expressed	xylanase inhibitor, putative, expressed
29.5.4	protein.degradation.aspartate protease	LOC_Os01g71160	5.525	xylanase inhibitor, putative, expressed	xylanase inhibitor, putative, expressed
29.5.4	protein.degradation.aspartate protease	LOC_Os07g34920	6.365	aspartic proteinase nepenthesin precursor, putative, expressed	aspartic proteinase nepenthesin precursor, putative, expressed
29.5.4	protein.degradation.aspartate protease	LOC_Os06g10670	2.793	aspartic proteinase nepenthesin-1 precursor, putative, expressed	aspartic proteinase nepenthesin-1 precursor, putative, expressed	ORF3
29.5.4	protein.degradation.aspartate protease	LOC_Os04g37570	2.503	aspartic proteinase nepenthesin precursor, putative, expressed	aspartic proteinase nepenthesin precursor, putative, expressed	OsAP37
29.5.5	protein.degradation.serine protease	LOC_Os11g16770	1.854	ATP-dependent Clp protease ATP-binding subunit clpA homolog CD4B,chloroplast precursor, putative, expressed	ATP-dependent Clp protease ATP-binding subunit clpA homolog CD4B,chloroplast precursor, putative, expressed	CLPC4
29.5.5	protein.degradation.serine protease	LOC_Os10g33500	2.075	expressed protein	expressed protein
29.5.5	protein.degradation.serine protease	LOC_Os02g19450	3.471	ATPase, AAA family protein, expressed	ATPase, AAA family protein, expressed
29.5.5	protein.degradation.serine protease	LOC_Os04g44400	1.067	OsClp7 - Putative Clp protease homologue, expressed	OsClp7 - Putative Clp protease homologue, expressed	OsClp7, CLP7
29.5.5	protein.degradation.serine protease	LOC_Os04g48130	1.793	OsRhmbd11 - Putative Rhomboid homologue, expressed	OsRhmbd11 - Putative Rhomboid homologue, expressed	OsRhmbd11, RHMBD11
29.5.7	protein.degradation.metalloprotease	LOC_Os06g12370	2.539	OsFtsH6 FtsH protease, homologue of AtFtsH6, expressed	OsFtsH6 FtsH protease, homologue of AtFtsH6, expressed
29.5.7	protein.degradation.metalloprotease	LOC_Os02g50730	2.376	metalloendoproteinase 1 precursor, putative, expressed	metalloendoproteinase 1 precursor, putative, expressed	OsMMP1
29.5.9	protein.degradation.AAA type	LOC_Os10g37500	1.43	AAA-type ATPase family protein, putative, expressed	AAA-type ATPase family protein, putative, expressed
29.5.9	protein.degradation.AAA type	LOC_Os06g48250	1.503	ATPase, putative, expressed	ATPase, putative, expressed
29.5.9	protein.degradation.AAA type	LOC_Os03g38800	1.982	AAA family ATPase, putative, expressed	AAA family ATPase, putative, expressed
29.5.9	protein.degradation.AAA type	LOC_Os07g09480	2.05	ATPase, putative, expressed	ATPase, putative, expressed
29.5.9	protein.degradation.AAA type	LOC_Os03g02330	2.53	AAA-type ATPase family protein, putative, expressed	AAA-type ATPase family protein, putative, expressed
29.5.9	protein.degradation.AAA type	LOC_Os01g45450	2.746	AAA family ATPase, putative, expressed	AAA family ATPase, putative, expressed
29.5.9	protein.degradation.AAA type	LOC_Os12g44190	3.334	ATPase 3, putative, expressed	ATPase 3, putative, expressed
3.1.2	minor CHO metabolism.raffinose family.raffinose synthases	LOC_Os03g59430	1.825	uncharacterized glycosyltransferase, putative, expressed	uncharacterized glycosyltransferase, putative, expressed
3.4.2	minor CHO metabolism.myo-inositol.InsP kinases	LOC_Os02g32370	1.294	inositol hexaphosphate kinase, putative, expressed	inositol hexaphosphate kinase, putative, expressed	OsIPK2|IPK2|IP6K|ES2
3.4.3	minor CHO metabolism.myo-inositol.InsP synthases	LOC_Os10g22450	2.66	inositol-3-phosphate synthase, putative, expressed	inositol-3-phosphate synthase, putative, expressed	OsINO1-2
30.1.1	signalling.in sugar and nutrient physiology.misc	LOC_Os10g22990	3.93	phi-1-like phosphate-induced protein, putative, expressed	phi-1-like phosphate-induced protein, putative, expressed
30.1.1	signalling.in sugar and nutrient physiology.misc	LOC_Os09g26144	3.206	glutamate receptor, putative, expressed	glutamate receptor, putative, expressed	OsGLR1.3, GLR1.3, OsGLR1.1, GLR1.1
30.1.1	signalling.in sugar and nutrient physiology.misc	LOC_Os06g08880	1.658	glutamate receptor 2.7 precursor, putative, expressed	glutamate receptor 2.7 precursor, putative, expressed	OsGLR4.1
30.2.1	signalling.receptor kinases.leucine rich repeat I	LOC_Os01g74550	1.155	transposon protein, putative, unclassified, expressed	transposon protein, putative, unclassified, expressed
30.2.1	signalling.receptor kinases.leucine rich repeat I	LOC_Os07g12480	1.404	receptor protein kinase, putative, expressed	receptor protein kinase, putative, expressed
30.2.1	signalling.receptor kinases.leucine rich repeat I	LOC_Os01g59580	1.538	retrotransposon protein, putative, unclassified, expressed	retrotransposon protein, putative, unclassified, expressed
30.2.1	signalling.receptor kinases.leucine rich repeat I	LOC_Os12g37980	2.012	protein kinase domain containing protein, expressed	protein kinase domain containing protein, expressed
30.2.1	signalling.receptor kinases.leucine rich repeat I	LOC_Os05g44990	2.883	light repressible receptor protein kinase, putative, expressed	light repressible receptor protein kinase, putative, expressed
30.2.1	signalling.receptor kinases.leucine rich repeat I	LOC_Os05g44970	5.797	senescence-induced receptor-like serine/threonine-protein kinase precursor, putative, expressed	senescence-induced receptor-like serine/threonine-protein kinase precursor, putative, expressed
30.2.10	signalling.receptor kinases.leucine rich repeat X	LOC_Os06g47750	2.77	phytosulfokine receptor precursor, putative, expressed	phytosulfokine receptor precursor, putative, expressed
30.2.11	signalling.receptor kinases.leucine rich repeat XI	LOC_Os11g12530	2.391	receptor-like protein kinase 5 precursor, putative, expressed	receptor-like protein kinase 5 precursor, putative, expressed
30.2.12	signalling.receptor kinases.leucine rich repeat XII	LOC_Os06g45630	1.613	expressed protein	expressed protein
30.2.12	signalling.receptor kinases.leucine rich repeat XII	LOC_Os10g32990	1.703	receptor-like protein kinase 2 precursor, putative, expressed	receptor-like protein kinase 2 precursor, putative, expressed
30.2.12	signalling.receptor kinases.leucine rich repeat XII	LOC_Os10g38450	2.659	receptor-like protein kinase 2 precursor, putative, expressed	receptor-like protein kinase 2 precursor, putative, expressed
30.2.12	signalling.receptor kinases.leucine rich repeat XII	LOC_Os11g10310	6.646	receptor-like protein kinase 2 precursor, putative, expressed	receptor-like protein kinase 2 precursor, putative, expressed
30.2.16	signalling.receptor kinases.Catharanthus roseus-like RLK1	LOC_Os01g06280	2.114	TKL_IRAK_CrRLK1L-1.4 - The CrRLK1L-1 subfamily has homology to the CrRLK1L homolog, expressed	TKL_IRAK_CrRLK1L-1.4 - The CrRLK1L-1 subfamily has homology to the CrRLK1L homolog, expressed	OsCrRLK1L4
30.2.16	signalling.receptor kinases.Catharanthus roseus-like RLK1	LOC_Os06g03610	3.021	TKL_IRAK_CrRLK1L-1.13 - The CrRLK1L-1 subfamily has homology to the CrRLK1L homolog, expressed	TKL_IRAK_CrRLK1L-1.13 - The CrRLK1L-1 subfamily has homology to the CrRLK1L homolog, expressed	RUPO
30.2.17	signalling.receptor kinases.DUF 26	LOC_Os07g43570	2.535	TKL_IRAK_DUF26-lc.25 - DUF26 kinases have homology to DUF26 containing loci, expressed	TKL_IRAK_DUF26-lc.25 - DUF26 kinases have homology to DUF26 containing loci, expressed
30.2.17	signalling.receptor kinases.DUF 26	LOC_Os04g56430	1.77	cysteine-rich receptor-like protein kinase, putative, expressed	cysteine-rich receptor-like protein kinase, putative, expressed	OsRMC|OsRLK
30.2.17	signalling.receptor kinases.DUF 26	LOC_Os11g44860	2.968	cysteine-rich receptor-like protein kinase 28 precursor, putative, expressed	cysteine-rich receptor-like protein kinase 28 precursor, putative, expressed	RLCK351
30.2.18	signalling.receptor kinases.extensin	LOC_Os05g33080	1.806	serine/threonine-protein kinase, putative, expressed	serine/threonine-protein kinase, putative, expressed
30.2.19	signalling.receptor kinases.legume-lectin	LOC_Os10g30530	1.195	lectin-like receptor kinase, putative, expressed	lectin-like receptor kinase, putative, expressed
30.2.19	signalling.receptor kinases.legume-lectin	LOC_Os12g41270	1.84	cysteine-rich receptor-like protein kinase 20 precursor, putative, expressed	cysteine-rich receptor-like protein kinase 20 precursor, putative, expressed
30.2.19	signalling.receptor kinases.legume-lectin	LOC_Os06g22290	1.967	legume lectins beta domain containing protein, expressed	legume lectins beta domain containing protein, expressed
30.2.19	signalling.receptor kinases.legume-lectin	LOC_Os10g38960	2.467	lectin-like receptor kinase, putative, expressed	lectin-like receptor kinase, putative, expressed
30.2.19	signalling.receptor kinases.legume-lectin	LOC_Os07g03780	2.573	lectin-like receptor kinase, putative, expressed	lectin-like receptor kinase, putative, expressed
30.2.19	signalling.receptor kinases.legume-lectin	LOC_Os04g22120	2.733	protein kinase, putative, expressed	protein kinase, putative, expressed
30.2.19	signalling.receptor kinases.legume-lectin	LOC_Os09g17110	2.926	retrotransposon protein, putative, Ty1-copia subclass, expressed	retrotransposon protein, putative, Ty1-copia subclass, expressed
30.2.19	signalling.receptor kinases.legume-lectin	LOC_Os07g03820	2.988	lectin-like receptor kinase, putative, expressed	lectin-like receptor kinase, putative, expressed
30.2.19	signalling.receptor kinases.legume-lectin	LOC_Os04g01890	3.091	protein kinase, putative, expressed	protein kinase, putative, expressed
30.2.19	signalling.receptor kinases.legume-lectin	LOC_Os04g05580	3.091	kinase, putative, expressed	kinase, putative, expressed
30.2.20	signalling.receptor kinases.wheat LRK10 like	LOC_Os01g04450	1.582	OsWAK2 - OsWAK receptor-like cytoplasmic kinase OsWAK-RLCK, expressed	OsWAK2 - OsWAK receptor-like cytoplasmic kinase OsWAK-RLCK, expressed	WAK2
30.2.21	signalling.receptor kinases.lysine motif	LOC_Os11g35330	2.515	LYK, putative, expressed	LYK, putative, expressed
30.2.22	signalling.receptor kinases.proline extensin like	LOC_Os03g37120	3.234	retrotransposon protein, putative, unclassified, expressed	retrotransposon protein, putative, unclassified, expressed
30.2.22	signalling.receptor kinases.proline extensin like	LOC_Os05g44030	7.064	protein kinase, putative, expressed	protein kinase, putative, expressed
30.2.24	signalling.receptor kinases.S-locus glycoprotein like	LOC_Os01g66250	2.082	S-locus-like receptor protein kinase, putative, expressed	S-locus-like receptor protein kinase, putative, expressed
30.2.24	signalling.receptor kinases.S-locus glycoprotein like	LOC_Os07g36544	2.503	serine/threonine-protein kinase receptor precursor, putative, expressed	serine/threonine-protein kinase receptor precursor, putative, expressed
30.2.24	signalling.receptor kinases.S-locus glycoprotein like	LOC_Os04g54180	3.533	serine/threonine-protein kinase receptor precursor, putative, expressed	serine/threonine-protein kinase receptor precursor, putative, expressed
30.2.24	signalling.receptor kinases.S-locus glycoprotein like	LOC_Os12g15550	3.722	S-locus-specific glycoprotein S13 precursor, putative, expressed	S-locus-specific glycoprotein S13 precursor, putative, expressed
30.2.24	signalling.receptor kinases.S-locus glycoprotein like	LOC_Os09g37834	4.912	serine/threonine-protein kinase receptor precursor, putative, expressed	serine/threonine-protein kinase receptor precursor, putative, expressed
30.2.24	signalling.receptor kinases.S-locus glycoprotein like	LOC_Os11g18980	1.281	expressed protein	expressed protein	RLCK324
30.2.25	signalling.receptor kinases.wall associated kinase	LOC_Os11g46900	6.713	wall-associated receptor kinase 3 precursor, putative, expressed	wall-associated receptor kinase 3 precursor, putative, expressed
30.2.25	signalling.receptor kinases.wall associated kinase	LOC_Os03g44050	2.749	OsWAK27 - OsWAK receptor-like protein kinase, expressed	OsWAK27 - OsWAK receptor-like protein kinase, expressed	RLCK114
30.2.25	signalling.receptor kinases.wall associated kinase	LOC_Os10g10030	6.167	OsWAK111 - OsWAK receptor-like protein kinase, expressed	OsWAK111 - OsWAK receptor-like protein kinase, expressed	WAK111
30.2.26	signalling.receptor kinases.crinkly like	LOC_Os04g35890	2.501	TKL_IRAK_CR4L.3 - The CR4L subfamily has homology with Crinkly4, expressed	TKL_IRAK_CR4L.3 - The CR4L subfamily has homology with Crinkly4, expressed	OsCRR1
30.2.26	signalling.receptor kinases.crinkly like	LOC_Os01g16230	3.036	TKL_IRAK_CR4L.2 - The CR4L subfamily has homology with Crinkly4, expressed	TKL_IRAK_CR4L.2 - The CR4L subfamily has homology with Crinkly4, expressed	RLCK29
30.2.26	signalling.receptor kinases.crinkly like	LOC_Os11g44430	3.466	protein kinase, putative, expressed	protein kinase, putative, expressed	RLCK345
30.2.3	signalling.receptor kinases.leucine rich repeat III	LOC_Os01g51400	1.739	Leucine Rich Repeat family protein, expressed	Leucine Rich Repeat family protein, expressed
30.2.3	signalling.receptor kinases.leucine rich repeat III	LOC_Os12g13300	2.016	expressed protein	expressed protein
30.2.3	signalling.receptor kinases.leucine rich repeat III	LOC_Os11g40550	2.445	receptor kinase, putative, expressed	receptor kinase, putative, expressed
30.2.3	signalling.receptor kinases.leucine rich repeat III	LOC_Os05g51070	1.648	inactive receptor kinase At2g26730 precursor, putative, expressed	inactive receptor kinase At2g26730 precursor, putative, expressed	OsJ_RLL1
30.2.6	signalling.receptor kinases.leucine rich repeat VI	LOC_Os05g28520	1.721	MRH1, putative, expressed	MRH1, putative, expressed
30.2.99	signalling.receptor kinases.misc	LOC_Os02g02040	1.184	protein kinase, putative, expressed	protein kinase, putative, expressed
30.2.99	signalling.receptor kinases.misc	LOC_Os09g28470	1.953	leucine-rich repeat family protein, putative, expressed	leucine-rich repeat family protein, putative, expressed
30.2.99	signalling.receptor kinases.misc	LOC_Os04g12220	2.334	DUF domain containing protein, expressed	DUF domain containing protein, expressed
30.2.99	signalling.receptor kinases.misc	LOC_Os01g06890	6.099	leucine-rich repeat family protein, putative, expressed	leucine-rich repeat family protein, putative, expressed	OsKEAP1
30.2.99	signalling.receptor kinases.misc	LOC_Os02g01730	1.508	serine/threonine-protein kinase At1g18390 precursor, putative, expressed	serine/threonine-protein kinase At1g18390 precursor, putative, expressed	RLCK58
30.4.5	signalling.phosphinositides.inositol-tetrakisphosphate 1-kinase	LOC_Os02g26720	2.351	Inositol 1, 3, 4-trisphosphate 5/6-kinase, putative, expressed	Inositol 1, 3, 4-trisphosphate 5/6-kinase, putative, expressed
31.3.1	cell.cycle.peptidylprolyl isomerase	LOC_Os10g06630	1.501	peptidyl-prolyl cis-trans isomerase, putative, expressed	peptidyl-prolyl cis-trans isomerase, putative, expressed	CYP18-4
31.3.1	cell.cycle.peptidylprolyl isomerase	LOC_Os11g38990	1.047	peptidyl-prolyl cis-trans isomerase, putative, expressed	peptidyl-prolyl cis-trans isomerase, putative, expressed	CYP23
31.3.1	cell.cycle.peptidylprolyl isomerase	LOC_Os01g02080	2.041	peptidyl-prolyl cis-trans isomerase, putative, expressed	peptidyl-prolyl cis-trans isomerase, putative, expressed	CYP26-2
34.1.2	transport.p- and v-ATPases.H+-exporting ATPase	LOC_Os02g55400	2.31	ATPase 8, plasma membrane-type, putative, expressed	ATPase 8, plasma membrane-type, putative, expressed
34.1.2	transport.p- and v-ATPases.H+-exporting ATPase	LOC_Os05g25550	2.407	E1-E2 ATPase domain containing protein, expressed	E1-E2 ATPase domain containing protein, expressed
34.19.1	transport.major intrinsic proteins.PIP	LOC_Os09g36930	2.494	aquaporin protein, putative, expressed	aquaporin protein, putative, expressed	OsPIP2;7
34.19.2	transport.major intrinsic proteins.TIP	LOC_Os01g13130	1.315	aquaporin protein, putative, expressed	aquaporin protein, putative, expressed	TIP4;2
35.1.12	not assigned.no ontology.pumilio/Puf RNA-binding domain-containing protein	LOC_Os08g40830	1.042	pumilio domain-containing protein PPD1, putative, expressed	pumilio domain-containing protein PPD1, putative, expressed
35.1.21	not assigned.no ontology.epsin N-terminal homology (ENTH) domain-containing protein	LOC_Os05g02140	2.816	clathrin assembly protein, putative, expressed	clathrin assembly protein, putative, expressed
35.1.27	not assigned.no ontology.tetratricopeptide repeat (TPR)	LOC_Os07g23990	1.747	tetratricopeptide repeat domain containing protein, putative, expressed	tetratricopeptide repeat domain containing protein, putative, expressed	FLL2
35.1.27	not assigned.no ontology.tetratricopeptide repeat (TPR)	LOC_Os08g28180	1.442	PPR repeat domain containing protein, putative, expressed	PPR repeat domain containing protein, putative, expressed
35.1.27	not assigned.no ontology.tetratricopeptide repeat (TPR)	LOC_Os02g21070	1.56	PPR repeat domain containing protein, putative, expressed	PPR repeat domain containing protein, putative, expressed
35.1.27	not assigned.no ontology.tetratricopeptide repeat (TPR)	LOC_Os06g11300	1.566	CRR4, putative, expressed	CRR4, putative, expressed
35.1.27	not assigned.no ontology.tetratricopeptide repeat (TPR)	LOC_Os06g11304	1.566	expressed protein	expressed protein
35.1.27	not assigned.no ontology.tetratricopeptide repeat (TPR)	LOC_Os02g10940	2.01	tetratricopeptide repeat domain containing protein, expressed	tetratricopeptide repeat domain containing protein, expressed
35.1.27	not assigned.no ontology.tetratricopeptide repeat (TPR)	LOC_Os01g65840	2.136	pentatricopeptide, putative, expressed	pentatricopeptide, putative, expressed
35.1.27	not assigned.no ontology.tetratricopeptide repeat (TPR)	LOC_Os10g35800	2.596	expressed protein	expressed protein
35.1.3	not assigned.no ontology.armadillo/beta-catenin repeat family protein	LOC_Os11g34364	1.255	armadillo/beta-catenin-like repeat containing protein, expressed	armadillo/beta-catenin-like repeat containing protein, expressed
35.1.41	not assigned.no ontology.hydroxyproline rich proteins	LOC_Os07g48460	1.065	stress responsive protein, putative, expressed	stress responsive protein, putative, expressed
35.1.41	not assigned.no ontology.hydroxyproline rich proteins	LOC_Os07g48500	1.863	stress responsive protein, putative, expressed	stress responsive protein, putative, expressed
35.1.41	not assigned.no ontology.hydroxyproline rich proteins	LOC_Os03g20940	5.667	stress responsive protein, putative, expressed	stress responsive protein, putative, expressed
35.1.5	not assigned.no ontology.pentatricopeptide (PPR) repeat-containing protein	LOC_Os04g02850	1.067	pentatricopeptide, putative, expressed	pentatricopeptide, putative, expressed
35.1.5	not assigned.no ontology.pentatricopeptide (PPR) repeat-containing protein	LOC_Os08g37520	1.183	pentatricopeptide, putative, expressed	pentatricopeptide, putative, expressed
35.1.5	not assigned.no ontology.pentatricopeptide (PPR) repeat-containing protein	LOC_Os01g66160	1.277	pentatricopeptide, putative, expressed	pentatricopeptide, putative, expressed
35.1.5	not assigned.no ontology.pentatricopeptide (PPR) repeat-containing protein	LOC_Os01g19380	1.92	pentatricopeptide, putative, expressed	pentatricopeptide, putative, expressed
35.1.5	not assigned.no ontology.pentatricopeptide (PPR) repeat-containing protein	LOC_Os12g03450	2.235	expressed protein	expressed protein
35.1.5	not assigned.no ontology.pentatricopeptide (PPR) repeat-containing protein	LOC_Os05g24890	6.771	tetratricopeptide-like helical, putative, expressed	tetratricopeptide-like helical, putative, expressed
35.1.9	not assigned.no ontology.BTB/POZ domain-containing protein	LOC_Os07g39850	1.136	expressed protein	expressed protein
4.1.12	glycolysis.cytosolic branch.phosphoglycerate mutase	LOC_Os03g21260	3.602	2,3-bisphosphoglycerate-independent phosphoglycerate mutase, putative, expressed	2,3-bisphosphoglycerate-independent phosphoglycerate mutase, putative, expressed
4.1.12	glycolysis.cytosolic branch.phosphoglycerate mutase	LOC_Os06g01950	6.7	phosphoglycerate mutase, putative, expressed	phosphoglycerate mutase, putative, expressed
4.1.16	glycolysis.cytosolic branch.phosphoenolpyruvate carboxykinase (PEPCK)	LOC_Os04g43710	1.412	CAMK_CAMK_like.3 - CAMK includes calcium/calmodulin depedent protein kinases, expressed	CAMK_CAMK_like.3 - CAMK includes calcium/calmodulin depedent protein kinases, expressed
4.3.4	glycolysis.unclear/dually targeted.phosphofructokinase (PFK)	LOC_Os09g30240	4.239	phosphofructokinase, putative, expressed	phosphofructokinase, putative, expressed	OsEnS-130, OsPFK09, PFK09, PFK9

## Sheet: Genes enriched in TF class
Supplemental Data Set S2C: The list of genes with transcrition factor GO Ids (extracted from GOMAPMAN) up-regulated and down regulated in OsbZIP47 knock-down panicles as compared to wild-type panicles.
AP2/EREBP
GO_Id	GO_Name	MSU	log2FC(bZIP47/WT)	DESCRIPTION	MSU_annotation	Gene Symbol
27.3.3	RNA.regulation of transcription.AP2/EREBP	LOC_Os08g36920	-4.026	AP2 domain containing protein, expressed	AP2 domain containing protein, expressed	OsERF104
27.3.3	RNA.regulation of transcription.AP2/EREBP	LOC_Os02g52670	-3.995	AP2 domain containing protein, expressed	AP2 domain containing protein, expressed	ERF103
27.3.3	RNA.regulation of transcription.AP2/EREBP	LOC_Os12g07030	-3.171	expressed protein	expressed protein	ERF124
27.3.3	RNA.regulation of transcription.AP2/EREBP	LOC_Os04g44670	-2.896	AP2 domain containing protein, expressed	AP2 domain containing protein, expressed	ERF45
27.3.3	RNA.regulation of transcription.AP2/EREBP	LOC_Os01g21120	-1.928	AP2 domain containing protein, expressed	AP2 domain containing protein, expressed	ERF68
27.3.3	RNA.regulation of transcription.AP2/EREBP	LOC_Os02g42585	-1.759	AP2 domain containing protein, expressed	AP2 domain containing protein, expressed	ERF141
27.3.3	RNA.regulation of transcription.AP2/EREBP	LOC_Os11g03540	-1.752	AP2 domain containing protein, expressed	AP2 domain containing protein, expressed	WRI1-1
27.3.3	RNA.regulation of transcription.AP2/EREBP	LOC_Os03g09170	-1.203	ethylene-responsive transcription factor, putative, expressed	ethylene-responsive transcription factor, putative, expressed	ERF47
27.3.3	RNA.regulation of transcription.AP2/EREBP	LOC_Os06g43220	1.133	AP2 domain containing protein, expressed	AP2 domain containing protein, expressed	AP2/EREBP59
27.3.3	RNA.regulation of transcription.AP2/EREBP	LOC_Os08g34360	1.278	AP2 domain containing protein, expressed	AP2 domain containing protein, expressed	AP2/EREBP109
27.3.3	RNA.regulation of transcription.AP2/EREBP	LOC_Os10g41130	1.324	AP2 domain containing protein, expressed	AP2 domain containing protein, expressed	ERF36
27.3.3	RNA.regulation of transcription.AP2/EREBP	LOC_Os01g04800	1.634	B3 DNA binding domain containing protein, expressed	B3 DNA binding domain containing protein, expressed	OsRAV2
27.3.3	RNA.regulation of transcription.AP2/EREBP	LOC_Os03g08470	2.014	AP2 domain containing protein, expressed	AP2 domain containing protein, expressed	OsRAF|OsLG3|OsSTAP1
27.3.3	RNA.regulation of transcription.AP2/EREBP	LOC_Os02g38090	2.163	AP2 domain containing protein, expressed	AP2 domain containing protein, expressed	ERF79
27.3.3	RNA.regulation of transcription.AP2/EREBP	LOC_Os02g32040	3.168	AP2 domain containing protein, expressed	AP2 domain containing protein, expressed	ERF81
27.3.3	RNA.regulation of transcription.AP2/EREBP	LOC_Os10g39190	6.005	B3 DNA binding domain containing protein, expressed	B3 DNA binding domain containing protein, expressed
bHLH
GO_Id	GO_Name	MSU	log2FC(bZIP47/WT)	DESCRIPTION	MSU_annotation	Gene Symbol
27.3.6	RNA.regulation of transcription.basic helix-loop-helix family (bHLH)	LOC_Os03g53020	-2.336	helix-loop-helix DNA-binding domain containing protein, expressed	helix-loop-helix DNA-binding domain containing protein, expressed	OsbHLH148
27.3.6	RNA.regulation of transcription.basic helix-loop-helix family (bHLH)	LOC_Os05g07120	-1.543	basic helix-loop-helix, putative, expressed	basic helix-loop-helix, putative, expressed	OsbHLH036
27.3.6	RNA.regulation of transcription.basic helix-loop-helix family (bHLH)	LOC_Os06g09370	-1.498	PTF1, putative, expressed	PTF1, putative, expressed	OsPTF1
27.3.6	RNA.regulation of transcription.basic helix-loop-helix family (bHLH)	LOC_Os05g38140	-1.426	basic helix-loop-helix DND-binding domain containing protein, expressed	basic helix-loop-helix DND-binding domain containing protein, expressed	OsbHLH058|OsPRI2
27.3.6	RNA.regulation of transcription.basic helix-loop-helix family (bHLH)	LOC_Os03g26210	-1.224	helix-loop-helix DNA-binding domain containing protein, expressed	helix-loop-helix DNA-binding domain containing protein, expressed	OsIRO3|OsOsbHLH063
27.3.6	RNA.regulation of transcription.basic helix-loop-helix family (bHLH)	LOC_Os08g38210	-1.013	transcription factor BIM2, putative, expressed	transcription factor BIM2, putative, expressed	OsbHLH031
27.3.6	RNA.regulation of transcription.basic helix-loop-helix family (bHLH)	LOC_Os09g29360	1.022	helix-loop-helix DNA-binding protein, putative, expressed	helix-loop-helix DNA-binding protein, putative, expressed	OsbHLH046
27.3.6	RNA.regulation of transcription.basic helix-loop-helix family (bHLH)	LOC_Os03g03000	1.043	helix-loop-helix DNA-binding domain containing protein, expressed	helix-loop-helix DNA-binding domain containing protein, expressed	OsbHLH052
27.3.6	RNA.regulation of transcription.basic helix-loop-helix family (bHLH)	LOC_Os11g32100	1.057	inducer of CBF expression 1, putative, expressed	inducer of CBF expression 1, putative, expressed	OsICE1|OsbHLH002
27.3.6	RNA.regulation of transcription.basic helix-loop-helix family (bHLH)	LOC_Os02g46560	1.102	helix-loop-helix DNA-binding protein, putative, expressed	helix-loop-helix DNA-binding protein, putative, expressed	OsbHLH049
27.3.6	RNA.regulation of transcription.basic helix-loop-helix family (bHLH)	LOC_Os05g01256	1.252	helix-loop-helix DNA-binding domain containing protein, expressed	helix-loop-helix DNA-binding domain containing protein, expressed	OsbHLH083
27.3.6	RNA.regulation of transcription.basic helix-loop-helix family (bHLH)	LOC_Os05g04740	1.326	helix-loop-helix DNA-binding domain containing protein, expressed	helix-loop-helix DNA-binding domain containing protein, expressed	APG|OsPIL16
27.3.6	RNA.regulation of transcription.basic helix-loop-helix family (bHLH)	LOC_Os02g45010	1.887	ethylene-responsive protein related, putative, expressed	ethylene-responsive protein related, putative, expressed	OsbHLH076
27.3.6	RNA.regulation of transcription.basic helix-loop-helix family (bHLH)	LOC_Os01g51140	1.894	helix-loop-helix DNA-binding domain containing protein, expressed	helix-loop-helix DNA-binding domain containing protein, expressed	OsbHLH118
27.3.6	RNA.regulation of transcription.basic helix-loop-helix family (bHLH)	LOC_Os09g31300	1.896	helix-loop-helix DNA-binding domain containing protein, expressed	helix-loop-helix DNA-binding domain containing protein, expressed	OsbHLH143
27.3.6	RNA.regulation of transcription.basic helix-loop-helix family (bHLH)	LOC_Os05g46370	2.036	bHelix-loop-helix transcription factor, putative, expressed	bHelix-loop-helix transcription factor, putative, expressed	OsLF
27.3.6	RNA.regulation of transcription.basic helix-loop-helix family (bHLH)	LOC_Os06g08500	2.208	BHLH transcription factor, putative, expressed	BHLH transcription factor, putative, expressed	OsRHL1
27.3.6	RNA.regulation of transcription.basic helix-loop-helix family (bHLH)	LOC_Os04g41229	2.438	helix-loop-helix DNA-binding domain containing protein, expressed	helix-loop-helix DNA-binding domain containing protein, expressed	OsbHLH111
27.3.6	RNA.regulation of transcription.basic helix-loop-helix family (bHLH)	LOC_Os11g38870	2.547	helix-loop-helix DNA-binding domain containing protein, expressed	helix-loop-helix DNA-binding domain containing protein, expressed	BHLH61
27.3.6	RNA.regulation of transcription.basic helix-loop-helix family (bHLH)	LOC_Os03g46790	2.727	helix-loop-helix DNA-binding domain containing protein, expressed	helix-loop-helix DNA-binding domain containing protein, expressed	OsbHLH022
27.3.6	RNA.regulation of transcription.basic helix-loop-helix family (bHLH)	LOC_Os04g31290	3.322	helix-loop-helix DNA-binding domain containing protein, expressed	helix-loop-helix DNA-binding domain containing protein, expressed	OsbHLH156
27.3.6	RNA.regulation of transcription.basic helix-loop-helix family (bHLH)	LOC_Os02g02820	3.532	helix-loop-helix DNA-binding domain containing protein, expressed	helix-loop-helix DNA-binding domain containing protein, expressed	TDR
bZIP
GO_Id	GO_Name	MSU	log2FC(bZIP47/WT)	DESCRIPTION	MSU_annotation	Gene Symbol
27.3.35	RNA.regulation of transcription.bZIP transcription factor family	LOC_Os02g43330	-1.651	homeobox associated leucine zipper, putative, expressed	homeobox associated leucine zipper, putative, expressed	OsHOX24
27.3.35	RNA.regulation of transcription.bZIP transcription factor family	LOC_Os12g40920	-1.426	bZIP transcription factor domain containing protein, expressed	bZIP transcription factor domain containing protein, expressed	OsbZIP88
27.3.35	RNA.regulation of transcription.bZIP transcription factor family	LOC_Os03g03550	-1.411	bZIP family transcription factor, putative, expressed	bZIP family transcription factor, putative, expressed	OsbZIP25
27.3.35	RNA.regulation of transcription.bZIP transcription factor family	LOC_Os07g39320	-1.158	homeobox domain containing protein, expressed	homeobox domain containing protein, expressed	Oshox14
27.3.35	RNA.regulation of transcription.bZIP transcription factor family	LOC_Os07g44950	-1.146	bZIP transcription factor domain containing protein, expressed	bZIP transcription factor domain containing protein, expressed	OsbZIP60
27.3.35	RNA.regulation of transcription.bZIP transcription factor family	LOC_Os05g49420	-1.077	transcription factor, putative, expressed	transcription factor, putative, expressed	OsbZIP45
27.3.35	RNA.regulation of transcription.bZIP transcription factor family	LOC_Os06g41770	-1.032	bZIP transcription factor domain containing protein, expressed	bZIP transcription factor domain containing protein, expressed	OsbZIP50|OsbZIP74
27.3.35	RNA.regulation of transcription.bZIP transcription factor family	LOC_Os04g45810	-1.023	homeobox associated leucine zipper, putative, expressed	homeobox associated leucine zipper, putative, expressed	Oshox22
27.3.35	RNA.regulation of transcription.bZIP transcription factor family	LOC_Os08g37580	1.054	homeobox associated leucine zipper, putative, expressed	homeobox associated leucine zipper, putative, expressed	HD-ZIPI
27.3.35	RNA.regulation of transcription.bZIP transcription factor family	LOC_Os03g10320	1.386	expressed protein	expressed protein
27.3.35	RNA.regulation of transcription.bZIP transcription factor family	LOC_Os10g23090	1.416	homeobox associated leucine zipper, putative, expressed	homeobox associated leucine zipper, putative, expressed	HD-ZIPI
27.3.35	RNA.regulation of transcription.bZIP transcription factor family	LOC_Os10g41640	1.51	transcription factor HBP-1b, putative, expressed	transcription factor HBP-1b, putative, expressed
27.3.35	RNA.regulation of transcription.bZIP transcription factor family	LOC_Os06g15480	1.752	transcription factor, putative, expressed	transcription factor, putative, expressed	OsbZIP47
27.3.35	RNA.regulation of transcription.bZIP transcription factor family	LOC_Os09g31390	1.842	transcription factor, putative, expressed	transcription factor, putative, expressed	OsTGA10
27.3.35	RNA.regulation of transcription.bZIP transcription factor family	LOC_Os08g07970	1.911	transcription factor, putative, expressed	transcription factor, putative, expressed	OsbZIP64
27.3.35	RNA.regulation of transcription.bZIP transcription factor family	LOC_Os04g10260	2.291	basic region leucine zipper domain containing protein, expressed	basic region leucine zipper domain containing protein, expressed	OsbZIP35
C2H2 Zinc finger
GO_Id	GO_Name	MSU	log2FC(bZIP47/WT)	DESCRIPTION	MSU_annotation	Gene Symbol
27.3.11	RNA.regulation of transcription.C2H2 zinc finger family	LOC_Os08g14320	-1.844	zinc finger, C3HC4 type domain containing protein, expressed	zinc finger, C3HC4 type domain containing protein, expressed
27.3.11	RNA.regulation of transcription.C2H2 zinc finger family	LOC_Os03g55540	-1.646	ZOS3-18 - C2H2 zinc finger protein, expressed	ZOS3-18 - C2H2 zinc finger protein, expressed	NA
27.3.11	RNA.regulation of transcription.C2H2 zinc finger family	LOC_Os09g31200	-1.328	AN1-like zinc finger domain containing protein, expressed	AN1-like zinc finger domain containing protein, expressed	OSISAP1
27.3.11	RNA.regulation of transcription.C2H2 zinc finger family	LOC_Os06g48040	-1.18	zinc finger, C3HC4 type domain containing protein, expressed	zinc finger, C3HC4 type domain containing protein, expressed	OsMAR1
27.3.11	RNA.regulation of transcription.C2H2 zinc finger family	LOC_Os08g39450	-1.054	AN1-like zinc finger domain containing protein, expressed	AN1-like zinc finger domain containing protein, expressed	OsDOG|OsSAP11
27.3.11	RNA.regulation of transcription.C2H2 zinc finger family	LOC_Os08g36390	1.018	ZOS8-07 - C2H2 zinc finger protein, expressed	ZOS8-07 - C2H2 zinc finger protein, expressed
27.3.11	RNA.regulation of transcription.C2H2 zinc finger family	LOC_Os06g49830	1.032	SHI, putative, expressed	SHI, putative, expressed	NA
27.3.11	RNA.regulation of transcription.C2H2 zinc finger family	LOC_Os08g44050	1.101	ZOS8-12 - C2H2 zinc finger protein, expressed	ZOS8-12 - C2H2 zinc finger protein, expressed	OsIDD6
27.3.11	RNA.regulation of transcription.C2H2 zinc finger family	LOC_Os09g27650	1.265	ZOS9-14 - C2H2 zinc finger protein, expressed	ZOS9-14 - C2H2 zinc finger protein, expressed
27.3.11	RNA.regulation of transcription.C2H2 zinc finger family	LOC_Os09g38340	1.532	ZOS9-17 - C2H2 zinc finger protein, expressed	ZOS9-17 - C2H2 zinc finger protein, expressed	NA
27.3.11	RNA.regulation of transcription.C2H2 zinc finger family	LOC_Os02g53530	1.548	ZOS2-17 - C2H2 zinc finger protein, expressed	ZOS2-17 - C2H2 zinc finger protein, expressed
27.3.11	RNA.regulation of transcription.C2H2 zinc finger family	LOC_Os04g22240	1.679	zinc finger, C3HC4 type domain containing protein, expressed	zinc finger, C3HC4 type domain containing protein, expressed	DLN109
27.3.11	RNA.regulation of transcription.C2H2 zinc finger family	LOC_Os03g57240	1.786	ZOS3-19 - C2H2 zinc finger protein, expressed	ZOS3-19 - C2H2 zinc finger protein, expressed	DST
27.3.11	RNA.regulation of transcription.C2H2 zinc finger family	LOC_Os03g62230	2.246	ZOS3-24 - C2H2 zinc finger protein, expressed	ZOS3-24 - C2H2 zinc finger protein, expressed
27.3.11	RNA.regulation of transcription.C2H2 zinc finger family	LOC_Os04g46680	2.315	ZOS4-10 - C2H2 zinc finger protein, expressed	ZOS4-10 - C2H2 zinc finger protein, expressed	DLN118
27.3.11	RNA.regulation of transcription.C2H2 zinc finger family	LOC_Os04g02510	2.562	ZOS4-01 - C2H2 zinc finger protein, expressed	ZOS4-01 - C2H2 zinc finger protein, expressed	OsTIF1
27.3.11	RNA.regulation of transcription.C2H2 zinc finger family	LOC_Os05g38620	3.09	ZOS5-10 - C2H2 zinc finger protein, expressed	ZOS5-10 - C2H2 zinc finger protein, expressed	DLN145
27.3.11	RNA.regulation of transcription.C2H2 zinc finger family	LOC_Os01g32920	3.13	ZOS1-08 - C2H2 zinc finger protein, expressed	ZOS1-08 - C2H2 zinc finger protein, expressed
27.3.11	RNA.regulation of transcription.C2H2 zinc finger family	LOC_Os02g57790	3.686	ZOS2-19 - C2H2 zinc finger protein, expressed	ZOS2-19 - C2H2 zinc finger protein, expressed	OsSTA83, DLN72, OsDLN72
27.3.11	RNA.regulation of transcription.C2H2 zinc finger family	LOC_Os06g47850	3.717	zinc finger family protein, putative, expressed	zinc finger family protein, putative, expressed
C2C2(Zn) Constans-like zinc finger family
GO_Id	GO_Name	MSU	log2FC(bZIP47/WT)	DESCRIPTION	MSU_annotation	Gene Symbol
27.3.7	RNA.regulation of transcription.C2C2(Zn) Constans-like zinc finger family (CO-like)	LOC_Os04g41560	-1.17	B-box zinc finger family protein, putative, expressed	B-box zinc finger family protein, putative, expressed	OsBBX11, OsSTO, BBX11, STO
27.3.7	RNA.regulation of transcription.C2C2(Zn) Constans-like zinc finger family (CO-like)	LOC_Os06g15330	1.291	CCT/B-box zinc finger protein, putative, expressed	CCT/B-box zinc finger protein, putative, expressed	OsCOL16
27.3.7	RNA.regulation of transcription.C2C2(Zn) Constans-like zinc finger family (CO-like)	LOC_Os06g49880	1.629	B-box zinc finger family protein, putative, expressed	B-box zinc finger family protein, putative, expressed	OsBBX22, BBX22
27.3.7	RNA.regulation of transcription.C2C2(Zn) Constans-like zinc finger family (CO-like)	LOC_Os12g10660	4.064	B-box zinc finger family protein, putative, expressed	B-box zinc finger family protein, putative, expressed	OsBBX30, BBX30
27.3.7	RNA.regulation of transcription.C2C2(Zn) Constans-like zinc finger family (CO-like)	LOC_Os02g08150	4.189	CCT/B-box zinc finger protein, putative, expressed	CCT/B-box zinc finger protein, putative, expressed	OsBBX3_OsF
G2-like TF family
GO_Id	GO_Name	MSU	log2FC(bZIP47/WT)	DESCRIPTION	MSU_annotation	Gene Symbol
27.3.20	RNA.regulation of transcription.G2-like transcription factor family (GARP)	LOC_Os01g74020	1.277	MYB family transcription factor, putative, expressed	MYB family transcription factor, putative, expressed	OsLUX|OsPCL1
27.3.20	RNA.regulation of transcription.G2-like transcription factor family (GARP)	LOC_Os01g08160	1.486	MYB family transcription factor, putative, expressed	MYB family transcription factor, putative, expressed	OsMYB4
MYB-related TF family
GO_Id	GO_Name	MSU	log2FC(bZIP47/WT)	DESCRIPTION	MSU_annotation	Gene Symbol
27.3.26	RNA.regulation of transcription.MYB-related transcription factor family	LOC_Os01g64360	-3.202	MYB family transcription factor, putative, expressed	MYB family transcription factor, putative, expressed	OsMYB24
27.3.26	RNA.regulation of transcription.MYB-related transcription factor family	LOC_Os08g06110	-2.453	MYB family transcription factor, putative, expressed	MYB family transcription factor, putative, expressed	OsCCA1
27.3.26	RNA.regulation of transcription.MYB-related transcription factor family	LOC_Os05g37060	-2.308	MYB family transcription factor, putative, expressed	MYB family transcription factor, putative, expressed	MID1|OsARM1
27.3.26	RNA.regulation of transcription.MYB-related transcription factor family	LOC_Os01g34060	2.399	MYB family transcription factor, putative, expressed	MYB family transcription factor, putative, expressed	OsMYBS1
NAC domian TF familty
GO_Id	GO_Name	MSU	log2FC(bZIP47/WT)	DESCRIPTION	MSU_annotation	Gene Symbol
27.3.27	RNA.regulation of transcription.NAC domain transcription factor family	LOC_Os03g04070	-3.958	no apical meristem protein, putative, expressed	no apical meristem protein, putative, expressed	ONAC022
27.3.27	RNA.regulation of transcription.NAC domain transcription factor family	LOC_Os05g34830	-3.247	No apical meristem protein, putative, expressed	No apical meristem protein, putative, expressed	OsNAC52
27.3.27	RNA.regulation of transcription.NAC domain transcription factor family	LOC_Os03g21030	-2.19	no apical meristem protein, putative, expressed	no apical meristem protein, putative, expressed
27.3.27	RNA.regulation of transcription.NAC domain transcription factor family	LOC_Os04g45340	-1.916	expressed protein	expressed protein	OsSWN6
27.3.27	RNA.regulation of transcription.NAC domain transcription factor family	LOC_Os01g66120	-1.421	No apical meristem protein, putative, expressed	No apical meristem protein, putative, expressed	OsNAC6|SNAC2
27.3.27	RNA.regulation of transcription.NAC domain transcription factor family	LOC_Os02g38130	-1.362	no apical meristem protein, putative, expressed	no apical meristem protein, putative, expressed
27.3.27	RNA.regulation of transcription.NAC domain transcription factor family	LOC_Os11g03300	-1.294	NAC domain transcription factor, putative, expressed	NAC domain transcription factor, putative, expressed	ONAC122|OsNAC10
27.3.27	RNA.regulation of transcription.NAC domain transcription factor family	LOC_Os03g60080	-1.252	NAC domain-containing protein 67, putative, expressed	NAC domain-containing protein 67, putative, expressed	OsNAC19|SNAC1|OsNAC9
27.3.27	RNA.regulation of transcription.NAC domain transcription factor family	LOC_Os01g15640	-1.237	no apical meristem protein, putative, expressed	no apical meristem protein, putative, expressed	OsNTL3
27.3.27	RNA.regulation of transcription.NAC domain transcription factor family	LOC_Os12g03040	-1.091	no apical meristem protein, putative, expressed	no apical meristem protein, putative, expressed	ONAC131
27.3.27	RNA.regulation of transcription.NAC domain transcription factor family	LOC_Os01g48130	2.561	no apical meristem protein, putative, expressed	no apical meristem protein, putative, expressed
27.3.27	RNA.regulation of transcription.NAC domain transcription factor family	LOC_Os02g15340	2.77	no apical meristem protein, putative, expressed	no apical meristem protein, putative, expressed	NA
27.3.27	RNA.regulation of transcription.NAC domain transcription factor family	LOC_Os03g21060	2.801	No apical meristem protein, putative, expressed	No apical meristem protein, putative, expressed	OsNAP
27.3.27	RNA.regulation of transcription.NAC domain transcription factor family	LOC_Os05g37080	3.739	No apical meristem protein, putative, expressed	No apical meristem protein, putative, expressed
27.3.27	RNA.regulation of transcription.NAC domain transcription factor family	LOC_Os04g35660	4.071	no apical meristem protein, putative, expressed	no apical meristem protein, putative, expressed	NA
TAZ domian TF family
GO_Id	GO_Name	MSU	log2FC(bZIP47/WT)	DESCRIPTION	MSU_annotation	Gene Symbol
27.3.72	RNA.regulation of transcription.Transcriptional Adaptor Zinc Bundle (TAZ) domain family	LOC_Os01g66890	-1.593	BTBZ1 - Bric-a-Brac, Tramtrack, and Broad Complex BTB domain with TAZ zinc finger and Calmodulin-binding domains, expressed	BTBZ1 - Bric-a-Brac, Tramtrack, and Broad Complex BTB domain with TAZ zinc finger and Calmodulin-binding domains, expressed
TCP TF family
GO_Id	GO_Name	MSU	log2FC(bZIP47/WT)	DESCRIPTION	MSU_annotation	Gene Symbol
27.3.29	RNA.regulation of transcription.TCP transcription factor family	LOC_Os03g57190	1.017	TCP family transcription factor, putative, expressed	TCP family transcription factor, putative, expressed	OsTCP8_PCF6_Class-II(CIN-like)
27.3.29	RNA.regulation of transcription.TCP transcription factor family	LOC_Os11g07460	1.07	TCP family transcription factor, putative, expressed	TCP family transcription factor, putative, expressed	PCF3
27.3.29	RNA.regulation of transcription.TCP transcription factor family	LOC_Os02g42380	1.075	TCP family transcription factor, putative, expressed	TCP family transcription factor, putative, expressed	OsTCP7, CHE, TCP7
Tri-helix TF family
GO_Id	GO_Name	MSU	log2FC(bZIP47/WT)	DESCRIPTION	MSU_annotation	Gene Symbol
27.3.30	RNA.regulation of transcription.triple-helix transcription factor family (Trihelix)	LOC_Os03g46350	1.298	transcription factor, putative, expressed	transcription factor, putative, expressed	MSL17
27.3.30	RNA.regulation of transcription.triple-helix transcription factor family (Trihelix)	LOC_Os03g02240	1.802	AT-GTL1, putative, expressed	AT-GTL1, putative, expressed
27.3.30	RNA.regulation of transcription.triple-helix transcription factor family (Trihelix)	LOC_Os02g43300	1.897	expressed protein	expressed protein	MSL15
27.3.30	RNA.regulation of transcription.triple-helix transcription factor family (Trihelix)	LOC_Os04g51320	-1.606	transcription factor TF2, putative, expressed	transcription factor TF2, putative, expressed
WRKY TF family
GO_Id	GO_Name	MSU	log2FC(bZIP47/WT)	DESCRIPTION	MSU_annotation	Gene Symbol
27.3.32	RNA.regulation of transcription.WRKY domain transcription factor family	LOC_Os01g47560	-3.648	WRKY16, expressed	WRKY16, expressed	WRKY16
27.3.32	RNA.regulation of transcription.WRKY domain transcription factor family	LOC_Os02g08440	-3.046	WRKY71, expressed	WRKY71, expressed	OsWRKY71
27.3.32	RNA.regulation of transcription.WRKY domain transcription factor family	LOC_Os06g44010	-2.351	WRKY28, expressed	WRKY28, expressed	OsWRKY28
27.3.32	RNA.regulation of transcription.WRKY domain transcription factor family	LOC_Os03g55080	-2.292	WRKY3, expressed	WRKY3, expressed	WRKY3
27.3.32	RNA.regulation of transcription.WRKY domain transcription factor family	LOC_Os05g46020	-2.166	WRKY7, expressed	WRKY7, expressed	WRKY7
27.3.32	RNA.regulation of transcription.WRKY domain transcription factor family	LOC_Os09g16510	-2.131	WRKY74, expressed	WRKY74, expressed	OsWRKY74
27.3.32	RNA.regulation of transcription.WRKY domain transcription factor family	LOC_Os05g27730	-1.914	WRKY53, expressed	WRKY53, expressed	OsWRKY53
27.3.32	RNA.regulation of transcription.WRKY domain transcription factor family	LOC_Os01g61080	-1.879	WRKY24, expressed	WRKY24, expressed	OsWRKY24
27.3.32	RNA.regulation of transcription.WRKY domain transcription factor family	LOC_Os05g50610	-1.253	WRKY8, expressed	WRKY8, expressed	OsWRKY8
27.3.32	RNA.regulation of transcription.WRKY domain transcription factor family	LOC_Os05g25770	-1.006	WRKY45, expressed	WRKY45, expressed	OsWRKY45|WRKY45
27.3.32	RNA.regulation of transcription.WRKY domain transcription factor family	LOC_Os08g38990	1.262	WRKY30, expressed	WRKY30, expressed	OsWRKY30
27.3.32	RNA.regulation of transcription.WRKY domain transcription factor family	LOC_Os01g43550	2.149	WRKY12, expressed	WRKY12, expressed	OsWRKY12
27.3.32	RNA.regulation of transcription.WRKY domain transcription factor family	LOC_Os05g04640	2.444	WRKY5, expressed	WRKY5, expressed	OsWRKY5
27.3.32	RNA.regulation of transcription.WRKY domain transcription factor family	LOC_Os09g25060	2.456	WRKY76, expressed	WRKY76, expressed	OsWRKY76
27.3.32	RNA.regulation of transcription.WRKY domain transcription factor family	LOC_Os05g49620	3.098	WRKY19, expressed	WRKY19, expressed	WRKY19
27.3.32	RNA.regulation of transcription.WRKY domain transcription factor family	LOC_Os05g49210	3.151	WRKY43, expressed	WRKY43, expressed	WRKY43

## Sheet: Genes enriched in Hormone meta.
Supplemental Data Set S2D: The list of genes with Hormone Metabolism GO Ids (extracted from GOMAPMAN) up-regulated and down regulated in OsbZIP47 knock-down panicles as compared to wild-type panicles.
Abscisic acid
GO_Id	GO_Name	MSU	log2FC(bZIP47/WT)	DESCRIPTION	MSU_annotation	Gene Symbol
17.1.3	hormone metabolism.abscisic acid.induced-regulated-responsive-activated	LOC_Os11g30500	-1.719	HVA22, putative, expressed	HVA22, putative, expressed	NA
17.1.1	hormone metabolism.abscisic acid.synthesis-degradation	LOC_Os03g44380	-1.426	9-cis-epoxycarotenoid dioxygenase 1, chloroplast precursor, putative, expressed	9-cis-epoxycarotenoid dioxygenase 1, chloroplast precursor, putative, expressed	OsNCED3
17.1.2	hormone metabolism.abscisic acid.signal transduction	LOC_Os03g16170	-1.365	protein phosphatase 2C, putative, expressed	protein phosphatase 2C, putative, expressed	OsPP2C30, PP2C30, OsPP48, PP48
17.1.3	hormone metabolism.abscisic acid.induced-regulated-responsive-activated	LOC_Os12g29400	-1.263	GRAM domain containing protein, expressed	GRAM domain containing protein, expressed	OsABA45
17.1	hormone metabolism.abscisic acid	LOC_Os02g52780	-1.21	bZIP transcription factor, putative, expressed	bZIP transcription factor, putative, expressed	OsbZIP23
17.1.1	hormone metabolism.abscisic acid.synthesis-degradation	LOC_Os04g37619	-1.209	zeaxanthin epoxidase, chloroplast precursor, putative, expressed	zeaxanthin epoxidase, chloroplast precursor, putative, expressed	OsABA1|OSZEP1
17.1.2	hormone metabolism.abscisic acid.signal transduction	LOC_Os01g40094	-1.06	protein phosphatase 2C, putative, expressed	protein phosphatase 2C, putative, expressed	OsABI2|OsPP2C06|OsABIL1
17.1.3	hormone metabolism.abscisic acid.induced-regulated-responsive-activated	LOC_Os03g52670	-1.051	GRAM domain containing protein, expressed	GRAM domain containing protein, expressed	NA
17.1.1	hormone metabolism.abscisic acid.synthesis-degradation	LOC_Os04g46470	1.431	carotenoid cleavage dioxygenase 7, chloroplast precursor, putative, expressed	carotenoid cleavage dioxygenase 7, chloroplast precursor, putative, expressed	HTD1|OsCCD7|D17
17.1.2	hormone metabolism.abscisic acid.signal transduction	LOC_Os07g07900	1.894	expressed protein	expressed protein	NA
Auxin
GO_Id	GO_Name	MSU	log2FC(bZIP47/WT)	DESCRIPTION	MSU_annotation	Gene Symbol
17.2.3	hormone metabolism.auxin.induced-regulated-responsive-activated	LOC_Os03g09900	-1.947	membrane protein, putative, expressed	membrane protein, putative, expressed	NA
17.2.3	hormone metabolism.auxin.induced-regulated-responsive-activated	LOC_Os09g29940	-1.618	auxin-independent growth promoter protein, putative, expressed	auxin-independent growth promoter protein, putative, expressed	NA
17.2.3	hormone metabolism.auxin.induced-regulated-responsive-activated	LOC_Os10g36703	-1.575	CPuORF40 - conserved peptide uORF-containing transcript, expressed	CPuORF40 - conserved peptide uORF-containing transcript, expressed	SAUR56
17.2.2	hormone metabolism.auxin.signal transduction	LOC_Os12g17090	-1.412	stripe rust resistance protein Yr10, putative, expressed	stripe rust resistance protein Yr10, putative, expressed	NA
17.2.3	hormone metabolism.auxin.induced-regulated-responsive-activated	LOC_Os02g42990	-1.176	OsSAUR11 - Auxin-responsive SAUR gene family member, expressed	OsSAUR11 - Auxin-responsive SAUR gene family member, expressed	SAUR11
17.2.3	hormone metabolism.auxin.induced-regulated-responsive-activated	LOC_Os08g02520	1.071	OsSAUR31 - Auxin-responsive SAUR gene family member, expressed	OsSAUR31 - Auxin-responsive SAUR gene family member, expressed	SAUR31
17.2.3	hormone metabolism.auxin.induced-regulated-responsive-activated	LOC_Os01g07410	1.103	growth regulator related protein, putative, expressed	growth regulator related protein, putative, expressed	NA
17.2.3	hormone metabolism.auxin.induced-regulated-responsive-activated	LOC_Os08g41290	1.295	AIR12, putative, expressed	AIR12, putative, expressed	NA
17.2.3	hormone metabolism.auxin.induced-regulated-responsive-activated	LOC_Os05g38490	1.414	growth regulator related protein, putative, expressed	growth regulator related protein, putative, expressed	NA
17.2.3	hormone metabolism.auxin.induced-regulated-responsive-activated	LOC_Os09g37350	1.485	OsSAUR40 - Auxin-responsive SAUR gene family member, expressed	OsSAUR40 - Auxin-responsive SAUR gene family member, expressed	OsSAUR40
17.2.3	hormone metabolism.auxin.induced-regulated-responsive-activated	LOC_Os04g45370	2.072	OsSAUR19 - Auxin-responsive SAUR gene family member, expressed	OsSAUR19 - Auxin-responsive SAUR gene family member, expressed	SAUR19
17.2.2	hormone metabolism.auxin.signal transduction	LOC_Os11g39190	2.112	NB-ARC domain containing protein, putative, expressed	NB-ARC domain containing protein, putative, expressed	NA
17.2.3	hormone metabolism.auxin.induced-regulated-responsive-activated	LOC_Os01g67010	2.25	expressed protein	expressed protein	NA
17.2.2	hormone metabolism.auxin.signal transduction	LOC_Os06g17560	2.499	cadmium tolerance factor, putative, expressed	cadmium tolerance factor, putative, expressed	NA
17.2.2	hormone metabolism.auxin.signal transduction	LOC_Os08g28600	2.559	resistance protein, putative, expressed	resistance protein, putative, expressed	NA
17.2.3	hormone metabolism.auxin.induced-regulated-responsive-activated	LOC_Os04g26890	2.651	IN2-2 protein, putative, expressed	IN2-2 protein, putative, expressed	NA
17.2.3	hormone metabolism.auxin.induced-regulated-responsive-activated	LOC_Os11g08340	3.302	OsGH3.12 - Probable indole-3-acetic acid-amido synthetase, expressed	OsGH3.12 - Probable indole-3-acetic acid-amido synthetase, expressed	JAR3
17.2.2	hormone metabolism.auxin.signal transduction	LOC_Os08g41720	3.475	auxin efflux carrier component, putative, expressed	auxin efflux carrier component, putative, expressed	OsPIN5B
17.2.2	hormone metabolism.auxin.signal transduction	LOC_Os07g09940	3.585	NBS-LRR resistance protein, putative, expressed	NBS-LRR resistance protein, putative, expressed	NA
17.2.2	hormone metabolism.auxin.signal transduction	LOC_Os11g46080	5.667	NB-ARC domain containing protein, expressed	NB-ARC domain containing protein, expressed	NA
Cytokinin
GO_Id	GO_Name	MSU	log2FC(bZIP47/WT)	DESCRIPTION	MSU_annotation	Gene Symbol
17.4.1	hormone metabolism.cytokinin.synthesis-degradation	LOC_Os01g49390	2.515	IPP transferase, putative, expressed	IPP transferase, putative, expressed	OsIPT8/IPT8
17.4.1	hormone metabolism.cytokinin.synthesis-degradation	LOC_Os01g09260	2.878	cytokinin dehydrogenase precursor, putative, expressed	cytokinin dehydrogenase precursor, putative, expressed	CKX1
17.4.1	hormone metabolism.cytokinin.synthesis-degradation	LOC_Os05g47840	3.209	IPP transferase, putative, expressed	IPP transferase, putative, expressed	OsIPT7
17.4.1	hormone metabolism.cytokinin.synthesis-degradation	LOC_Os03g24440	3.313	IPP transferase, putative, expressed	IPP transferase, putative, expressed	NA
Ethylene
GO_Id	GO_Name	MSU	log2FC(bZIP47/WT)	DESCRIPTION	MSU_annotation	Gene Symbol
17.5.1	hormone metabolism.ethylene.synthesis-degradation	LOC_Os09g27820	-2.07	1-aminocyclopropane-1-carboxylate oxidase protein, putative, expressed	1-aminocyclopropane-1-carboxylate oxidase protein, putative, expressed	OsACO1
17.5.1	hormone metabolism.ethylene.synthesis-degradation	LOC_Os01g39860	-1.55	1-aminocyclopropane-1-carboxylate oxidase protein, putative, expressed	1-aminocyclopropane-1-carboxylate oxidase protein, putative, expressed	OsACO7
17.5.3	hormone metabolism.ethylene.induced-regulated-responsive-activated	LOC_Os03g27080	-1.464	calmodulin-binding transcription activator 2, putative, expressed	calmodulin-binding transcription activator 2, putative, expressed	NA
17.5.1	hormone metabolism.ethylene.synthesis-degradation	LOC_Os03g48430	1.86	1-aminocyclopropane-1-carboxylate oxidase homolog 4, putative, expressed	1-aminocyclopropane-1-carboxylate oxidase homolog 4, putative, expressed	NA
17.5.2	hormone metabolism.ethylene.signal transduction	LOC_Os09g13470	2.104	plant protein of unknown function domain containing protein, expressed	plant protein of unknown function domain containing protein, expressed	NA
17.5.2	hormone metabolism.ethylene.signal transduction	LOC_Os10g31240	2.145	plant protein of unknown function domain containing protein, expressed	plant protein of unknown function domain containing protein, expressed	NA
17.5.2	hormone metabolism.ethylene.signal transduction	LOC_Os09g12970	2.206	plant protein of unknown function domain containing protein, expressed	plant protein of unknown function domain containing protein, expressed	NA
17.5.2	hormone metabolism.ethylene.signal transduction	LOC_Os01g21650	2.797	plant protein of unknown function domain containing protein, expressed	plant protein of unknown function domain containing protein, expressed	NA
17.5.2	hormone metabolism.ethylene.signal transduction	LOC_Os02g55380	2.826	AP2 domain containing protein, expressed	AP2 domain containing protein, expressed	IIIa_AP2/EREBP#023
17.5.2	hormone metabolism.ethylene.signal transduction	LOC_Os01g38380	3.15	plant protein of unknown function domain containing protein, expressed	plant protein of unknown function domain containing protein, expressed	NA
17.5.2	hormone metabolism.ethylene.signal transduction	LOC_Os12g29620	6.167	plant protein of unknown function domain containing protein, expressed	plant protein of unknown function domain containing protein, expressed	NA
17.5.2	hormone metabolism.ethylene.signal transduction	LOC_Os11g33970	6.471	plant protein of unknown function domain containing protein, expressed	plant protein of unknown function domain containing protein, expressed	NA
Gibberelin
GO_Id	GO_Name	MSU	log2FC(bZIP47/WT)	DESCRIPTION	MSU_annotation	Gene Symbol
17.6.1	hormone metabolism.gibberelin.synthesis-degradation	LOC_Os04g10060	-2.52	ent-kaurene synthase, chloroplast precursor, putative, expressed	ent-kaurene synthase, chloroplast precursor, putative, expressed	OsDTS2|OsKSL4|OsKS4
17.6	hormone metabolism.gibberelin	LOC_Os03g55290	-2.119	GASR3 - Gibberellin-regulated GASA/GAST/Snakin family protein precursor, expressed	GASR3 - Gibberellin-regulated GASA/GAST/Snakin family protein precursor, expressed	OsGASR1
17.6.1	hormone metabolism.gibberelin.synthesis-degradation	LOC_Os02g41954	-1.797	gibberellin 2-beta-dioxygenase 7, putative, expressed	gibberellin 2-beta-dioxygenase 7, putative, expressed	GA2OX9
17.6.1	hormone metabolism.gibberelin.synthesis-degradation	LOC_Os01g55240	-1.04	gibberellin 2-beta-dioxygenase, putative, expressed	gibberellin 2-beta-dioxygenase, putative, expressed	GA2OX3|OsGA2OX3
17.6.1	hormone metabolism.gibberelin.synthesis-degradation	LOC_Os01g11150	1.155	gibberellin 2-beta-dioxygenase, putative, expressed	gibberellin 2-beta-dioxygenase, putative, expressed	GA2OX7
17.6.1	hormone metabolism.gibberelin.synthesis-degradation	LOC_Os03g63970	1.214	gibberellin 20 oxidase 1, putative, expressed	gibberellin 20 oxidase 1, putative, expressed	OsGA20ox1|GNP1|SDSFL1
17.6.3	hormone metabolism.gibberelin.induced-regulated-responsive-activated	LOC_Os05g31280	1.467	GASR5 - Gibberellin-regulated GASA/GAST/Snakin family protein precursor, expressed	GASR5 - Gibberellin-regulated GASA/GAST/Snakin family protein precursor, expressed	NA
17.6.1	hormone metabolism.gibberelin.synthesis-degradation	LOC_Os05g43880	1.569	gibberellin 2-beta-dioxygenase, putative, expressed	gibberellin 2-beta-dioxygenase, putative, expressed	SBI
17.6.1	hormone metabolism.gibberelin.synthesis-degradation	LOC_Os02g36140	1.632	terpene synthase, putative, expressed	terpene synthase, putative, expressed	OsDTC1|OsKS3
17.6.1	hormone metabolism.gibberelin.synthesis-degradation	LOC_Os01g08220	3.439	gibberellin 3-beta-dioxygenase 2-2, putative, expressed	gibberellin 3-beta-dioxygenase 2-2, putative, expressed	d18|OsGA3ox2
17.6.1	hormone metabolism.gibberelin.synthesis-degradation	LOC_Os01g22910	4.176	retrotransposon protein, putative, unclassified, expressed	retrotransposon protein, putative, unclassified, expressed	GA2OX2
17.6.1	hormone metabolism.gibberelin.synthesis-degradation	LOC_Os01g22920	4.176	gibberellin 2-beta-dioxygenase, putative, expressed	gibberellin 2-beta-dioxygenase, putative, expressed	GA2OX2
17.6.1	hormone metabolism.gibberelin.synthesis-degradation	LOC_Os04g09900	5.983	ent-kaurene synthase, chloroplast precursor, putative, expressed	ent-kaurene synthase, chloroplast precursor, putative, expressed	OsCPS4|OsCyc1
Jasmonate
GO_Id	GO_Name	MSU	log2FC(bZIP47/WT)	DESCRIPTION	MSU_annotation	Gene Symbol
17.7.2	hormone metabolism.jasmonate.signal transduction	LOC_Os03g08320	-2.623	ZIM domain containing protein, putative, expressed	ZIM domain containing protein, putative, expressed	TIFY11C
[truncated: 8 more rows]
