# Supplementary material for: OsbZIP47 Is an Integrator for Meristem Regulators During Rice Plant Growth and Development
Source: Front Plant Sci. 2022 Apr 13;13:865928. doi: 10.3389/fpls.2022.865928 (PMC9044032; doi:10.3389/fpls.2022.865928)
Supplement: Supplementary file 4 [file Data_Sheet_3.XLSX]

## Sheet: Sheet1
Genes deregulated in OsbZIP47KD panicles with TGA bZIP core motif in promoter regions
Number of deregulated genes with core motifs (1 or >1) in promoter region sense/ antisense strands	cis-motif	Reference
1141	TGACG	Gutsche and Zachgo 2016

## Sheet: Sheet2
Genes deregulated in OsbZIP47KD panicles with TGA bZIP core motif in promoter regions
MSU	log2(FC)	p value	padj	Presence of core motif (TGACG ) In promoter region	MSUv7 description	Gene_Name	GO_Id	GO_Name
LOC_Os01g46950	-1.204	6.07528e-05	0.0054867	1	aldose 1-epimerase, putative, expressed		3.5	minor CHO metabolism.others
LOC_Os12g43664	1.109	0.0347776	0.284187	0	FGGY family of carbohydrate kinases, putative, expressed		3.7	minor CHO metabolism.sugar kinases
LOC_Os01g40870	2.23	0.0186	0.205267	1	aldehyde dehydrogenase, putative, expressed	ALDH2C1	5.1	fermentation.aldehyde dehydrogenase
LOC_Os05g39320	-2.479	0.00124934	0.0460999	3	thiamine pyrophosphate enzyme, C-terminal TPP binding domain containing protein, expressed		5.2	fermentation.PDC
LOC_Os05g39310	-3.077	4e-09	1.91775e-06	4	thiamine pyrophosphate enzyme, C-terminal TPP binding domain containing protein, expressed	OsPDC1	5.2	fermentation.PDC
LOC_Os07g34520	2.39	0.000843729	0.0348443	0	isocitrate lyase, putative, expressed	OsEnS-107	6.9	gluconeogenesis / glyoxylate cycle.isocitrate lyase
LOC_Os11g05510	3.794	0.0125415	0.168092	0	carbonic anhydrase family protein, putative, expressed	ALPHACA10	8.3	TCA / organic transformation.carbonic anhydrases
LOC_Os11g05520	3.794	0.0125415	0.168092	2	bifunctional monodehydroascorbate reductase and carbonic anhydrasenectarin-3 precursor, putative, expressed	ALPHACA10	8.3	TCA / organic transformation.carbonic anhydrases
LOC_Os04g32660	1.011	0.000789583	0.0332165	1	cytochrome b-c1 complex subunit Rieske, mitochondrial precursor, putative, expressed		9.5	mitochondrial electron transport / ATP synthesis.cytochrome c reductase
LOC_Os09g25314	1.035	0.020076	0.213729	0	cytochrome c oxidase copper chaperone, putative, expressed		9.7	mitochondrial electron transport / ATP synthesis.cytochrome c oxidase
LOC_Os01g69240	1.845	0.011013	0.158112	0	CBS domain containing membrane protein, putative, expressed	OsCBSCBS2	10.5	cell wall.cell wall proteins
LOC_Os07g40740	3.513	0.000326995	0.0184291	0	heparanase-like protein precursor, putative, expressed		10.6	cell wall.degradation
LOC_Os10g38040	-1.712	0.015334	0.184938	0	lysM domain containing protein, putative, expressed	OsEMSA1	10.6	cell wall.degradation
LOC_Os03g06000	2.469	0.0306341	0.265616	2	expansin precursor, putative, expressed	EXPA12	10.7	cell wall.modification
LOC_Os10g40700	2.291	0.0150154	0.183237	1	expansin precursor, putative, expressed	EXPB6	10.7	cell wall.modification
LOC_Os10g39640	-1.626	2.37739e-05	0.00271077	2	expansin precursor, putative, expressed		10.7	cell wall.modification
LOC_Os02g42650	1.96	0.00652467	0.121186	1	expansin precursor, putative, expressed		10.7	cell wall.modification
LOC_Os03g01260	2.393	0.013704	0.174819	1	expansin precursor, putative, expressed		10.7	cell wall.modification
LOC_Os06g13040	3.436	0.01036	0.153436	0	glycosyl hydrolases family 16, putative, expressed		10.7	cell wall.modification
LOC_Os05g19600	3.543	0.00249082	0.0678166	1	expansin precursor, putative, expressed		10.7	cell wall.modification
LOC_Os04g46650	7.191	2.36248e-05	0.00271077	0	expansin precursor, putative, expressed	OsEXPB5	10.7	cell wall.modification
LOC_Os02g11070	-3.433	1.69396e-07	4.8569e-05	0	3-ketoacyl-CoA synthase, putative, expressed	KCS	11.1	lipid metabolism.FA synthesis and FA elongation
LOC_Os09g19650	1.12	0.000913998	0.0367751	2	3-ketoacyl-CoA synthase precursor, putative, expressed		11.1	lipid metabolism.FA synthesis and FA elongation
LOC_Os03g14170	1.427	0.00851478	0.13811	1	3-ketoacyl-CoA synthase, putative, expressed		11.1	lipid metabolism.FA synthesis and FA elongation
LOC_Os03g06700	1.718	0.000300812	0.0175219	0	3-ketoacyl-CoA synthase, putative, expressed		11.1	lipid metabolism.FA synthesis and FA elongation
LOC_Os10g27330	1.082	0.0323072	0.27388	0	glycerol-3-phosphate acyltransferase, putative, expressed	GPAT	11.3	lipid metabolism.phospholipid synthesis
LOC_Os05g20100	2.075	0.00125037	0.0460999	2	glycerol-3-phosphate acyltransferase, putative, expressed	GPAT	11.3	lipid metabolism.phospholipid synthesis
LOC_Os12g37600	2.273	0.0228138	0.229318	1	glycerol-3-phosphate acyltransferase, putative, expressed	GPAT	11.3	lipid metabolism.phospholipid synthesis
LOC_Os03g52570	2.276	0.0286501	0.256782	1	glycerol-3-phosphate acyltransferase, putative, expressed	GPAT	11.3	lipid metabolism.phospholipid synthesis
LOC_Os05g38350	2.29	0.0262454	0.246292	0	glycerol-3-phosphate acyltransferase 8, putative, expressed	GPAT	11.3	lipid metabolism.phospholipid synthesis
LOC_Os03g07060	2.879	0.0230192	0.229852	0	glycerol-3-phosphate acyltransferase, putative, expressed		11.3	lipid metabolism.phospholipid synthesis
LOC_Os05g48060	-1.723	0.00159556	0.0530036	0	phosphatidylserine synthase, putative, expressed	SUI2	11.3	lipid metabolism.phospholipid synthesis
LOC_Os04g46200	1.22	0.00954711	0.146529	1	oleosin, putative, expressed	ole16	11.4	lipid metabolism.TAG synthesis
LOC_Os03g49190	2.355	0.0380165	0.296414	1	oleosin, putative, expressed	ole18	11.4	lipid metabolism.TAG synthesis
LOC_Os04g02910	-1.705	4.43158e-05	0.00433355	0	membrane related protein CP5, putative, expressed		11.6	lipid metabolism.lipid transfer proteins etc
LOC_Os02g03230	-1.032	0.036443	0.290012	1	membrane related protein CP5, putative, expressed		11.6	lipid metabolism.lipid transfer proteins etc
LOC_Os11g02369	2.433	0.0270547	0.249172	1	LTPL7 - Protease inhibitor/seed storage/LTP family protein precursor, expressed		11.6	lipid metabolism.lipid transfer proteins etc
LOC_Os12g02300	1.065	0.0496157	0.337771	1	LTPL26 - Protease inhibitor/seed storage/LTP family protein precursor, expressed	OsLTP1.16	11.6	lipid metabolism.lipid transfer proteins etc
LOC_Os05g47700	1.016	0.0318605	0.271781	0	LTPL152 - Protease inhibitor/seed storage/LTP family protein precursor, expressed	OsLTP2.4	11.6	lipid metabolism.lipid transfer proteins etc
LOC_Os07g09970	1.461	0.0130804	0.172002	1	LTPL84 - Protease inhibitor/seed storage/LTP family protein precursor, expressed	OsLTPG19	11.6	lipid metabolism.lipid transfer proteins etc
LOC_Os10g36160	2.242	0.0385435	0.298601	0	LTPL159 - Protease inhibitor/seed storage/LTP family protein precursor, expressed	OsLTPL159	11.6	lipid metabolism.lipid transfer proteins etc
LOC_Os10g33520	1.699	4.7142e-05	0.00453485	0	alcohol oxidase, putative, expressed		11.9	lipid metabolism.lipid degradation
LOC_Os07g32570	1.702	0.00664573	0.121977	1	OsAPRL1 adenosine 5'-phosphosulfate reductase-like OsAPRL1, expressed	OsAPRL1	14.2	S-assimilation.APR
LOC_Os09g25314	1.035	0.020076	0.213729	0	cytochrome c oxidase copper chaperone, putative, expressed		15.1	metal handling.acquisition
LOC_Os04g36720	-1.106	0.0133506	0.173077	1	ferric-chelate reductase, putative, expressed	OsFRO7	15.1	metal handling.acquisition
LOC_Os04g52720	6.027	0.00204906	0.0616562	0	Cupin domain containing protein, expressed	GLP4-1	15.2	metal handling.binding. chelation and storage
LOC_Os08g08960	3.111	0.00402485	0.0898427	1	Cupin domain containing protein, expressed	GLP8-2	15.2	metal handling.binding. chelation and storage
LOC_Os12g38270	1.673	0.030273	0.264888	0	metallothionein, putative, expressed	MTI4A	15.2	metal handling.binding. chelation and storage
LOC_Os04g17100	-1.948	1.3738e-05	0.00184414	0	heavy metal-associated domain containing protein, expressed		15.2	metal handling.binding. chelation and storage
LOC_Os10g14870	2.166	0.00016726	0.0114077	0	heavy metal-associated domain containing protein, expressed		15.2	metal handling.binding. chelation and storage
LOC_Os03g02070	3.353	0.0146265	0.181225	0	heavy-metal-associated domain-containing protein, putative, expressed		15.2	metal handling.binding. chelation and storage
LOC_Os07g20340	-2.72	0.0233483	0.23141	0	heavy metal-associated domain containing protein, expressed	OsEnS-104	15.2	metal handling.binding. chelation and storage
LOC_Os10g39610	1.525	0.0107045	0.155884	0	expressed protein	OsMT-II-1a	15.2	metal handling.binding. chelation and storage
LOC_Os07g48980	2.203	0.0166921	0.194489	4	nicotianamine synthase, putative, expressed	OsNAS3	15.2	metal handling.binding. chelation and storage
LOC_Os05g37660	-2.185	1.29336e-07	3.81956e-05	1	transferase family protein, putative, expressed		16	secondary metabolism.
LOC_Os01g63480	1.677	5.19571e-05	0.00485569	0	transferase family protein, putative, expressed		16	secondary metabolism.
LOC_Os03g16610	2.891	0.0187881	0.206264	0	laccase precursor protein, putative, expressed	LAC11	16.1	secondary metabolism.simple phenols
LOC_Os03g18640	3.122	0.00147398	0.0506206	1	laccase precursor protein, putative, expressed	LAC12	16.1	secondary metabolism.simple phenols
LOC_Os10g20610	2.049	0.0485275	0.333593	1	laccase-15 precursor, putative, expressed	LAC17	16.1	secondary metabolism.simple phenols
LOC_Os12g15680	2.395	0.0463396	0.327615	1	laccase precursor protein, putative, expressed	LAC29	16.1	secondary metabolism.simple phenols
LOC_Os08g06220	1.706	0.00390059	0.0876654	2	transferase, putative, expressed		16.2	secondary metabolism.phenylpropanoids
LOC_Os08g02030	3.475	0.0106652	0.155593	0	transferase family protein, putative, expressed		16.2	secondary metabolism.phenylpropanoids
LOC_Os07g04970	4.827	2.4452e-05	0.00276673	1	transferase family protein, putative, expressed		16.2	secondary metabolism.phenylpropanoids
LOC_Os04g30570	6.167	0.00170058	0.0549739	0	transferase family protein, putative, expressed		16.2	secondary metabolism.phenylpropanoids
LOC_Os04g51990	6.484	0.000626505	0.0290256	1	transferase family domain containing protein, expressed		16.2	secondary metabolism.phenylpropanoids
LOC_Os04g40580	1.98	0.0338641	0.28029	2	O-acyltransferase, putative, expressed		16.7	secondary metabolism.wax
LOC_Os02g26840	3.849	0.0028777	0.0730732	1	O-acyltransferase, putative, expressed		16.7	secondary metabolism.wax
LOC_Os02g52780	-1.21	1.26266e-05	0.00171283	2	bZIP transcription factor, putative, expressed	OsbZIP23	17.1	hormone metabolism.abscisic acid
LOC_Os03g55290	-2.119	0.000539859	0.0265719	0	GASR3 - Gibberellin-regulated GASA/GAST/Snakin family protein precursor, expressed		17.6	hormone metabolism.gibberelin
LOC_Os01g11860	2.791	0.0432167	0.315519	2	DJ-1 family protein, putative, expressed	OsDJ-1A	18.2	Co-factor and vitamine metabolism.thiamine
LOC_Os01g55310	-1.694	0.000322366	0.0184062	1	haloacid dehalogenase-like hydrolase domain-containing protein 1A, putative, expressed		18.3	Co-factor and vitamine metabolism.riboflavin
LOC_Os04g58200	-1.305	0.00253751	0.0683405	2	protochlorophyllide reductase A, chloroplast precursor, putative, expressed	OsPORA	19.14	tetrapyrrole synthesis.protochlorophyllide reductase
LOC_Os12g36630	-1.639	0.0444136	0.320522	1	universal stress protein domain containing protein, putative, expressed		20	stress.
LOC_Os03g19270	-1.323	0.00656314	0.121461	0	universal stress protein domain containing protein, putative, expressed		20	stress.
LOC_Os04g42830	2.438	0.0451638	0.323497	3	transferase family protein, putative, expressed		20.1	stress.biotic
LOC_Os05g06380	2.53	0.0202031	0.214155	1	transferase family protein, putative, expressed		20.1	stress.biotic
LOC_Os05g25150	3.752	0.00363355	0.0839853	1	transferase family protein, putative, expressed		20.1	stress.biotic
LOC_Os06g49660	3.826	0.00187501	0.0585955	0	transferase family protein, putative, expressed		20.1	stress.biotic
LOC_Os10g34910	6.167	0.00160004	0.0530926	1	secretory protein, putative, expressed		20.1	stress.biotic
LOC_Os07g36560	7.395	1.63406e-05	0.00208369	3	transferase family protein, putative, expressed		20.1	stress.biotic
LOC_Os03g18600	2.14	0.00840865	0.136997	0	cyclase/dehydrase family protein, putative, expressed	OsPYL/RCAR4	20.1	stress.biotic
LOC_Os07g09310	2.062	0.0264731	0.24725	1	thioredoxin, putative, expressed	TRXH5	21.1	redox.thioredoxin
LOC_Os05g07690	-1.136	0.000591334	0.0281666	2	thioredoxin, putative, expressed	TRXH8	21.1	redox.thioredoxin
LOC_Os02g42740	-1.262	0.00134792	0.0481338	2	cytochrome b5-like Heme/Steroid binding domain containing protein, expressed		21.2	redox.ascorbate and glutathione
LOC_Os05g10930	1.216	0.0488965	0.334882	3	OsGrx_C15 - glutaredoxin subgroup III, expressed	GRX16	21.4	redox.glutaredoxins
LOC_Os01g13480	2.403	0.00317957	0.0772196	1	glutaredoxin, putative, expressed	OsGRL1	21.4	redox.glutaredoxins
LOC_Os08g07450	2.528	0.0256456	0.243292	1	glutaredoxin protein, putative, expressed	OsGRL17	21.4	redox.glutaredoxins
LOC_Os10g34170	2.162	0.0150972	0.183645	2	glutaredoxin domain containing protein, putative, expressed	OsGRL19	21.4	redox.glutaredoxins
LOC_Os03g07470	2.73	0.0324032	0.274027	0	glutaredoxin, putative, expressed	OsGRL5	21.4	redox.glutaredoxins
LOC_Os01g47760	-2.451	1.14801e-07	3.53157e-05	4	OsGrx_I1 - glutaredoxin subgroup III, expressed	OsGRX6	21.4	redox.glutaredoxins
LOC_Os03g03910	1.514	0.00891433	0.14146	2	catalase domain containing protein, expressed	OsCATC|noe1	21.6	redox.dismutases and catalases
LOC_Os12g08270	-1.302	0.0456792	0.325138	1	inositol-1-monophosphatase, putative, expressed		23.2	nucleotide metabolism.degradation
LOC_Os03g56310	-1.057	0.00626548	0.118458	0	5-nucleotidase domain-containing protein, putative, expressed		23.3	nucleotide metabolism.salvage
LOC_Os07g41590	1.348	0.0109901	0.158091	1	gibberellin receptor GID1L2, putative, expressed		24	biodegradation of xenobiotics.
LOC_Os07g44850	2.609	0.0150536	0.183285	1	gibberellin receptor GID1L2, putative, expressed		24	biodegradation of xenobiotics.
LOC_Os02g52450	2.866	0.0355919	0.287474	0	regulator of ribonuclease, putative, expressed		25	C1-metabolism.
LOC_Os07g44140	-2.793	0.011957	0.164166	1	cytochrome P450 72A1, putative, expressed	CYP709C5	26.1	misc.cytochrome P450
LOC_Os10g30410	3.329	0.0104657	0.154228	0	cytochrome P450 71D7, putative, expressed	CYP71Z8	26.1	misc.cytochrome P450
LOC_Os01g43700	1.708	0.0466759	0.328533	1	cytochrome P450 72A1, putative, expressed	CYP72A17	26.1	misc.cytochrome P450
LOC_Os09g23820	2.326	0.00812685	0.134305	0	cytochrome P450 72A1, putative, expressed	CYP735A4	26.1	misc.cytochrome P450
LOC_Os03g25150	1.636	0.0433665	0.316387	2	transposon protein, putative, unclassified, expressed	CYP75A11	26.1	misc.cytochrome P450
LOC_Os01g38110	2.822	0.0130061	0.171395	0	cytochrome P450, putative, expressed	CYP76M14	26.1	misc.cytochrome P450
LOC_Os09g35940	2.442	0.00155097	0.0519528	2	cytochrome P450, putative, expressed	CYP76M7|CYP78C6	26.1	misc.cytochrome P450
LOC_Os06g30640	1.59	0.0403811	0.30497	0	cytochrome P450, putative, expressed	CYP76M9	26.1	misc.cytochrome P450
LOC_Os04g47250	1.048	0.00347694	0.0820137	2	cytochrome P450, putative, expressed	CYP86A7-1	26.1	misc.cytochrome P450
LOC_Os12g25660	3.224	0.0031591	0.0769757	1	cytochrome P450, putative, expressed	CYP94B5	26.1	misc.cytochrome P450
LOC_Os11g05380	-2.756	2.14999e-10	1.51175e-07	0	cytochrome P450, putative, expressed	CYP94C2	26.1	misc.cytochrome P450
LOC_Os12g05440	-1.971	0.000160771	0.0112016	1	cytochrome P450, putative, expressed	CYP94C2b	26.1	misc.cytochrome P450
LOC_Os05g31740	3.255	0.00227224	0.0650643	1	cytochrome P450 86A2, putative, expressed	CYP94E3	26.1	misc.cytochrome P450
LOC_Os03g04530	6.639	0.000309461	0.0178845	1	cytochrome P450, putative, expressed	CYP96B6	26.1	misc.cytochrome P450
LOC_Os05g08850	3.005	0.014464	0.180537	1	cytochrome P450, putative, expressed	CYP96D2	26.1	misc.cytochrome P450
LOC_Os09g26960	-2.458	7.80236e-06	0.00116373	1	cytochrome P450, putative, expressed	EP	26.1	misc.cytochrome P450
LOC_Os05g40384	2.897	0.000498289	0.0251546	0	cytochrome P450, putative, expressed	EUI1 ,OsEUI	26.1	misc.cytochrome P450
LOC_Os11g29290	2.061	0.00742656	0.128033	0	cytochrome P450, putative, expressed	HAN1	26.1	misc.cytochrome P450
LOC_Os12g39310	-2.44	3.8942e-07	9.82937e-05	0	cytochrome P450, putative, expressed		26.1	misc.cytochrome P450
LOC_Os10g34480	1.372	0.013597	0.174132	0	cytochrome P450, putative, expressed		26.1	misc.cytochrome P450
LOC_Os04g18380	1.506	0.0158849	0.188306	2	cytochrome P450, putative, expressed		26.1	misc.cytochrome P450
LOC_Os07g26870	1.647	0.0221003	0.224592	6	cytochrome P450, putative, expressed		26.1	misc.cytochrome P450
LOC_Os02g09290	1.717	0.0383682	0.297868	0	cytochrome P450 71D10, putative, expressed		26.1	misc.cytochrome P450
LOC_Os10g37110	1.733	0.0487104	0.334228	2	transposon protein, putative, unclassified, expressed		26.1	misc.cytochrome P450
LOC_Os07g44160	1.864	0.04645	0.327624	2	retrotransposon protein, putative, unclassified, expressed		26.1	misc.cytochrome P450
LOC_Os04g08828	2.406	0.00802311	0.133186	3	cytochrome P450, putative, expressed		26.1	misc.cytochrome P450
LOC_Os08g35510	2.509	0.0159188	0.188467	1	cytochrome P450, putative, expressed		26.1	misc.cytochrome P450
LOC_Os06g43320	2.613	0.0137664	0.175464	1	cytochrome P450, putative, expressed		26.1	misc.cytochrome P450
LOC_Os01g52790	2.695	0.000521245	0.0260464	2	cytochrome P450 72A1, putative, expressed		26.1	misc.cytochrome P450
LOC_Os03g44740	2.947	0.000369347	0.0201246	2	cytochrome P450, putative, expressed		26.1	misc.cytochrome P450
LOC_Os10g37070	3.213	0.0247247	0.239086	2	cytochrome P450, putative, expressed		26.1	misc.cytochrome P450
LOC_Os02g29720	3.234	0.0234774	0.231768	0	cytochrome P450, putative, expressed		26.1	misc.cytochrome P450
LOC_Os04g03890	3.234	0.0234875	0.231768	0	cytochrome P450, putative, expressed		26.1	misc.cytochrome P450
LOC_Os01g27890	3.549	0.00755201	0.128917	2	cytochrome P450, putative, expressed		26.1	misc.cytochrome P450
LOC_Os03g39690	3.553	0.00695843	0.124092	1	cytochrome P450, putative, expressed		26.1	misc.cytochrome P450
LOC_Os04g40460	3.776	0.00565318	0.110636	5	cytochrome P450, putative, expressed		26.1	misc.cytochrome P450
LOC_Os05g43910	3.992	0.00133075	0.0477519	1	cytochrome P450, putative, expressed		26.1	misc.cytochrome P450
LOC_Os04g03870	4.087	0.00106465	0.0410461	0	cytochrome P450, putative, expressed		26.1	misc.cytochrome P450
LOC_Os09g10340	6.842	0.000317124	0.0182493	0	cytochrome P450, putative, expressed		26.1	misc.cytochrome P450
LOC_Os02g47470	-1.408	0.00116216	0.0438886	0	cytochrome P450, putative, expressed	OsABA8ox1	26.1	misc.cytochrome P450
LOC_Os10g36848	2.502	0.0209933	0.218378	0	cytochrome P450, putative, expressed	OsCAld5H1|CYP84A5	26.1	misc.cytochrome P450
LOC_Os08g14570	-1.692	6.9445e-05	0.00604112	0	NADPH reductase, putative, expressed	OsCPR2	26.1	misc.cytochrome P450
LOC_Os05g12040	-1.82	0.0259125	0.244818	0	cytochrome P450 51, putative, expressed	OsCYP51G3	26.1	misc.cytochrome P450
LOC_Os07g11739	3.071	0.0300323	0.263649	2	cytochrome P450, putative, expressed	Oscyp71Z2	26.1	misc.cytochrome P450
LOC_Os03g02180	2.365	0.00318231	0.0772226	0	cytochrome P450, putative, expressed	OsF5HL2	26.1	misc.cytochrome P450
LOC_Os01g50590	3.224	0.0183902	0.204249	2	cytochrome P450, putative, expressed	OsMAX1c	26.1	misc.cytochrome P450
LOC_Os12g16720	1.556	0.0324011	0.274027	1	cytochrome P450 71A1, putative, expressed	OsSL|LLM1	26.1	misc.cytochrome P450
LOC_Os01g50530	3.376	0.0151811	0.184152	1	cytochrome P450, putative, expressed	SLB1	26.1	misc.cytochrome P450
LOC_Os01g50520	3.376	0.0151811	0.184152	1	cytochrome P450 monooxygenase CYP711A12, putative, expressed	SLB1	26.1	misc.cytochrome P450
LOC_Os07g47990	2.374	0.00102337	0.0399764	0	peroxidase precursor, putative, expressed	prx109	26.12	misc.peroxidases
LOC_Os08g02110	2.036	0.0124609	0.167652	0	peroxidase precursor, putative, expressed	prx117	26.12	misc.peroxidases
LOC_Os09g32964	1.588	0.000268183	0.0158717	0	peroxidase precursor, putative, expressed	prx123	26.12	misc.peroxidases
LOC_Os11g43980	1.514	0.0316123	0.270585	0	peroxidase precursor, putative, expressed	prx134	26.12	misc.peroxidases
LOC_Os12g08920	1.667	0.0267631	0.248172	0	peroxidase precursor, putative, expressed	prx137	26.12	misc.peroxidases
LOC_Os03g32050	3.534	0.0104369	0.154054	0	peroxidase precursor, putative, expressed	PRX2	26.12	misc.peroxidases
LOC_Os02g06630	1.34	0.0362769	0.289533	0	peroxidase precursor, putative, expressed	prx24	26.12	misc.peroxidases
LOC_Os02g14430	4.063	0.00761554	0.12918	1	peroxidase precursor, putative, expressed	prx30	26.12	misc.peroxidases
LOC_Os02g50770	3.292	0.0209415	0.218207	0	peroxidase precursor, putative, expressed	prx31	26.12	misc.peroxidases
LOC_Os02g58720	1.06	0.0124574	0.167652	1	peroxidase precursor, putative, expressed	prx32	26.12	misc.peroxidases
LOC_Os06g20150	3.091	0.0265825	0.247482	2	peroxidase precursor, putative, expressed	prx78	26.12	misc.peroxidases
LOC_Os06g32960	6.365	0.00069194	0.0307284	1	peroxidase precursor, putative, expressed	prx85	26.12	misc.peroxidases
LOC_Os06g48030	1.646	2.37247e-05	0.00271077	0	peroxidase precursor, putative, expressed	prx90	26.12	misc.peroxidases
LOC_Os07g01410	3.111	0.0274439	0.251622	0	peroxidase precursor, putative, expressed	prx95	26.12	misc.peroxidases
LOC_Os01g63060	-1.748	7.81519e-07	0.000170962	0	phosphatidic acid phosphatase-related, putative, expressed		26.13	misc.acid and other phosphatases
LOC_Os01g43870	-1.621	6.75915e-07	0.000154737	1	NLI interacting factor-like phosphatase, putative, expressed		26.13	misc.acid and other phosphatases
LOC_Os05g21180	-1.066	0.00498872	0.101325	0	phosphatidic acid phosphatase-related, putative, expressed		26.13	misc.acid and other phosphatases
LOC_Os07g45550	-1.057	0.0487034	0.334228	0	expressed protein		26.13	misc.acid and other phosphatases
LOC_Os06g40500	1.197	0.0015071	0.0512761	2	expressed protein		26.13	misc.acid and other phosphatases
LOC_Os07g45370	2.016	0.0183118	0.204175	0	expressed protein		26.13	misc.acid and other phosphatases
LOC_Os12g34360	2.084	0.00629212	0.118755	0	expressed protein		26.13	misc.acid and other phosphatases
LOC_Os02g55270	2.334	0.0495098	0.337586	0	NLI interacting factor-like phosphatase, putative, expressed		26.13	misc.acid and other phosphatases
LOC_Os05g10210	5.564	8.41666e-05	0.00696249	1	HAD superfamily phosphatase, putative, expressed	OsVSP2	26.13	misc.acid and other phosphatases
LOC_Os04g04060	1.015	0.0233744	0.231564	1	dynamin family protein, putative, expressed		26.17	misc.dynamin
LOC_Os09g39960	-1.721	0.0483405	0.332927	0	dynamin family protein, putative, expressed	OsDRP1E	26.17	misc.dynamin
LOC_Os10g10620	2.867	0.0445791	0.32118	1	invertase/pectin methylesterase inhibitor family protein, putative, expressed		26.18	misc.invertase/pectin methylesterase inhibitor family protein
LOC_Os04g49730	3.527	0.0125007	0.167728	4	invertase/pectin methylesterase inhibitor family protein, putative, expressed		26.18	misc.invertase/pectin methylesterase inhibitor family protein
LOC_Os01g54430	6.484	0.000660935	0.0300069	2	plastocyanin-like domain containing protein, putative, expressed	ENODL1	26.19	misc.plastocyanin-like
LOC_Os12g26880	2.026	0.0408829	0.306494	0	plastocyanin-like domain containing protein, putative, expressed	ENODL24	26.19	misc.plastocyanin-like
LOC_Os08g37660	-4.053	1.63692e-05	0.00208369	1	plastocyanin-like domain containing protein, putative, expressed	UCL29	26.19	misc.plastocyanin-like
LOC_Os08g37670	-1.863	0.0047956	0.0989684	2	plastocyanin-like domain containing protein, putative, expressed	UCL30	26.19	misc.plastocyanin-like
LOC_Os04g46980	-1.027	0.0128131	0.169913	3	cis-zeatin O-glucosyltransferase, putative, expressed	cZOGT1	26.2	misc.UDP glucosyl and glucoronyl transferases
LOC_Os02g50600	-1.116	0.00898381	0.141875	0	glycosyl transferase 8 domain containing protein, putative, expressed		26.2	misc.UDP glucosyl and glucoronyl transferases
LOC_Os04g44354	1.006	0.0193674	0.210124	0	UDP-glucoronosyl and UDP-glucosyl transferase domain containing protein, expressed		26.2	misc.UDP glucosyl and glucoronyl transferases
LOC_Os11g38650	1.007	0.0155246	0.186295	3	UDP-glucoronosyl/UDP-glucosyl transferase, putative, expressed		26.2	misc.UDP glucosyl and glucoronyl transferases
LOC_Os03g05180	1.236	0.013063	0.171992	0	expressed protein		26.2	misc.UDP glucosyl and glucoronyl transferases
LOC_Os02g51130	1.484	0.022829	0.229393	2	glycosyl transferase 8 domain containing protein, putative, expressed		26.2	misc.UDP glucosyl and glucoronyl transferases
LOC_Os04g25370	1.622	0.00992782	0.149888	4	cytokinin-O-glucosyltransferase 2, putative, expressed		26.2	misc.UDP glucosyl and glucoronyl transferases
LOC_Os01g50200	1.688	9.65293e-05	0.00772548	3	UDP-glucoronosyl and UDP-glucosyl transferase domain containing protein, expressed		26.2	misc.UDP glucosyl and glucoronyl transferases
LOC_Os04g44240	2.015	0.0301352	0.264081	0	cytokinin-O-glucosyltransferase 3, putative, expressed		26.2	misc.UDP glucosyl and glucoronyl transferases
LOC_Os01g46430	2.317	0.018892	0.206943	0	glycosyl transferase, group 1 domain containing protein, expressed		26.2	misc.UDP glucosyl and glucoronyl transferases
LOC_Os06g08830	2.501	0.00592368	0.113892	1	UDP-glucoronosyl and UDP-glucosyl transferase, putative, expressed		26.2	misc.UDP glucosyl and glucoronyl transferases
LOC_Os09g03140	2.529	0.0439956	0.318765	2	cytokinin-O-glucosyltransferase 2, putative, expressed		26.2	misc.UDP glucosyl and glucoronyl transferases
LOC_Os03g60960	2.802	0.0192845	0.209687	1	cytokinin-N-glucosyltransferase 1, putative, expressed		26.2	misc.UDP glucosyl and glucoronyl transferases
LOC_Os04g25440	3.09	0.00170302	0.0549739	2	cytokinin-O-glucosyltransferase 2, putative, expressed		26.2	misc.UDP glucosyl and glucoronyl transferases
LOC_Os06g39080	3.133	0.00237202	0.0664845	3	UDP-glucoronosyl and UDP-glucosyl transferase domain containing protein, expressed		26.2	misc.UDP glucosyl and glucoronyl transferases
LOC_Os03g62480	3.355	0.0130303	0.171638	1	anthocyanidin 5,3-O-glucosyltransferase, putative, expressed		26.2	misc.UDP glucosyl and glucoronyl transferases
LOC_Os07g30690	3.465	2.04846e-07	5.60141e-05	1	indole-3-acetate beta-glucosyltransferase, putative, expressed		26.2	misc.UDP glucosyl and glucoronyl transferases
LOC_Os03g24430	4.53	0.00257985	0.0688513	4	cytokinin-O-glucosyltransferase 3, putative, expressed		26.2	misc.UDP glucosyl and glucoronyl transferases
LOC_Os10g32080	5.06	0.000546277	0.026754	0	xyloglucan galactosyltransferase KATAMARI1, putative, expressed		26.2	misc.UDP glucosyl and glucoronyl transferases
LOC_Os07g13780	6.167	0.00140438	0.04914	3	cytokinin-O-glucosyltransferase 2, putative, expressed		26.2	misc.UDP glucosyl and glucoronyl transferases
LOC_Os03g48740	2.301	0.0115725	0.161818	1	indole-3-acetate beta-glucosyltransferase, putative, expressed	OsIAGLU|OsIAAGLU	26.2	misc.UDP glucosyl and glucoronyl transferases
LOC_Os11g26950	1.276	0.0136163	0.174227	1	UDP-glucoronosyl and UDP-glucosyl transferase domain containing protein, expressed	UGT	26.2	misc.UDP glucosyl and glucoronyl transferases
LOC_Os06g09240	2.555	0.000448904	0.0232172	1	anthocyanidin 3-O-glucosyltransferase, putative, expressed	UGT	26.2	misc.UDP glucosyl and glucoronyl transferases
LOC_Os07g30760	4.71	1.68133e-23	7.09328e-20	0	UDP-glucoronosyl and UDP-glucosyl transferase domain containing protein, expressed	UGT709A4	26.2	misc.UDP glucosyl and glucoronyl transferases
LOC_Os07g13770	2.841	0.0105485	0.154801	7	UDP-glucoronosyl and UDP-glucosyl transferase domain containing protein, expressed	UGT710C2	26.2	misc.UDP glucosyl and glucoronyl transferases
LOC_Os01g08440	2.223	0.00108837	0.0417968	2	UDP-glucoronosyl and UDP-glucosyl transferase domain containing protein, expressed	UGT75K1	26.2	misc.UDP glucosyl and glucoronyl transferases
LOC_Os02g09510	1.313	0.02017	0.214068	4	limonoid UDP-glucosyltransferase, putative, expressed	UGT84C1	26.2	misc.UDP glucosyl and glucoronyl transferases
LOC_Os11g02369	2.433	0.0270547	0.249172	1	LTPL7 - Protease inhibitor/seed storage/LTP family protein precursor, expressed		26.21	misc.protease inhibitor/seed storage/lipid transfer protein (LTP) family protein
LOC_Os04g46830	-1.032	0.0282381	0.254868	0	LTPL122 - Protease inhibitor/seed storage/LTP family protein precursor, expressed	OsHyPRP08	26.21	misc.protease inhibitor/seed storage/lipid transfer protein (LTP) family protein
LOC_Os12g02300	1.065	0.0496157	0.337771	1	LTPL26 - Protease inhibitor/seed storage/LTP family protein precursor, expressed	OsLTP1.16	26.21	misc.protease inhibitor/seed storage/lipid transfer protein (LTP) family protein
LOC_Os05g47700	1.016	0.0318605	0.271781	0	LTPL152 - Protease inhibitor/seed storage/LTP family protein precursor, expressed	OsLTP2.4	26.21	misc.protease inhibitor/seed storage/lipid transfer protein (LTP) family protein
LOC_Os09g35700	2.609	0.0287093	0.257078	1	LTPL45 - Protease inhibitor/seed storage/LTP family protein precursor, expressed	OsLTPc2	26.21	misc.protease inhibitor/seed storage/lipid transfer protein (LTP) family protein
LOC_Os04g33920	3.094	0.0126669	0.168706	1	LTPL102 - Protease inhibitor/seed storage/LTP family protein precursor, expressed	OsLTPd6	26.21	misc.protease inhibitor/seed storage/lipid transfer protein (LTP) family protein
LOC_Os06g47200	1.414	0.000113318	0.00876049	1	LTPL85 - Protease inhibitor/seed storage/LTP family protein precursor, expressed	OsLTPG13	26.21	misc.protease inhibitor/seed storage/lipid transfer protein (LTP) family protein
LOC_Os07g09970	1.461	0.0130804	0.172002	1	LTPL84 - Protease inhibitor/seed storage/LTP family protein precursor, expressed	OsLTPG19	26.21	misc.protease inhibitor/seed storage/lipid transfer protein (LTP) family protein
LOC_Os10g36160	2.242	0.0385435	0.298601	0	LTPL159 - Protease inhibitor/seed storage/LTP family protein precursor, expressed	OsLTPL159	26.21	misc.protease inhibitor/seed storage/lipid transfer protein (LTP) family protein
LOC_Os03g01320	1.09	0.00753936	0.128818	0	LTPL116 - Protease inhibitor/seed storage/LTP family protein precursor, expressed	qLTG3-1	26.21	misc.protease inhibitor/seed storage/lipid transfer protein (LTP) family protein
LOC_Os06g39040	-1.181	0.0388061	0.2993	0	dehydrogenase/reductase SDR family member 12, putative, expressed		26.22	misc.short chain dehydrogenase/reductase (SDR)
LOC_Os06g19590	1.682	0.0001506	0.0107169	2	estradiol 17-beta-dehydrogenase 12, putative, expressed		26.22	misc.short chain dehydrogenase/reductase (SDR)
LOC_Os05g04870	2.47	0.0131162	0.172002	1	oxidoreductase, short chain dehydrogenase/reductase family protein, putative, expressed		26.22	misc.short chain dehydrogenase/reductase (SDR)
LOC_Os10g31780	2.572	0.0168068	0.195332	2	oxidoreductase, short chain dehydrogenase/reductase family domain containing protein, expressed		26.22	misc.short chain dehydrogenase/reductase (SDR)
LOC_Os06g19540	2.639	0.0355945	0.287474	1	oxidoreductase, short chain dehydrogenase/reductase family domain containing protein, expressed		26.22	misc.short chain dehydrogenase/reductase (SDR)
LOC_Os07g46870	2.879	0.0230078	0.229852	0	sex determination protein tasselseed-2, putative, expressed		26.22	misc.short chain dehydrogenase/reductase (SDR)
LOC_Os12g16010	3.349	1.70274e-05	0.00213073	1	sex determination protein tasselseed-2, putative, expressed		26.22	misc.short chain dehydrogenase/reductase (SDR)
LOC_Os04g32080	3.515	3.6901e-06	0.000633582	0	11-beta-hydroxysteroid dehydrogenase, putative, expressed		26.22	misc.short chain dehydrogenase/reductase (SDR)
LOC_Os09g36040	-2.043	0.00216583	0.062954	0	rhodanese-like domain containing protein, putative, expressed	STR4	26.23	misc.rhodanese
LOC_Os02g48650	1.601	0.0117871	0.16289	0	acetyltransferase, GNAT family, putative, expressed		26.24	misc.GCN5-related N-acetyltransferase
LOC_Os03g58020	3.42	0.0106557	0.155576	0	acetyltransferase, GNAT family, putative, expressed		26.24	misc.GCN5-related N-acetyltransferase
LOC_Os06g44100	1.394	0.00363349	0.0839853	0	HLS, putative, expressed	OsglHAT1|GW6a	26.24	misc.GCN5-related N-acetyltransferase
LOC_Os11g30810	2.311	0.00408839	0.0904408	1	sulfotransferase domain containing protein, expressed		26.25	misc.sulfotransferase
LOC_Os09g38239	3.374	0.00425004	0.0923949	0	sulfotransferase domain containing protein, expressed		26.25	misc.sulfotransferase
LOC_Os10g25430	1.419	0.0405044	0.305069	0	Ser/Thr protein phosphatase family protein, putative, expressed		26.27	misc.calcineurin-like phosphoesterase family protein
LOC_Os04g11350	3.034	0.00287155	0.0730154	0	retrotransposon protein, putative, unclassified, expressed		26.27	misc.calcineurin-like phosphoesterase family protein
LOC_Os12g44030	1.406	0.0331686	0.277432	0	purple acid phosphatase precursor, putative, expressed	PAP10D	26.27	misc.calcineurin-like phosphoesterase family protein
LOC_Os11g31940	6.348	0.000826446	0.0343272	1	GDSL-like lipase/acylhydrolase, putative, expressed	GELP111	26.28	misc.GDSL-motif lipase
LOC_Os01g12381	2.896	0.00170852	0.0550829	0	GDSL-like lipase/acylhydrolase, putative, expressed	GELP13	26.28	misc.GDSL-motif lipase
LOC_Os01g52770	1.671	0.0259226	0.244818	0	GDSL-like lipase/acylhydrolase, putative, expressed	GELP24	26.28	misc.GDSL-motif lipase
LOC_Os02g09610	3.158	0.00749754	0.128632	0	GDSL-like lipase/acylhydrolase, putative, expressed	GELP31	26.28	misc.GDSL-motif lipase
LOC_Os02g50690	1.481	0.0239154	0.233981	0	GDSL-like lipase/acylhydrolase, putative, expressed	GELP44	26.28	misc.GDSL-motif lipase
LOC_Os02g57110	2.617	0.00581208	0.112331	1	GDSL-like lipase/acylhydrolase, putative, expressed	GELP45	26.28	misc.GDSL-motif lipase
LOC_Os04g47390	3.091	0.026576	0.247482	1	GDSL-like lipase/acylhydrolase, putative, expressed	GELP57	26.28	misc.GDSL-motif lipase
LOC_Os06g36520	1.13	0.0162107	0.190503	0	GDSL-like lipase/acylhydrolase, putative, expressed	GELP86	26.28	misc.GDSL-motif lipase
LOC_Os07g44780	1.567	0.0423142	0.311938	1	GDSL-like lipase/acylhydrolase, putative, expressed	GELP93	26.28	misc.GDSL-motif lipase
LOC_Os09g07290	6.552	0.000542526	0.0266587	1	GDSL-like lipase/acylhydrolase, putative, expressed	GELP99	26.28	misc.GDSL-motif lipase
LOC_Os06g03890	2.988	0.0341237	0.281199	1	alpha-L-fucosidase 3 precursor, putative, expressed	GLIP1	26.28	misc.GDSL-motif lipase
LOC_Os06g03900	2.988	0.0341237	0.281199	0	esterase precursor, putative, expressed	GLIP1	26.28	misc.GDSL-motif lipase
LOC_Os05g30300	2.995	0.000328891	0.0184654	0	Os5bglu21 - beta-glucosidase homologue, similar to G. max isohydroxyurate hydrolase, expressed	BGLU21	26.3	misc.gluco-. galacto- and mannosidases
LOC_Os01g14140	1.185	0.0327219	0.275164	0	X8 domain containing protein, expressed		26.4	misc.beta 1.3 glucan hydrolases
LOC_Os03g61780	1.368	0.000385339	0.0208041	1	glucan endo-1,3-beta-glucosidase-related, putative, expressed		26.4	misc.beta 1.3 glucan hydrolases
LOC_Os07g47550	4.105	0.000584773	0.0281263	3	glucosyltransferase, putative, expressed		26.6	misc.O-methyl transferases
LOC_Os12g13810	3.849	0.00287295	0.0730154	1	caffeic acid 3-O-methyltransferase, putative, expressed	NOMT	26.6	misc.O-methyl transferases
LOC_Os12g13800	3.849	0.00287295	0.0730154	2	O-methyltransferase, putative, expressed	OsNOMT	26.6	misc.O-methyl transferases
LOC_Os02g37990	3.967	0.00974922	0.148361	0	histamine oxidase, putative	DAO5	26.7	misc.oxidases - copper. flavone etc
LOC_Os02g38010	3.967	0.00974922	0.148361	2	copper methylamine oxidase precursor, putative, expressed	DAO5	26.7	misc.oxidases - copper. flavone etc
LOC_Os01g03530	2.736	0.0176989	0.200625	1	multicopper oxidase domain containing protein, expressed	LPR1_	26.7	misc.oxidases - copper. flavone etc
LOC_Os07g32660	-1.509	0.0420985	0.311047	0	monocopper oxidase, putative, expressed		26.7	misc.oxidases - copper. flavone etc
LOC_Os07g09630	1.8	0.0498172	0.338363	0	oxidoreductase, putative, expressed		26.7	misc.oxidases - copper. flavone etc
LOC_Os09g32620	1.957	0.000502046	0.0253011	0	dehydrogenase, putative, expressed		26.7	misc.oxidases - copper. flavone etc
LOC_Os08g02230	2.355	0.00233912	0.0659869	3	FAD-binding and arabino-lactone oxidase domains containing protein, putative, expressed		26.7	misc.oxidases - copper. flavone etc
LOC_Os01g60080	2.367	0.0210433	0.218682	1	monocopper oxidase, putative, expressed		26.7	misc.oxidases - copper. flavone etc
LOC_Os08g40720	2.523	0.0277989	0.253457	1	FAD-binding and arabino-lactone oxidase domains containing protein, putative, expressed		26.7	misc.oxidases - copper. flavone etc
LOC_Os05g40740	2.66	0.0343525	0.282276	1	monocopper oxidase, putative, expressed		26.7	misc.oxidases - copper. flavone etc
LOC_Os01g51320	1.205	0.00821216	0.135168	1	peroxisomal N-acetyl-spermine/spermidine oxidase precursor, putative, expressed	OsPAO1	26.7	misc.oxidases - copper. flavone etc
LOC_Os07g25540	2.583	0.000101853	0.00802114	0	flavin monooxygenase, putative, expressed	OsYUCCA6	26.7	misc.oxidases - copper. flavone etc
LOC_Os04g03980	1.563	0.00615389	0.117174	0	flavin monooxygenase, putative, expressed	OsYUCCA7	26.7	misc.oxidases - copper. flavone etc
LOC_Os04g53190	-1.628	4.02587e-08	1.43243e-05	2	CPuORF12 - conserved peptide uORF-containing transcript, expressed	PAO3	26.7	misc.oxidases - copper. flavone etc
LOC_Os04g53195	-1.628	4.02587e-08	1.43243e-05	2	expressed protein	PAO3	26.7	misc.oxidases - copper. flavone etc
LOC_Os04g57550	-1.073	0.002095	0.0621805	1	amine oxidase, flavin-containing, domain containing protein, expressed	PAO4	26.7	misc.oxidases - copper. flavone etc
LOC_Os08g44590	3.222	0.0175107	0.199726	2	gibberellin 20 oxidase 2, putative, expressed	SLC1	26.7	misc.oxidases - copper. flavone etc
LOC_Os07g01440	2.617	0.0180563	0.202829	1	plastocyanin-like domain containing protein, putative, expressed	UCL20	26.7	misc.oxidases - copper. flavone etc
LOC_Os04g10410	2.158	0.0453403	0.324053	2	amidase, putative, expressed		26.8	misc.nitrilases. nitrile lyases
LOC_Os05g30770	2.168	0.0256102	0.243111	1	esterase PIR7, putative, expressed		26.8	misc.nitrilases. nitrile lyases
LOC_Os05g30780	2.168	0.0256102	0.243111	2	esterase PIR7A, putative, expressed		26.8	misc.nitrilases. nitrile lyases
LOC_Os08g06190	2.514	0.0236498	0.232808	0	berberine and berberine like domain containing protein, expressed		26.8	misc.nitrilases. nitrile lyases
LOC_Os06g16030	2.842	0.0307152	0.265851	0	amidase family protein, putative, expressed		26.8	misc.nitrilases. nitrile lyases
LOC_Os06g35630	2.89	0.0288138	0.257449	4	reticuline oxidase-like protein precursor, putative, expressed		26.8	misc.nitrilases. nitrile lyases
LOC_Os06g35590	3.119	0.00721547	0.126687	2	reticuline oxidase-like protein precursor, putative, expressed		26.8	misc.nitrilases. nitrile lyases
LOC_Os08g25490	3.733	0.00487835	0.100256	0	berberine and berberine like domain containing protein, expressed		26.8	misc.nitrilases. nitrile lyases
LOC_Os10g25590	4.022	0.0021077	0.0623669	0	glutathione S-transferase, putative, expressed	GSTU34	26.9	misc.glutathione S transferases
LOC_Os01g49720	2.612	0.0447377	0.321553	2	glutathione S-transferase, putative, expressed	GSTU39	26.9	misc.glutathione S transferases
LOC_Os01g72170	2.33	0.0305588	0.265441	0	glutathione S-transferase, putative, expressed	GSTU42	26.9	misc.glutathione S transferases
LOC_Os01g72120	3.081	0.0276933	0.253123	0	glutathione S-transferase, putative, expressed	GSTU7	26.9	misc.glutathione S transferases
LOC_Os10g22310	2.923	0.000722144	0.031523	1	glutathione S-transferase GST 26, putative, expressed		26.9	misc.glutathione S transferases
LOC_Os03g19560	-2.018	0.000589074	0.0281523	0	tetratricopeptide repeat domain containing protein, expressed		27.1	RNA.processing
LOC_Os05g22614	-1.062	0.0459889	0.325852	0	PTAC16, putative, expressed		27.2	RNA.transcription
LOC_Os07g32120	3.04	0.0352586	0.286216	0	transcription initiation factor IIB, putative, expressed		27.2	RNA.transcription
LOC_Os09g33460	1.057	1.18495e-05	0.00162762	1	double-stranded RNA binding motif containing protein, expressed	DRB3	27.4	RNA.RNA binding
LOC_Os07g27110	-1.2	0.00198626	0.0612298	4	RNA recognition motif containing protein, expressed		27.4	RNA.RNA binding
LOC_Os11g01020	2.51	0.0296581	0.261345	0	RNA recognition motif containing protein, putative, expressed		27.4	RNA.RNA binding
LOC_Os01g71690	3.77	0.00694791	0.123979	1	recA protein, expressed	Gns2	28.1	DNA.synthesis/chromatin structure
LOC_Os07g48700	-1.895	0.000143579	0.0103855	0	expressed protein		28.1	DNA.synthesis/chromatin structure
LOC_Os02g05490	-1.232	0.000196144	0.0127029	0	expressed protein		28.1	DNA.synthesis/chromatin structure
LOC_Os01g51890	-1.174	0.000205044	0.013118	0	endonuclease/exonuclease/phosphatase family domain containing protein, expressed		28.1	DNA.synthesis/chromatin structure
LOC_Os07g45100	1.019	0.00784592	0.131801	1	endonuclease/exonuclease/phosphatase family domain containing protein, expressed		28.1	DNA.synthesis/chromatin structure
LOC_Os02g02150	1.786	0.0145197	0.180698	0	ATP-dependent helicase HRQ1, putative, expressed		28.1	DNA.synthesis/chromatin structure
LOC_Os04g49340	6.422	0.000653445	0.0298262	2	tRNA-splicing endonuclease positive effector-related, putative, expressed		28.1	DNA.synthesis/chromatin structure
LOC_Os02g33840	1.941	0.0373509	0.293632	0	OsFBX52 - F-box domain containing protein, expressed	OsFbox095	28.1	DNA.synthesis/chromatin structure
LOC_Os03g55200	1.05	0.0105323	0.154746	1	ORC5 - Putative origin recognition complex subunit 5, expressed	OsORC5	28.1	DNA.synthesis/chromatin structure
LOC_Os06g11420	2.982	0.00332253	0.0795791	1	SKIP/SNW domain containing protein, expressed	SKIPB	28.1	DNA.synthesis/chromatin structure
LOC_Os06g12910	2.714	0.0012665	0.0464625	3	XPA-binding protein 2, putative, expressed		28.2	DNA.repair
LOC_Os09g25290	4.501	0.000124567	0.00938563	1	methyladenine glycosylase, putative, expressed		28.2	DNA.repair
LOC_Os11g04954	-2.077	0.0034954	0.0822519	0	DNA repair protein Rad51, putative, expressed	OsDMC1|DMC1B	28.2	DNA.repair
LOC_Os02g29230	1.999	0.000384216	0.0208041	0	expressed protein	ROS1B	28.2	DNA.repair
LOC_Os08g38170	2.179	0.00700684	0.124579	0	methyladenine glycosylase, putative, expressed	TagI	28.2	DNA.repair
LOC_Os10g02350	-1.316	0.000324709	0.0184291	0	transmembrane 9 superfamily member, putative, expressed		28.99	DNA.unspecified
LOC_Os04g28820	-1.206	0.000726812	0.0316089	1	retrotransposon protein, putative, unclassified, expressed		28.99	DNA.unspecified
LOC_Os10g26720	1.619	0.0333963	0.278762	4	exonuclease, putative, expressed		28.99	DNA.unspecified
LOC_Os01g53580	2.967	0.0403455	0.304883	5	3-5 exonuclease domain-containing protein, putative, expressed		28.99	DNA.unspecified
LOC_Os06g28980	3.191	0.00373664	0.0854106	1	retrotransposon protein, putative, unclassified, expressed		28.99	DNA.unspecified
LOC_Os07g29330	1.785	0.00109295	0.0419182	3	serine/threonine-protein kinase CTR1, putative, expressed	ACTPK2	29.4	protein.postranslational modification
LOC_Os03g43440	2.451	0.0181825	0.203705	0	CAMK_KIN1/SNF1/Nim1_like.17 - CAMK includes calcium/calmodulin depedent protein kinases, expressed	CIPK07	29.4	protein.postranslational modification
LOC_Os05g11790	2.036	0.0150512	0.183285	0	CAMK_KIN1/SNF1/Nim1_like.19 - CAMK includes calcium/calmodulin depedent protein kinases, expressed	CIPK20	29.4	protein.postranslational modification
LOC_Os03g43684	-1.87	2.65e-07	6.86617e-05	0	KIP1, putative, expressed		29.4	protein.postranslational modification
LOC_Os04g44910	-1.916	0.000548756	0.0267865	5	receptor like protein kinase, putative, expressed		29.4	protein.postranslational modification
LOC_Os03g38970	-1.385	1.06511e-07	3.34625e-05	0	metal ion binding protein, putative, expressed		29.4	protein.postranslational modification
LOC_Os05g46760	-1.308	0.0152859	0.184858	1	STE_MEKK_ste11_MAP3K.19 - STE kinases include homologs to sterile 7, sterile 11 and sterile 20 from yeast, expressed		29.4	protein.postranslational modification
LOC_Os02g09840	-1.019	0.0100074	0.150404	0	serine/threonine-protein phosphatase 2A regulatory subunit B subunitbeta, putative, expressed		29.4	protein.postranslational modification
LOC_Os01g08310	-1.009	0.00551676	0.108845	3	serine/threonine protein phosphatase 2A 59 kDa regulatory subunit Bgamma isoform, putative, expressed		29.4	protein.postranslational modification
LOC_Os01g07360	1.073	0.0145926	0.181127	0	KIP1, putative, expressed		29.4	protein.postranslational modification
LOC_Os10g30530	1.195	0.0415576	0.309703	1	lectin-like receptor kinase, putative, expressed		29.4	protein.postranslational modification
LOC_Os07g12480	1.404	0.0114887	0.16118	3	receptor protein kinase, putative, expressed		29.4	protein.postranslational modification
LOC_Os01g59580	1.538	0.00820145	0.135168	1	retrotransposon protein, putative, unclassified, expressed		29.4	protein.postranslational modification
LOC_Os01g05744	1.597	0.026993	0.249111	0	expressed protein		29.4	protein.postranslational modification
LOC_Os12g37980	2.012	0.0446228	0.32118	1	protein kinase domain containing protein, expressed		29.4	protein.postranslational modification
LOC_Os10g38960	2.467	0.00867151	0.139178	2	lectin-like receptor kinase, putative, expressed		29.4	protein.postranslational modification
LOC_Os07g36544	2.503	0.0165812	0.193777	0	serine/threonine-protein kinase receptor precursor, putative, expressed		29.4	protein.postranslational modification
LOC_Os07g03780	2.573	0.0251574	0.241295	0	lectin-like receptor kinase, putative, expressed		29.4	protein.postranslational modification
LOC_Os05g44990	2.883	0.017954	0.202219	0	light repressible receptor protein kinase, putative, expressed		29.4	protein.postranslational modification
LOC_Os07g03820	2.988	0.0341422	0.281252	1	lectin-like receptor kinase, putative, expressed		29.4	protein.postranslational modification
LOC_Os04g54180	3.533	0.00535334	0.106803	0	serine/threonine-protein kinase receptor precursor, putative, expressed		29.4	protein.postranslational modification
LOC_Os12g15550	3.722	0.00461826	0.0970032	0	S-locus-specific glycoprotein S13 precursor, putative, expressed		29.4	protein.postranslational modification
LOC_Os09g37834	4.912	0.000354542	0.0196783	1	serine/threonine-protein kinase receptor precursor, putative, expressed		29.4	protein.postranslational modification
LOC_Os05g44970	5.797	0.0031677	0.0771216	0	senescence-induced receptor-like serine/threonine-protein kinase precursor, putative, expressed		29.4	protein.postranslational modification
LOC_Os01g40094	-1.06	0.000209148	0.0132829	0	protein phosphatase 2C, putative, expressed	OsABI2|OsPP2C06|OsABIL1	29.4	protein.postranslational modification
LOC_Os06g41560	1.972	0.0274643	0.25173	1	receptor-like protein kinase, putative, expressed	OsLecRK	29.4	protein.postranslational modification
LOC_Os01g50370	-2.054	0.00172561	0.0554525	1	STE_MEKK_ste11_MAP3K.4 - STE kinases include homologs to sterile 7, sterile 11 and sterile 20 from yeast, expressed	OsMAPKKK63	29.4	protein.postranslational modification
LOC_Os05g49140	-2.048	3.87934e-09	1.90941e-06	2	CGMC_MAPKCMGC_2.8 - CGMC includes CDA, MAPK, GSK3, and CLKC kinases, expressed	OsMPK7|OsMAPK20-5	29.4	protein.postranslational modification
LOC_Os03g17700	-2.59	1.0076e-05	0.00143059	0	CGMC_MAPKCGMC_2_ERK.2 - CGMC includes CDA, MAPK, GSK3, and CLKC kinases, expressed	OsMSRMK2|OsMAP1|OsMPK5|OsMAPK2|OsMAPK5|OsBIMK1|OsMPK3	29.4	protein.postranslational modification
LOC_Os01g50420	-2.036	0.000163138	0.0112016	3	STE_MEKK_ste11_MAP3K.7 - STE kinases include homologs to sterile 7, sterile 11 and sterile 20 from yeast, expressed	OsNPK1-PK|OsMAPKKK62	29.4	protein.postranslational modification
LOC_Os08g35440	2.448	0.0034345	0.0813373	1	Ser/Thr protein phosphatase family protein, putative, expressed	OsPP101	29.4	protein.postranslational modification
LOC_Os01g19130	-1.803	3.17171e-08	1.2229e-05	0	protein phosphatase 2C, putative, expressed	OsPP2C02	29.4	protein.postranslational modification
LOC_Os02g55560	-1.293	0.00210878	0.0623669	1	protein phosphatase 2C, putative, expressed	OsPP2C27	29.4	protein.postranslational modification
LOC_Os03g10950	-2.922	5.33887e-06	0.000856889	0	protein phosphatase 2C, putative, expressed	OsPP2C29	29.4	protein.postranslational modification
LOC_Os03g16170	-1.365	1.82288e-07	5.0786e-05	2	protein phosphatase 2C, putative, expressed	OsPP2C30	29.4	protein.postranslational modification
LOC_Os04g37904	-1.282	0.00016238	0.0112016	1	protein phosphatase 2C, putative, expressed	OsPP2C41	29.4	protein.postranslational modification
LOC_Os01g24750	-1.024	0.00223817	0.0644186	0	Ser/Thr protein phosphatase family protein, putative, expressed	OsPP5	29.4	protein.postranslational modification
LOC_Os06g49430	-1.469	2.26121e-09	1.30937e-06	0	CGMC_MAPKCMGC_2.11 - CGMC includes CDA, MAPK, GSK3, and CLKC kinases, expressed	OsWJUMK1|OsMPK12|OsBWMK1	29.4	protein.postranslational modification
LOC_Os01g73370	2.108	0.046328	0.327615	1	S-locus lectin protein kinase family protein, putative, expressed	RLCK56	29.4	protein.postranslational modification
LOC_Os01g73390	2.108	0.046328	0.327615	0	expressed protein	RLCK56	29.4	protein.postranslational modification
LOC_Os02g12130	-1.418	0.00539095	0.107354	0	cysteine-rich receptor-like protein kinase 35 precursor, putative, expressed	RLCK66	29.4	protein.postranslational modification
LOC_Os04g44900	-1.562	0.00244705	0.067287	1	lectin-like receptor kinase, putative, expressed	SIT2	29.4	protein.postranslational modification
LOC_Os03g27120	5.748	1.12586e-06	0.000240935	1	ICE-like protease p20 domain containing protein, putative, expressed	MC1	29.5	protein.degradation
LOC_Os11g04010	3.18	0.00244541	0.067287	0	ICE-like protease p20 domain containing protein, putative, expressed	MC7	29.5	protein.degradation
LOC_Os02g49870	-2.643	0.0169941	0.196889	2	expressed protein		29.5	protein.degradation
LOC_Os02g42800	3.891	0.0114217	0.160583	0	expressed protein		29.5	protein.degradation
LOC_Os03g50250	1.633	0.0291556	0.259389	0	DnaK family protein, putative, expressed	OsBiP2	29.6	protein.folding
LOC_Os05g35400	3.195	0.045963	0.325852	2	DnaK family protein, putative, expressed	OsBiP4	29.6	protein.folding
LOC_Os08g09770	5.81	0.0035202	0.0826379	1	DnaK family protein, putative, expressed	OsBiP5	29.6	protein.folding
LOC_Os03g16880	2.474	0.034022	0.280906	0	DnaK family protein, putative, expressed	OsHSP70	29.6	protein.folding
LOC_Os07g38790	4.947	1.31515e-06	0.000275454	2	beta-hexosaminidase precursor, putative, expressed		29.7	protein.glycosylation
LOC_Os10g13810	-1.523	0.0361558	0.288972	0	glycosyltransferase family 43 protein, putative, expressed	OsGT43G	29.7	protein.glycosylation
LOC_Os09g09370	2.127	0.00182717	0.0578351	1	BTBN18 - Bric-a-Brac, Tramtrack, Broad Complex BTB domain with non-phototropic hypocotyl 3 NPH3 domain, expressed	BTBN18	30.11	signalling.light
LOC_Os01g01340	-1.413	5.89e-07	0.000138051	0	light-induced protein 1-like, putative, expressed	Lir1|OsLIR1	30.11	signalling.light
LOC_Os06g49550	1.274	0.000669198	0.0300803	0	transposon protein, putative, unclassified, expressed		30.11	signalling.light
LOC_Os05g08530	1.365	0.0263049	0.246536	1	phototropic-responsive NPH3 family protein, putative, expressed		30.11	signalling.light
LOC_Os05g39790	1.897	0.00567189	0.110636	2	transposon protein, putative, unclassified, expressed		30.11	signalling.light
LOC_Os07g39530	3.224	0.00209233	0.0621637	0	BTBN16 - Bric-a-Brac, Tramtrack, Broad Complex BTB domain with non-phototropic hypocotyl 3 NPH3 domain, expressed		30.11	signalling.light
LOC_Os04g23890	1.436	0.00754189	0.128818	3	AGC_PVPK_like_kin82y.10 - ACG kinases include homologs to PKA, PKG and PKC, expressed	OsNPH1b	30.11	signalling.light
LOC_Os01g49560	-3.004	0.02032	0.214702	1	expressed protein		30.2	signalling.receptor kinases
LOC_Os01g49614	-1.773	0.0126521	0.168687	1	Protein kinase domain containing protein, expressed		30.2	signalling.receptor kinases
LOC_Os01g02700	1.287	0.0115445	0.161582	0	protein kinase domain containing protein, expressed		30.2	signalling.receptor kinases
LOC_Os11g42450	1.694	0.00356114	0.0830708	1	leucine-rich repeat family protein, putative, expressed		30.2	signalling.receptor kinases
LOC_Os08g24770	1.82	0.0314874	0.269879	2	protein kinase, putative, expressed		30.2	signalling.receptor kinases
LOC_Os01g04440	2.445	0.0228829	0.229593	1	expressed protein		30.2	signalling.receptor kinases
LOC_Os01g02730	3.354	0.0099344	0.149888	0	TAK14, putative, expressed		30.2	signalling.receptor kinases
LOC_Os05g41230	6.099	0.00171265	0.0550959	1	BRASSINOSTEROID INSENSITIVE 1-associated receptor kinase 1 precursor, putative, expressed		30.2	signalling.receptor kinases
LOC_Os01g02390	-4.375	1.194e-06	0.000253669	1	protein kinase domain containing protein, expressed	RLCK5	30.2	signalling.receptor kinases
LOC_Os01g02400	-2.563	1.64486e-05	0.00208481	2	protein kinase domain containing protein, expressed	RLCK6	30.2	signalling.receptor kinases
LOC_Os03g10640	-2.748	2.4692e-07	6.5705e-05	0	calcium-transporting ATPase, plasma membrane-type, putative, expressed	ACA1	30.3	signalling.calcium
LOC_Os12g36110	-1.491	0.0019313	0.0597852	1	calmodulin binding protein, putative, expressed	CaMBP	30.3	signalling.calcium
LOC_Os01g32120	2.334	0.0494995	0.337586	2	OsCML11 - Calmodulin-related calcium sensor protein, expressed	CML11	30.3	signalling.calcium
LOC_Os05g13580	-2.413	1.44332e-06	0.00030017	2	OsCML18 - Calmodulin-related calcium sensor protein, expressed	CML18	30.3	signalling.calcium
LOC_Os04g41540	-1.509	0.0205207	0.215741	0	OsCML22 - Calmodulin-related calcium sensor protein, expressed	CML22	30.3	signalling.calcium
LOC_Os03g53200	-1.218	0.0359927	0.288507	0	OsCML4 - Calmodulin-related calcium sensor protein, expressed	CML4	30.3	signalling.calcium
LOC_Os10g13550	-1.258	8.63735e-06	0.00125654	1	endonuclease/exonuclease/phosphatase family domain containing protein, expressed	IREN	30.3	signalling.calcium
LOC_Os09g30506	-2.435	0.0395982	0.302174	1	EF hand family protein, expressed		30.3	signalling.calcium
LOC_Os11g44680	-2.266	0.000722641	0.031523	1	calmodulin binding protein, putative, expressed		30.3	signalling.calcium
LOC_Os12g36910	-1.816	0.000169284	0.0114867	0	calmodulin binding protein, putative, expressed		30.3	signalling.calcium
LOC_Os04g57350	-1.569	0.0282355	0.254868	0	EH domain-containing protein 1, putative, expressed		30.3	signalling.calcium
LOC_Os02g09840	-1.019	0.0100074	0.150404	0	serine/threonine-protein phosphatase 2A regulatory subunit B subunitbeta, putative, expressed		30.3	signalling.calcium
LOC_Os01g47040	1.18	0.013803	0.175703	1	C2 domain containing protein, putative, expressed		30.3	signalling.calcium
LOC_Os03g23960	1.193	0.00750917	0.128632	4	IQ calmodulin-binding motif family protein, putative, expressed		30.3	signalling.calcium
LOC_Os12g41160	1.758	0.00759034	0.129123	0	IQ calmodulin-binding motif family protein, putative, expressed		30.3	signalling.calcium
LOC_Os07g47400	1.867	0.0183661	0.204175	0	SRC2 protein, putative, expressed		30.3	signalling.calcium
LOC_Os03g43580	2.947	0.0023771	0.0665407	1	IQ calmodulin-binding motif family protein, putative, expressed		30.3	signalling.calcium
LOC_Os07g47390	3.579	0.0093156	0.14487	2	C2 domain containing protein, putative, expressed		30.3	signalling.calcium
LOC_Os05g06920	3.586	0.00677447	0.122965	1	relA-SpoT like protein RSH4, putative, expressed		30.3	signalling.calcium
LOC_Os03g14700	2.075	0.0151727	0.184152	1	C2 domain containing protein, expressed	NTMC2T4.2	30.3	signalling.calcium
LOC_Os02g20970	-1.186	6.9551e-05	0.00604112	1	C2 domain containing protein, putative, expressed	NTMC2T6.2	30.3	signalling.calcium
LOC_Os04g49510	-1.445	5.60649e-05	0.00519031	0	CAMK_CAMK_like.27 - CAMK includes calcium/calmodulin depedent protein kinases, expressed	OsCDPK7	30.3	signalling.calcium
LOC_Os01g04330	-2.55	2.42505e-13	3.02323e-10	1	OsCML16 - Calmodulin-related calcium sensor protein, expressed	OsCML16	30.3	signalling.calcium
LOC_Os03g57450	-2.122	3.57219e-06	0.000616924	0	CAMK_CAMK_like.2 - CAMK includes calcium/calmodulin depedent protein kinases, expressed	OsCPK10	30.3	signalling.calcium
LOC_Os02g03410	-1.926	8.52439e-06	0.00125245	0	CAMK_CAMK_like.12 - CAMK includes calcium/calmodulin depedent protein kinases, expressed	OsCPK4	30.3	signalling.calcium
LOC_Os03g48270	1.734	0.000426003	0.0224027	1	CAMK_CAMK_like.21 - CAMK includes calcium/calmodulin depedent protein kinases, expressed	OsCPK9	30.3	signalling.calcium
LOC_Os05g06940	3.563	2.97688e-06	0.000520197	0	relA-SpoT like protein RSH4, putative, expressed	OsCRSH3	30.3	signalling.calcium
LOC_Os01g72530	-3.109	0.00137398	0.0484206	1	OsCML31 - Calmodulin-related calcium sensor protein, expressed	OsMSR2	30.3	signalling.calcium
LOC_Os03g14590	-1.803	2.66165e-13	3.02323e-10	3	calcium-binding EF hand family protein, putative, expressed	SCS1	30.3	signalling.calcium
LOC_Os06g23290	-1.174	1.06388e-05	0.00148201	5	phosphatidylinositol 3- and 4-kinase family protein, putative, expressed		30.4	signalling.phosphinositides
LOC_Os05g51230	3.09	0.0102284	0.152636	0	phosphatidylinositol 3- and 4-kinase family protein, putative, expressed		30.4	signalling.phosphinositides
LOC_Os07g42820	-1.075	0.0263521	0.2469	2	ADP-ribosylation factor, putative, expressed	GB1B	30.5	signalling.G-proteins
LOC_Os09g31120	2.22	0.00362587	0.0839853	1	pirin, putative, expressed		30.5	signalling.G-proteins
LOC_Os03g09140	2.359	0.00395322	0.0885113	0	ras-related protein, putative, expressed	OsRab6a	30.5	signalling.G-proteins
LOC_Os06g13140	1.729	0.037315	0.293597	1	WD domain, G-beta repeat domain containing protein, expressed	OsWD40-127	30.5	signalling.G-proteins
LOC_Os11g08400	2.774	0.00136968	0.0484206	0	expressed protein	OsWD40-185	30.5	signalling.G-proteins
LOC_Os01g71780	1.013	0.0119513	0.164166	1	WD domain, G-beta repeat domain containing protein, expressed	OsWD40-31	30.5	signalling.G-proteins
LOC_Os03g43480	-2.725	0.0464028	0.327615	1	AGG2, putative, expressed	RGG1	30.5	signalling.G-proteins
LOC_Os07g02780	3.02	0.0356356	0.287474	1	STE_MEKK_ste11_MAP3K.20 - STE kinases include homologs to sterile 7, sterile 11 and sterile 20 from yeast, expressed	MAPKKK11	30.6	signalling.MAP kinases
LOC_Os02g46760	1.684	0.0156742	0.18722	0	STE_MEK_ste7_MAP2K.4 - STE kinases include homologs to sterile 7, sterile 11 and sterile 20 from yeast, expressed	MITOGEN-ACTIVATED PROTEIN KINASE KINASE 10-1 (MKK10-1)	30.6	signalling.MAP kinases
LOC_Os05g46760	-1.308	0.0152859	0.184858	1	STE_MEKK_ste11_MAP3K.19 - STE kinases include homologs to sterile 7, sterile 11 and sterile 20 from yeast, expressed		30.6	signalling.MAP kinases
LOC_Os06g36030	1.863	0.0492188	0.336621	0	SWIM zinc finger family protein, expressed		30.6	signalling.MAP kinases
LOC_Os01g50370	-2.054	0.00172561	0.0554525	1	STE_MEKK_ste11_MAP3K.4 - STE kinases include homologs to sterile 7, sterile 11 and sterile 20 from yeast, expressed	OsMAPKKK63	30.6	signalling.MAP kinases
LOC_Os05g49140	-2.048	3.87934e-09	1.90941e-06	2	CGMC_MAPKCMGC_2.8 - CGMC includes CDA, MAPK, GSK3, and CLKC kinases, expressed	OsMPK7|OsMAPK20-5	30.6	signalling.MAP kinases
LOC_Os03g17700	-2.59	1.0076e-05	0.00143059	0	CGMC_MAPKCGMC_2_ERK.2 - CGMC includes CDA, MAPK, GSK3, and CLKC kinases, expressed	OsMSRMK2|OsMAP1|OsMPK5|OsMAPK2|OsMAPK5|OsBIMK1|OsMPK3	30.6	signalling.MAP kinases
LOC_Os01g50420	-2.036	0.000163138	0.0112016	3	STE_MEKK_ste11_MAP3K.7 - STE kinases include homologs to sterile 7, sterile 11 and sterile 20 from yeast, expressed	OsNPK1-PK|OsMAPKKK62	30.6	signalling.MAP kinases
LOC_Os06g49430	-1.469	2.26121e-09	1.30937e-06	0	CGMC_MAPKCMGC_2.11 - CGMC includes CDA, MAPK, GSK3, and CLKC kinases, expressed	OsWJUMK1|OsMPK12|OsBWMK1	30.6	signalling.MAP kinases
LOC_Os04g47320	2.487	0.0352972	0.286216	0	uncharacterized mscS family protein, putative, expressed		30.99	signalling.unspecified
LOC_Os01g55510	-3.083	0.00123988	0.0459425	1	dynein light chain type 1 domain containing protein, expressed		31.1	cell.organisation
LOC_Os02g29130	-2.507	0.000288235	0.0168558	2	ankyrin, putative, expressed		31.1	cell.organisation
LOC_Os12g07370	-2.454	0.00675748	0.122965	1	csAtPR5, putative, expressed		31.1	cell.organisation
LOC_Os11g38010	-1.284	0.000407756	0.0218149	0	targeting protein for Xklp2, putative, expressed		31.1	cell.organisation
LOC_Os03g17164	-1.269	0.00547296	0.108417	0	kinesin-related protein, putative, expressed		31.1	cell.organisation
LOC_Os09g25380	-1.191	0.0158962	0.188306	0	kinesin motor protein-related, putative, expressed		31.1	cell.organisation
LOC_Os04g52460	-1.128	0.000218942	0.0136697	0	retrotransposon protein, putative, unclassified, expressed		31.1	cell.organisation
LOC_Os03g02290	-1.059	3.97026e-05	0.0040154	0	kinesin motor domain containing protein, putative, expressed		31.1	cell.organisation
LOC_Os03g11970	1.112	0.0328798	0.275932	0	tubulin/FtsZ domain containing protein, putative, expressed		31.1	cell.organisation
LOC_Os12g06660	1.486	2.02023e-05	0.00242415	0	actin, putative, expressed		31.1	cell.organisation
LOC_Os07g09530	1.492	0.0277358	0.253203	1	ankyrin repeat family protein, putative, expressed		31.1	cell.organisation
LOC_Os05g36290	1.659	4.98285e-06	0.00081752	0	actin, putative, expressed		31.1	cell.organisation
LOC_Os02g03400	2.616	0.0411552	0.30765	0	microtubule associated protein, putative, expressed		31.1	cell.organisation
LOC_Os07g09520	2.818	0.00211809	0.062418	0	expressed protein		31.1	cell.organisation
LOC_Os09g16550	3.169	0.0218774	0.223344	0	ankyrin repeat family protein, putative, expressed		31.1	cell.organisation
LOC_Os01g67240	-1.057	0.000630834	0.0291546	1	formin-like protein 1 precursor, putative, expressed	OsFH1	31.1	cell.organisation
LOC_Os03g45920	1.827	0.000184327	0.0122053	1	tubulin/FtsZ domain containing protein, putative, expressed	OsTUB8	31.1	cell.organisation
LOC_Os04g45210	2.672	0.0182081	0.203764	0	peroxisomal biogenesis factor 11, putative, expressed	PEX11-4	31.1	cell.organisation
LOC_Os12g03130	-1.241	0.0294091	0.260442	1	CDC45A - Putative DNA replication initiation protein, expressed	CDC45-1	31.2	cell.division
LOC_Os01g63710	1.51	0.0135099	0.173906	2	CDC6 - Putative DNA replication initiation protein, expressed	CDC6	31.2	cell.division
LOC_Os08g12830	-1.194	0.00181486	0.057507	0	cytidylyltransferase domain containing protein, expressed		31.2	cell.division
LOC_Os08g31870	2.346	0.0366356	0.290683	0	cell division cycle protein 48, putative, expressed		31.2	cell.division
LOC_Os11g47950	5.383	0.00742208	0.128031	1	cyclin, putative, expressed	Cyclin-D7-1 (CYCD7;1)	31.3	cell.cycle
LOC_Os04g46660	-1.378	0.0428401	0.314199	0	cyclin, putative, expressed	CYCU2;1	31.3	cell.cycle
LOC_Os03g11030	-1.833	0.00915146	0.143374	2	cyclin, putative, expressed		31.3	cell.cycle
LOC_Os01g10690	-1.204	0.00137117	0.0484206	0	POLD3 - Putative DNA polymerase delta complex subunit, expressed		31.3	cell.cycle
LOC_Os10g18150	3.283	0.00681381	0.123407	1	crooked neck, putative, expressed		31.3	cell.cycle
LOC_Os10g41430	2.697	0.000863589	0.0354708	0	cyclin, putative, expressed	OsCYCP4;1	31.3	cell.cycle
LOC_Os12g06840	1.635	0.0171266	0.197609	2	ATEXO70C2, putative, expressed	EXO70C1	31.4	cell.vesicle transport
LOC_Os08g41820	1.921	0.04074	0.30583	0	exo70 exocyst complex subunit domain containing protein, expressed	EXO70F4	31.4	cell.vesicle transport
LOC_Os01g55799	2.477	0.0081607	0.134713	0	exo70 exocyst complex subunit domain containing protein, expressed	EXO70X1	31.4	cell.vesicle transport
LOC_Os08g01880	-1.143	0.0112005	0.159213	0	synaptobrevin-related family protein, putative, expressed		31.4	cell.vesicle transport
LOC_Os10g40590	-1.052	0.00188379	0.0587454	2	oxysterol-binding protein, putative, expressed		31.4	cell.vesicle transport
LOC_Os01g68890	1.13	0.00288764	0.0732627	0	P21-Rho-binding domain containing protein, putative, expressed		31.4	cell.vesicle transport
LOC_Os01g10010	1.319	0.0259024	0.244818	2	prenylated rab acceptor, putative, expressed		31.4	cell.vesicle transport
LOC_Os05g11120	1.913	0.0096219	0.147002	2	prenylated rab acceptor, putative, expressed		31.4	cell.vesicle transport
LOC_Os04g55200	3.198	0.00388613	0.0874734	2	coatomer subunit epsilon, putative, expressed		31.4	cell.vesicle transport
LOC_Os02g24080	-1.082	0.0107506	0.156091	2	SNARE domain containing protein, putative, expressed	OsSNAP32	31.4	cell.vesicle transport
LOC_Os09g19550	1.921	0.0395105	0.301895	1	SNARE domain containing protein, putative, expressed	OsSTA223|OsSTA224	31.4	cell.vesicle transport
LOC_Os02g11890	1.514	0.0487717	0.334344	0	syntaxin-related protein, putative, expressed	SYP125	31.4	cell.vesicle transport
LOC_Os01g36950	-1.923	6.48254e-08	2.15104e-05	2	N-rich protein, putative, expressed		31.5	cell.cell death
LOC_Os06g07770	2.122	0.0385819	0.298654	0	expressed protein		31.5	cell.cell death
LOC_Os03g21790	5.905	0.00253858	0.0683405	2	cupin domain containing protein, expressed	CDP3.2	33.1	development.storage proteins
LOC_Os02g14600	6.279	0.000866129	0.0355215	1	glutelin, putative, expressed	GLUBX	33.1	development.storage proteins
LOC_Os08g03410	2.608	0.024404	0.23715	1	glutelin, putative, expressed	OsEnS-115	33.1	development.storage proteins
LOC_Os03g46100	4.9	0.000890685	0.0361315	0	cupin domain containing protein, expressed	OsEnS-51	33.1	development.storage proteins
LOC_Os03g43880	-1.181	0.00485163	0.0998456	2	PLA IIIA/PLP7, putative, expressed	OspPLAIIIbeta	33.1	development.storage proteins
LOC_Os03g53610	3.657	0.00284629	0.0728143	2	late embryogenesis abundant protein D-34, putative, expressed	LEA31	33.2	development.late embryogenesis abundant
LOC_Os01g21250	-1.435	0.0120344	0.164759	1	late embryogenesis abundant protein, putative, expressed	LEA9	33.2	development.late embryogenesis abundant
LOC_Os01g13340	1.496	0.00712862	0.126152	0	harpin-induced protein 1 domain containing protein, expressed		33.2	development.late embryogenesis abundant
LOC_Os05g40400	6.639	0.00022685	0.0140692	0	harpin-induced protein 1 domain containing protein, expressed		33.2	development.late embryogenesis abundant
LOC_Os03g51350	-2.385	0.00256626	0.0688154	1	expressed protein	OsEnS-53	33.2	development.late embryogenesis abundant
LOC_Os04g35490	4.113	0.000764363	0.0326202	1	expressed protein	OsEnS-66	33.2	development.late embryogenesis abundant
LOC_Os05g50710	-1.971	0.00151724	0.0514435	2	late embryogenesis abundant protein, putative, expressed	OsLEA5	33.2	development.late embryogenesis abundant
LOC_Os01g50910	-2.549	2.53369e-13	3.02323e-10	1	late embryogenesis abundant protein, group 3, putative, expressed	pwsi18|WSI18	33.2	development.late embryogenesis abundant
LOC_Os09g32944	1.234	0.00277676	0.0717703	0	OsSPL18 - SBP-box gene family member, expressed	OsSPL18	33.3	development.squamosa promoter binding like (SPL)
LOC_Os04g46580	1.023	0.0121021	0.16531	2	OsSPL7 - SBP-box gene family member, expressed	OsSPL7	33.3	development.squamosa promoter binding like (SPL)
LOC_Os11g30370	1.064	0.0248585	0.239806	0	OsSPL19 - SBP-box gene family member, expressed	SPL19	33.3	development.squamosa promoter binding like (SPL)
LOC_Os02g08070	1.281	0.0242051	0.235909	0	OsSPL5 - SBP-box gene family member, expressed	SPL5	33.3	development.squamosa promoter binding like (SPL)
LOC_Os02g58670	1.214	0.000409965	0.0218739	1	bZIP transcription factor domain containing protein, expressed	BZIP24	33.99	development.unspecified
LOC_Os12g33300	-3.535	0.000563246	0.0274033	1	integral membrane protein DUF6 containing protein, expressed	FCO9	33.99	development.unspecified
LOC_Os05g31380	3.16	0.0167683	0.194961	1	GRAS family transcription factor containing protein, expressed	GRAS26	33.99	development.unspecified
LOC_Os11g06180	-1.751	0.0464261	0.327615	0	nodulation-signaling pathway 2 protein, putative, expressed	GRAS45	33.99	development.unspecified
LOC_Os11g43740	2.962	0.00799787	0.133081	1	OsMADS68 - MADS-box family gene with MIKC* type-box, expressed	MADS68	33.99	development.unspecified
LOC_Os03g13840	-3.36	2.09076e-35	3.08722e-31	1	senescence-associated protein, putative, expressed		33.99	development.unspecified
LOC_Os06g14370	-1.57	0.000152385	0.0107661	1	caleosin related protein, putative, expressed		33.99	development.unspecified
LOC_Os11g38010	-1.284	0.000407756	0.0218149	0	targeting protein for Xklp2, putative, expressed		33.99	development.unspecified
LOC_Os06g50330	-1.263	8.80454e-05	0.00722266	3	senescence-associated protein, putative, expressed		33.99	development.unspecified
LOC_Os04g47700	-1.207	0.00360496	0.0839604	1	expressed protein		33.99	development.unspecified
LOC_Os06g09880	-1.102	0.00098719	0.0389235	0	EMB1270, putative, expressed		33.99	development.unspecified
LOC_Os01g52690	-1.056	7.68285e-05	0.00653861	1	retrotransposon protein, putative, unclassified, expressed		33.99	development.unspecified
LOC_Os03g46325	1.004	0.0206289	0.216186	2	pattern formation protein, putative, expressed		33.99	development.unspecified
LOC_Os12g44070	1.188	0.0335593	0.27903	1	nodulin, putative, expressed		33.99	development.unspecified
LOC_Os02g52930	1.784	0.0303331	0.26495	0	integral membrane protein DUF6 containing protein, expressed		33.99	development.unspecified
LOC_Os07g31430	1.896	0.00475765	0.0982537	0	phosphate-induced protein 1 conserved region domain containing protein, expressed		33.99	development.unspecified
LOC_Os10g08850	2.891	0.00337467	0.0802421	1	nodulin, putative, expressed		33.99	development.unspecified
LOC_Os03g58580	2.957	0.0320671	0.272517	1	nodulin, putative, expressed		33.99	development.unspecified
LOC_Os12g29950	3.198	0.000539537	0.0265719	1	nodulin, putative, expressed		33.99	development.unspecified
LOC_Os09g35780	3.204	0.0135447	0.174017	1	BAP2, putative, expressed		33.99	development.unspecified
LOC_Os03g05530	3.251	0.0172366	0.198298	0	nodulin, putative, expressed		33.99	development.unspecified
LOC_Os07g41050	4.214	0.00459782	0.0969186	1	NAD dependent epimerase/dehydratase family protein, putative, expressed		33.99	development.unspecified
LOC_Os02g02310	5.125	0.000211667	0.0133854	0	auxin-induced protein 5NG4, putative, expressed		33.99	development.unspecified
LOC_Os07g04720	5.525	0.00674765	0.122965	1	expressed protein		33.99	development.unspecified
LOC_Os01g64450	6.575	0.000361454	0.019878	3	harpin-induced protein 1 domain containing protein, expressed		33.99	development.unspecified
LOC_Os08g15450	6.583	0.00032673	0.0184291	0	nodulin, putative, expressed		33.99	development.unspecified
LOC_Os04g43170	2.647	0.0362156	0.289294	1	caleosin related protein, putative, expressed	OsEnS-68	33.99	development.unspecified
LOC_Os03g15680	2.852	0.019518	0.2109	0	nodulation-signaling pathway 2 protein, putative, expressed	OsNSP2	33.99	development.unspecified
LOC_Os04g33870	1.078	0.0065821	0.121514	1	DUF623 domain containing protein, expressed	OsOFP14	33.99	development.unspecified
LOC_Os05g36990	1.193	0.00407502	0.0903591	0	ATOFP18/OFP18, putative, expressed	OsOFP14	33.99	development.unspecified
LOC_Os10g38880	-1.239	0.0189807	0.20753	1	DUF623 domain containing protein, expressed	OsOFP17	33.99	development.unspecified
LOC_Os03g03480	1.478	0.0421959	0.31161	0	DUF623 domain containing protein, expressed	OsOFP21	33.99	development.unspecified
LOC_Os05g44090	3.241	7.75283e-06	0.00116373	0	DUF623 domain containing protein, expressed	OsOFP25	33.99	development.unspecified
LOC_Os02g45620	3.211	0.0136308	0.174262	2	DUF623 domain containing protein, expressed	OsOFP6	33.99	development.unspecified
LOC_Os02g19820	-1.336	0.000835159	0.0345918	1	nodulin MtN3 family protein, putative, expressed	OsSWEET4	33.99	development.unspecified
LOC_Os01g28680	-1.072	0.00994279	0.149888	2	WD domain, G-beta repeat domain containing protein, expressed	OsWD40-14	33.99	development.unspecified
LOC_Os03g26870	-1.902	6.45472e-06	0.00100327	1	WD-40 repeat family protein, putative, expressed	SRWD5	33.99	development.unspecified
LOC_Os03g22590	2.017	0.0129181	0.170692	0	nodulin MtN3 family protein, putative, expressed	SWEET12	33.99	development.unspecified
LOC_Os01g36070	-1.579	0.0183514	0.204175	0	nodulin MtN3 family protein, putative, expressed	SWEET2A	33.99	development.unspecified
LOC_Os07g30210	4.425	0.00225845	0.0648169	0	integral membrane protein DUF6 domain containing protein, expressed	UMAMIT11	33.99	development.unspecified
LOC_Os10g14920	2.02	0.0358405	0.28769	2	integral membrane protein DUF6 containing protein, expressed	UMAMIT15	33.99	development.unspecified
LOC_Os01g19290	2.86	0.0109478	0.157712	0	integral membrane protein DUF6 containing protein, expressed	UMAMIT5	33.99	development.unspecified
LOC_Os01g60780	2.442	0.00236206	0.0664253	1	solute carrier family 35 member E3, putative, expressed		34	transport.
LOC_Os08g29150	-1.219	0.00201019	0.0616562	2	phospholipid-transporting ATPase, putative, expressed		34.1	transport.p- and v-ATPases
LOC_Os06g50180	1.157	0.0426363	0.313058	0	DUF803 domain containing, putative, expressed		34.1	transport.nucleotides
LOC_Os03g08880	6.544	0.000701964	0.0310801	0	purine permease, putative, expressed	PUP1	34.1	transport.nucleotides
LOC_Os04g49748	2.719	0.0129617	0.171039	4	purine permease, putative, expressed	PUP6	34.1	transport.nucleotides
LOC_Os08g01610	-1.084	0.00230558	0.0654067	1	DUF250 domain containing protein, putative, expressed		34.11	transport.NDP-sugars at the ER
LOC_Os02g58660	2.86	0.000713373	0.0313502	2	ATCHX15, putative, expressed	CHX1	34.12	transport.metal
LOC_Os05g31730	4	0.0018012	0.0572781	0	transporter, monovalent cation:proton antiporter-2 family, putative, expressed	CHX11	34.12	transport.metal
LOC_Os05g02240	2.673	7.98251e-05	0.00668584	0	ATCHX20, putative, expressed	CHX12	34.12	transport.metal
LOC_Os12g42200	4.474	0.000217189	0.013589	1	ATCHX, putative, expressed	CHX15	34.12	transport.metal
LOC_Os09g37300	2.138	0.0125848	0.168399	0	transporter, monovalent cation:proton antiporter-2 family, putative, expressed	CHX3	34.12	transport.metal
LOC_Os08g02450	1.776	0.0393239	0.300699	1	ATCHX, putative, expressed	CHX8	34.12	transport.metal
LOC_Os12g02840	1.561	0.0375571	0.294513	1	ATCHX, putative, expressed	CHX9	34.12	transport.metal
LOC_Os10g14050	3.389	0.00314812	0.0769018	2	expressed protein		34.12	transport.metal
LOC_Os06g48720	-1.08	0.00238562	0.0666069	1	cadmium/zinc-transporting ATPase 4, putative, expressed	OsHMA2|OsHMA2v	34.12	transport.metal
LOC_Os07g12890	3.587	0.00792508	0.132426	2	metal cation transporter, putative, expressed	OsZIP8	34.12	transport.metal
LOC_Os07g12900	2.136	0.00335127	0.0799094	2	cadmium/zinc-transporting ATPase, putative, expressed	qCdT7|OsHMA3	34.12	transport.metal
LOC_Os03g29850	1.866	0.00113373	0.0430351	3	metal cation transporter, putative, expressed	ZIP2	34.12	transport.metal
LOC_Os04g59480	-3.621	0.0042968	0.0932047	1	POT family protein, expressed		34.13	transport.peptides and oligopeptides
LOC_Os02g50700	-3.188	0.0146611	0.181284	0	expressed protein		34.13	transport.peptides and oligopeptides
LOC_Os05g27050	-1.532	0.035407	0.286505	1	peptide transporter, putative, expressed		34.13	transport.peptides and oligopeptides
LOC_Os03g04570	-1.204	0.00663423	0.121886	2	peptide transporter PTR3-A, putative, expressed		34.13	transport.peptides and oligopeptides
LOC_Os04g36040	1.079	0.0245916	0.238205	0	peptide transporter PTR2, putative, expressed		34.13	transport.peptides and oligopeptides
LOC_Os01g65100	1.304	0.00513697	0.103459	0	peptide transporter, putative, expressed		34.13	transport.peptides and oligopeptides
LOC_Os03g60850	1.505	0.00462932	0.0970974	0	peptide transporter PTR2, putative, expressed		34.13	transport.peptides and oligopeptides
LOC_Os01g55610	1.838	0.0253263	0.241718	0	peptide transporter PTR2, putative, expressed		34.13	transport.peptides and oligopeptides
LOC_Os01g55600	2.101	0.0095299	0.146505	1	peptide transporter PTR2, putative, expressed		34.13	transport.peptides and oligopeptides
LOC_Os05g34010	2.439	0.00433156	0.0935043	1	peptide transporter PTR2, putative, expressed		34.13	transport.peptides and oligopeptides
LOC_Os01g65190	2.573	0.00305644	0.0760428	1	POT domain containing peptide transporter, putative, expressed		34.13	transport.peptides and oligopeptides
LOC_Os06g21900	2.846	0.000810758	0.033914	0	expressed protein		34.13	transport.peptides and oligopeptides
LOC_Os02g47090	2.566	0.00252529	0.0682938	0	peptide transporter PTR2, putative, expressed	OsNPF7.2	34.13	transport.peptides and oligopeptides
LOC_Os02g48570	-1.07	0.0260517	0.245488	1	peptide transporter PTR2, putative, expressed	OsNRT1.5B	34.13	transport.peptides and oligopeptides
LOC_Os06g03560	1.295	0.0398499	0.302843	1	oligopeptide transporter, putative, expressed	OsOPT3	34.13	transport.peptides and oligopeptides
LOC_Os01g65110	6.206	0.00112394	0.0427837	0	POT family protein, expressed	OsPOT	34.13	transport.peptides and oligopeptides
LOC_Os06g49250	1.414	0.0269275	0.249052	0	peptide transporter PTR2, putative, expressed	OsPTR9	34.13	transport.peptides and oligopeptides
LOC_Os10g33210	1.599	0.0246395	0.238496	1	peptide transporter PTR3-A, putative, expressed	PTR3	34.13	transport.peptides and oligopeptides
LOC_Os12g42910	1.272	0.0208147	0.217747	0	sodium/calcium exchanger protein, putative, expressed	CCX4	34.14	transport.unspecified cations
LOC_Os04g37580	2.401	0.0283735	0.255465	0	cation transport regulator-like protein 1, putative, expressed		34.14	transport.unspecified cations
LOC_Os09g31130	2.978	0.00956342	0.146529	1	citrate transporter, putative, expressed		34.14	transport.unspecified cations
LOC_Os07g37530	3.223	0.0213771	0.220677	1	organic cation transporter-related, putative, expressed		34.14	transport.unspecified cations
LOC_Os02g31910	2.048	0.04057	0.305252	1	potassium transporter, putative, expressed	HAK19	34.15	transport.potassium
LOC_Os02g31940	2.054	0.0295016	0.260694	2	potassium transporter, putative, expressed	HAK20	34.15	transport.potassium
LOC_Os07g47350	-1.694	7.60446e-11	5.61437e-08	0	potassium transporter, putative, expressed	HAK7	34.15	transport.potassium
LOC_Os02g39910	1.851	0.00831976	0.136046	0	B4-BTB1 - Bric-a-Brac, Tramtrack, Broad Complex BTB domain with B4 subfamily conserved sequence, expressed		34.15	transport.potassium
LOC_Os01g45990	-1.609	0.000158409	0.0110857	0	potassium channel AKT1, putative, expressed	OsAKT1	34.15	transport.potassium
LOC_Os01g55200	3.243	0.0204116	0.215207	1	potassium channel KAT1, putative, expressed	OsKAT1	34.15	transport.potassium
LOC_Os02g14840	-2.374	7.00327e-07	0.000157878	0	potassium channel KAT1, putative, expressed	OsKAT3	34.15	transport.potassium
LOC_Os07g07910	2.508	0.00450825	0.0956077	2	potassium channel AKT1, putative, expressed	OsSTA191	34.15	transport.potassium
LOC_Os03g54100	-1.444	0.000131891	0.00976189	1	potassium channel protein, putative, expressed	OsTPKa	34.15	transport.potassium
LOC_Os06g38950	-1.245	0.0248493	0.239806	1	ABC transporter, ATP-binding protein, putative, expressed	ABCA2	34.16	transport.ABC transporters and multidrug resistance systems
LOC_Os03g08380	1.605	0.00906972	0.142396	1	ABC transporter, ATP-binding protein, putative, expressed	ABCB12	34.16	transport.ABC transporters and multidrug resistance systems
LOC_Os04g56330	2.152	0.00313543	0.0769018	0	ABC transporter, ATP-binding protein, putative, expressed	ABCF3	34.16	transport.ABC transporters and multidrug resistance systems
LOC_Os05g02890	1.434	0.0177875	0.201034	0	white-brown complex homolog protein 16, putative, expressed	ABCG11	34.16	transport.ABC transporters and multidrug resistance systems
LOC_Os05g31910	1.94	0.00494375	0.100831	2	white-brown complex homolog protein 16, putative, expressed	ABCG13	34.16	transport.ABC transporters and multidrug resistance systems
LOC_Os04g48290	-1.287	0.0156112	0.186821	0	MATE efflux family protein, putative, expressed		34.16	transport.ABC transporters and multidrug resistance systems
LOC_Os03g12790	1.054	0.024945	0.240116	1	MATE efflux family protein, putative, expressed		34.16	transport.ABC transporters and multidrug resistance systems
LOC_Os09g35600	1.861	0.0219431	0.223614	0	MATE domain containing protein, expressed		34.16	transport.ABC transporters and multidrug resistance systems
LOC_Os12g22120	2.441	0.0116636	0.162323	2	white-brown complex homolog protein 11, putative, expressed		34.16	transport.ABC transporters and multidrug resistance systems
LOC_Os01g61940	2.411	0.00871175	0.13946	1	white-brown complex homolog protein, putative, expressed	OsABCG3	34.16	transport.ABC transporters and multidrug resistance systems
LOC_Os03g17350	2.87	2.25539e-05	0.00263035	0	white-brown complex homolog protein, putative, expressed	OsABCG5	34.16	transport.ABC transporters and multidrug resistance systems
LOC_Os01g24010	-1.265	0.0213007	0.220418	1	pleiotropic drug resistance protein, putative, expressed	PDR16	34.16	transport.ABC transporters and multidrug resistance systems
LOC_Os08g29570	-3.283	2.62907e-07	6.86617e-05	1	pleiotropic drug resistance protein 3, putative, expressed	PDR17	34.16	transport.ABC transporters and multidrug resistance systems
LOC_Os01g42410	-1.123	0.00978657	0.148529	0	pleiotropic drug resistance protein, putative, expressed	PDR8	34.16	transport.ABC transporters and multidrug resistance systems
LOC_Os09g33470	3.677	0.00464589	0.0972529	0	mitochondrial carrier protein, putative, expressed		34.17	transport.peroxisomes
LOC_Os03g01170	1.815	0.0110115	0.158112	0	transporter family protein, putative, expressed	FCO10	34.2	transport.sugars
LOC_Os11g28610	7.385	3.4555e-05	0.00364456	1	transporter family protein, putative, expressed	HWH2	34.2	transport.sugars
LOC_Os02g36490	-3.628	1.21528e-08	5.12708e-06	2	expressed protein		34.2	transport.sugars
LOC_Os10g41190	-1.342	8.0893e-05	0.0067484	2	transporter family protein, putative, expressed		34.2	transport.sugars
LOC_Os03g24870	-1.187	0.0290143	0.25871	1	transporter family protein, putative, expressed		34.2	transport.sugars
LOC_Os08g01610	-1.084	0.00230558	0.0654067	1	DUF250 domain containing protein, putative, expressed		34.2	transport.sugars
LOC_Os07g05640	1.261	0.0476875	0.331055	0	transporter family protein, putative, expressed		34.2	transport.sugars
LOC_Os09g24924	1.607	0.00399803	0.089379	0	transporter family protein, putative, expressed		34.2	transport.sugars
LOC_Os10g21590	2.053	0.0101301	0.151703	1	transporter family protein, putative, expressed		34.2	transport.sugars
LOC_Os04g58220	2.512	0.0365222	0.290095	0	transporter family protein, putative, expressed		34.2	transport.sugars
LOC_Os11g41850	2.968	0.035688	0.287681	0	transporter family protein, putative, expressed		34.2	transport.sugars
LOC_Os04g37970	4.025	0.00352591	0.082703	0	transporter family protein, putative, expressed		34.2	transport.sugars
LOC_Os07g01560	2.231	0.00403974	0.0898801	0	transporter family protein, putative, expressed	OsMST3	34.2	transport.sugars
LOC_Os07g37320	-4.529	2.46201e-09	1.37185e-06	1	transporter family protein, putative, expressed	OsMST6	34.2	transport.sugars
LOC_Os03g10640	-2.748	2.4692e-07	6.5705e-05	0	calcium-transporting ATPase, plasma membrane-type, putative, expressed	ACA1	34.21	transport.calcium
LOC_Os01g57370	1.042	0.0193106	0.209733	3	cyclic nucleotide-gated ion channel 2, putative, expressed	CNGC1	34.22	transport.cyclic nucleotide or calcium regulated channels
LOC_Os02g41710	2.664	0.00788094	0.13218	1	cyclic nucleotide-gated ion channel, putative, expressed	CNGC3	34.22	transport.cyclic nucleotide or calcium regulated channels
LOC_Os06g12350	2.954	0.00436872	0.0939674	0	amino acid transporter, putative, expressed	OsAAP10A	34.3	transport.amino acids
LOC_Os12g08090	-1.137	0.0418809	0.310621	0	amino acid transporter, putative, expressed	OsAAP11A	34.3	transport.amino acids
LOC_Os12g08130	-2.393	0.000180005	0.0120269	0	amino acid transporter, putative, expressed	OsAAP11B	34.3	transport.amino acids
LOC_Os01g66010	-1.141	0.0426423	0.313058	0	amino acid transporter, putative, expressed	OsAAP11E	34.3	transport.amino acids
LOC_Os04g56470	1.497	0.0422427	0.311722	1	amino acid transporter, putative, expressed	OsAAP7B	34.3	transport.amino acids
LOC_Os02g44980	-1.175	0.000329838	0.0184834	0	transmembrane amino acid transporter protein, putative, expressed	OsANT3	34.3	transport.amino acids
LOC_Os04g47780	1.213	0.00833845	0.136276	2	transmembrane amino acid transporter protein, putative, expressed	OsANT4	34.3	transport.amino acids
LOC_Os11g19240	2.586	0.0198375	0.212415	1	transmembrane amino acid transporter protein, putative, expressed	OsATL8	34.3	transport.amino acids
LOC_Os01g42234	-2.521	2.58808e-07	6.82421e-05	1	amino acid permease family protein, putative, expressed	OsBAT1	34.3	transport.amino acids
LOC_Os01g71720	2.56	0.0216791	0.222379	2	amino acid permease family protein, putative, expressed	OsBAT4	34.3	transport.amino acids
LOC_Os12g41890	3.682	0.000509924	0.0256107	1	amino acid permease family protein, putative, expressed	OsCAT10	34.3	transport.amino acids
LOC_Os06g34830	2.002	0.0131428	0.172194	1	amino acid permease family protein, putative, expressed	OsCAT6	34.3	transport.amino acids
LOC_Os04g38860	2.172	0.0106934	0.155872	0	expressed protein	OsLHT9	34.3	transport.amino acids
LOC_Os02g38230	2.401	0.0380922	0.296896	2	high affinity nitrate transporter, putative, expressed	OsNAR2.1	34.4	transport.nitrate
LOC_Os04g40410	3.697	0.00474365	0.0981686	0	high affinity nitrate transporter, putative, expressed	OsNAR2.2	34.4	transport.nitrate
LOC_Os04g39030	1.566	0.00491754	0.100711	0	peptide transporter PTR2, putative, expressed	OsNRT1.3B	34.4	transport.nitrate
LOC_Os12g12934	2.95	0.000459695	0.0237338	2	peptide transporter PTR3-A, putative, expressed	OsPTR3	34.4	transport.nitrate
LOC_Os04g43070	-1.25	0.0303003	0.264917	0	ammonium transporter protein, putative, expressed	OsAMT1;1|OsAMT1.1	34.5	transport.ammonium
LOC_Os02g40730	1.405	0.0447896	0.321596	1	ammonium transporter protein, putative, expressed	OsAMT1;2	34.5	transport.ammonium
LOC_Os10g28440	3.454	0.0276104	0.252521	0	sulfate transporter 3.1, putative, expressed	SULTR3;1	34.6	transport.sulphate
LOC_Os03g05620	-1.178	0.0107257	0.156035	2	inorganic phosphate transporter, putative, expressed	OsPht1;1|OsPT1	34.7	transport.phosphate
LOC_Os04g10800	3.101	0.0265174	0.247482	0	inorganic phosphate transporter, putative, expressed	OsPht1;13	34.7	transport.phosphate
LOC_Os04g10750	4.063	0.00760626	0.129171	1	inorganic phosphate transporter, putative, expressed	OsPht1;4	34.7	transport.phosphate
LOC_Os01g17240	-1.243	0.00126943	0.0464757	0	transporter, major facilitator family, putative, expressed	PT21	34.7	transport.phosphate
LOC_Os08g01410	-3.588	0.0174887	0.199726	0	phosphate/phosphoenolpyruvate translocator-related protein, putative, expressed	OsUGT2	34.8	transport.metabolite transporters at the envelope membrane
LOC_Os03g18550	1.349	0.00244276	0.067287	0	mitochondrial carrier protein, putative, expressed	MIT	34.9	transport.metabolite transporters at the mitochondrial membrane
LOC_Os10g25830	1.254	0.0459105	0.325764	1	mitochondrial carrier protein, putative, expressed		34.9	transport.metabolite transporters at the mitochondrial membrane
LOC_Os05g50654	1.33	0.00423768	0.0922234	0	mitochondrial import receptor subunit TOM7-1, putative, expressed		34.9	transport.metabolite transporters at the mitochondrial membrane
LOC_Os01g12520	1.637	0.00181104	0.0574475	1	mitochondrial carrier protein, putative, expressed		34.9	transport.metabolite transporters at the mitochondrial membrane
LOC_Os01g43460	-1.494	0.0191099	0.208306	2	C4-dicarboxylate transporter/malic acid transport protein, expressed	SLAC	34.9	transport.metabolite transporters at the mitochondrial membrane
LOC_Os07g05040	1.017	0.0253324	0.241718	1	cadmium-induced protein, putative, expressed		34.98	transport.membrane system unknown
LOC_Os03g42830	-2.952	0.0231055	0.230059	1	MATE efflux family protein, putative, expressed		34.99	transport.misc
LOC_Os03g60880	-2.416	4.27678e-10	2.68727e-07	1	nucleobase-ascorbate transporter, putative, expressed		34.99	transport.misc
LOC_Os10g20470	-1.339	0.0168932	0.19618	0	MATE efflux family protein, putative, expressed		34.99	transport.misc
LOC_Os03g37411	1.192	0.0335612	0.27903	1	MATE efflux family protein, putative, expressed		34.99	transport.misc
LOC_Os06g29450	1.348	0.0468208	0.328748	1	expressed protein		34.99	transport.misc
LOC_Os06g29994	2.254	0.0465785	0.328138	0	MATE efflux family protein, putative, expressed		34.99	transport.misc
LOC_Os08g37432	2.509	0.000776196	0.0328404	0	MATE efflux family protein, putative, expressed		34.99	transport.misc
LOC_Os04g14540	5.772	0.00415817	0.0912327	0	expressed protein		34.99	transport.misc
LOC_Os09g38130	3.467	0.025938	0.244825	2	auxin efflux carrier component, putative, expressed	OsPILS7a	34.99	transport.misc
LOC_Os10g11860	1.953	0.0372661	0.293486	1	MATE efflux family protein, putative, expressed	OsSTA240	34.99	transport.misc
LOC_Os02g33330	1.954	0.049251	0.336685	0	expressed protein	ACL2	35.1	not assigned.no ontology
LOC_Os03g01700	1.661	0.00706595	0.125404	1	expressed protein	Lsi2|OsLsi2	35.1	not assigned.no ontology
LOC_Os10g39980	2.157	0.00858535	0.138624	0	expressed protein	Lsi3	35.1	not assigned.no ontology
LOC_Os02g31160	1.673	0.0256062	0.243111	2	transcription factor, putative, expressed	MSL11	35.1	not assigned.no ontology
LOC_Os12g03720	-1.625	0.00931415	0.14487	2	glucosamine--fructose-6-phosphate aminotransferase 1, putative, expressed		35.1	not assigned.no ontology
LOC_Os06g19630	-2.978	0.0144943	0.180558	0	steroid nuclear receptor, ligand-binding, putative, expressed		35.1	not assigned.no ontology
LOC_Os03g27019	-2.154	1.48949e-11	1.15757e-08	2	expressed protein		35.1	not assigned.no ontology
LOC_Os03g18770	-2.066	1.51177e-05	0.00198425	1	wound-induced protein WI12, putative, expressed		35.1	not assigned.no ontology
LOC_Os03g15270	-1.846	4.6924e-06	0.000774168	1	gibberellin receptor GID1L2, putative, expressed		35.1	not assigned.no ontology
LOC_Os03g54850	-1.656	0.0448554	0.321834	1	NLI interacting factor-like phosphatase, putative, expressed		35.1	not assigned.no ontology
LOC_Os08g44850	-1.561	9.8114e-05	0.00780998	1	C2 domain containing protein, putative, expressed		35.1	not assigned.no ontology
LOC_Os03g49440	-1.548	0.00242563	0.0671985	0	phosphatase, putative, expressed		35.1	not assigned.no ontology
LOC_Os05g35260	-1.412	4.17815e-05	0.00416855	1	PB1 domain containing protein, expressed		35.1	not assigned.no ontology
LOC_Os06g51360	-1.408	0.0026423	0.0697963	0	lysM domain containing protein, putative, expressed		35.1	not assigned.no ontology
LOC_Os03g16670	-1.365	1.79677e-07	5.05353e-05	1	haloacid dehalogenase-like hydrolase family protein, putative, expressed		35.1	not assigned.no ontology
LOC_Os03g38540	-1.319	2.70065e-05	0.00296489	1	folic acid binding protein, putative, expressed		35.1	not assigned.no ontology
LOC_Os01g47262	-1.239	2.52905e-05	0.00281841	4	AMSH-like protease, putative, expressed		35.1	not assigned.no ontology
LOC_Os01g31360	-1.134	9.277e-06	0.00132994	0	expressed protein		35.1	not assigned.no ontology
LOC_Os03g03290	-1.115	0.000573458	0.0277629	0	receptor-like protein kinase At3g46290 precursor, putative, expressed		35.1	not assigned.no ontology
LOC_Os07g26520	-1.113	0.0360806	0.288762	4	expressed protein		35.1	not assigned.no ontology
LOC_Os01g58850	-1.087	0.0406939	0.305763	2	circadian clock coupling factor-related, putative, expressed		35.1	not assigned.no ontology
LOC_Os07g14650	-1.059	0.0063534	0.119054	2	expressed protein		35.1	not assigned.no ontology
LOC_Os04g47590	-1.022	0.00765436	0.129607	0	niemann-Pick C1 protein precursor, putative, expressed		35.1	not assigned.no ontology
LOC_Os03g63690	1.014	0.0101527	0.151736	0	BCCIP, putative, expressed		35.1	not assigned.no ontology
LOC_Os08g37040	1.058	0.0319829	0.272409	0	gibberellin receptor GID1L2, putative, expressed		35.1	not assigned.no ontology
LOC_Os04g23220	1.144	2.87901e-05	0.00312584	1	expressed protein		35.1	not assigned.no ontology
LOC_Os04g41830	1.211	0.022634	0.228132	1	myb-like DNA-binding domain containing protein, expressed		35.1	not assigned.no ontology
LOC_Os11g31880	1.267	4.98044e-05	0.00471418	2	phosphoglycerate mutase, putative, expressed		35.1	not assigned.no ontology
LOC_Os09g07480	1.289	0.000520594	0.0260464	0	membrane associated DUF588 domain containing protein, putative, expressed		35.1	not assigned.no ontology
LOC_Os05g35230	1.336	0.0049439	0.100831	1	expressed protein		35.1	not assigned.no ontology
LOC_Os02g33460	1.427	0.00112421	0.0427837	2	transposon protein, putative, Mutator sub-class, expressed		35.1	not assigned.no ontology
LOC_Os06g25439	1.629	0.0447638	0.321568	0	NAD dependent epimerase/dehydratase family protein, putative, expressed		35.1	not assigned.no ontology
LOC_Os01g65680	1.782	0.0187162	0.206111	1	4,5-DOPA dioxygenase extradiol, putative, expressed		35.1	not assigned.no ontology
LOC_Os01g72420	1.89	0.0175298	0.199726	0	C2 domain containing protein, putative, expressed		35.1	not assigned.no ontology
LOC_Os08g37030	1.932	0.0195351	0.2109	0	gibberellin receptor GID1L2, putative, expressed		35.1	not assigned.no ontology
LOC_Os07g27960	2.062	0.0196859	0.211949	0	thioesterase family protein, putative, expressed		35.1	not assigned.no ontology
LOC_Os06g44610	2.183	0.0347988	0.284281	2	membrane associated DUF588 domain containing protein, putative, expressed		35.1	not assigned.no ontology
LOC_Os09g28750	2.196	0.0218173	0.223248	1	gibberellin receptor GID1L2, putative, expressed		35.1	not assigned.no ontology
LOC_Os05g45460	2.334	0.0495646	0.337657	1	POEI52 - Pollen Ole e I allergen and extensin family protein precursor, expressed		35.1	not assigned.no ontology
LOC_Os10g18370	2.503	0.014997	0.183088	0	transcriptional regulator, putative, expressed		35.1	not assigned.no ontology
LOC_Os05g27580	2.723	0.0402199	0.304636	0	wound-induced protein WI12, putative, expressed		35.1	not assigned.no ontology
LOC_Os09g28740	2.884	0.000167741	0.0114141	1	gibberellin receptor GID1L2, putative, expressed		35.1	not assigned.no ontology
LOC_Os03g19990	2.978	0.0294352	0.260442	0	WD40-like Beta Propeller Repeat family protein, expressed		35.1	not assigned.no ontology
LOC_Os02g40100	3.177	0.00170328	0.0549739	0	plant protein of unknown function DUF869 domain containing protein, expressed		35.1	not assigned.no ontology
LOC_Os05g13970	3.324	0.0358695	0.287774	1	phosphorylase domain containing protein, putative, expressed		35.1	not assigned.no ontology
LOC_Os06g40580	3.404	0.0126178	0.168534	0	expressed protein		35.1	not assigned.no ontology
LOC_Os04g38690	3.467	0.0259043	0.244818	0	membrane associated DUF588 domain containing protein, putative, expressed		35.1	not assigned.no ontology
LOC_Os07g40404	3.479	0.0258565	0.244741	4	CobW/P47K family protein, putative, expressed		35.1	not assigned.no ontology
LOC_Os06g15390	3.571	0.00658344	0.121514	1	acylphosphatase, putative, expressed		35.1	not assigned.no ontology
LOC_Os11g31090	3.593	0.00141558	0.0492403	0	transferase family protein, putative, expressed		35.1	not assigned.no ontology
LOC_Os03g60250	6.66	0.000262717	0.0157056	3	membrane associated DUF588 domain containing protein, putative, expressed		35.1	not assigned.no ontology
LOC_Os01g53730	-1.221	0.00203044	0.0616562	0	expressed protein	O3L5	35.1	not assigned.no ontology
LOC_Os06g39390	1.136	0.0171366	0.197609	4	transferase family protein, putative, expressed	OsAt10	35.1	not assigned.no ontology
LOC_Os06g04169	2.36	0.00233591	0.0659869	0	hydrolase, alpha/beta fold family domain containing protein, expressed	OsBDG	35.1	not assigned.no ontology
LOC_Os02g06410	8.005	1.99e-06	0.000391794	0	CBS domain containing membrane protein, putative, expressed	OsCBSX9	35.1	not assigned.no ontology
LOC_Os10g40640	-2.213	3.5e-08	1.29143e-05	1	glycosyl transferase 8 domain containing protein, putative, expressed	OsGGT	35.1	not assigned.no ontology
LOC_Os08g35760	2.481	0.00315455	0.0769757	0	Cupin domain containing protein, expressed	OsGLP1	35.1	not assigned.no ontology
LOC_Os02g37930	-1.632	0.000610924	0.028729	0	hypoxia-responsive family protein, putative, expressed	OsHIGD4	35.1	not assigned.no ontology
LOC_Os04g47110	1.163	0.0425942	0.313044	0	expressed protein	OsSTA130	35.1	not assigned.no ontology
LOC_Os04g48700	-7.099	5.75499e-05	0.00524886	0	TruB family pseudouridylate synthase, putative, expressed	OsSTA131	35.1	not assigned.no ontology
LOC_Os10g37260	1.614	0.00280811	0.072175	1	fringe-related protein, putative, expressed	OsSTA247	35.1	not assigned.no ontology
LOC_Os11g05970	4.719	0.000934321	0.0373375	0	pyridine nucleotide-disulphide oxidoreductase family protein, putative, expressed	OsSTA249	35.1	not assigned.no ontology
LOC_Os09g24440	-1	0.000165879	0.0113396	1	expressed protein	qCTS-9	35.1	not assigned.no ontology
LOC_Os01g71170	1.528	0.0152569	0.184658	0	classical arabinogalactan protein 26 precursor, putative, expressed	AGP2	35.2	not assigned.unknown
LOC_Os02g49790	2.94	0.0118517	0.163477	3	aluminum-activated malate transporter, putative, expressed	ALMT3|OsSTA74	35.2	not assigned.unknown
LOC_Os04g47930	2.181	0.0295992	0.261089	1	aluminum-activated malate transporter, putative, expressed	ALMT8	35.2	not assigned.unknown
LOC_Os01g36220	3.986	0.00207941	0.0621124	0	bZIP transcription factor domain containing protein, expressed	BZIP4	35.2	not assigned.unknown
LOC_Os01g10460	1.322	0.00620657	0.117722	1	expressed protein	D-h	35.2	not assigned.unknown
LOC_Os02g45780	-3.364	0.00630017	0.118755	4	zinc finger, C3HC4 type domain containing protein, expressed	DHS	35.2	not assigned.unknown
LOC_Os07g43010	-1.115	0.0110635	0.158375	0	expressed protein	DTM1	35.2	not assigned.unknown
LOC_Os03g01740	-1.776	0.000108067	0.00844291	0	expressed protein	EL2, Orysa; EL2	35.2	not assigned.unknown
LOC_Os11g29910	3.353	0.0146439	0.18125	0	plastocyanin-like domain containing protein, putative, expressed	ENODL22	35.2	not assigned.unknown
LOC_Os04g34970	4.257	0.00299396	0.0749302	0	AP2 domain containing protein, expressed	ERF100	35.2	not assigned.unknown
LOC_Os12g39330	2.675	0.0351329	0.285904	0	AP2 domain containing protein, expressed	ERF4	35.2	not assigned.unknown
LOC_Os04g39770	6.167	0.00177831	0.0568365	3	expressed protein	FCP1|OsCLE402	35.2	not assigned.unknown
LOC_Os11g38270	3.03	0.0181286	0.203178	2	hypothetical protein	FON2	35.2	not assigned.unknown
LOC_Os04g32510	4.558	1.77266e-07	5.03367e-05	1	expressed protein	Gnp4|LAX2	35.2	not assigned.unknown
LOC_Os09g27590	2.08	4.15927e-05	0.00416378	0	expressed protein	GS9	35.2	not assigned.unknown
LOC_Os07g41200	-1.058	9.90077e-05	0.00785994	1	expressed protein	GW7|GL7|SLG7	35.2	not assigned.unknown
LOC_Os01g04050	-2.321	0.00020355	0.0130964	2	BBTI12 - Bowman-Birk type bran trypsin inhibitor precursor, expressed	IAI2	35.2	not assigned.unknown
LOC_Os12g43140	3.13	0.0288052	0.257449	1	late embryogenesis abundant protein D-34, putative, expressed	LEA	35.2	not assigned.unknown
LOC_Os02g15250	2.819	0.0160534	0.189332	0	late embryogenesis abundant domain-containing protein, putative, expressed	LEA15	35.2	not assigned.unknown
LOC_Os03g45280	-4.049	1.45367e-31	1.07324e-27	0	dehydrin, putative, expressed	LEA24	35.2	not assigned.unknown
LOC_Os02g44990	-1.044	0.0182998	0.204175	2	OsFBDUF13 - F-box and DUF domain containing protein, expressed	MAIF1	35.2	not assigned.unknown
LOC_Os11g10770	-1.353	0.000188701	0.012329	1	disease resistance protein RGA3, putative, expressed		35.2	not assigned.unknown
LOC_Os03g52410	-8.566	3.22993e-08	1.2229e-05	3	expressed protein		35.2	not assigned.unknown
LOC_Os10g24004	-6.683	2.72872e-08	1.07446e-05	0	expressed protein		35.2	not assigned.unknown
LOC_Os08g31440	-6.202	2.34545e-09	1.332e-06	0	expressed protein		35.2	not assigned.unknown
LOC_Os01g18490	-6.034	0.00276411	0.0717308	0	expressed protein		35.2	not assigned.unknown
LOC_Os03g03334	-5.569	0.00773022	0.1306	1	expressed protein		35.2	not assigned.unknown
LOC_Os09g33640	-5.569	0.00790748	0.132426	1	expressed protein		35.2	not assigned.unknown
LOC_Os07g48910	-4.9	4.25126e-09	2.025e-06	2	retrotransposon protein, putative, unclassified, expressed		35.2	not assigned.unknown
LOC_Os10g07160	-4.739	2.93956e-10	1.95344e-07	1	retrotransposon, putative, centromere-specific, expressed		35.2	not assigned.unknown
LOC_Os04g54960	-4.204	0.00144356	0.0499193	1	expressed protein		35.2	not assigned.unknown
LOC_Os12g33280	-3.986	0.0069835	0.124464	1	retrotransposon protein, putative, unclassified, expressed		35.2	not assigned.unknown
LOC_Os02g29590	-3.836	0.0086783	0.139211	1	expressed protein		35.2	not assigned.unknown
LOC_Os01g09220	-3.759	5.46846e-07	0.000130238	4	transposon protein, putative, CACTA, En/Spm sub-class, expressed		35.2	not assigned.unknown
LOC_Os07g31194	-3.663	0.0139221	0.176501	0	expressed protein		35.2	not assigned.unknown
LOC_Os12g10810	-3.663	0.0139255	0.176501	1	expressed protein		35.2	not assigned.unknown
LOC_Os02g11859	-3.649	0.00123883	0.0459425	4	expressed protein		35.2	not assigned.unknown
LOC_Os03g12280	-3.412	0.014315	0.17959	0	expressed protein		35.2	not assigned.unknown
LOC_Os02g37290	-3.407	0.0252299	0.241364	1	heavy metal associated domain containing protein, expressed		35.2	not assigned.unknown
LOC_Os03g51390	-3.398	0.00747285	0.128632	1	expressed protein		35.2	not assigned.unknown
LOC_Os03g18490	-3.363	1.60285e-13	2.36676e-10	0	RPGR, putative, expressed		35.2	not assigned.unknown
LOC_Os01g16250	-3.322	0.0026864	0.0705826	2	expressed protein		35.2	not assigned.unknown
LOC_Os01g58150	-3.199	1.57374e-06	0.000322747	1	expressed protein		35.2	not assigned.unknown
LOC_Os08g10500	-3.153	4.72131e-08	1.64035e-05	2	expressed protein		35.2	not assigned.unknown
LOC_Os07g39210	-3.131	0.0166047	0.193975	1	expressed protein		35.2	not assigned.unknown
LOC_Os03g04740	-3.111	4.93592e-05	0.00468706	1	expressed protein		35.2	not assigned.unknown
LOC_Os04g38790	-3.012	0.0018634	0.0583561	1	expressed protein		35.2	not assigned.unknown
LOC_Os01g04590	-2.958	0.0271719	0.249826	3	expressed protein		35.2	not assigned.unknown
LOC_Os09g17146	-2.847	0.00973935	0.148361	3	expressed protein		35.2	not assigned.unknown
LOC_Os02g57350	-2.823	0.000957757	0.0379657	0	expressed protein		35.2	not assigned.unknown
LOC_Os08g27640	-2.822	0.0385679	0.298654	0	expressed protein		35.2	not assigned.unknown
LOC_Os12g32390	-2.788	0.00473877	0.0981384	1	expressed protein		35.2	not assigned.unknown
LOC_Os07g45520	-2.728	0.0158035	0.187962	1	expressed protein		35.2	not assigned.unknown
LOC_Os03g03200	-2.704	0.0148121	0.182012	2	hydrolase, alpha/beta fold family protein, putative, expressed		35.2	not assigned.unknown
LOC_Os04g02560	-2.618	5.84665e-09	2.69786e-06	0	expressed protein		35.2	not assigned.unknown
LOC_Os03g06840	-2.583	0.0304801	0.265371	0	GRF zinc finger family protein, expressed		35.2	not assigned.unknown
LOC_Os11g01850	-2.572	0.0107457	0.156091	0	SAG20, putative, expressed		35.2	not assigned.unknown
LOC_Os03g19400	-2.538	9.26162e-09	3.964e-06	3	expressed protein		35.2	not assigned.unknown
LOC_Os01g51310	-2.443	1.02881e-05	0.0014468	2	expressed protein		35.2	not assigned.unknown
LOC_Os05g02780	-2.428	2.90957e-12	2.52722e-09	2	glycine-rich protein A3, putative, expressed		35.2	not assigned.unknown
LOC_Os04g06350	-2.418	0.00619606	0.117598	0	expressed protein		35.2	not assigned.unknown
LOC_Os01g72360	-2.417	0.00289599	0.0733484	0	expressed protein		35.2	not assigned.unknown
LOC_Os05g11260	-2.366	3.2024e-09	1.65918e-06	1	expressed protein		35.2	not assigned.unknown
LOC_Os07g07040	-2.345	2.56504e-15	5.26455e-12	0	erythrocyte binding protein 3, putative, expressed		35.2	not assigned.unknown
LOC_Os01g28810	-2.296	0.0391301	0.300076	3	expressed protein		35.2	not assigned.unknown
LOC_Os04g37880	-2.278	0.033736	0.280075	0	expressed protein		35.2	not assigned.unknown
LOC_Os07g38470	-2.237	0.0373618	0.293632	2	expressed protein		35.2	not assigned.unknown
LOC_Os01g40070	-2.201	5.75e-07	0.000135836	5	expressed protein		35.2	not assigned.unknown
LOC_Os02g06779	-2.116	0.0223294	0.226424	0	expressed protein		35.2	not assigned.unknown
LOC_Os09g27330	-2.079	0.000427508	0.0224027	0	oxidoreductase/ transition metal ion binding protein, putative, expressed		35.2	not assigned.unknown
LOC_Os06g38320	-2.058	0.00440056	0.0944457	0	expressed protein		35.2	not assigned.unknown
LOC_Os08g42590	-2.058	0.000940236	0.0374803	0	mtN19, putative, expressed		35.2	not assigned.unknown
LOC_Os02g33670	-2.055	0.0428045	0.314063	1	expressed protein		35.2	not assigned.unknown
LOC_Os03g13870	-2.052	0.00409937	0.0904791	0	expressed protein		35.2	not assigned.unknown
LOC_Os03g21640	-2.028	0.00015194	0.0107604	2	expressed protein		35.2	not assigned.unknown
LOC_Os04g27096	-1.946	0.049312	0.336956	2	expressed protein		35.2	not assigned.unknown
LOC_Os03g35886	-1.911	0.0255289	0.24273	3	expressed protein		35.2	not assigned.unknown
LOC_Os07g34640	-1.832	0.000156854	0.0110029	3	pyruvate Pi dikinase regulatory protein, putative, expressed		35.2	not assigned.unknown
LOC_Os08g43910	-1.831	0.0424898	0.312764	0	expressed protein		35.2	not assigned.unknown
LOC_Os01g28790	-1.82	0.000467081	0.0240311	1	PRAS-rich protein, putative, expressed		35.2	not assigned.unknown
LOC_Os01g58800	-1.795	0.000719366	0.0314731	0	expressed protein		35.2	not assigned.unknown
LOC_Os01g54670	-1.793	7.40445e-07	0.000165658	1	coiled-coil domain-containing protein 25, putative, expressed		35.2	not assigned.unknown
LOC_Os05g04680	-1.78	0.012906	0.170609	0	expressed protein		35.2	not assigned.unknown
LOC_Os01g62670	-1.766	0.0196898	0.211949	0	avr9/Cf-9 rapidly elicited protein, putative, expressed		35.2	not assigned.unknown
LOC_Os06g09900	-1.749	0.0296409	0.2613	2	expressed protein		35.2	not assigned.unknown
LOC_Os02g20934	-1.703	0.000743245	0.0319964	0	expressed protein		35.2	not assigned.unknown
LOC_Os03g08970	-1.666	0.0126417	0.168687	0	expressed protein		35.2	not assigned.unknown
LOC_Os01g10520	-1.646	0.0121627	0.165669	2	expressed protein		35.2	not assigned.unknown
LOC_Os10g43060	-1.634	0.00139722	0.0490637	1	expressed protein		35.2	not assigned.unknown
LOC_Os05g44060	-1.529	0.00132586	0.0476341	1	expressed protein		35.2	not assigned.unknown
LOC_Os03g05460	-1.518	0.000788324	0.0332108	0	expressed protein		35.2	not assigned.unknown
LOC_Os09g34985	-1.515	0.0119041	0.163817	0	expressed protein		35.2	not assigned.unknown
LOC_Os09g34980	-1.515	0.0119041	0.163817	4	zinc knuckle family protein, expressed		35.2	not assigned.unknown
LOC_Os05g43650	-1.513	0.0386853	0.298759	0	expressed protein		35.2	not assigned.unknown
LOC_Os08g11220	-1.498	0.00472884	0.0981384	1	expressed protein		35.2	not assigned.unknown
LOC_Os05g40630	-1.491	0.0324976	0.274447	0	DUF567 domain containing protein, putative, expressed		35.2	not assigned.unknown
LOC_Os02g25080	-1.481	0.00140285	0.04914	2	expressed protein		35.2	not assigned.unknown
LOC_Os06g21240	-1.446	0.0286278	0.256737	0	glycine rich protein family protein, putative, expressed		35.2	not assigned.unknown
LOC_Os02g41840	-1.445	0.000267326	0.0158527	1	DUF584 domain containing protein, putative, expressed		35.2	not assigned.unknown
LOC_Os03g55430	-1.445	0.0262997	0.246536	1	expressed protein		35.2	not assigned.unknown
LOC_Os06g05930	-1.411	0.0425394	0.312973	0	expressed protein		35.2	not assigned.unknown
LOC_Os12g23620	-1.41	4.06528e-07	0.000100887	0	expressed protein		35.2	not assigned.unknown
LOC_Os01g10950	-1.41	0.015768	0.187691	2	peptide-N4-asparagine amidase A, putative, expressed		35.2	not assigned.unknown
LOC_Os04g54610	-1.403	0.0443645	0.320334	2	expressed protein		35.2	not assigned.unknown
LOC_Os08g34510	-1.394	1.54196e-05	0.00199372	0	expressed protein		35.2	not assigned.unknown
LOC_Os01g69870	-1.391	0.00683844	0.123407	1	expressed protein		35.2	not assigned.unknown
LOC_Os09g16780	-1.388	0.00487187	0.100192	0	expressed protein		35.2	not assigned.unknown
LOC_Os08g37720	-1.369	0.00169985	0.0549739	0	expressed protein		35.2	not assigned.unknown
LOC_Os01g07130	-1.344	0.00940629	0.145438	1	expressed protein		35.2	not assigned.unknown
LOC_Os03g15530	-1.342	2.72817e-06	0.000497336	1	expressed protein		35.2	not assigned.unknown
LOC_Os09g31466	-1.34	0.0171913	0.197854	0	expressed protein		35.2	not assigned.unknown
LOC_Os05g41550	-1.315	0.000249536	0.0152258	0	expressed protein		35.2	not assigned.unknown
LOC_Os12g38040	-1.315	0.0431473	0.315325	1	metallothionein family protein, expressed		35.2	not assigned.unknown
LOC_Os03g20530	-1.298	2.51363e-05	0.00281841	1	DUF630/DUF632 domains containing protein, putative, expressed		35.2	not assigned.unknown
LOC_Os03g08840	-1.288	0.00654799	0.121417	0	zinc finger protein, putative, expressed		35.2	not assigned.unknown
LOC_Os02g56900	-1.28	0.0182906	0.204175	2	thioredoxin family protein, putative, expressed		35.2	not assigned.unknown
LOC_Os02g27480	-1.246	0.00566482	0.110636	2	membrane attack complex component/perforin/complement C9, putative, expressed		35.2	not assigned.unknown
LOC_Os04g37670	-1.244	0.031033	0.2677	1	steroid nuclear receptor, ligand-binding, putative, expressed		35.2	not assigned.unknown
LOC_Os05g46340	-1.237	0.00714024	0.126181	2	expressed protein		35.2	not assigned.unknown
LOC_Os04g51454	-1.232	0.012163	0.165669	0	expressed protein		35.2	not assigned.unknown
LOC_Os03g19690	-1.23	0.00237038	0.0664845	0	expressed protein		35.2	not assigned.unknown
LOC_Os01g52594	-1.209	0.0313367	0.269087	0	expressed protein		35.2	not assigned.unknown
LOC_Os08g30510	-1.202	0.00662105	0.121751	0	expressed protein		35.2	not assigned.unknown
LOC_Os04g51430	-1.191	0.0404596	0.305042	2	retrotransposon protein, putative, unclassified, expressed		35.2	not assigned.unknown
LOC_Os01g56220	-1.181	0.044441	0.320574	1	expressed protein		35.2	not assigned.unknown
LOC_Os04g57760	-1.169	0.000441897	0.0229755	2	expressed protein		35.2	not assigned.unknown
LOC_Os01g60309	-1.162	0.000361005	0.019878	2	retrotransposon protein, putative, Ty1-copia subclass, expressed		35.2	not assigned.unknown
LOC_Os03g19220	-1.158	0.028254	0.254934	3	expressed protein		35.2	not assigned.unknown
LOC_Os01g37832	-1.158	0.000352661	0.0196135	3	thioredoxin, putative, expressed		35.2	not assigned.unknown
LOC_Os01g56180	-1.15	0.00212159	0.062418	1	expressed protein		35.2	not assigned.unknown
LOC_Os01g54340	-1.123	0.00211727	0.062418	2	plant-specific domain TIGR01615 family protein, expressed		35.2	not assigned.unknown
LOC_Os05g02564	-1.121	0.0464103	0.327615	0	expressed protein		35.2	not assigned.unknown
LOC_Os01g60110	-1.119	0.0134656	0.173856	0	E2F-related protein, putative, expressed		35.2	not assigned.unknown
LOC_Os02g26404	-1.111	0.023084	0.229999	0	expressed protein		35.2	not assigned.unknown
LOC_Os10g33420	-1.108	9.32518e-05	0.00754496	0	non-lysosomal glucosylceramidase, putative, expressed		35.2	not assigned.unknown
LOC_Os01g12200	-1.091	0.0057533	0.111854	3	expressed protein		35.2	not assigned.unknown
LOC_Os01g47460	-1.091	0.0020885	0.0621124	0	expressed protein		35.2	not assigned.unknown
LOC_Os04g51960	-1.078	2.10263e-05	0.00249377	0	expressed protein		35.2	not assigned.unknown
LOC_Os05g24140	-1.078	0.0306151	0.265616	0	tetracycline transporter-like protein 1, putative, expressed		35.2	not assigned.unknown
LOC_Os02g22820	-1.063	0.00613764	0.11694	0	expressed protein		35.2	not assigned.unknown
LOC_Os03g08870	-1.062	0.0324984	0.274447	1	expressed protein		35.2	not assigned.unknown
LOC_Os05g34470	-1.059	0.00207724	0.0621124	0	expressed protein		35.2	not assigned.unknown
LOC_Os06g43810	-1.058	0.025008	0.240331	3	expressed protein		35.2	not assigned.unknown
LOC_Os09g02140	-1.058	0.0220729	0.224546	0	expressed protein		35.2	not assigned.unknown
LOC_Os05g50420	-1.052	0.0481577	0.332462	0	retrotransposon protein, putative, unclassified, expressed		35.2	not assigned.unknown
LOC_Os05g34480	-1.04	0.0354076	0.286505	1	expressed protein		35.2	not assigned.unknown
LOC_Os01g59970	-1.039	0.0473438	0.329952	0	expressed protein		35.2	not assigned.unknown
LOC_Os10g38910	-1.033	0.00457094	0.0964929	1	expressed protein		35.2	not assigned.unknown
LOC_Os09g22510	-1.023	0.00578295	0.112035	0	expressed protein		35.2	not assigned.unknown
LOC_Os09g04160	-1.008	0.00113216	0.0430309	0	expressed protein		35.2	not assigned.unknown
LOC_Os04g40700	-1.007	0.00118259	0.0443765	0	steroid nuclear receptor, ligand-binding, putative, expressed		35.2	not assigned.unknown
LOC_Os03g48320	-1.005	0.00891866	0.14146	0	disease resistance RPP13-like protein 1, putative, expressed		35.2	not assigned.unknown
LOC_Os11g02000	1.001	0.0234701	0.231768	4	retrotransposon protein, putative, unclassified, expressed		35.2	not assigned.unknown
LOC_Os07g04150	1.023	0.000318493	0.0182636	1	stress-induced protein, putative, expressed		35.2	not assigned.unknown
LOC_Os04g35200	1.025	0.0383992	0.297952	0	expressed protein		35.2	not assigned.unknown
LOC_Os09g34120	1.026	0.0434942	0.316762	1	expressed protein		35.2	not assigned.unknown
LOC_Os06g08360	1.031	0.0359999	0.288507	0	ethylene-responsive element-binding protein, putative, expressed		35.2	not assigned.unknown
LOC_Os04g47820	1.034	0.0159734	0.18869	1	expressed protein		35.2	not assigned.unknown
LOC_Os11g37670	1.038	0.00384719	0.0867953	1	expressed protein		35.2	not assigned.unknown
LOC_Os01g64180	1.041	0.00461724	0.0970032	0	expressed protein		35.2	not assigned.unknown
LOC_Os12g29480	1.042	0.0397669	0.302519	0	SAM domain containing protein, putative, expressed		35.2	not assigned.unknown
LOC_Os02g03575	1.046	0.0428754	0.314297	0	expressed protein		35.2	not assigned.unknown
LOC_Os03g46681	1.052	0.0261099	0.245801	0	expressed protein		35.2	not assigned.unknown
LOC_Os01g69290	1.058	0.00155104	0.0519528	3	antifreeze glycoprotein, putative, expressed		35.2	not assigned.unknown
LOC_Os03g38640	1.062	0.00285024	0.0728143	0	expressed protein		35.2	not assigned.unknown
LOC_Os02g48094	1.065	0.0102603	0.15266	0	expressed protein		35.2	not assigned.unknown
LOC_Os09g29780	1.069	0.0185958	0.205267	1	expressed protein		35.2	not assigned.unknown
LOC_Os07g09140	1.071	0.0138318	0.175791	1	expressed protein		35.2	not assigned.unknown
LOC_Os07g41410	1.074	0.0138376	0.175791	0	EGG APPARATUS-1, putative, expressed		35.2	not assigned.unknown
LOC_Os08g34010	1.075	0.00104086	0.0404987	0	ZF-HD protein dimerisation region containing protein, expressed		35.2	not assigned.unknown
LOC_Os07g03849	1.077	0.0155832	0.186683	0	expressed protein		35.2	not assigned.unknown
LOC_Os01g02334	1.078	0.00091309	0.0367751	0	expressed protein		35.2	not assigned.unknown
LOC_Os07g12780	1.08	0.0255126	0.242709	0	cyclin, putative, expressed		35.2	not assigned.unknown
LOC_Os04g34540	1.081	0.0113992	0.160583	3	expressed protein		35.2	not assigned.unknown
LOC_Os07g47750	1.084	0.00788192	0.13218	2	POEI49 - Pollen Ole e I allergen and extensin family protein precursor, expressed		35.2	not assigned.unknown
LOC_Os07g13600	1.086	0.0256766	0.24344	1	expressed protein		35.2	not assigned.unknown
LOC_Os09g25740	1.089	0.02047	0.215592	1	expressed protein		35.2	not assigned.unknown
LOC_Os03g30290	1.092	0.00492328	0.100758	1	expressed protein		35.2	not assigned.unknown
LOC_Os06g41910	1.099	0.01941	0.210355	0	expressed protein		35.2	not assigned.unknown
LOC_Os04g01610	1.103	0.0330567	0.276866	1	expressed protein		35.2	not assigned.unknown
LOC_Os01g73270	1.107	0.00451428	0.0956355	1	expressed protein		35.2	not assigned.unknown
LOC_Os10g37290	1.116	0.0466938	0.328533	1	DEFL6 - Defensin and Defensin-like DEFL family, expressed		35.2	not assigned.unknown
LOC_Os06g12660	1.121	0.00818795	0.135087	1	NHL repeat-containing protein, putative, expressed		35.2	not assigned.unknown
LOC_Os01g53620	1.127	0.0082233	0.135168	2	expressed protein		35.2	not assigned.unknown
LOC_Os02g08320	1.135	0.0209227	0.218181	0	haemolysin-III, putative, expressed		35.2	not assigned.unknown
LOC_Os02g48480	1.137	0.0117634	0.162639	1	expressed protein		35.2	not assigned.unknown
LOC_Os04g21600	1.141	0.00820295	0.135168	1	expressed protein		35.2	not assigned.unknown
LOC_Os12g06290	1.145	0.00058848	0.0281523	0	expressed protein		35.2	not assigned.unknown
LOC_Os02g13020	1.146	0.0474809	0.330299	2	expressed protein		35.2	not assigned.unknown
LOC_Os11g37490	1.155	0.0279398	0.253882	0	expressed protein		35.2	not assigned.unknown
LOC_Os04g24165	1.163	0.0334341	0.278859	1	retrotransposon protein, putative, unclassified, expressed		35.2	not assigned.unknown
LOC_Os03g31679	1.197	0.0103249	0.153106	0	annexin A7, putative, expressed		35.2	not assigned.unknown
LOC_Os02g32550	1.208	0.000355158	0.0196783	0	expressed protein		35.2	not assigned.unknown
LOC_Os02g31100	1.217	0.00223711	0.0644186	1	LITAF-domain-containing protein, putative, expressed		35.2	not assigned.unknown
LOC_Os09g02300	1.218	0.0127549	0.169446	0	expressed protein		35.2	not assigned.unknown
LOC_Os11g03130	1.219	0.021622	0.221947	0	E2F-related protein, putative, expressed		35.2	not assigned.unknown
LOC_Os09g36470	1.228	0.0300724	0.263844	0	retrotransposon protein, putative, unclassified, expressed		35.2	not assigned.unknown
LOC_Os08g38790	1.23	0.0199203	0.212685	1	expressed protein		35.2	not assigned.unknown
LOC_Os07g09620	1.231	0.00931495	0.14487	1	acanthoscurrin-1 precursor, putative, expressed		35.2	not assigned.unknown
LOC_Os07g47194	1.233	0.011986	0.164332	1	GEX1, putative, expressed		35.2	not assigned.unknown
LOC_Os06g49000	1.24	0.0325292	0.274459	0	expressed protein		35.2	not assigned.unknown
LOC_Os07g40310	1.244	0.0485265	0.333593	1	expressed protein		35.2	not assigned.unknown
LOC_Os02g37109	1.254	0.00222171	0.0641991	2	vegetative cell wall protein gp1 precursor, putative, expressed		35.2	not assigned.unknown
LOC_Os07g46039	1.257	0.0288131	0.257449	3	expressed protein		35.2	not assigned.unknown
LOC_Os03g58850	1.263	0.000169585	0.0114867	0	uncharacterized PE-PGRS family protein PE_PGRS3 precursor, putative, expressed		35.2	not assigned.unknown
LOC_Os07g37850	1.265	0.00180293	0.0572781	2	expressed protein		35.2	not assigned.unknown
LOC_Os05g48580	1.268	0.03314	0.277328	0	expressed protein		35.2	not assigned.unknown
LOC_Os12g05060	1.269	0.0291791	0.259389	2	expressed protein		35.2	not assigned.unknown
LOC_Os05g09728	1.273	0.0277141	0.253203	0	expressed protein		35.2	not assigned.unknown
LOC_Os03g44260	1.274	0.0185073	0.205154	0	expressed protein		35.2	not assigned.unknown
LOC_Os05g14310	1.277	0.00215098	0.0626457	2	expressed protein		35.2	not assigned.unknown
LOC_Os03g58610	1.28	0.0116434	0.162323	1	expressed protein		35.2	not assigned.unknown
LOC_Os09g26350	1.293	0.0222447	0.225827	2	expressed protein		35.2	not assigned.unknown
LOC_Os03g07400	1.296	0.00205348	0.0616562	0	expressed protein		35.2	not assigned.unknown
LOC_Os03g48020	1.308	0.0480053	0.331971	0	expressed protein		35.2	not assigned.unknown
LOC_Os10g41380	1.313	0.000398499	0.0213972	1	expressed protein		35.2	not assigned.unknown
LOC_Os10g27110	1.317	0.00723962	0.126765	0	expressed protein		35.2	not assigned.unknown
LOC_Os10g27120	1.317	0.00723962	0.126765	1	expressed protein		35.2	not assigned.unknown
LOC_Os03g31410	1.328	0.0101247	0.151702	0	expressed protein		35.2	not assigned.unknown
LOC_Os01g62584	1.336	0.00654941	0.121417	5	peptidase aspartic family protein, putative, expressed		35.2	not assigned.unknown
LOC_Os06g06910	1.34	0.0323416	0.273969	3	expressed protein		35.2	not assigned.unknown
LOC_Os09g20420	1.343	0.0466339	0.328372	0	expressed protein		35.2	not assigned.unknown
LOC_Os07g19410	1.352	0.00875114	0.139923	0	expressed protein		35.2	not assigned.unknown
LOC_Os04g04030	1.364	0.0336451	0.279495	1	expressed protein		35.2	not assigned.unknown
LOC_Os08g08360	1.367	0.00102986	0.0401769	2	expressed protein		35.2	not assigned.unknown
LOC_Os07g46470	1.368	0.00462698	0.0970974	1	expressed protein		35.2	not assigned.unknown
LOC_Os09g08160	1.37	0.0464186	0.327615	1	plant protein of unknown function domain containing protein, expressed		35.2	not assigned.unknown
LOC_Os06g41690	1.374	0.034072	0.281144	3	retrotransposon protein, putative, unclassified, expressed		35.2	not assigned.unknown
LOC_Os12g10320	1.377	0.00694652	0.123979	0	plant-specific domain TIGR01627 family protein, expressed		35.2	not assigned.unknown
LOC_Os06g01470	1.391	0.00714392	0.126181	1	AGAP000326-PA, putative, expressed		35.2	not assigned.unknown
LOC_Os09g33882	1.397	0.0126107	0.168515	1	expressed protein		35.2	not assigned.unknown
LOC_Os03g53520	1.399	3.6092e-05	0.00376632	1	expressed protein		35.2	not assigned.unknown
LOC_Os09g24190	1.4	0.0304463	0.265311	0	expressed protein		35.2	not assigned.unknown
LOC_Os02g49960	1.405	0.0279153	0.253867	0	expressed protein		35.2	not assigned.unknown
LOC_Os02g38180	1.407	0.00978728	0.148529	2	expressed protein		35.2	not assigned.unknown
LOC_Os05g29090	1.414	0.0143445	0.179882	1	transposon protein, putative, CACTA, En/Spm sub-class, expressed		35.2	not assigned.unknown
LOC_Os02g53350	1.419	0.046932	0.328903	0	expressed protein		35.2	not assigned.unknown
LOC_Os01g69960	1.425	0.0330422	0.276866	0	expressed protein		35.2	not assigned.unknown
LOC_Os03g53740	1.425	0.0241574	0.235684	1	expressed protein		35.2	not assigned.unknown
LOC_Os10g35294	1.43	0.00249846	0.0678166	993	fiber protein Fb34, putative, expressed		35.2	not assigned.unknown
LOC_Os03g42480	1.441	0.0110527	0.158297	0	expressed protein		35.2	not assigned.unknown
LOC_Os02g21640	1.446	0.0202574	0.214423	0	expressed protein		35.2	not assigned.unknown
LOC_Os07g27430	1.449	0.0178907	0.201891	0	expressed protein		35.2	not assigned.unknown
LOC_Os06g43620	1.45	0.0356272	0.287474	0	haemolysin-III, putative, expressed		35.2	not assigned.unknown
LOC_Os07g38480	1.454	0.0296868	0.261393	1	expressed protein		35.2	not assigned.unknown
LOC_Os06g11060	1.466	0.0175398	0.199763	1	expressed protein		35.2	not assigned.unknown
LOC_Os10g36830	1.469	0.0355531	0.287344	0	transmembrane and coiled-coil domain-containing protein 4, putative, expressed		35.2	not assigned.unknown
LOC_Os02g19640	1.475	0.0275696	0.252304	1	IQ calmodulin-binding motif family protein, putative, expressed		35.2	not assigned.unknown
LOC_Os02g37440	1.492	0.00508512	0.102788	2	expressed protein		35.2	not assigned.unknown
LOC_Os04g55490	1.496	0.03529	0.286216	1	expressed protein		35.2	not assigned.unknown
LOC_Os02g43810	1.497	0.0160861	0.189567	0	expressed protein		35.2	not assigned.unknown
LOC_Os12g43780	1.5	0.0323748	0.274027	1	expressed protein		35.2	not assigned.unknown
LOC_Os06g23775	1.511	4.67373e-05	0.00451061	0	expressed protein		35.2	not assigned.unknown
LOC_Os04g14204	1.519	0.0183434	0.204175	0	expressed protein		35.2	not assigned.unknown
LOC_Os04g55120	1.528	3.40363e-05	0.00360273	0	jp18, putative, expressed		35.2	not assigned.unknown
LOC_Os07g37150	1.531	0.00378756	0.0862337	2	expressed protein		35.2	not assigned.unknown
LOC_Os07g37156	1.531	0.00378529	0.0862337	0	expressed protein		35.2	not assigned.unknown
LOC_Os03g55400	1.531	0.0250918	0.240979	1	expressed protein		35.2	not assigned.unknown
LOC_Os10g14180	1.54	6.87729e-05	0.00600888	3	expressed protein		35.2	not assigned.unknown
LOC_Os03g07120	1.541	0.00062706	0.0290256	1	expressed protein		35.2	not assigned.unknown
LOC_Os03g27850	1.548	0.00831007	0.135963	0	expressed protein		35.2	not assigned.unknown
LOC_Os03g44190	1.558	0.000195324	0.0126776	0	expressed protein		35.2	not assigned.unknown
LOC_Os03g19550	1.571	0.00287253	0.0730154	2	retrotransposon protein, putative, unclassified, expressed		35.2	not assigned.unknown
LOC_Os01g06400	1.581	0.0405264	0.305157	0	expressed protein		35.2	not assigned.unknown
LOC_Os03g40000	1.599	2.89183e-06	0.000518297	0	expressed protein		35.2	not assigned.unknown
LOC_Os12g36735	1.622	0.0126595	0.168706	2	expressed protein		35.2	not assigned.unknown
LOC_Os03g48960	1.63	0.0463197	0.327615	0	expressed protein		35.2	not assigned.unknown
LOC_Os03g01520	1.641	0.0032762	0.0787889	0	expressed protein		35.2	not assigned.unknown
LOC_Os02g30780	1.648	0.00647039	0.120581	1	LGC1, putative, expressed		35.2	not assigned.unknown
LOC_Os01g69050	1.651	0.0440369	0.318984	1	lysine ketoglutarate reductase trans-splicing related 1, putative, expressed		35.2	not assigned.unknown
LOC_Os01g49154	1.673	0.0142668	0.179262	1	expressed protein		35.2	not assigned.unknown
LOC_Os04g31670	1.677	0.00338722	0.080411	1	expressed protein		35.2	not assigned.unknown
LOC_Os02g04510	1.679	0.0367485	0.291422	1	UOS1, putative, expressed		35.2	not assigned.unknown
LOC_Os05g02420	1.679	4.64345e-06	0.000770395	0	expressed protein		35.2	not assigned.unknown
LOC_Os04g55600	1.685	0.0494994	0.337586	1	expressed protein		35.2	not assigned.unknown
LOC_Os10g12130	1.685	0.00718576	0.126388	2	retrotransposon protein, putative, Ty3-gypsy subclass, expressed		35.2	not assigned.unknown
LOC_Os08g40500	1.686	0.0303609	0.265115	0	expressed protein		35.2	not assigned.unknown
LOC_Os02g37180	1.689	6.43741e-05	0.00570899	1	expressed protein		35.2	not assigned.unknown
LOC_Os01g44140	1.693	0.00716784	0.126301	0	expressed protein		35.2	not assigned.unknown
LOC_Os12g40200	1.693	0.0114046	0.160583	1	expressed protein		35.2	not assigned.unknown
LOC_Os05g30570	1.715	1.94414e-05	0.00236273	0	heavy metal-associated domain containing protein, expressed		35.2	not assigned.unknown
LOC_Os07g23210	1.725	0.00728041	0.126922	2	transposon protein, putative, unclassified, expressed		35.2	not assigned.unknown
LOC_Os08g30800	1.734	0.00748729	0.128632	0	KED, putative, expressed		35.2	not assigned.unknown
LOC_Os10g23230	1.734	0.028351	0.25534	1	AT hook-containing MAR binding 1, putative, expressed		35.2	not assigned.unknown
LOC_Os04g55110	1.736	0.0294503	0.260442	0	expressed protein		35.2	not assigned.unknown
LOC_Os08g31730	1.74	0.0125909	0.168404	0	expressed protein		35.2	not assigned.unknown
LOC_Os05g27000	1.748	0.000176038	0.0118423	0	expressed protein		35.2	not assigned.unknown
LOC_Os05g11064	1.758	0.0032552	0.0785246	1	expressed protein		35.2	not assigned.unknown
LOC_Os06g41030	1.762	0.00569178	0.110877	2	DUF1680 domain containing protein, putative, expressed		35.2	not assigned.unknown
LOC_Os09g26210	1.766	0.0133827	0.173209	1	ZOS9-12 - C2H2 zinc finger protein, expressed		35.2	not assigned.unknown
LOC_Os05g34530	1.773	0.0279007	0.253839	2	auxin-inducible protein, putative, expressed		35.2	not assigned.unknown
LOC_Os06g30250	1.784	0.0153426	0.184938	2	expressed protein		35.2	not assigned.unknown
LOC_Os02g17370	1.789	0.0109977	0.158112	0	expressed protein		35.2	not assigned.unknown
LOC_Os04g23170	1.811	0.00277405	0.0717703	0	expressed protein		35.2	not assigned.unknown
LOC_Os10g41800	1.811	0.00474688	0.0981686	0	expressed protein		35.2	not assigned.unknown
LOC_Os01g10230	1.813	0.0420161	0.310892	2	lachrymatory factor synthase, putative, expressed		35.2	not assigned.unknown
LOC_Os08g35980	1.829	0.00726287	0.126765	0	expressed protein		35.2	not assigned.unknown
LOC_Os06g45200	1.83	0.00986691	0.149431	2	group 3 pollen allergen, putative, expressed		35.2	not assigned.unknown
LOC_Os02g36820	1.837	0.0303023	0.264917	1	expressed protein		35.2	not assigned.unknown
LOC_Os12g31510	1.843	0.0224636	0.226957	0	expressed protein		35.2	not assigned.unknown
LOC_Os12g27080	1.85	0.0497045	0.33822	1	expressed protein		35.2	not assigned.unknown
LOC_Os08g30095	1.857	0.0350969	0.285689	1	expressed protein		35.2	not assigned.unknown
LOC_Os07g36810	1.873	0.034661	0.283613	0	expressed protein		35.2	not assigned.unknown
LOC_Os04g03520	1.876	0.0382254	0.297318	1	expressed protein		35.2	not assigned.unknown
LOC_Os01g20930	1.887	0.0439613	0.318723	3	RING-H2 finger protein, putative, expressed		35.2	not assigned.unknown
LOC_Os03g45779	1.894	0.000306972	0.0178455	0	expressed protein		35.2	not assigned.unknown
LOC_Os02g03010	1.901	0.00456926	0.0964929	2	expressed protein		35.2	not assigned.unknown
LOC_Os06g25950	1.905	0.0313392	0.269087	0	expressed protein		35.2	not assigned.unknown
LOC_Os06g46440	1.906	0.025423	0.24227	0	expressed protein		35.2	not assigned.unknown
LOC_Os06g04930	1.914	0.0144074	0.180212	0	expressed protein		35.2	not assigned.unknown
LOC_Os08g36060	1.924	0.02857	0.25653	1	expressed protein		35.2	not assigned.unknown
LOC_Os01g10180	1.94	0.00026146	0.0156939	0	avr9/Cf-9 rapidly elicited protein 146, putative, expressed		35.2	not assigned.unknown
LOC_Os04g08280	1.944	0.0133611	0.173091	0	retrotransposon protein, putative, Ty3-gypsy subclass, expressed		35.2	not assigned.unknown
LOC_Os11g11330	1.951	0.0497807	0.338298	0	retrotransposon protein, putative, unclassified, expressed		35.2	not assigned.unknown
LOC_Os04g46110	1.955	0.0192488	0.20953	0	fibroin heavy chain precursor, putative, expressed		35.2	not assigned.unknown
LOC_Os06g01890	1.964	0.00661849	0.121751	0	MADS-box transcription factor, putative, expressed		35.2	not assigned.unknown
LOC_Os08g32590	1.975	0.0358069	0.28769	0	retrotransposon protein, putative, Ty1-copia subclass, expressed		35.2	not assigned.unknown
LOC_Os08g41040	1.979	0.0323223	0.2739	0	expressed protein		35.2	not assigned.unknown
LOC_Os02g33060	1.983	0.0118915	0.163797	0	expressed protein		35.2	not assigned.unknown
LOC_Os02g26470	1.989	0.0482478	0.332676	2	expressed protein		35.2	not assigned.unknown
LOC_Os12g40760	1.994	7.00817e-05	0.00606936	2	expressed protein		35.2	not assigned.unknown
LOC_Os04g56939	1.998	0.0471279	0.329397	1	expressed protein		35.2	not assigned.unknown
LOC_Os06g09620	2	0.0279209	0.253867	0	expressed protein		35.2	not assigned.unknown
LOC_Os05g47680	2.002	0.00342125	0.0810885	0	expressed protein		35.2	not assigned.unknown
LOC_Os08g42800	2.015	0.000335771	0.0187803	3	expressed protein		35.2	not assigned.unknown
LOC_Os01g68720	2.021	0.0364236	0.289936	2	keratin, type I cytoskeletal 9, putative, expressed		35.2	not assigned.unknown
LOC_Os06g46960	2.024	0.00685326	0.123407	1	nucleic acid binding protein, putative, expressed		35.2	not assigned.unknown
LOC_Os12g43510	2.029	0.0174471	0.199554	0	expressed protein		35.2	not assigned.unknown
LOC_Os12g11690	2.036	0.0175172	0.199726	0	expressed protein		35.2	not assigned.unknown
LOC_Os05g11160	2.041	0.00104911	0.0406518	0	expressed protein		35.2	not assigned.unknown
LOC_Os09g29350	2.052	0.00670645	0.122483	3	phototropic-responsive NPH3 family protein, putative, expressed		35.2	not assigned.unknown
LOC_Os08g32360	2.07	0.0383243	0.297684	1	expressed protein		35.2	not assigned.unknown
LOC_Os11g40230	2.077	0.00124796	0.0460999	2	expressed protein		35.2	not assigned.unknown
LOC_Os01g53790	2.079	0.0378038	0.295741	0	stress-induced protein, putative, expressed		35.2	not assigned.unknown
LOC_Os03g29360	2.083	0.0174345	0.199554	1	expressed protein		35.2	not assigned.unknown
LOC_Os12g40100	2.089	0.0125568	0.168112	0	expressed protein		35.2	not assigned.unknown
LOC_Os07g41630	2.102	0.0132914	0.172841	1	expressed protein		35.2	not assigned.unknown
LOC_Os08g03180	2.104	0.030404	0.265266	3	retrotransposon protein, putative, unclassified, expressed		35.2	not assigned.unknown
LOC_Os10g20770	2.114	0.000224712	0.0139709	0	expressed protein		35.2	not assigned.unknown
LOC_Os11g35310	2.133	0.00517569	0.10412	0	phytosulfokines precursor, putative, expressed		35.2	not assigned.unknown
LOC_Os03g36080	2.139	0.0360547	0.288711	1	expressed protein		35.2	not assigned.unknown
LOC_Os02g32009	2.164	0.000114744	0.00883222	0	expressed protein		35.2	not assigned.unknown
LOC_Os07g12100	2.171	0.00956082	0.146529	0	expressed protein		35.2	not assigned.unknown
LOC_Os01g55795	2.172	0.0311846	0.268575	0	expressed protein		35.2	not assigned.unknown
LOC_Os01g72470	2.19	0.00141313	0.0492128	1	expressed protein		35.2	not assigned.unknown
LOC_Os12g14224	2.19	0.0200153	0.21341	1	expressed protein		35.2	not assigned.unknown
LOC_Os08g36040	2.194	0.0255888	0.243078	1	plant viral response family protein, putative, expressed		35.2	not assigned.unknown
LOC_Os08g01940	2.195	0.00784188	0.131801	0	non-lysosomal glucosylceramidase, putative, expressed		35.2	not assigned.unknown
LOC_Os07g19444	2.197	0.000140052	0.0101872	3	regulatory protein, putative, expressed		35.2	not assigned.unknown
LOC_Os12g29740	2.202	0.0477555	0.33132	2	expressed protein		35.2	not assigned.unknown
LOC_Os08g14364	2.21	0.0341623	0.281339	2	expressed protein		35.2	not assigned.unknown
LOC_Os04g56420	2.23	0.0339228	0.28054	0	retrotransposon protein, putative, unclassified, expressed		35.2	not assigned.unknown
LOC_Os12g19860	2.232	0.00266494	0.070206	0	expressed protein		35.2	not assigned.unknown
LOC_Os06g50410	2.248	0.0284651	0.255978	1	DUF677 domain containing protein, putative, expressed		35.2	not assigned.unknown
LOC_Os02g01700	2.258	3.098e-06	0.000538179	0	RNA recognition motif containing protein, putative, expressed		35.2	not assigned.unknown
LOC_Os06g10130	2.268	0.0249986	0.240331	0	expressed protein		35.2	not assigned.unknown
LOC_Os06g44420	2.268	0.0017107	0.055093	1	GDU1, putative, expressed		35.2	not assigned.unknown
LOC_Os01g45040	2.276	0.00535607	0.106803	5	Leucine rich repeat N-terminal domain containing protein, putative, expressed		35.2	not assigned.unknown
LOC_Os02g32600	2.28	0.0383549	0.297843	1	expressed protein		35.2	not assigned.unknown
LOC_Os06g41380	2.281	0.0315935	0.270585	1	expressed protein		35.2	not assigned.unknown
LOC_Os04g46790	2.297	0.0365183	0.290095	0	expressed protein		35.2	not assigned.unknown
LOC_Os10g29680	2.299	0.0296329	0.2613	0	expressed protein		35.2	not assigned.unknown
LOC_Os08g17390	2.302	0.000527781	0.0262303	0	expressed protein		35.2	not assigned.unknown
LOC_Os08g45200	2.311	0.0483158	0.332835	1	expressed protein		35.2	not assigned.unknown
LOC_Os01g08670	2.325	0.00365721	0.084247	0	expressed protein		35.2	not assigned.unknown
LOC_Os06g43780	2.338	0.0258528	0.244741	1	expressed protein		35.2	not assigned.unknown
LOC_Os04g43310	2.352	0.00895315	0.141712	3	expressed protein		35.2	not assigned.unknown
LOC_Os02g13600	2.363	8.86439e-05	0.00725161	0	expressed protein		35.2	not assigned.unknown
LOC_Os07g46380	2.364	0.00564593	0.110567	2	glycosyltransferase, putative, expressed		35.2	not assigned.unknown
LOC_Os01g60930	2.381	0.00335999	0.080022	0	expressed protein		35.2	not assigned.unknown
LOC_Os06g30480	2.385	0.0112619	0.15954	2	expressed protein		35.2	not assigned.unknown
LOC_Os07g01520	2.422	0.029929	0.262976	1	expressed protein		35.2	not assigned.unknown
LOC_Os03g03800	2.441	0.0285886	0.256611	1	expressed protein		35.2	not assigned.unknown
LOC_Os03g25440	2.465	0.0262397	0.246292	0	expressed protein		35.2	not assigned.unknown
LOC_Os02g15700	2.473	0.00014444	0.0104039	1	expressed protein		35.2	not assigned.unknown
LOC_Os09g32992	2.479	0.0393134	0.300699	0	expressed protein		35.2	not assigned.unknown
LOC_Os01g14940	2.482	0.0420566	0.310892	0	invertase/pectin methylesterase inhibitor family protein, putative, expressed		35.2	not assigned.unknown
LOC_Os02g40550	2.487	0.0352961	0.286216	1	Lung seven transmembrane receptor domain containing protein, putative, expressed		35.2	not assigned.unknown
LOC_Os11g27020	2.487	0.0353103	0.286243	0	expressed protein		35.2	not assigned.unknown
LOC_Os04g42940	2.501	0.0313709	0.269159	2	expressed protein		35.2	not assigned.unknown
LOC_Os11g38630	2.517	0.0327353	0.275189	0	expressed protein		35.2	not assigned.unknown
LOC_Os05g50390	2.52	0.00351671	0.0826216	0	expressed protein		35.2	not assigned.unknown
LOC_Os01g03210	2.541	0.0386486	0.298701	1	expressed protein		35.2	not assigned.unknown
LOC_Os05g01790	2.541	0.0121911	0.165758	2	expressed protein		35.2	not assigned.unknown
LOC_Os10g34570	2.541	0.0483851	0.333002	1	expressed protein		35.2	not assigned.unknown
LOC_Os01g16120	2.573	0.0190875	0.208158	0	zinc finger, C3HC4 type domain containing protein, expressed		35.2	not assigned.unknown
LOC_Os03g02470	2.577	0.025686	0.24344	0	expressed protein		35.2	not assigned.unknown
LOC_Os07g27359	2.609	0.0109358	0.157654	0	expressed protein		35.2	not assigned.unknown
LOC_Os08g08020	2.609	0.0395816	0.302126	0	expressed protein		35.2	not assigned.unknown
LOC_Os10g04050	2.612	0.00206479	0.0618432	0	transposon protein, putative, CACTA, En/Spm sub-class, expressed		35.2	not assigned.unknown
LOC_Os10g30210	2.622	0.0114294	0.160583	0	expressed protein		35.2	not assigned.unknown
LOC_Os07g42290	2.635	0.0132744	0.172772	0	expressed protein		35.2	not assigned.unknown
LOC_Os10g34700	2.674	0.0301212	0.264037	0	expressed protein		35.2	not assigned.unknown
LOC_Os04g22860	2.68	1.20325e-05	0.00164511	0	protein phosphatase 1 regulatory subunit 11, putative, expressed		35.2	not assigned.unknown
LOC_Os06g06950	2.702	0.0358262	0.28769	0	expressed protein		35.2	not assigned.unknown
LOC_Os11g38790	2.707	0.00799872	0.133081	1	expressed protein		35.2	not assigned.unknown
LOC_Os12g32260	2.711	0.00291184	0.0736867	0	expressed protein		35.2	not assigned.unknown
LOC_Os11g41034	2.716	0.0307716	0.266261	1	expressed protein		35.2	not assigned.unknown
LOC_Os09g10950	2.736	0.00131637	0.0474663	0	expressed protein		35.2	not assigned.unknown
LOC_Os11g45180	2.764	0.0154497	0.185623	0	NBS-LRR disease resistance protein, putative, expressed		35.2	not assigned.unknown
LOC_Os02g11950	2.766	0.0187653	0.206167	0	expressed protein		35.2	not assigned.unknown
LOC_Os05g11350	2.778	0.0375319	0.294394	1	expressed protein		35.2	not assigned.unknown
LOC_Os12g38320	2.799	0.0244557	0.237537	0	expressed protein		35.2	not assigned.unknown
LOC_Os11g32890	2.801	0.00741705	0.128019	0	expressed protein		35.2	not assigned.unknown
LOC_Os02g04780	2.807	0.0175281	0.199726	1	expressed protein		35.2	not assigned.unknown
LOC_Os11g09150	2.813	1.52027e-05	0.00198658	0	expressed protein		35.2	not assigned.unknown
LOC_Os05g11250	2.822	0.0269816	0.249111	1	lachrymatory factor synthase, putative, expressed		35.2	not assigned.unknown
LOC_Os03g10710	2.866	0.0372671	0.293486	0	expressed protein		35.2	not assigned.unknown
LOC_Os09g36500	2.866	0.0233822	0.231564	1	zinc finger, C3HC4 type domain containing protein, expressed		35.2	not assigned.unknown
LOC_Os07g07210	2.868	0.0185291	0.205154	3	expressed protein		35.2	not assigned.unknown
LOC_Os02g10450	2.876	0.0446115	0.32118	0	expressed protein		35.2	not assigned.unknown
LOC_Os03g07050	2.879	0.0230192	0.229852	1	retrotransposon protein, putative, unclassified, expressed		35.2	not assigned.unknown
LOC_Os07g38570	2.898	0.0173379	0.199075	1	expressed protein		35.2	not assigned.unknown
LOC_Os02g09850	2.906	0.0180652	0.202852	0	expressed protein		35.2	not assigned.unknown
LOC_Os04g54600	2.906	0.0287006	0.257078	0	DUF617 domain containing protein, expressed		35.2	not assigned.unknown
LOC_Os12g40910	2.913	0.0176702	0.200399	0	expressed protein		35.2	not assigned.unknown
LOC_Os01g06090	2.919	0.00339525	0.080537	0	expressed protein		35.2	not assigned.unknown
LOC_Os11g05810	2.953	0.0148013	0.182007	2	expressed protein		35.2	not assigned.unknown
LOC_Os04g24750	2.967	0.040329	0.304883	0	aspartic proteinase nepenthesin precursor, putative, expressed		35.2	not assigned.unknown
LOC_Os06g16990	2.967	0.0403125	0.304883	3	expressed protein		35.2	not assigned.unknown
LOC_Os01g14380	2.968	0.0357304	0.287681	1	expressed protein		35.2	not assigned.unknown
LOC_Os11g16970	2.968	0.0357241	0.287681	0	carnitine racemase like protein, putative, expressed		35.2	not assigned.unknown
LOC_Os05g11210	2.977	0.0363427	0.289758	3	lachrymatory factor synthase, putative, expressed		35.2	not assigned.unknown
LOC_Os06g04140	2.977	0.0134696	0.173856	0	expressed protein		35.2	not assigned.unknown
LOC_Os07g01460	2.979	0.00761201	0.12918	1	expressed protein		35.2	not assigned.unknown
LOC_Os01g67830	2.991	0.000258071	0.0155496	1	B3 DNA binding domain containing protein, expressed		35.2	not assigned.unknown
LOC_Os08g05970	2.998	0.0265646	0.247482	1	expressed protein		35.2	not assigned.unknown
LOC_Os08g36970	3.034	0.0177409	0.200672	2	expressed protein		35.2	not assigned.unknown
LOC_Os02g15110	3.061	0.0290714	0.259064	0	zinc finger, C3HC4 type domain containing protein, expressed		35.2	not assigned.unknown
LOC_Os03g01930	3.101	0.0264553	0.24725	2	retrotransposon protein, putative, unclassified, expressed		35.2	not assigned.unknown
LOC_Os11g44590	3.105	0.00318551	0.0772294	0	retrotransposon protein, putative, Ty3-gypsy subclass, expressed		35.2	not assigned.unknown
LOC_Os08g15920	3.138	0.0110355	0.158205	0	expressed protein		35.2	not assigned.unknown
LOC_Os12g34802	3.16	0.0240679	0.235044	0	expressed protein		35.2	not assigned.unknown
LOC_Os09g10620	3.182	0.0469908	0.329055	0	seed maturation protein LEA 4, putative, expressed		35.2	not assigned.unknown
LOC_Os08g09890	3.187	0.0230225	0.229852	0	expressed protein		35.2	not assigned.unknown
LOC_Os04g56570	3.188	0.0202979	0.214621	0	heavy metal-associated domain containing protein, expressed		35.2	not assigned.unknown
LOC_Os03g08200	3.195	0.0459892	0.325852	0	DUF567 domain containing protein, putative, expressed		35.2	not assigned.unknown
LOC_Os06g37810	3.199	0.000646181	0.0296781	2	resistance protein, putative, expressed		35.2	not assigned.unknown
LOC_Os06g37820	3.199	0.000646181	0.0296781	0	Leucine Rich Repeat family protein, expressed		35.2	not assigned.unknown
LOC_Os04g02120	3.209	0.00591002	0.113714	1	expressed protein		35.2	not assigned.unknown
LOC_Os08g25830	3.23	0.00313194	0.0768989	1	expressed protein		35.2	not assigned.unknown
LOC_Os01g41370	3.252	0.0183423	0.204175	0	FBD domain containing protein, putative, expressed		35.2	not assigned.unknown
LOC_Os09g28450	3.269	0.0163783	0.192046	0	paramyosin, putative, expressed		35.2	not assigned.unknown
LOC_Os07g05840	3.275	5.30686e-05	0.00492837	0	expressed protein		35.2	not assigned.unknown
LOC_Os03g53540	3.292	0.0209514	0.218207	0	expressed protein		35.2	not assigned.unknown
LOC_Os03g47910	3.349	0.00242051	0.0671326	1	expressed protein		35.2	not assigned.unknown
LOC_Os09g19340	3.351	0.0337628	0.280081	1	expressed protein		35.2	not assigned.unknown
LOC_Os06g18930	3.369	0.00430616	0.0932328	1	cadmium tolerance factor, putative, expressed		35.2	not assigned.unknown
LOC_Os01g49730	3.381	0.00523919	0.105111	2	expressed protein		35.2	not assigned.unknown
LOC_Os10g09760	3.443	0.00285683	0.0728565	0	expressed protein		35.2	not assigned.unknown
LOC_Os05g27570	3.465	0.000186948	0.0122415	0	SAG20, putative, expressed		35.2	not assigned.unknown
LOC_Os03g24100	3.472	0.0092847	0.144694	1	expressed protein		35.2	not assigned.unknown
LOC_Os01g07150	3.475	0.010669	0.155593	0	expressed protein		35.2	not assigned.unknown
LOC_Os08g12890	3.475	0.0106568	0.155576	0	DNA binding protein, putative, expressed		35.2	not assigned.unknown
LOC_Os02g11970	3.479	0.0252766	0.241467	0	expressed protein		35.2	not assigned.unknown
LOC_Os06g19300	3.495	0.00153965	0.0517977	0	cadmium tolerance factor, putative, expressed		35.2	not assigned.unknown
LOC_Os12g38810	3.495	0.00206408	0.0618432	0	expressed protein		35.2	not assigned.unknown
LOC_Os12g42920	3.523	0.00944121	0.145749	0	expressed protein		35.2	not assigned.unknown
LOC_Os05g16200	3.542	0.00900651	0.141932	0	blight resistance protein T118, putative, expressed		35.2	not assigned.unknown
LOC_Os01g11820	3.545	0.0118666	0.163529	2	expressed protein		35.2	not assigned.unknown
LOC_Os10g36670	3.556	0.00251925	0.0682555	1	expressed protein		35.2	not assigned.unknown
LOC_Os04g42960	3.565	0.00403671	0.0898801	1	Lung seven transmembrane receptor domain containing protein, putative, expressed		35.2	not assigned.unknown
LOC_Os06g03030	3.571	0.0111875	0.159213	0	expressed protein		35.2	not assigned.unknown
LOC_Os02g37160	3.595	0.00691902	0.123979	1	heavy metal transport/detoxification protein, putative, expressed		35.2	not assigned.unknown
LOC_Os01g05530	3.596	0.0195203	0.2109	3	expressed protein		35.2	not assigned.unknown
LOC_Os01g43274	3.596	0.019495	0.2109	0	expressed protein		35.2	not assigned.unknown
LOC_Os08g14360	3.61	0.00578536	0.112035	1	expressed protein		35.2	not assigned.unknown
LOC_Os09g15830	3.64	0.00062322	0.0289841	4	expressed protein		35.2	not assigned.unknown
LOC_Os01g06040	3.653	0.00938184	0.14523	1	expressed protein		35.2	not assigned.unknown
LOC_Os10g31500	3.693	0.00864411	0.138889	0	retrotransposon protein, putative, unclassified, expressed		35.2	not assigned.unknown
LOC_Os03g59370	3.722	0.00461479	0.0970032	1	ubiquitin family protein, putative, expressed		35.2	not assigned.unknown
LOC_Os07g02260	3.748	0.00365324	0.0842274	0	expressed protein		35.2	not assigned.unknown
LOC_Os09g11140	3.75	0.0073236	0.127192	0	expressed protein		35.2	not assigned.unknown
LOC_Os03g12700	3.764	0.00504641	0.102076	0	expressed protein		35.2	not assigned.unknown
LOC_Os07g15530	3.817	0.0113366	0.160187	0	expressed protein		35.2	not assigned.unknown
LOC_Os07g03040	3.899	1.05992e-06	0.00022848	0	expressed protein		35.2	not assigned.unknown
LOC_Os08g07040	3.964	0.000399799	0.021428	1	plant protein of unknown function domain containing protein, expressed		35.2	not assigned.unknown
LOC_Os08g07050	3.964	0.000399799	0.021428	0	pentatricopeptide, putative, expressed		35.2	not assigned.unknown
LOC_Os10g31440	3.979	0.00949793	0.146346	0	retrotransposon protein, putative, unclassified, expressed		35.2	not assigned.unknown
LOC_Os11g44300	3.979	0.00949657	0.146346	1	expressed protein		35.2	not assigned.unknown
LOC_Os08g32560	3.989	0.00807338	0.13372	3	expressed protein		35.2	not assigned.unknown
LOC_Os07g10870	4	0.00180376	0.0572781	1	ZOS7-03 - C2H2 zinc finger protein, expressed		35.2	not assigned.unknown
LOC_Os12g37900	4.03	0.00168676	0.0548084	0	expressed protein		35.2	not assigned.unknown
LOC_Os12g08850	4.051	0.00781699	0.131593	0	expressed protein		35.2	not assigned.unknown
LOC_Os11g45580	4.199	6.48549e-05	0.00571776	0	embryogenesis transmembrane protein, putative, expressed		35.2	not assigned.unknown
LOC_Os03g18779	4.207	3.31715e-20	1.08847e-16	1	expressed protein		35.2	not assigned.unknown
LOC_Os05g39980	4.457	0.00150687	0.0512761	0	expressed protein		35.2	not assigned.unknown
LOC_Os04g38320	4.463	0.00142077	0.0493624	0	expressed protein		35.2	not assigned.unknown
LOC_Os05g44120	5.101	3.54403e-05	0.00372464	0	expressed protein		35.2	not assigned.unknown
LOC_Os10g34440	5.187	0.000377565	0.0205345	3	expressed protein		35.2	not assigned.unknown
LOC_Os06g19010	5.281	4.63149e-05	0.0044845	2	cadmium tolerance factor, putative, expressed		35.2	not assigned.unknown
LOC_Os03g39270	5.383	0.00839398	0.136997	0	expressed protein		35.2	not assigned.unknown
LOC_Os01g52060	5.525	0.00693747	0.123979	5	expressed protein		35.2	not assigned.unknown
LOC_Os08g32370	5.525	0.00591056	0.113714	1	mucin-associated surface protein, putative, expressed		35.2	not assigned.unknown
LOC_Os07g05750	5.539	0.00653457	0.121294	0	retrotransposon protein, putative, Ty3-gypsy subclass, expressed		35.2	not assigned.unknown
LOC_Os02g25830	5.654	0.00494382	0.100831	0	expressed protein		35.2	not assigned.unknown
LOC_Os11g12010	5.654	0.00502893	0.101855	1	expressed protein		35.2	not assigned.unknown
LOC_Os01g58350	5.772	0.00386985	0.0871735	0	expressed protein		35.2	not assigned.unknown
LOC_Os04g31760	5.785	0.00354182	0.082882	0	expressed protein		35.2	not assigned.unknown
LOC_Os03g25530	5.882	0.0030859	0.0765179	0	expressed protein		35.2	not assigned.unknown
LOC_Os04g21030	5.882	0.0031322	0.0768989	1	retrotransposon protein, putative, unclassified, expressed		35.2	not assigned.unknown
LOC_Os01g05770	5.894	0.00259083	0.0690358	2	expressed protein		35.2	not assigned.unknown
LOC_Os04g34510	5.983	0.00238236	0.0666069	0	expressed protein		35.2	not assigned.unknown
LOC_Os04g57240	5.983	0.00259247	0.0690358	0	expressed protein		35.2	not assigned.unknown
LOC_Os07g04060	5.983	0.00253681	0.0683405	1	expressed protein		35.2	not assigned.unknown
LOC_Os02g37360	5.984	0.00201598	0.0616562	1	expressed protein		35.2	not assigned.unknown
LOC_Os02g29030	6.005	0.00212227	0.062418	0	retrotransposon protein, putative, unclassified, expressed		35.2	not assigned.unknown
LOC_Os09g39360	6.005	0.00215026	0.0626457	1	expressed protein		35.2	not assigned.unknown
LOC_Os01g68820	6.078	0.00218358	0.0633007	0	expressed protein		35.2	not assigned.unknown
LOC_Os02g58200	6.078	0.00210774	0.0623669	1	expressed protein		35.2	not assigned.unknown
LOC_Os01g48260	6.099	0.0016263	0.0535429	3	expressed protein		35.2	not assigned.unknown
LOC_Os02g04550	6.167	0.00173646	0.0556799	0	expressed protein		35.2	not assigned.unknown
LOC_Os06g19740	6.167	0.00179269	0.0572342	0	expressed protein		35.2	not assigned.unknown
LOC_Os10g42270	6.187	0.00131892	0.0475005	2	expressed protein		35.2	not assigned.unknown
LOC_Os05g48840	6.26	0.00127158	0.0464757	1	expressed protein		35.2	not assigned.unknown
LOC_Os11g43840	6.27	0.000971553	0.0383582	0	conserved hypothetical protein		35.2	not assigned.unknown
LOC_Os11g45890	6.288	0.000850672	0.0350377	1	expressed protein		35.2	not assigned.unknown
LOC_Os02g05190	6.339	0.000940434	0.0374803	1	expressed protein		35.2	not assigned.unknown
LOC_Os01g17420	6.413	0.000791549	0.0332221	1	expressed protein		35.2	not assigned.unknown
LOC_Os06g35165	6.443	2.91286e-14	4.52751e-11	0	expressed protein		35.2	not assigned.unknown
LOC_Os11g07950	6.471	0.000609831	0.0287233	0	expressed protein		35.2	not assigned.unknown
LOC_Os04g42240	6.567	0.000387605	0.0208502	1	expressed protein		35.2	not assigned.unknown
LOC_Os01g06310	6.624	0.00041034	0.0218739	0	glycine-rich cell wall structural protein precursor, putative, expressed		35.2	not assigned.unknown
LOC_Os07g43440	6.785	0.000148618	0.0106014	1	expressed protein		35.2	not assigned.unknown
LOC_Os01g69020	6.787	0.000351523	0.0195871	0	retrotransposon protein, putative, unclassified, expressed		35.2	not assigned.unknown
LOC_Os05g43640	6.932	5.71042e-05	0.00524886	3	retrotransposon, putative, centromere-specific, expressed		35.2	not assigned.unknown
LOC_Os01g14130	7.453	6.14012e-06	0.000959418	1	expressed protein		35.2	not assigned.unknown
LOC_Os03g43100	7.942	2.85005e-42	8.41678e-38	0	expressed protein		35.2	not assigned.unknown
LOC_Os09g12380	2.801	0.0262093	0.246292	0	no apical meristem protein, putative, expressed	NAC21	35.2	not assigned.unknown
LOC_Os07g27330	3.313	0.0198555	0.212531	3	no apical meristem protein, expressed	NAC65	35.2	not assigned.unknown
LOC_Os03g45230	4.889	2.5802e-13	3.02323e-10	2	expressed protein	ODC4	35.2	not assigned.unknown
LOC_Os01g02590	1.983	0.023228	0.230715	1	receptor-like kinase, putative, expressed	Os8Tak1	35.2	not assigned.unknown
LOC_Os04g56460	1.497	0.0422427	0.311722	1	MBTB9 - Bric-a-Brac, Tramtrack, Broad Complex BTB domain with Meprin and TRAF Homology MATH domain, expressed	OsAAP7B	35.2	not assigned.unknown
LOC_Os04g52090	-1.024	0.0080554	0.133527	1	AP2 domain containing protein, expressed	OsAP2-39	35.2	not assigned.unknown
LOC_Os02g07930	1.624	0.0363523	0.289758	1	B-box zinc finger family protein, putative, expressed	OsBBX2	35.2	not assigned.unknown
LOC_Os08g43070	3.337	0.0350291	0.285373	1	helix-loop-helix DNA-binding domain containing protein, expressed	OsbHLH011	35.2	not assigned.unknown
LOC_Os09g28900	2.689	0.0223971	0.226673	0	basic helix-loop-helix, putative, expressed	OsbHLH043	35.2	not assigned.unknown
LOC_Os07g47960	-1.003	0.0436217	0.317144	0	basic helix-loop-helix domain containing protein, expressed	OsbHLH163	35.2	not assigned.unknown
LOC_Os01g33400	2.517	0.0491839	0.336461	0	helix-loop-helix DNA-binding domain containing protein, expressed	OsbHLH183	35.2	not assigned.unknown
LOC_Os07g04580	2.858	0.0239187	0.233981	1	zinc finger C-x8-C-x5-C-x3-H type family protein, expressed	OsC3H47	35.2	not assigned.unknown
LOC_Os02g57280	-1.191	9.11963e-05	0.00739893	0	CBS domain containing membrane protein, putative, expressed	OsCBSX3	35.2	not assigned.unknown
LOC_Os06g10210	-1.825	4.13423e-07	0.000101657	1	expressed protein	OsCHI2	35.2	not assigned.unknown
LOC_Os01g13210	1.891	0.00238623	0.0666069	0	salt stress root protein RS1, putative, expressed	OsDREPP1	35.2	not assigned.unknown
LOC_Os01g62200	1.05	0.0142446	0.179162	1	domain of unknown function DUF966 domain containing protein, expressed	OsDSR2	35.2	not assigned.unknown
LOC_Os01g74370	-3.066	0.00131064	0.047404	1	domain of unknown function DUF966 domain containing protein, expressed	OsDSR3	35.2	not assigned.unknown
LOC_Os06g05020	-2.201	4.48011e-06	0.000756038	0	early nodulin 93 ENOD93 protein, putative, expressed	OsENOD93	35.2	not assigned.unknown
LOC_Os08g23170	5.525	0.00635028	0.119054	2	expressed protein	OsEnS-120	35.2	not assigned.unknown
LOC_Os10g41160	3.14	0.0252519	0.241411	2	expressed protein	OsEnS-140	35.2	not assigned.unknown
LOC_Os02g28580	3.232	0.0192775	0.209687	1	expressed protein	OsEnS-37	35.2	not assigned.unknown
LOC_Os02g37480	2.725	0.0183315	0.204175	1	glycine-rich cell wall structural protein precursor, putative, expressed	OsEnS-40	35.2	not assigned.unknown
LOC_Os03g26490	2.717	0.0161638	0.190103	2	expressed protein	OsEnS-46	35.2	not assigned.unknown
LOC_Os03g42520	3.169	0.0218711	0.223344	2	expressed protein	OsEnS-49	35.2	not assigned.unknown
LOC_Os01g54890	2.242	0.0354105	0.286505	0	ethylene-responsive transcription factor 2, putative, expressed	OsERF922	35.2	not assigned.unknown
LOC_Os02g57965	3.18	0.0146133	0.181178	1	F-box domain containing protein, expressed	OsF0240	35.2	not assigned.unknown
LOC_Os07g34620	2.088	0.033763	0.280081	2	expressed protein	OsF0782	35.2	not assigned.unknown
LOC_Os01g39690	3.989	0.0080572	0.133527	0	expressed protein	OsF0791	35.2	not assigned.unknown
LOC_Os01g45900	1.139	0.0456766	0.325138	0	OsFBX20 - F-box domain containing protein, expressed	OsFbox031	35.2	not assigned.unknown
LOC_Os04g24820	-2.563	0.0197273	0.211977	0	OsFBX127 - F-box domain containing protein, expressed	OsFbox197	35.2	not assigned.unknown
LOC_Os04g26240	1.093	0.0402895	0.304883	0	OsFBDUF21 - F-box and DUF domain containing protein, expressed	OsFbox200	35.2	not assigned.unknown
LOC_Os05g30920	1.338	0.00497748	0.101166	2	OsFBX167 - F-box domain containing protein, expressed	OsFbox257	35.2	not assigned.unknown
LOC_Os06g05590	-1.643	0.0178149	0.201266	0	OsFBX186 - F-box domain containing protein, expressed	OsFbox293	35.2	not assigned.unknown
LOC_Os06g10290	1.626	0.0345914	0.283557	0	OsFBX191 - F-box domain containing protein, expressed	OsFbox302|OsFbox303	35.2	not assigned.unknown
LOC_Os06g10300	1.626	0.0345914	0.283557	0	OsFBL29 - F-box domain and LRR containing protein, expressed	OsFbox302|OsFbox303	35.2	not assigned.unknown
LOC_Os06g13850	6.484	0.000656785	0.0299264	0	OsFBX193 - F-box domain containing protein, expressed	OsFbox305	35.2	not assigned.unknown
LOC_Os07g12590	1.377	0.0243118	0.236566	0	OsFBX225 - F-box domain containing protein, expressed	OsFbox353	35.2	not assigned.unknown
LOC_Os07g13870	1.645	0.0086325	0.138778	0	OsFBX229 - F-box domain containing protein, expressed	OsFbox356	35.2	not assigned.unknown
LOC_Os07g36370	2.098	0.0465496	0.328013	0	OsFBX247 - F-box domain containing protein, expressed	OsFbox384	35.2	not assigned.unknown
LOC_Os08g03300	2.383	0.0369256	0.291808	1	OsFBDUF40 - F-box and DUF domain containing protein, expressed	OsFbox404	35.2	not assigned.unknown
LOC_Os08g38480	4.25	0.0031142	0.0767683	1	OsFBX300 - F-box domain containing protein, expressed	OsFbox460	35.2	not assigned.unknown
LOC_Os10g04020	4.092	0.00133419	0.0478171	0	OsFBX356 - F-box domain containing protein, expressed	OsFbox520	35.2	not assigned.unknown
LOC_Os10g04850	3.796	0.0139477	0.176631	0	OsFBO5 - F-box and other domain containing protein, expressed	OsFbox528	35.2	not assigned.unknown
LOC_Os10g04900	2.867	0.0122423	0.166104	4	OsFBX364 - F-box domain containing protein, expressed	OsFbox529	35.2	not assigned.unknown
LOC_Os10g05240	1.734	0.00801216	0.133154	1	OsFBX369 - F-box domain containing protein, expressed	OsFbox533	35.2	not assigned.unknown
LOC_Os10g05500	2.418	0.0326766	0.275096	3	OsFBX370 - F-box domain containing protein, expressed	OsFbox534	35.2	not assigned.unknown
LOC_Os10g06700	1.055	0.0316366	0.270585	0	OsFBX375 - F-box domain containing protein, expressed	OsFbox539	35.2	not assigned.unknown
LOC_Os11g33190	2.825	0.0308531	0.266653	1	OsFBX422 - F-box domain containing protein, expressed	OsFbox604	35.2	not assigned.unknown
LOC_Os12g30920	3.412	0.0114189	0.160583	0	OsFBA4 - F-box and FBA domain containing protein, expressed	OsFbox651	35.2	not assigned.unknown
LOC_Os12g41630	3.14	0.00756297	0.128924	1	OsFBX463 - F-box domain containing protein, expressed	OsFbox676	35.2	not assigned.unknown
LOC_Os01g05890	3.891	0.0114359	0.160583	2	OsFBX2 - F-box domain containing protein, expressed	OsFBX2	35.2	not assigned.unknown
LOC_Os10g31640	4.09	0.00511964	0.103345	0	glycine-rich cell wall structural protein 2 precursor, putative, expressed	OsGRP7	35.2	not assigned.unknown
LOC_Os08g44400	2.92	7.89581e-05	0.0066556	0	glutathione S-transferase, N-terminal domain containing protein, expressed	OsGRX20	35.2	not assigned.unknown
LOC_Os09g30438	-3.839	0.0104905	0.154483	0	expressed protein	OsHsp90	35.2	not assigned.unknown
LOC_Os03g08330	-1.836	2.94811e-05	0.0031775	1	ZIM domain containing protein, putative, expressed	OsJAZ10	35.2	not assigned.unknown
LOC_Os10g25290	-1.636	1.47027e-05	0.00194709	1	ZIM domain containing protein, putative, expressed	OsJAZ12|OsTIFY11D	35.2	not assigned.unknown
LOC_Os03g08310	-2.231	0.037201	0.293278	1	ZIM domain containing protein, putative, expressed	OsJAZ9|OsTIFY11a	35.2	not assigned.unknown
LOC_Os06g49190	3.805	0.0116804	0.16248	1	LTPL154 - Protease inhibitor/seed storage/LTP family protein precursor, expressed	OsLTP2.6	35.2	not assigned.unknown
LOC_Os07g18990	2.947	0.0146571	0.181284	2	LTPL40 - Protease inhibitor/seed storage/LTP family protein precursor, expressed	OsLTPd4	35.2	not assigned.unknown
LOC_Os10g28790	6.439	0.000597929	0.0283436	0	MBTB36 - Bric-a-Brac, Tramtrack, Broad Complex BTB domain with Meprin and TRAF Homology MATH domain, expressed	OsMB33	35.2	not assigned.unknown
LOC_Os02g28970	2.477	0.0230183	0.229852	1	expressed protein	OsMTR1	35.2	not assigned.unknown
LOC_Os07g48150	1.674	0.0467941	0.328741	1	DUF623 domain containing protein, expressed	OsOFP16	35.2	not assigned.unknown
LOC_Os04g37510	1.921	0.0468521	0.328811	0	DUF623 domain containing protein, expressed	OsOFP24	35.2	not assigned.unknown
LOC_Os11g05780	1.641	4.49233e-05	0.00437846	0	DUF623 domain containing protein, expressed	OsOFP26	35.2	not assigned.unknown
LOC_Os01g53160	1.236	0.005539	0.109197	0	DUF623 domain containing protein, expressed	OsOFP3	35.2	not assigned.unknown
LOC_Os10g29610	3.232	0.0193001	0.209733	1	DUF623 domain containing protein, expressed	OsOFP31	35.2	not assigned.unknown
LOC_Os12g42190	1.732	0.013223	0.172635	0	transposon protein, putative, unclassified, expressed	OsPCF8	35.2	not assigned.unknown
LOC_Os12g28770	2.413	0.0194873	0.2109	0	POEI19 - Pollen Ole e I allergen and extensin family protein precursor, expressed	OsPOEI19	35.2	not assigned.unknown
LOC_Os05g42240	2.878	0.0164824	0.193005	0	expressed protein	OsSPL(SPOROCYTELESS)	35.2	not assigned.unknown
LOC_Os04g52950	2.354	0.0129261	0.170721	3	nitrate-induced NOI protein, expressed	OsSTA132	35.2	not assigned.unknown
LOC_Os05g05640	2.638	0.0412115	0.307882	1	pectinesterase inhibitor domain containing protein, putative, expressed	OsSTA139	35.2	not assigned.unknown
LOC_Os05g40310	3.04	0.0352074	0.286216	1	expressed protein	OsSTA153	35.2	not assigned.unknown
LOC_Os05g41150	-1.655	0.00187887	0.0586542	2	expressed protein	OsSTA155	35.2	not assigned.unknown
LOC_Os06g10140	1.842	0.0431398	0.315325	0	expressed protein	OsSTA173	35.2	not assigned.unknown
LOC_Os06g47520	-2.95	0.0101454	0.151703	1	expressed protein	OsSTA178	35.2	not assigned.unknown
LOC_Os11g40800	7.313	8.12034e-06	0.00120508	1	expressed protein	OsSTA267	35.2	not assigned.unknown
LOC_Os02g08250	1.465	0.0465119	0.327844	0	expressed protein	OsSTA49	35.2	not assigned.unknown
LOC_Os03g04560	3.349	0.00242092	0.0671326	1	expressed protein	OsSTA89	35.2	not assigned.unknown
LOC_Os03g18110	2.052	0.00910703	0.142906	1	proteins of unknown function domain containing protein, putative, expressed	OsTBL18	35.2	not assigned.unknown
LOC_Os01g11810	2.461	0.00260668	0.0691783	0	powdery mildew resistant protein 5, putative, expressed	OsTBL19	35.2	not assigned.unknown
LOC_Os07g46230	6.439	0.000572761	0.0277629	1	expressed protein	OsTBL24	35.2	not assigned.unknown
LOC_Os06g44900	5.905	0.0028347	0.0727318	1	leaf senescence related protein, putative, expressed	OsTBL29	35.2	not assigned.unknown
LOC_Os06g16160	3.748	0.0036535	0.0842274	1	expressed protein	OsTBL61|OsTBL65	35.2	not assigned.unknown
LOC_Os09g24350	6.771	0.000151654	0.0107604	0	THION32 - Plant thionin family protein precursor, expressed	OsTHI32	35.2	not assigned.unknown
LOC_Os07g48710	-2.319	0.0204827	0.215649	0	VQ domain containing protein, putative, expressed	OsVQ30	35.2	not assigned.unknown
LOC_Os07g48800	5.772	0.00362131	0.0839853	0	VQ domain containing protein, putative, expressed	OsVQ31	35.2	not assigned.unknown
LOC_Os02g33600	1.949	0.0121336	0.165587	4	VQ domain containing protein, putative, expressed	OsVQ8	35.2	not assigned.unknown
LOC_Os08g09940	1.183	0.000246352	0.0150626	0	GTP-binding protein, putative, expressed	OsYchF1	35.2	not assigned.unknown
LOC_Os11g26780	-1.884	0.000262418	0.0157056	1	dehydrin, putative, expressed	RAB16B	35.2	not assigned.unknown
LOC_Os11g26760	-2.237	0.00802126	0.133186	1	dehydrin, putative, expressed	RAB16C	35.2	not assigned.unknown
LOC_Os11g26790	-1.407	0.00271393	0.0709417	0	dehydrin, putative, expressed	RAB21|OsRab16A	35.2	not assigned.unknown
LOC_Os04g31460	-2.982	0.0135814	0.174082	1	RALFL39 - Rapid ALkalinization Factor RALF family protein precursor, expressed	RALF16	35.2	not assigned.unknown
LOC_Os12g38350	3.051	0.0314648	0.269808	0	RALFL43 - Rapid ALkalinization Factor RALF family protein precursor, expressed	RALF41	35.2	not assigned.unknown
LOC_Os07g10780	1.419	0.024777	0.239514	1	remorin, putative, expressed	REM4.3	35.2	not assigned.unknown
LOC_Os01g52740	5.525	0.0064686	0.120581	1	expressed protein	S40-10	35.2	not assigned.unknown
LOC_Os07g33270	1.492	0.0084104	0.136997	1	DUF584 domain containing protein, putative, expressed	S40-15	35.2	not assigned.unknown
LOC_Os03g02280	1.939	0.00453583	0.096023	2	DUF584 domain containing protein, putative, expressed	S40-4	35.2	not assigned.unknown
LOC_Os04g45834	1.051	0.0141662	0.17848	0	DUF584 domain containing protein, putative, expressed	S40-5	35.2	not assigned.unknown
LOC_Os12g25090	6.463	0.000539442	0.0265719	0	expressed protein	Sci1|PR6	35.2	not assigned.unknown
LOC_Os02g49680	-1.351	0.00596352	0.114435	0	arsenate reductase, putative, expressed	STR11	35.2	not assigned.unknown
LOC_Os07g09384	1.354	0.00685333	0.123407	0	expressed protein	STR2	35.2	not assigned.unknown
LOC_Os01g60640	-2.223	7.49547e-05	0.00644927	0	WRKY21, expressed	WRKY21	35.2	not assigned.unknown
LOC_Os05g45230	5.983	0.00257575	0.0688513	1	WRKY58, expressed	WRKY58	35.2	not assigned.unknown
LOC_Os05g28830	2.222	0.0251103	0.241	0	PMR5, putative, expressed	XOAT9	35.2	not assigned.unknown
LOC_Os01g41710	-1.253	7.62155e-05	0.00650519	3	chlorophyll A-B binding protein, putative, expressed	CAB2R	1.1.1	PS.lightreaction.photosystem II
LOC_Os03g53640	1.101	0.0471835	0.329397	0	expressed protein		1.1.1	PS.lightreaction.photosystem II
LOC_Os03g21560	1.736	0.00500222	0.101503	1	photosystem II 11 kD protein, putative, expressed		1.1.1	PS.lightreaction.photosystem II
LOC_Os09g17740	-2.422	8.70858e-13	8.29619e-10	1	chlorophyll A-B binding protein, putative, expressed	OsCAB1R	1.1.1	PS.lightreaction.photosystem II
LOC_Os08g02630	1.606	0.00146608	0.0504619	1	photosystem II core complex proteins psbY, chloroplast precursor, putative, expressed	PSBY	1.1.1	PS.lightreaction.photosystem II
LOC_Os08g33820	-1.59	2.60216e-06	0.000486373	0	chlorophyll A-B binding protein, putative, expressed	Lhca4|DYE1	1.1.2	PS.lightreaction.photosystem I
LOC_Os01g73644	-1.063	0.0469204	0.328899	1	expressed protein		1.1.2	PS.lightreaction.photosystem I
LOC_Os02g10390	-1.471	0.00248063	0.0678166	0	chlorophyll A-B binding protein, putative, expressed	OsLhca3	1.1.2	PS.lightreaction.photosystem I
LOC_Os04g33830	-2.185	2.05659e-09	1.23949e-06	1	membrane protein, putative, expressed	PSAO	1.1.2	PS.lightreaction.photosystem I
LOC_Os03g53710	1.292	0.0389617	0.299718	1	aldose 1-epimerase, putative, expressed		1.1.40	PS.lightreaction.cyclic electron flow-chlororespiration
LOC_Os07g40660	1.591	0.0213029	0.220418	3	expressed protein		1.2.6	PS.photorespiration.hydroxypyruvate reductase
LOC_Os04g01600	2.44	0.00184442	0.0580764	2	erythronate-4-phosphate dehydrogenase domain containing protein, expressed		1.2.6	PS.photorespiration.hydroxypyruvate reductase
LOC_Os04g01650	2.588	0.00753813	0.128818	1	erythronate-4-phosphate dehydrogenase domain containing protein, expressed		1.2.6	PS.photorespiration.hydroxypyruvate reductase
LOC_Os04g01660	7.111	4.31712e-05	0.00423566	0	erythronate-4-phosphate dehydrogenase domain containing protein, expressed		1.2.6	PS.photorespiration.hydroxypyruvate reductase
LOC_Os03g17000	-1.031	0.00010932	0.00847358	0	NAD dependent epimerase/dehydratase family domain containing protein, expressed		10.1.10	cell wall.precursor synthesis.RHM
LOC_Os05g11360	2.778	0.0375155	0.294343	0	DTDP-D-glucose 4,6-dehydratase, putative, expressed		10.1.10	cell wall.precursor synthesis.RHM
LOC_Os05g51670	-1.279	0.00923388	0.144222	0	NAD dependent epimerase/dehydratase family protein, putative, expressed	OsUGE1	10.1.2	cell wall.precursor synthesis.UGE
LOC_Os09g35800	2.617	0.0408204	0.306277	4	UDP-glucose 4-epimerase, putative, expressed	OsUGE3	10.1.2	cell wall.precursor synthesis.UGE
LOC_Os03g55070	-1.223	0.000570302	0.0277009	0	UDP-glucose 6-dehydrogenase, putative, expressed		10.1.4	cell wall.precursor synthesis.UGD
LOC_Os07g14850	-1.298	7.51236e-05	0.00644927	0	CESA6 - cellulose synthase, expressed	CESA6	10.2.1	cell wall.cellulose synthesis.cellulose synthase
LOC_Os08g15420	4.035	1.26438e-05	0.00171283	0	CSLC3 - cellulose synthase-like family C, expressed	CSLC3	10.2.1	cell wall.cellulose synthesis.cellulose synthase
LOC_Os07g36700	-1.449	0.0388644	0.299405	0	CSLF1 - cellulose synthase-like family F; beta1,3;1,4 glucan synthase, expressed	CSLF1	10.2.1	cell wall.cellulose synthesis.cellulose synthase
LOC_Os10g20260	2.952	0.00683274	0.123407	1	CSLF7 - cellulose synthase-like family F; beta1,3;1,4 glucan synthase, expressed	CSLF7	10.2.1	cell wall.cellulose synthesis.cellulose synthase
LOC_Os04g35030	2.044	0.00919679	0.143932	5	CSLH3 - cellulose synthase-like family H, expressed	CSLH3	10.2.1	cell wall.cellulose synthesis.cellulose synthase
LOC_Os10g32980	1.405	0.017354	0.199184	1	CESA7 - cellulose synthase, expressed	OsCesA7	10.2.1	cell wall.cellulose synthesis.cellulose synthase
LOC_Os06g47110	2.048	0.035383	0.286505	0	COBRA-like protein precursor, putative, expressed	BC1L5	10.2.2	cell wall.cellulose synthesis.COBRA
LOC_Os10g35460	-3.863	7.11729e-13	7.00626e-10	3	COBRA, putative, expressed	BC1L9	10.2.2	cell wall.cellulose synthesis.COBRA
LOC_Os03g08600	1.906	0.0157379	0.187484	1	glycosyl transferase, putative, expressed		10.3.2	cell wall.hemicellulose synthesis.glucuronoxylan
LOC_Os03g17850	1.143	0.0243353	0.236716	1	glycosyltransferase family 43 protein, putative, expressed	OsGT43B	10.3.2	cell wall.hemicellulose synthesis.glucuronoxylan
LOC_Os04g39600	3.165	0.00647571	0.120581	2	fasciclin domain containing protein, expressed	FLA13	10.5.1	cell wall.cell wall proteins.AGPs
LOC_Os05g38500	1.017	0.00774349	0.130687	0	fasciclin-like arabinogalactan protein, putative, expressed	FLA26	10.5.1	cell wall.cell wall proteins.AGPs
LOC_Os01g47780	1.086	0.0109314	0.157654	0	fasciclin domain containing protein, expressed	FLA7	10.5.1	cell wall.cell wall proteins.AGPs
LOC_Os02g17534	2.408	0.0426464	0.313058	0	xyloglucan fucosyltransferase, putative, expressed		10.5.1	cell wall.cell wall proteins.AGPs
LOC_Os09g28460	2.937	0.0199155	0.212685	0	xyloglucan fucosyltransferase, putative, expressed		10.5.1	cell wall.cell wall proteins.AGPs
LOC_Os08g24750	3.633	0.00993055	0.149888	2	xyloglucan fucosyltransferase, putative, expressed		10.5.1	cell wall.cell wall proteins.AGPs
LOC_Os06g10960	6.964	9.05842e-05	0.00736951	2	xyloglucan fucosyltransferase, putative, expressed		10.5.1	cell wall.cell wall proteins.AGPs
LOC_Os03g14130	3.147	3.14466e-05	0.00334058	2	POEI1 - Pollen Ole e I allergen and extensin family protein precursor, expressed		10.5.2	cell wall.cell wall proteins.proline rich proteins
LOC_Os05g09640	1.363	0.0014277	0.0495452	1	uncharacterized protein At4g06744 precursor, putative, expressed		10.5.3	cell wall.cell wall proteins.LRR
LOC_Os01g41120	1.911	0.00725956	0.126765	2	retrotransposon protein, putative, Ty3-gypsy subclass, expressed		10.5.3	cell wall.cell wall proteins.LRR
LOC_Os04g57430	3.01	0.00169018	0.0548509	1	uncharacterized protein At4g06744 precursor, putative, expressed		10.5.3	cell wall.cell wall proteins.LRR
LOC_Os01g48220	-1.116	0.000256932	0.0155496	0	protein of unknown function DUF1421 domain containing protein, expressed		10.5.4	cell wall.cell wall proteins.HRGP
LOC_Os10g41250	1.061	0.0182402	0.203964	0	glycoprotein, putative, expressed		10.5.4	cell wall.cell wall proteins.HRGP
LOC_Os05g03840	1.831	0.0295157	0.260741	0	endoglucanase, putative, expressed	GH9B12	10.6.1	cell wall.degradation.cellulases and beta-1
LOC_Os04g36610	5.057	0.000115143	0.00883222	2	endoglucanase, putative, expressed	GH9B4	10.6.1	cell wall.degradation.cellulases and beta-1
LOC_Os04g57860	3.989	0.00804962	0.133527	0	endoglucanase precursor, putative, expressed	GH9C1	10.6.1	cell wall.degradation.cellulases and beta-1
LOC_Os03g53790	2.091	0.0423481	0.312054	1	periplasmic beta-glucosidase precursor, putative, expressed		10.6.1	cell wall.degradation.cellulases and beta-1
LOC_Os01g12070	3.61	0.00577967	0.112035	0	endoglucanase precursor, putative, expressed	OsCel9A|OsGLU5	10.6.1	cell wall.degradation.cellulases and beta-1
LOC_Os11g19210	1.074	0.00274895	0.0715454	0	beta-D-xylosidase, putative, expressed		10.6.2	cell wall.degradation.mannan-xylose-arabinose-fucose
LOC_Os11g44950	1.499	8.97232e-05	0.00731963	0	glycosyl hydrolase family 3 protein, putative, expressed		10.6.2	cell wall.degradation.mannan-xylose-arabinose-fucose
LOC_Os03g10440	1.517	0.0246893	0.238822	0	glycosyl hydrolase family 10 protein, putative, expressed		10.6.2	cell wall.degradation.mannan-xylose-arabinose-fucose
LOC_Os02g51620	1.682	0.011106	0.158809	0	glycosyl hydrolase family 3 protein, putative, expressed		10.6.2	cell wall.degradation.mannan-xylose-arabinose-fucose
LOC_Os03g47010	1.891	0.00707145	0.125426	2	glycosyl hydrolase family 10 protein, putative, expressed		10.6.2	cell wall.degradation.mannan-xylose-arabinose-fucose
LOC_Os03g10478	2.639	0.0215567	0.221662	1	glycosyl hydrolase family 10 protein, putative, expressed		10.6.2	cell wall.degradation.mannan-xylose-arabinose-fucose
LOC_Os03g61270	2.877	0.0138397	0.175791	4	OsMan04 - Endo-Beta-Mannanase, expressed		10.6.2	cell wall.degradation.mannan-xylose-arabinose-fucose
LOC_Os11g47350	3.182	0.0148346	0.182015	0	beta-D-xylosidase, putative, expressed		10.6.2	cell wall.degradation.mannan-xylose-arabinose-fucose
LOC_Os05g23350	6.33	0.00116869	0.0439998	1	glycosyl hydrolase family 10 protein, putative, expressed	XYH	10.6.2	cell wall.degradation.mannan-xylose-arabinose-fucose
LOC_Os08g03030	3.071	0.0278726	0.253779	0	retrotransposon protein, putative, Ty1-copia subclass, expressed		10.6.3	cell wall.degradation.pectate lyases and polygalacturonases
LOC_Os07g10700	3.402	0.00466588	0.0975179	0	polygalacturonase, putative, expressed		10.6.3	cell wall.degradation.pectate lyases and polygalacturonases
LOC_Os05g01380	2.123	0.0281979	0.254752	0	polygalacturonase inhibitor precursor, putative, expressed	OsPGIP1	10.6.3	cell wall.degradation.pectate lyases and polygalacturonases
LOC_Os11g14400	4.041	0.00128418	0.0467051	0	polygalacturonase, putative, expressed	OsPGL12	10.6.3	cell wall.degradation.pectate lyases and polygalacturonases
LOC_Os01g19170	-1.184	0.0171579	0.197778	0	polygalacturonase, putative, expressed	OsPGL13	10.6.3	cell wall.degradation.pectate lyases and polygalacturonases
LOC_Os01g43490	-1.897	5.0477e-07	0.000121194	0	polygalacturonase, putative, expressed	OsPGL32	10.6.3	cell wall.degradation.pectate lyases and polygalacturonases
LOC_Os06g38520	3.466	0.0269846	0.249111	0	pectate lyase family protein, expressed	OsPLL10	10.6.3	cell wall.degradation.pectate lyases and polygalacturonases
LOC_Os03g18860	4.311	0.000267236	0.0158527	1	pectinesterase, putative, expressed	PME10	10.8.1	cell wall.pectinesterases.PME
LOC_Os05g29790	2.334	0.0164743	0.192986	1	pectinesterase, putative, expressed	PME17	10.8.1	cell wall.pectinesterases.PME
LOC_Os07g41650	3.387	0.00860969	0.138713	0	pectinesterase, putative, expressed	PME20	10.8.1	cell wall.pectinesterases.PME
LOC_Os08g12410	1.47	0.0390815	0.300011	0	pectinesterase, putative, expressed	PME24	10.8.1	cell wall.pectinesterases.PME
LOC_Os08g34900	-2.239	2.012e-06	0.000393496	0	pectinesterase, putative, expressed	PME25	10.8.1	cell wall.pectinesterases.PME
LOC_Os08g34910	-1.896	0.000708019	0.0312544	1	pectinesterase, putative, expressed	PME26	10.8.1	cell wall.pectinesterases.PME
LOC_Os01g57854	3.169	0.00131121	0.047404	1	pectinesterase, putative, expressed	PME6	10.8.1	cell wall.pectinesterases.PME
LOC_Os01g66840	-6.24	0.00185686	0.0582217	3	pectinacetylesterase domain containing protein, expressed		10.8.2	cell wall.pectinesterases.acetyl esterase
LOC_Os04g51340	-1.651	0.0230618	0.229932	0	pectinacetylesterase domain containing protein, expressed		10.8.2	cell wall.pectinesterases.acetyl esterase
LOC_Os07g12150	1.205	0.00442987	0.0947993	0	acyl carrier protein, putative, expressed		11.1.12	lipid metabolism.FA synthesis and FA elongation.ACP protein
LOC_Os03g53010	-2.389	0.0147581	0.181921	1	acyl-desaturase, chloroplast precursor, putative, expressed		11.1.15	lipid metabolism.FA synthesis and FA elongation.ACP desaturase
LOC_Os08g09950	1.026	0.000785817	0.0331525	0	acyl-desaturase, chloroplast precursor, putative, expressed		11.1.15	lipid metabolism.FA synthesis and FA elongation.ACP desaturase
LOC_Os03g30950	1.258	0.013328	0.17286	3	acyl-desaturase, chloroplast precursor, putative, expressed		11.1.15	lipid metabolism.FA synthesis and FA elongation.ACP desaturase
LOC_Os02g30200	3.081	0.0277247	0.253203	0	PE-PGRS family protein, putative, expressed		11.1.15	lipid metabolism.FA synthesis and FA elongation.ACP desaturase
LOC_Os06g05130	-1.526	6.39457e-05	0.00568809	1	myristoyl-acyl carrier protein thioesterase, chloroplast precursor, putative, expressed	OsFATB1	11.1.7	lipid metabolism.FA synthesis and FA elongation.ACP thioesterase
LOC_Os04g33190	-1.24	0.0391866	0.300353	5	AMP-binding enzyme, putative, expressed		11.1.8	lipid metabolism.FA synthesis and FA elongation.acyl CoA ligase
LOC_Os09g38350	2.014	0.0229856	0.229852	1	AMP-binding domain containing protein, expressed		11.1.8	lipid metabolism.FA synthesis and FA elongation.acyl CoA ligase
LOC_Os03g03790	2.515	0.00473757	0.0981384	0	AMP-binding domain containing protein, expressed		11.1.8	lipid metabolism.FA synthesis and FA elongation.acyl CoA ligase
LOC_Os02g55910	-1.108	0.000143832	0.0103855	2	monogalactosyldiacylglycerol synthase, putative, expressed	OsMGD|OsMGD2	11.10.1	lipid metabolism.glycolipid synthesis.MGDG synthase
LOC_Os03g18070	-2.262	3.21244e-08	1.2229e-05	1	omega-3 fatty acid desaturase, chloroplast precursor, putative, expressed	OsFAD7	11.2.3	lipid metabolism.FA desaturation.omega 3 desaturase
LOC_Os05g42270	-1.224	0.00247467	0.0677312	1	acyltransferase, putative, expressed		11.3.1	lipid metabolism.phospholipid synthesis.1-acylglycerol-3-phosphate O-acyltransferase
LOC_Os01g51920	-1.991	3.87213e-10	2.48591e-07	1	phosphotransferase, putative, expressed		11.3.2	lipid metabolism.phospholipid synthesis.choline kinase
LOC_Os09g26700	-1.035	0.000816804	0.0341186	2	choline/ethanolamine kinase, putative, expressed		11.3.2	lipid metabolism.phospholipid synthesis.choline kinase
LOC_Os01g57420	-1.719	2.25034e-12	2e-09	2	diacylglycerol kinase, putative, expressed		11.3.5	lipid metabolism.phospholipid synthesis.diacylglycerol kinase
LOC_Os12g12260	-1.255	0.00369389	0.0847068	0	diacylglycerol kinase 1, putative, expressed		11.3.5	lipid metabolism.phospholipid synthesis.diacylglycerol kinase
LOC_Os08g06450	4.577	5.08528e-05	0.00478276	1	cytidylyltransferase domain containing protein, expressed		11.3.6	lipid metabolism.phospholipid synthesis.choline-phosphate cytidylyltransferase
LOC_Os01g72940	-1.175	0.00810826	0.134147	0	phosphatidylserine decarboxylase, putative, expressed		11.3.8	lipid metabolism.phospholipid synthesis.phosphatidylserine decarboxylase
LOC_Os11g19340	-6.646	0.000745474	0.0320388	0	lipase, putative, expressed		11.9.2	lipid metabolism.lipid degradation.lipases
LOC_Os11g01875	-1.485	0.0476021	0.330618	0	lipase-related, putative, expressed		11.9.2	lipid metabolism.lipid degradation.lipases
LOC_Os02g54010	-1.267	1.99396e-05	0.00241334	0	lipase class 3 family protein, putative, expressed		11.9.2	lipid metabolism.lipid degradation.lipases
LOC_Os01g67420	-1.036	0.014027	0.17703	0	lipase, putative, expressed		11.9.2	lipid metabolism.lipid degradation.lipases
LOC_Os07g39810	2.515	9.39239e-05	0.00757858	1	lipase class 3 family protein, putative, expressed		11.9.2	lipid metabolism.lipid degradation.lipases
LOC_Os08g04800	2.078	0.0022579	0.0648169	1	triacylglycerol lipase like protein, putative, expressed	OsDAD1;2	11.9.2	lipid metabolism.lipid degradation.lipases
LOC_Os10g41270	1.996	0.0379358	0.296414	0	triacylglycerol lipase like protein, putative, expressed	OsDAD1;4	11.9.2	lipid metabolism.lipid degradation.lipases
LOC_Os02g09450	1.967	0.0265431	0.247482	1	glycerophosphoryl diester phosphodiesterase family protein, putative, expressed	MTD1	11.9.3	lipid metabolism.lipid degradation.lysophospholipases
LOC_Os07g37840	1.002	0.0148164	0.182012	0	lipase, putative, expressed		11.9.3	lipid metabolism.lipid degradation.lysophospholipases
LOC_Os01g21300	1.545	0.0108503	0.157192	1	esterase/lipase/thioesterase family protein, putative, expressed		11.9.3	lipid metabolism.lipid degradation.lysophospholipases
LOC_Os01g72520	-1.295	0.00241586	0.0671326	0	phosphoesterase family protein, putative, expressed	NPC2	11.9.3	lipid metabolism.lipid degradation.lysophospholipases
LOC_Os03g27370	2.307	0.0284627	0.255978	2	phospholipase D, putative, expressed	PLDalpha6	11.9.3	lipid metabolism.lipid degradation.lysophospholipases
LOC_Os09g25390	2.455	0.00525649	0.105387	1	phospholipase D, putative, expressed	PLDalpha8	11.9.3	lipid metabolism.lipid degradation.lysophospholipases
LOC_Os02g53130	2.474	0.00091928	0.0369363	2	nitrate reductase, putative, expressed	OsNIA1	12.1.1	N-metabolism.nitrate metabolism.NR
LOC_Os05g48200	-1.39	0.0118572	0.163477	0	glutamate synthase, chloroplast precursor, putative, expressed	OsNADH-GOGAT2	12.2.1	N-metabolism.ammonia metabolism.glutamate synthase
LOC_Os03g50490	-2.07	0.0281186	0.254435	2	glutamine synthetase, catalytic domain containing protein, expressed	OsGS1;3|OsGLN1;3	12.2.2	N-metabolism.ammonia metabolism.glutamine synthetase
LOC_Os03g13300	-2.615	4.23752e-06	0.00071921	2	glutamate decarboxylase, putative, expressed	GAD3	13.1.1	amino acid metabolism.synthesis.central amino acid metabolism
LOC_Os01g62900	-1.369	5.35368e-08	1.8173e-05	0	amino acid kinase, putative, expressed	P5CS2	13.1.2	amino acid metabolism.synthesis.glutamate family
LOC_Os11g14950	-1.03	0.0343793	0.282339	0	ACT domain containing protein, expressed		13.1.4	amino acid metabolism.synthesis.branched chain group
LOC_Os09g32290	2.201	0.000108482	0.00845297	0	FAD dependent oxidoreductase domain containing protein, expressed		13.1.5	amino acid metabolism.synthesis.serine-glycine-cysteine group
LOC_Os03g45210	3.02	0.012158	0.165669	3	2-aminoethanethiol dioxygenase, putative, expressed	OsEnS-50	13.1.5	amino acid metabolism.synthesis.serine-glycine-cysteine group
LOC_Os01g40480	1.262	0.0096186	0.147002	1	anthranilate phosphoribosyltransferase, putative, expressed		13.1.6	amino acid metabolism.synthesis.aromatic aa
LOC_Os04g39680	1.369	0.0414524	0.30929	0	anthranilate phosphoribosyltransferase, putative, expressed		13.1.6	amino acid metabolism.synthesis.aromatic aa
LOC_Os04g38950	-1.86	3.80626e-08	1.38774e-05	0	class I glutamine amidotransferase, putative, expressed	TDD1|OASB1	13.1.6	amino acid metabolism.synthesis.aromatic aa
LOC_Os02g07670	1.087	0.0100792	0.151404	1	URED, putative, expressed		13.2.2	amino acid metabolism.degradation.glutamate family
LOC_Os02g33710	-1.08	2.02751e-05	0.00242415	2	decarboxylase, putative, expressed		13.2.7	amino acid metabolism.degradation.histidine
LOC_Os05g33840	-1.147	5.16256e-06	0.000837436	0	transketolase, putative, expressed	CLA1|OsDXS1|OsDXS2	16.1.1	secondary metabolism.isoprenoids.non-mevalonate pathway
LOC_Os01g16020	1.193	0.00904501	0.142159	0	FAD binding domain containing protein, expressed	OsGGR2	16.1.1	secondary metabolism.isoprenoids.non-mevalonate pathway
LOC_Os08g40180	-1.215	1.6313e-06	0.000330788	0	3-hydroxy-3-methylglutaryl-coenzyme A reductase, putative, expressed	OsHMGR3	16.1.2	secondary metabolism.isoprenoids.mevalonate pathway
LOC_Os11g36440	-1.438	7.76728e-06	0.00116373	2	amine oxidase, flavin-containing, domain containing protein, expressed	OsCRTISO|ZEBRA2|MHZ5|MIT3	16.1.4	secondary metabolism.isoprenoids.carotenoids
LOC_Os09g38320	-1.15	0.000683322	0.0303913	0	phytoene synthase, chloroplast precursor, putative, expressed	OsPSY|OsPSY3	16.1.4	secondary metabolism.isoprenoids.carotenoids
LOC_Os08g04500	4.182	0.00400169	0.0893932	1	terpene synthase, putative, expressed	OsTPS29	16.1.5	secondary metabolism.isoprenoids.terpenoids
LOC_Os07g11790	6.078	0.00204593	0.0616562	0	terpene synthase, putative, expressed	TPS3	16.1.5	secondary metabolism.isoprenoids.terpenoids
LOC_Os03g12270	1.892	0.0435751	0.317052	0	dehydrogenase, putative, expressed	CAD9	16.2.1	secondary metabolism.phenylpropanoids.lignin biosynthesis
LOC_Os08g10420	3.739	0.00147412	0.0506206	1	transferase family domain containing protein, expressed		16.2.1	secondary metabolism.phenylpropanoids.lignin biosynthesis
LOC_Os08g14760	1.487	0.0390184	0.299841	0	AMP-binding domain containing protein, expressed	Os4CL1	16.2.1	secondary metabolism.phenylpropanoids.lignin biosynthesis
LOC_Os02g46970	1.667	0.00469473	0.0977748	0	AMP-binding domain containing protein, expressed	Os4CL2	16.2.1	secondary metabolism.phenylpropanoids.lignin biosynthesis
LOC_Os08g34790	-1.556	0.019082	0.208158	0	AMP-binding domain containing protein, expressed	Os4CL5	16.2.1	secondary metabolism.phenylpropanoids.lignin biosynthesis
LOC_Os08g04770	3.095	0.00185516	0.0582217	0	AMP-binding domain containing protein, expressed	OsACS3	16.2.1	secondary metabolism.phenylpropanoids.lignin biosynthesis
LOC_Os02g26810	-2.546	0.0126007	0.168458	1	cytochrome P450, putative, expressed	OsC4H1	16.2.1	secondary metabolism.phenylpropanoids.lignin biosynthesis
LOC_Os02g41650	-1.642	1.92381e-06	0.000381302	1	phenylalanine ammonia-lyase, putative, expressed	OsPAL	16.2.1	secondary metabolism.phenylpropanoids.lignin biosynthesis
LOC_Os05g35290	-2.881	8.54458e-05	0.00702893	2	phenylalanine ammonia-lyase, putative, expressed	OsPAL04	16.2.1	secondary metabolism.phenylpropanoids.lignin biosynthesis
LOC_Os02g41670	-4.576	8e-09	3.51029e-06	0	phenylalanine ammonia-lyase, putative, expressed	OsPAL05	16.2.1	secondary metabolism.phenylpropanoids.lignin biosynthesis
LOC_Os04g43800	-2.284	0.00305947	0.076054	2	phenylalanine ammonia-lyase, putative, expressed	OsPAL07	16.2.1	secondary metabolism.phenylpropanoids.lignin biosynthesis
LOC_Os02g41680	-4.078	5.82437e-06	0.000914922	4	phenylalanine ammonia-lyase, putative, expressed	OsPAL4	16.2.1	secondary metabolism.phenylpropanoids.lignin biosynthesis
LOC_Os06g08610	2.405	0.0403431	0.304883	0	transferase family protein, putative, expressed	OsPHT2	16.2.1	secondary metabolism.phenylpropanoids.lignin biosynthesis
LOC_Os03g08720	2.264	0.0385044	0.298429	2	transferase family protein, putative, expressed		16.4.1	secondary metabolism.N misc.alkaloid-like
LOC_Os11g42290	3.531	0.00835789	0.136518	1	transferase family protein, putative, expressed	TBT1	16.4.1	secondary metabolism.N misc.alkaloid-like
LOC_Os01g56380	1.515	0.00998314	0.150198	0	decarboxylase, putative, expressed	TYDC	16.4.1	secondary metabolism.N misc.alkaloid-like
LOC_Os01g25010	7.075	4.90405e-05	0.00468286	0	flavonol synthase/flavanone 3-hydroxylase, putative, expressed	2ODD18	16.5.1	secondary metabolism.sulfur-containing.glucosinolates
LOC_Os09g07460	1.018	0.00389827	0.0876654	1	kelch repeat protein, putative, expressed		16.5.1	secondary metabolism.sulfur-containing.glucosinolates
LOC_Os07g02140	2.513	0.0391778	0.300353	0	flavin-containing monooxygenase family protein, putative, expressed		16.5.1	secondary metabolism.sulfur-containing.glucosinolates
LOC_Os06g33720	3.667	0.00660277	0.121643	0	flavin-containing monooxygenase family protein, putative, expressed		16.5.1	secondary metabolism.sulfur-containing.glucosinolates
LOC_Os01g27050	6.382	0.000766933	0.0326355	1	flavin-containing monooxygenase family protein, putative, expressed		16.5.1	secondary metabolism.sulfur-containing.glucosinolates
LOC_Os01g07500	1.24	0.000678411	0.0302917	2	alliin lyase precursor, putative, expressed	FIB|TSG1	16.5.99	secondary metabolism.sulfur-containing.misc
LOC_Os05g07720	3.142	0.013194	0.172531	0	alliin lyase precursor, putative, expressed	OsTAR1	16.5.99	secondary metabolism.sulfur-containing.misc
LOC_Os03g18030	1.769	0.014894	0.18251	0	leucoanthocyanidin dioxygenase, putative, expressed	2-ODD8	16.8.1	secondary metabolism.flavonoids.anthocyanins
LOC_Os01g61610	-1.662	0.0105512	0.154801	2	flavonol synthase/flavanone 3-hydroxylase, putative, expressed	2ODD5	16.8.1	secondary metabolism.flavonoids.anthocyanins
LOC_Os12g37510	1.159	0.0237831	0.233654	1	UDP-glucoronosyl and UDP-glucosyl transferase domain containing protein, expressed		16.8.1	secondary metabolism.flavonoids.anthocyanins
LOC_Os10g26290	2.058	0.014353	0.179912	1	transferase family protein, putative, expressed		16.8.1	secondary metabolism.flavonoids.anthocyanins
LOC_Os08g07720	2.903	0.00586111	0.113131	2	transferase family protein, putative, expressed		16.8.1	secondary metabolism.flavonoids.anthocyanins
LOC_Os07g10240	7.71	1.09751e-05	0.00151456	0	anthocyanidin 3-O-glucosyltransferase, putative, expressed		16.8.1	secondary metabolism.flavonoids.anthocyanins
LOC_Os02g28170	2.67	0.0201876	0.214068	1	transferase family protein, putative, expressed	OsMaT-2	16.8.1	secondary metabolism.flavonoids.anthocyanins
LOC_Os04g01354	3.04	0.0352041	0.286216	1	chalcone synthase, putative, expressed	CHS	16.8.2	secondary metabolism.flavonoids.chalcones
LOC_Os04g08550	1.543	0.00822488	0.135168	0	oxidoreductase, aldo/keto reductase family protein, putative, expressed		16.8.2	secondary metabolism.flavonoids.chalcones
LOC_Os04g37480	4.727	1.28183e-05	0.00172853	0	oxidoreductase, aldo/keto reductase family protein, putative, expressed		16.8.2	secondary metabolism.flavonoids.chalcones
LOC_Os11g32580	2.573	0.000131526	0.00975938	1	chalcone synthase, putative, expressed	PKS23	16.8.2	secondary metabolism.flavonoids.chalcones
LOC_Os11g32620	3.483	0.00407552	0.0903591	2	chalcone synthase, putative, expressed	PKS25	16.8.2	secondary metabolism.flavonoids.chalcones
LOC_Os11g35930	6.005	0.00212682	0.062418	2	chalcone synthase, putative, expressed	PKS27	16.8.2	secondary metabolism.flavonoids.chalcones
LOC_Os07g17010	2.509	0.0153845	0.185216	1	chalcone synthase, putative, expressed	PKS9	16.8.2	secondary metabolism.flavonoids.chalcones
LOC_Os06g06720	1.375	0.0111382	0.159015	0	flavonol synthase/flavanone 3-hydroxylase, putative, expressed	2ODD10	16.8.3	secondary metabolism.flavonoids.dihydroflavonols
LOC_Os02g56680	3.286	0.0208718	0.218113	0	dehydrogenase, putative, expressed	CCR1	16.8.3	secondary metabolism.flavonoids.dihydroflavonols
LOC_Os02g08420	-1.567	0.00213833	0.0625238	3	cinnamoyl CoA reductase, putative, expressed	CCR21	16.8.3	secondary metabolism.flavonoids.dihydroflavonols
LOC_Os04g46470	1.431	0.0440727	0.319165	1	carotenoid cleavage dioxygenase 7, chloroplast precursor, putative, expressed	HTD1|OsCCD7	17.1.1	hormone metabolism.abscisic acid.synthesis-degradation
LOC_Os04g37619	-1.209	0.000413523	0.0219249	2	zeaxanthin epoxidase, chloroplast precursor, putative, expressed	OsABA1|OSZEP1	17.1.1	hormone metabolism.abscisic acid.synthesis-degradation
LOC_Os03g44380	-1.426	1.6e-08	6.54792e-06	0	9-cis-epoxycarotenoid dioxygenase 1, chloroplast precursor, putative, expressed	OsNCED3	17.1.1	hormone metabolism.abscisic acid.synthesis-degradation
LOC_Os07g07900	1.894	0.0238607	0.233921	0	expressed protein		17.1.2	hormone metabolism.abscisic acid.signal transduction
LOC_Os01g40094	-1.06	0.000209148	0.0132829	0	protein phosphatase 2C, putative, expressed	OsABI2|OsPP2C06|OsABIL1	17.1.2	hormone metabolism.abscisic acid.signal transduction
LOC_Os03g16170	-1.365	1.82288e-07	5.0786e-05	2	protein phosphatase 2C, putative, expressed	OsPP2C30	17.1.2	hormone metabolism.abscisic acid.signal transduction
LOC_Os11g30500	-1.719	1.05118e-05	0.00147125	0	HVA22, putative, expressed		17.1.3	hormone metabolism.abscisic acid.induced-regulated-responsive-activated
LOC_Os03g52670	-1.051	0.00450862	0.0956077	1	GRAM domain containing protein, expressed		17.1.3	hormone metabolism.abscisic acid.induced-regulated-responsive-activated
LOC_Os12g29400	-1.263	0.0470819	0.329172	0	GRAM domain containing protein, expressed	OsABA45	17.1.3	hormone metabolism.abscisic acid.induced-regulated-responsive-activated
LOC_Os12g17090	-1.412	1.34898e-07	3.94437e-05	2	stripe rust resistance protein Yr10, putative, expressed		17.2.2	hormone metabolism.auxin.signal transduction
LOC_Os11g39190	2.112	0.0280715	0.254347	0	NB-ARC domain containing protein, putative, expressed		17.2.2	hormone metabolism.auxin.signal transduction
LOC_Os06g17560	2.499	0.0160685	0.189435	0	cadmium tolerance factor, putative, expressed		17.2.2	hormone metabolism.auxin.signal transduction
LOC_Os08g28600	2.559	0.0136408	0.174314	0	resistance protein, putative, expressed		17.2.2	hormone metabolism.auxin.signal transduction
LOC_Os07g09940	3.585	0.0214096	0.220912	3	NBS-LRR resistance protein, putative, expressed		17.2.2	hormone metabolism.auxin.signal transduction
LOC_Os11g46080	5.667	0.00472847	0.0981384	0	NB-ARC domain containing protein, expressed		17.2.2	hormone metabolism.auxin.signal transduction
LOC_Os08g41720	3.475	0.0106484	0.155576	0	auxin efflux carrier component, putative, expressed	OsPIN5B	17.2.2	hormone metabolism.auxin.signal transduction
LOC_Os11g08340	3.302	0.00245504	0.0674439	0	OsGH3.12 - Probable indole-3-acetic acid-amido synthetase, expressed	JAR3	17.2.3	hormone metabolism.auxin.induced-regulated-responsive-activated
LOC_Os03g09900	-1.947	0.0063243	0.118994	0	membrane protein, putative, expressed		17.2.3	hormone metabolism.auxin.induced-regulated-responsive-activated
LOC_Os09g29940	-1.618	0.00730646	0.12715	1	auxin-independent growth promoter protein, putative, expressed		17.2.3	hormone metabolism.auxin.induced-regulated-responsive-activated
LOC_Os01g07410	1.103	0.00218501	0.0633007	0	growth regulator related protein, putative, expressed		17.2.3	hormone metabolism.auxin.induced-regulated-responsive-activated
LOC_Os08g41290	1.295	0.000287849	0.0168558	0	AIR12, putative, expressed		17.2.3	hormone metabolism.auxin.induced-regulated-responsive-activated
LOC_Os05g38490	1.414	0.0195357	0.2109	0	growth regulator related protein, putative, expressed		17.2.3	hormone metabolism.auxin.induced-regulated-responsive-activated
LOC_Os09g37350	1.485	0.0281737	0.254676	0	OsSAUR40 - Auxin-responsive SAUR gene family member, expressed		17.2.3	hormone metabolism.auxin.induced-regulated-responsive-activated
LOC_Os01g67010	2.25	0.0108565	0.157192	0	expressed protein		17.2.3	hormone metabolism.auxin.induced-regulated-responsive-activated
LOC_Os04g26890	2.651	0.00862947	0.138778	0	IN2-2 protein, putative, expressed		17.2.3	hormone metabolism.auxin.induced-regulated-responsive-activated
LOC_Os02g42990	-1.176	0.027827	0.253481	2	OsSAUR11 - Auxin-responsive SAUR gene family member, expressed	SAUR11	17.2.3	hormone metabolism.auxin.induced-regulated-responsive-activated
LOC_Os04g45370	2.072	0.0158871	0.188306	0	OsSAUR19 - Auxin-responsive SAUR gene family member, expressed	SAUR19	17.2.3	hormone metabolism.auxin.induced-regulated-responsive-activated
LOC_Os08g02520	1.071	0.0138151	0.175781	1	OsSAUR31 - Auxin-responsive SAUR gene family member, expressed	SAUR31	17.2.3	hormone metabolism.auxin.induced-regulated-responsive-activated
LOC_Os10g36703	-1.575	0.00866968	0.139178	0	CPuORF40 - conserved peptide uORF-containing transcript, expressed	SAUR56	17.2.3	hormone metabolism.auxin.induced-regulated-responsive-activated
LOC_Os01g09260	2.878	0.0444975	0.320904	1	cytokinin dehydrogenase precursor, putative, expressed	CKX1	17.4.1	hormone metabolism.cytokinin.synthesis-degradation
LOC_Os03g24440	3.313	0.0198973	0.21267	1	IPP transferase, putative, expressed		17.4.1	hormone metabolism.cytokinin.synthesis-degradation
LOC_Os05g47840	3.209	0.00684792	0.123407	2	IPP transferase, putative, expressed	OsIPT7	17.4.1	hormone metabolism.cytokinin.synthesis-degradation
LOC_Os01g49390	2.515	0.00212284	0.062418	0	IPP transferase, putative, expressed	OsIPT8/IPT8	17.4.1	hormone metabolism.cytokinin.synthesis-degradation
LOC_Os03g48430	1.86	0.000211075	0.0133765	3	1-aminocyclopropane-1-carboxylate oxidase homolog 4, putative, expressed		17.5.1	hormone metabolism.ethylene.synthesis-degradation
LOC_Os09g27820	-2.07	1.72036e-09	1.05845e-06	1	1-aminocyclopropane-1-carboxylate oxidase protein, putative, expressed	OsACO1	17.5.1	hormone metabolism.ethylene.synthesis-degradation
LOC_Os01g39860	-1.55	0.000792881	0.0332221	1	1-aminocyclopropane-1-carboxylate oxidase protein, putative, expressed	OsACO7	17.5.1	hormone metabolism.ethylene.synthesis-degradation
LOC_Os02g55380	2.826	0.00203485	0.0616562	0	AP2 domain containing protein, expressed	ERF127	17.5.2	hormone metabolism.ethylene.signal transduction
LOC_Os09g13470	2.104	0.0234095	0.231699	0	plant protein of unknown function domain containing protein, expressed		17.5.2	hormone metabolism.ethylene.signal transduction
LOC_Os10g31240	2.145	0.0494971	0.337586	0	plant protein of unknown function domain containing protein, expressed		17.5.2	hormone metabolism.ethylene.signal transduction
LOC_Os09g12970	2.206	0.0417291	0.310054	0	plant protein of unknown function domain containing protein, expressed		17.5.2	hormone metabolism.ethylene.signal transduction
LOC_Os01g21650	2.797	0.0231306	0.230059	2	plant protein of unknown function domain containing protein, expressed		17.5.2	hormone metabolism.ethylene.signal transduction
LOC_Os01g38380	3.15	0.0230071	0.229852	1	plant protein of unknown function domain containing protein, expressed		17.5.2	hormone metabolism.ethylene.signal transduction
LOC_Os12g29620	6.167	0.0013154	0.0474663	0	plant protein of unknown function domain containing protein, expressed		17.5.2	hormone metabolism.ethylene.signal transduction
LOC_Os11g33970	6.471	0.000550137	0.0268096	0	plant protein of unknown function domain containing protein, expressed		17.5.2	hormone metabolism.ethylene.signal transduction
LOC_Os03g27080	-1.464	0.000636989	0.0293472	0	calmodulin-binding transcription activator 2, putative, expressed		17.5.3	hormone metabolism.ethylene.induced-regulated-responsive-activated
LOC_Os01g08220	3.439	0.000325542	0.0184291	0	gibberellin 3-beta-dioxygenase 2-2, putative, expressed	d18|OsGA3ox2	17.6.1	hormone metabolism.gibberelin.synthesis-degradation
LOC_Os01g22910	4.176	0.000597788	0.0283436	1	retrotransposon protein, putative, unclassified, expressed	GA2OX2	17.6.1	hormone metabolism.gibberelin.synthesis-degradation
LOC_Os01g22920	4.176	0.000597788	0.0283436	0	gibberellin 2-beta-dioxygenase, putative, expressed	GA2OX2	17.6.1	hormone metabolism.gibberelin.synthesis-degradation
LOC_Os01g55240	-1.04	0.00240675	0.067053	0	gibberellin 2-beta-dioxygenase, putative, expressed	GA2OX3|OsGA2OX3	17.6.1	hormone metabolism.gibberelin.synthesis-degradation
LOC_Os01g11150	1.155	0.0404049	0.30497	0	gibberellin 2-beta-dioxygenase, putative, expressed	GA2OX7	17.6.1	hormone metabolism.gibberelin.synthesis-degradation
LOC_Os02g41954	-1.797	2.66954e-06	0.00049583	0	gibberellin 2-beta-dioxygenase 7, putative, expressed	GA2OX9	17.6.1	hormone metabolism.gibberelin.synthesis-degradation
LOC_Os03g63970	1.214	0.000737297	0.0318797	1	gibberellin 20 oxidase 1, putative, expressed	GNP1/OsGA20ox1	17.6.1	hormone metabolism.gibberelin.synthesis-degradation
LOC_Os04g09900	5.983	0.00262168	0.0694382	0	ent-kaurene synthase, chloroplast precursor, putative, expressed	OsCPS4|OsCyc1	17.6.1	hormone metabolism.gibberelin.synthesis-degradation
LOC_Os02g36140	1.632	0.00109535	0.0419558	0	terpene synthase, putative, expressed	OsDTC1|OsKS3	17.6.1	hormone metabolism.gibberelin.synthesis-degradation
LOC_Os04g10060	-2.52	0.0343183	0.282073	0	ent-kaurene synthase, chloroplast precursor, putative, expressed	OsDTS2|OsKSL4|OsKS4	17.6.1	hormone metabolism.gibberelin.synthesis-degradation
LOC_Os05g43880	1.569	0.0484777	0.333405	1	gibberellin 2-beta-dioxygenase, putative, expressed	SBI/GA2Ox4	17.6.1	hormone metabolism.gibberelin.synthesis-degradation
LOC_Os05g31280	1.467	0.0376202	0.29493	0	GASR5 - Gibberellin-regulated GASA/GAST/Snakin family protein precursor, expressed		17.6.3	hormone metabolism.gibberelin.induced-regulated-responsive-activated
LOC_Os03g52860	-1.633	0.000258529	0.0155496	2	lipoxygenase, putative, expressed	L-2	17.7.1	hormone metabolism.jasmonate.synthesis-degradation
LOC_Os03g55800	-1.013	0.00436276	0.0939075	0	cytochrome P450, putative, expressed	OsAOS1	17.7.1	hormone metabolism.jasmonate.synthesis-degradation
LOC_Os02g12680	6.862	0.000154391	0.0108818	2	cytochrome P450, putative, expressed	OsAOS3|OsHPL2	17.7.1	hormone metabolism.jasmonate.synthesis-degradation
LOC_Os02g12690	3.069	0.0245834	0.238205	4	cytochrome P450, putative, expressed	OsAOS4|OsHPL1	17.7.1	hormone metabolism.jasmonate.synthesis-degradation
LOC_Os03g49380	-2.051	2.47e-07	6.5705e-05	0	lipoxygenase, putative, expressed	OsLOX1	17.7.1	hormone metabolism.jasmonate.synthesis-degradation
LOC_Os02g10120	2.132	0.0387829	0.2992	0	lipoxygenase, putative, expressed	OsLOX5	17.7.1	hormone metabolism.jasmonate.synthesis-degradation
LOC_Os04g37430	-1.288	0.0173879	0.199417	0	lipoxygenase protein, putative, expressed	SPLIT-HULL(SPH)	17.7.1	hormone metabolism.jasmonate.synthesis-degradation
LOC_Os03g28940	-1.359	6.48914e-05	0.00571776	1	ZIM domain containing protein, putative, expressed	TIFY10A	17.7.2	hormone metabolism.jasmonate.signal transduction
LOC_Os03g08320	-2.623	6.33e-07	0.000146842	0	ZIM domain containing protein, putative, expressed	TIFY11C	17.7.2	hormone metabolism.jasmonate.signal transduction
LOC_Os02g48770	-2.137	0.000384729	0.0208041	1	SAM dependent carboxyl methyltransferase, putative, expressed	JMT2	17.8.1	hormone metabolism.salicylic acid.synthesis-degradation
LOC_Os06g13470	-2.304	0.0173227	0.198978	1	SAM dependent carboxyl methyltransferase, putative, expressed		17.8.1	hormone metabolism.salicylic acid.synthesis-degradation
LOC_Os06g20960	5.525	0.00632711	0.118994	0	SAM dependent carboxyl methyltransferase, putative, expressed		17.8.1	hormone metabolism.salicylic acid.synthesis-degradation
LOC_Os02g36340	-1.875	3.17392e-07	8.08037e-05	0	riboflavin biosynthesis protein ribAB, chloroplast precursor, putative, expressed		18.3.1	Co-factor and vitamine metabolism.riboflavin.GTP cyclohydrolase II
LOC_Os01g12570	2.754	0.0134812	0.173879	1	3-methyl-2-oxobutanoate hydroxymethyltransferase, putative, expressed		18.4.2	Co-factor and vitamine metabolism.pantothenate.3-methyl-2-oxobutanoate hydroxymethyltransferase (KPHMT
LOC_Os01g69030	-1.377	0.000427845	0.0224027	3	sucrose-phosphate synthase, putative, expressed	OsSPS1	2.1.1	major CHO metabolism.synthesis.sucrose
LOC_Os03g08600	1.906	0.0157379	0.187484	1	glycosyl transferase, putative, expressed		2.1.2	major CHO metabolism.synthesis.starch
LOC_Os07g22930	-1.116	8.32826e-06	0.00122975	1	starch synthase, putative, expressed	OsGBSSII	2.1.2	major CHO metabolism.synthesis.starch
LOC_Os04g33460	-1.294	7.55687e-07	0.000167797	1	1,4-alpha-glucan-branching enzyme 2, chloroplast precursor, putative, expressed	SBE4	2.1.2	major CHO metabolism.synthesis.starch
LOC_Os01g22900	-1.641	6.05858e-09	2.75264e-06	0	neutral/alkaline invertase, putative, expressed	NIN2	2.2.1	major CHO metabolism.degradation.sucrose
LOC_Os02g01590	1.944	0.0107919	0.156612	2	glycosyl hydrolases, putative, expressed	OSINV3|OsVIN2	2.2.1	major CHO metabolism.degradation.sucrose
LOC_Os08g36910	-3.584	3.10189e-13	3.39278e-10	1	alpha-amylase precursor, putative, expressed	alphaAmy3|OsAmy3D|RAmy3D	2.2.2	major CHO metabolism.degradation.starch
LOC_Os07g35880	3.324	0.0358398	0.28769	0	beta-amylase, putative, expressed	BMY1	2.2.2	major CHO metabolism.degradation.starch
LOC_Os07g35940	-5.458	0.00976628	0.148439	1	beta-amylase, putative, expressed	BMY2	2.2.2	major CHO metabolism.degradation.starch
LOC_Os03g04770	-1.401	0.000229694	0.0141911	3	beta-amylase, putative, expressed	OsBamy2	2.2.2	major CHO metabolism.degradation.starch
LOC_Os06g30310	-1.269	1.17135e-07	3.56622e-05	2	alpha-glucan water dikinase, chloroplast precursor, putative, expressed	OsGWD1	2.2.2	major CHO metabolism.degradation.starch
LOC_Os08g36900	7.066	6.33331e-05	0.00566774	3	alpha-amylase precursor, putative, expressed	OsRAmy3E	2.2.2	major CHO metabolism.degradation.starch
LOC_Os09g26660	-1.212	0.000123599	0.00938337	2	ferric reductase, putative, expressed	OsrbohB|Osrboh7	20.1.1	stress.biotic.respiratory burst
LOC_Os11g33120	-2.211	0.00212926	0.062418	2	respiratory burst oxidase, putative, expressed	RBOHI	20.1.1	stress.biotic.respiratory burst
LOC_Os11g11960	-3.888	0.00144748	0.0499963	2	disease resistance protein RPM1, putative, expressed		20.1.2	stress.biotic.receptors
LOC_Os06g17920	-3.416	0.0239976	0.234435	0	NBS-LRR disease resistance protein, putative, expressed		20.1.2	stress.biotic.receptors
LOC_Os02g18140	-2.652	0.00138773	0.048795	0	NBS type disease resistance protein, putative, expressed		20.1.2	stress.biotic.receptors
LOC_Os11g12320	-1.641	0.0122452	0.166104	1	disease resistance protein RPM1, putative, expressed		20.1.2	stress.biotic.receptors
LOC_Os11g12300	-1.641	0.0122452	0.166104	0	NBS-LRR disease resistance protein, putative, expressed		20.1.2	stress.biotic.receptors
LOC_Os11g10760	-1.353	0.000188701	0.012329	0	NBS-LRR disease resistance protein, putative, expressed		20.1.2	stress.biotic.receptors
LOC_Os02g53040	-1.352	0.00433112	0.0935043	0	STE_MEKK_ste11_MAP3K.11 - STE kinases include homologs to sterile 7, sterile 11 and sterile 20 from yeast, expressed		20.1.2	stress.biotic.receptors
LOC_Os01g25740	-1.29	0.0459578	0.325852	0	powdery mildew resistance protein PM3F, putative, expressed		20.1.2	stress.biotic.receptors
LOC_Os02g38392	-1.231	0.00227415	0.0650643	0	NBS-LRR disease resistance protein, putative, expressed		20.1.2	stress.biotic.receptors
LOC_Os03g20840	-1.128	0.0094809	0.146285	0	disease resistance RPP13-like protein 1, putative, expressed		20.1.2	stress.biotic.receptors
LOC_Os09g34150	-1.062	0.00950962	0.146346	0	NBS-LRR disease resistance protein, putative, expressed		20.1.2	stress.biotic.receptors
LOC_Os06g17970	-1.02	0.034113	0.281199	2	NBS-LRR disease resistance protein, putative, expressed		20.1.2	stress.biotic.receptors
LOC_Os10g03100	1.594	0.0231698	0.230261	0	Cf2/Cf5 disease resistance protein, putative, expressed		20.1.2	stress.biotic.receptors
LOC_Os07g01530	1.702	0.0489849	0.335409	0	expressed protein		20.1.2	stress.biotic.receptors
LOC_Os11g29920	2.326	0.00253639	0.0683405	1	NB-ARC domain containing protein, expressed		20.1.2	stress.biotic.receptors
LOC_Os08g09430	2.418	0.0416557	0.309946	3	disease resistance protein RPM1, putative, expressed		20.1.2	stress.biotic.receptors
LOC_Os04g02920	2.508	0.0130947	0.172002	0	leucine-rich repeat family protein, putative, expressed		20.1.2	stress.biotic.receptors
LOC_Os04g39460	2.932	0.00249727	0.0678166	0	NBS-LRR type disease resistance protein, putative, expressed		20.1.2	stress.biotic.receptors
LOC_Os04g57430	3.01	0.00169018	0.0548509	1	uncharacterized protein At4g06744 precursor, putative, expressed		20.1.2	stress.biotic.receptors
LOC_Os11g44580	3.105	0.00318551	0.0772294	0	go35 NBS-LRR, putative, expressed		20.1.2	stress.biotic.receptors
LOC_Os03g05030	3.2	0.00278153	0.0717703	0	dirigent, putative, expressed		20.1.2	stress.biotic.receptors
LOC_Os02g01270	3.549	0.00791105	0.132426	0	START domain containing protein, expressed		20.1.2	stress.biotic.receptors
LOC_Os12g14330	3.845	0.00244161	0.067287	1	disease resistance protein RPM1, putative, expressed		20.1.2	stress.biotic.receptors
LOC_Os11g42550	4.045	0.00041194	0.0218909	1	dirigent, putative, expressed		20.1.2	stress.biotic.receptors
LOC_Os10g25870	5.905	0.00249363	0.0678166	0	dirigent, putative, expressed		20.1.2	stress.biotic.receptors
LOC_Os01g06890	6.099	0.0015574	0.0520092	3	leucine-rich repeat family protein, putative, expressed		20.1.2	stress.biotic.receptors
LOC_Os07g42570	6.544	0.000666652	0.0300573	0	dirigent, putative, expressed		20.1.2	stress.biotic.receptors
LOC_Os11g11770	-1.062	0.00326095	0.0785501	0	disease resistance protein RPM1, putative, expressed	Os11gRGA3	20.1.2	stress.biotic.receptors
LOC_Os11g12000	-1.392	0.0209224	0.218181	0	NBS-LRR disease resistance protein, putative, expressed	OsLRR	20.1.2	stress.biotic.receptors
LOC_Os01g66510	-1.144	0.00229262	0.0651667	1	MLO domain containing protein, putative, expressed	MLO	20.1.3	stress.biotic.signalling
LOC_Os03g63700	2.632	2.14632e-05	0.00251838	0	AIG2-like family domain containing protein, expressed		20.1.3	stress.biotic.signalling
LOC_Os11g47530	3.13	0.0287901	0.257449	2	glycosyl hydrolase, putative, expressed	C00481	20.1.7	stress.biotic.PR-proteins
LOC_Os01g64110	-2.255	0.000964382	0.038126	3	glycosyl hydrolase, putative, expressed	C10501	20.1.7	stress.biotic.PR-proteins
LOC_Os03g04060	3.987	0.00734356	0.127271	2	CHIT16 - Chitinase family protein precursor, expressed	chi11	20.1.7	stress.biotic.PR-proteins
LOC_Os05g33150	2.469	0.0199109	0.212685	0	CHIT6 - Chitinase family protein precursor, expressed	CHIA1;175	20.1.7	stress.biotic.PR-proteins
LOC_Os10g39680	3.814	0.00051825	0.0259846	2	CHIT14 - Chitinase family protein precursor, expressed	CHT8	20.1.7	stress.biotic.PR-proteins
LOC_Os03g29350	-1.008	0.00897616	0.141875	3	von Willebrand factor type A domain containing protein, expressed		20.1.7	stress.biotic.PR-proteins
LOC_Os10g05600	1.129	0.000155347	0.0109231	0	thaumatin-like protein 1 precursor, putative, expressed		20.1.7	stress.biotic.PR-proteins
LOC_Os04g30770	1.338	0.0114057	0.160583	0	glycosyl hydrolase, putative, expressed		20.1.7	stress.biotic.PR-proteins
LOC_Os11g47944	2.822	0.0130031	0.171395	1	thaumatin, putative, expressed		20.1.7	stress.biotic.PR-proteins
LOC_Os12g43490	3.597	0.0031423	0.0769018	0	thaumatin, putative, expressed		20.1.7	stress.biotic.PR-proteins
LOC_Os06g24290	5.383	0.00840757	0.136997	0	SCP-like extracellular protein, expressed		20.1.7	stress.biotic.PR-proteins
LOC_Os05g04690	5.525	0.00661908	0.121751	1	CHIT11 - Chitinase family protein precursor, expressed		20.1.7	stress.biotic.PR-proteins
LOC_Os04g22220	5.654	0.00431192	0.093289	0	SCP-like extracellular protein, expressed		20.1.7	stress.biotic.PR-proteins
LOC_Os12g38170	5.539	0.00635198	0.119054	0	osmotin, putative, expressed	OsOSM1	20.1.7	stress.biotic.PR-proteins
LOC_Os11g12460	1.422	0.0214803	0.221268	1	serpin domain containing protein, putative, expressed	OsSRP-FAS	20.1.7	stress.biotic.PR-proteins
LOC_Os11g11760	4.573	0.000148519	0.0106014	3	serpin domain containing protein, putative, expressed	OsSRP-PSG	20.1.7	stress.biotic.PR-proteins
LOC_Os01g16200	3.151	0.00869097	0.139339	2	serpin domain containing protein, putative, expressed	OsSRP-QKG	20.1.7	stress.biotic.PR-proteins
LOC_Os05g46110	2.833	0.0127741	0.169624	2	retrotransposon protein, putative, unclassified, expressed	PR5	20.1.7	stress.biotic.PR-proteins
LOC_Os06g51060	2.935	0.0223725	0.22658	1	CHIT8 - Chitinase family protein precursor, expressed	RC24	20.1.7	stress.biotic.PR-proteins
LOC_Os11g47520	6.409	0.000927593	0.0371588	0	glycosyl hydrolase, putative, expressed	riceXIP	20.1.7	stress.biotic.PR-proteins
LOC_Os02g48780	1.053	0.0361528	0.288972	1	IQ calmodulin-binding and BAG domain containing protein, putative, expressed	BAG6	20.2.1	stress.abiotic.heat
LOC_Os01g42190	-1.566	0.00151493	0.051424	1	heat shock protein DnaJ, putative, expressed	BPH33	20.2.1	stress.abiotic.heat
LOC_Os02g32590	-2.73	3.43102e-17	9.21134e-14	4	HSF-type DNA-binding domain containing protein, expressed	HSFA3	20.2.1	stress.abiotic.heat
LOC_Os09g28200	1.252	2.14896e-05	0.00251838	1	HSF-type DNA-binding domain containing protein, expressed	HSFB4C	20.2.1	stress.abiotic.heat
LOC_Os01g04350	-1.852	0.000296819	0.0173234	2	hsp20/alpha crystallin family protein, putative, expressed	HSP17.9B	20.2.1	stress.abiotic.heat
LOC_Os02g52150	2.119	0.0462371	0.327295	0	heat shock 22 kDa protein, mitochondrial precursor, putative, expressed	HSP24.1	20.2.1	stress.abiotic.heat
LOC_Os07g49000	1.361	0.000258217	0.0155496	0	DNAJ heat shock N-terminal domain-containing protein, putative, expressed		20.2.1	stress.abiotic.heat
LOC_Os11g10990	1.42	0.0222428	0.225827	0	heat shock protein DnaJ, putative, expressed		20.2.1	stress.abiotic.heat
LOC_Os03g06170	1.862	0.00106452	0.0410461	0	hsp20/alpha crystallin family protein, putative, expressed		20.2.1	stress.abiotic.heat
LOC_Os02g12610	2.001	0.0283929	0.255562	1	hsp20/alpha crystallin family protein, putative, expressed		20.2.1	stress.abiotic.heat
LOC_Os07g33350	2.258	0.0428789	0.314297	0	hsp20/alpha crystallin family protein, putative, expressed		20.2.1	stress.abiotic.heat
LOC_Os10g06680	2.407	0.0132693	0.172772	0	expressed protein		20.2.1	stress.abiotic.heat
LOC_Os11g13980	2.541	0.0386538	0.298701	0	hsp20/alpha crystallin family protein, putative, expressed		20.2.1	stress.abiotic.heat
LOC_Os01g04340	2.899	0.0424347	0.312514	0	hsp20/alpha crystallin family protein, putative, expressed		20.2.1	stress.abiotic.heat
LOC_Os06g10390	3.04	0.0352799	0.286216	0	retrotransposon protein, putative, unclassified, expressed		20.2.1	stress.abiotic.heat
LOC_Os02g03570	3.903	0.00186989	0.0584974	0	hsp20/alpha crystallin family protein, putative, expressed		20.2.1	stress.abiotic.heat
LOC_Os03g50250	1.633	0.0291556	0.259389	0	DnaK family protein, putative, expressed	OsBiP2	20.2.1	stress.abiotic.heat
LOC_Os05g35400	3.195	0.045963	0.325852	2	DnaK family protein, putative, expressed	OsBiP4	20.2.1	stress.abiotic.heat
LOC_Os08g09770	5.81	0.0035202	0.0826379	1	DnaK family protein, putative, expressed	OsBiP5	20.2.1	stress.abiotic.heat
LOC_Os08g43334	1.845	0.0480106	0.331971	1	HSF-type DNA-binding domain containing protein, expressed	OsHsfB2b	20.2.1	stress.abiotic.heat
LOC_Os03g16880	2.474	0.034022	0.280906	0	DnaK family protein, putative, expressed	OsHSP70	20.2.1	stress.abiotic.heat
LOC_Os09g30418	-3.839	0.0104905	0.154483	0	heat shock protein, putative, expressed	OsHsp90	20.2.1	stress.abiotic.heat
LOC_Os07g05570	-1.485	2.81644e-09	1.5211e-06	0	ERD4 protein, putative, expressed	ERD4	20.2.3	stress.abiotic.drought/salt
LOC_Os01g03530	2.736	0.0176989	0.200625	1	multicopper oxidase domain containing protein, expressed	LPR1_	20.2.3	stress.abiotic.drought/salt
LOC_Os03g23010	-2.014	1.71837e-05	0.00214122	1	expressed protein		20.2.3	stress.abiotic.drought/salt
LOC_Os01g35050	-1.105	7.10256e-06	0.00109002	1	early-responsive to dehydration protein-related, putative, expressed	OSCA1.1	20.2.3	stress.abiotic.drought/salt
LOC_Os02g44870	-3.198	5.51728e-23	2.0367e-19	2	dehydrin, putative, expressed	OsDhn1|OsLip9	20.2.3	stress.abiotic.drought/salt
LOC_Os01g48190	-1.413	0.000191062	0.0124558	2	drought induced 19 protein, putative, expressed	OsDi19-3	20.2.3	stress.abiotic.drought/salt
LOC_Os05g51630	-1.122	6.76736e-05	0.00593038	1	early-responsive to dehydration protein-related, putative, expressed	OsOSCA1.2	20.2.3	stress.abiotic.drought/salt
LOC_Os05g34900	-1.087	0.0412593	0.308083	3	wound-responsive family protein, putative, expressed		20.2.4	stress.abiotic.touch/wounding
LOC_Os02g34940	2.214	0.00242098	0.0671326	0	OsPDIL1-3 protein disulfide isomerase PDIL1-3, expressed	PDIL1;3	21.1.1	redox.thioredoxin.PDIL
LOC_Os02g34810	1.333	0.00782021	0.131593	0	OsAPx8 - Thylakoid-bound Ascorbate Peroxidase encoding gene 5,8, expressed	OsAPx8	21.2.1	redox.ascorbate and glutathione.ascorbate
LOC_Os08g44340	-1.169	1.8127e-05	0.00223986	3	monodehydroascorbate reductase, putative, expressed	OsMDAR4	21.2.1	redox.ascorbate and glutathione.ascorbate
LOC_Os02g47790	1.728	0.04978	0.338298	0	monodehydroascorbate reductase, putative, expressed	OsMDHAR4	21.2.1	redox.ascorbate and glutathione.ascorbate
LOC_Os09g20090	-2.133	0.00202902	0.0616562	1	L-ascorbate oxidase precursor, putative, expressed	OsORAP1	21.2.1	redox.ascorbate and glutathione.ascorbate
LOC_Os06g08670	-1.52	0.023927	0.233981	0	glutathione peroxidase, putative, expressed	GPX4	21.2.2	redox.ascorbate and glutathione.glutathione
LOC_Os04g46960	-1.311	3.95167e-06	0.000674571	1	glutathione peroxidase domain containing protein, expressed	OsGPX1	21.2.2	redox.ascorbate and glutathione.glutathione
LOC_Os01g46570	-1.254	1.54599e-05	0.00199372	0	CTP synthase, putative, expressed		23.1.1	nucleotide metabolism.synthesis.pyrimidine
LOC_Os12g31860	2.251	0.000118434	0.00906113	1	ureide permease, putative, expressed	OsUPS1	23.2.2	nucleotide metabolism.degradation.purine
LOC_Os04g46280	-1.415	9.07617e-07	0.000197086	1	hydrolase, NUDIX family, domain containing protein, expressed		23.3.3	nucleotide metabolism.salvage.NUDIX hydrolases
LOC_Os09g38040	-1.277	0.000528479	0.0262303	2	hydrolase, NUDIX family protein, expressed		23.3.3	nucleotide metabolism.salvage.NUDIX hydrolases
LOC_Os05g36260	-4.07	4.91564e-05	0.00468286	1	soluble inorganic pyrophosphatase, putative, expressed		23.4.99	nucleotide metabolism.phosphotransfer and pyrophosphatases.misc
LOC_Os07g14150	-1.396	6.11579e-05	0.00550645	1	cytidine deaminase, putative, expressed		23.5.3	nucleotide metabolism.deoxynucleotide metabolism.cytosine deaminase
LOC_Os04g41960	-1.861	0.00076634	0.0326355	4	NADP-dependent oxidoreductase, putative, expressed	OsNADPH1	26.11.1	misc.alcohol dehydrogenases.cinnamyl alcohol dehydrogenase
LOC_Os08g43570	1.583	0.0373209	0.293597	0	beta-galactosidase precursor, putative, expressed	BGAL10	26.3.2	misc.gluco-. galacto- and mannosidases
LOC_Os10g19960	2.329	0.025462	0.242388	1	beta-galactosidase, putative, expressed	BGAL14	26.3.2	misc.gluco-. galacto- and mannosidases
LOC_Os06g37560	1.374	0.0124254	0.167448	1	beta-galactosidase precursor, putative, expressed	OsBGal2	26.3.2	misc.gluco-. galacto- and mannosidases
LOC_Os05g46460	-1.802	4.71368e-08	1.64035e-05	0	hydrolase, alpha/beta fold family domain containing protein, expressed		26.3.5	misc.gluco-. galacto- and mannosidases
LOC_Os03g02514	-1.446	1.4405e-05	0.00191625	1	hydrolase, alpha/beta fold family protein, putative, expressed		26.3.5	misc.gluco-. galacto- and mannosidases
LOC_Os01g10250	-1.303	0.00768254	0.129869	0	hydrolase, alpha/beta fold family domain containing protein, expressed		26.3.5	misc.gluco-. galacto- and mannosidases
LOC_Os03g51010	-1.203	0.0284526	0.255978	0	hydrolase, alpha/beta fold family domain containing protein, expressed		26.3.5	misc.gluco-. galacto- and mannosidases
LOC_Os07g41080	-1.117	0.0236037	0.232641	2	hydrolase, alpha/beta fold family domain containing protein, expressed		26.3.5	misc.gluco-. galacto- and mannosidases
LOC_Os08g43430	1.394	0.0342069	0.28147	2	CXE carboxylesterase, putative, expressed		26.3.5	misc.gluco-. galacto- and mannosidases
LOC_Os01g07420	1.716	0.0239405	0.233981	0	hydrolase, alpha/beta fold family protein, putative, expressed		26.3.5	misc.gluco-. galacto- and mannosidases
LOC_Os07g06850	2.192	0.0300838	0.263844	2	gibberellin receptor GID1L2, putative, expressed		26.3.5	misc.gluco-. galacto- and mannosidases
LOC_Os03g61360	2.605	0.000339757	0.0189673	1	hydrolase, alpha/beta fold family domain containing protein, expressed		26.3.5	misc.gluco-. galacto- and mannosidases
LOC_Os05g34630	1.396	0.0224298	0.226721	0	hydrolase, alpha/beta fold family domain containing protein, expressed	NHL3	26.3.5	misc.gluco-. galacto- and mannosidases
LOC_Os07g06830	2.67	0.000119923	0.00915131	1	gibberellin receptor GID1L2, putative, expressed	OsCDAP1	26.3.5	misc.gluco-. galacto- and mannosidases
LOC_Os12g18860	-1.054	0.000163479	0.0112016	0	OsPOP23 - Putative Prolyl Oligopeptidase homologue, expressed	OsPOP23	26.3.5	misc.gluco-. galacto- and mannosidases
LOC_Os07g35480	2.524	2.67187e-05	0.00294424	0	glucan endo-1,3-beta-glucosidase precursor, putative, expressed	Gns11	26.4.1	misc.beta 1.3 glucan hydrolases
LOC_Os07g35510	1.957	0.0456516	0.325138	1	glucan endo-1,3-beta-glucosidase precursor, putative, expressed	Gns13	26.4.1	misc.beta 1.3 glucan hydrolases
LOC_Os01g58730	2.71	0.0172577	0.198386	2	glycosyl hydrolases family 17, putative, expressed	Gns7	26.4.1	misc.beta 1.3 glucan hydrolases
LOC_Os04g33640	-3.21	3.82059e-09	1.90941e-06	1	glycosyl hydrolases family 17, putative, expressed		26.4.1	misc.beta 1.3 glucan hydrolases
LOC_Os01g64170	-2.127	0.000994128	0.0391448	1	glycosyl hydrolases family 17, putative, expressed		26.4.1	misc.beta 1.3 glucan hydrolases
LOC_Os02g33000	1.153	0.00906681	0.142396	1	glycosyl hydrolases family 17, putative, expressed		26.4.1	misc.beta 1.3 glucan hydrolases
LOC_Os10g07290	1.302	0.000327751	0.0184365	2	glycosyl hydrolases family 17, putative, expressed		26.4.1	misc.beta 1.3 glucan hydrolases
LOC_Os07g07340	1.506	0.00719968	0.126485	2	glucan endo-1,3-beta-glucosidase precursor, putative, expressed		26.4.1	misc.beta 1.3 glucan hydrolases
LOC_Os03g27980	2.056	0.0188529	0.206668	0	glucan endo-1,3-beta-glucosidase precursor, putative, expressed		26.4.1	misc.beta 1.3 glucan hydrolases
LOC_Os08g12800	2.125	0.00961777	0.147002	0	glucan endo-1,3-beta-glucosidase precursor, putative, expressed		26.4.1	misc.beta 1.3 glucan hydrolases
LOC_Os04g58555	4.795	0.00116957	0.0439998	1	X8 domain containing protein, expressed		26.4.1	misc.beta 1.3 glucan hydrolases
LOC_Os03g63740	1.313	0.0183202	0.204175	1	NFD2, putative, expressed		27.1.19	RNA.processing.ribonucleases
LOC_Os01g37050	2.731	0.0270317	0.249157	0	ribonuclease III domain protein, putative, expressed		27.1.19	RNA.processing.ribonucleases
LOC_Os10g03530	4.542	0.00249029	0.0678166	3	CAF1 family ribonuclease containing protein, putative, expressed	OsCAF1-14	27.1.19	RNA.processing.ribonucleases
LOC_Os06g30790	6.95	7.46906e-05	0.00644927	2	CAF1 family ribonuclease containing protein, putative, expressed	OsCAF1-8	27.1.19	RNA.processing.ribonucleases
LOC_Os04g58810	-1.537	0.0129414	0.170847	0	CAF1 family ribonuclease containing protein, putative, expressed	OsCAF1B	27.1.19	RNA.processing.ribonucleases
LOC_Os02g57890	3.337	0.0350272	0.285373	1	OsFBX72 - F-box domain containing protein, expressed	OsFbox122	27.1.2	RNA.processing.RNA helicase
LOC_Os06g40020	-1.243	0.0306806	0.265629	0	DEAD-box ATP-dependent RNA helicase 52A, putative, expressed	OsRH52A	27.1.2	RNA.processing.RNA helicase
LOC_Os03g51520	-1.054	7.56779e-05	0.00647803	0	fip1 motif family protein, expressed		27.1.3	RNA.processing.3' end processing
LOC_Os03g11600	1.032	0.00880707	0.140438	0	YABBY domain containing protein, putative, expressed	DROOPING LEAF (DL)	27.3.10	RNA.regulation of transcription.C2C2(Zn) YABBY family
LOC_Os03g57240	1.786	0.00279762	0.071968	0	ZOS3-19 - C2H2 zinc finger protein, expressed	DST	27.3.11	RNA.regulation of transcription.C2H2 zinc finger family
LOC_Os06g49830	1.032	0.0126821	0.168706	0	SHI, putative, expressed		27.3.11	RNA.regulation of transcription.C2H2 zinc finger family
LOC_Os02g53530	1.548	0.0117082	0.162637	0	ZOS2-17 - C2H2 zinc finger protein, expressed		27.3.11	RNA.regulation of transcription.C2H2 zinc finger family
LOC_Os04g22240	1.679	0.000124582	0.00938563	1	zinc finger, C3HC4 type domain containing protein, expressed		27.3.11	RNA.regulation of transcription.C2H2 zinc finger family
LOC_Os03g62230	2.246	0.00185713	0.0582217	1	ZOS3-24 - C2H2 zinc finger protein, expressed		27.3.11	RNA.regulation of transcription.C2H2 zinc finger family
LOC_Os04g46680	2.315	0.0106232	0.15554	0	ZOS4-10 - C2H2 zinc finger protein, expressed		27.3.11	RNA.regulation of transcription.C2H2 zinc finger family
LOC_Os04g02510	2.562	3.11487e-05	0.00332088	0	ZOS4-01 - C2H2 zinc finger protein, expressed		27.3.11	RNA.regulation of transcription.C2H2 zinc finger family
LOC_Os05g38620	3.09	0.010236	0.15266	0	ZOS5-10 - C2H2 zinc finger protein, expressed		27.3.11	RNA.regulation of transcription.C2H2 zinc finger family
LOC_Os01g32920	3.13	0.0287999	0.257449	1	ZOS1-08 - C2H2 zinc finger protein, expressed		27.3.11	RNA.regulation of transcription.C2H2 zinc finger family
LOC_Os06g47850	3.717	0.0145901	0.181127	0	zinc finger family protein, putative, expressed		27.3.11	RNA.regulation of transcription.C2H2 zinc finger family
LOC_Os08g39450	-1.054	0.00778514	0.131153	1	AN1-like zinc finger domain containing protein, expressed	OsDOG|OsSAP11	27.3.11	RNA.regulation of transcription.C2H2 zinc finger family
LOC_Os08g36390	1.018	0.00718682	0.126388	0	ZOS8-07 - C2H2 zinc finger protein, expressed	OsIDD12	27.3.11	RNA.regulation of transcription.C2H2 zinc finger family
LOC_Os09g27650	1.265	0.000437449	0.0227844	0	ZOS9-14 - C2H2 zinc finger protein, expressed	OsIDD13	27.3.11	RNA.regulation of transcription.C2H2 zinc finger family
LOC_Os09g38340	1.532	1.09061e-05	0.0015121	0	ZOS9-17 - C2H2 zinc finger protein, expressed	OsIDD3	27.3.11	RNA.regulation of transcription.C2H2 zinc finger family
LOC_Os08g44050	1.101	1.72756e-05	0.00214362	0	ZOS8-12 - C2H2 zinc finger protein, expressed	OsIDD6	27.3.11	RNA.regulation of transcription.C2H2 zinc finger family
LOC_Os09g31200	-1.328	2.79871e-05	0.00304987	1	AN1-like zinc finger domain containing protein, expressed	OSISAP1	27.3.11	RNA.regulation of transcription.C2H2 zinc finger family
LOC_Os06g48040	-1.18	0.00089058	0.0361315	1	zinc finger, C3HC4 type domain containing protein, expressed	OsMAR1	27.3.11	RNA.regulation of transcription.C2H2 zinc finger family
LOC_Os08g14320	-1.844	0.0176032	0.199945	0	zinc finger, C3HC4 type domain containing protein, expressed	OsRFP	27.3.11	RNA.regulation of transcription.C2H2 zinc finger family
LOC_Os02g57790	3.686	0.00198034	0.0611113	1	ZOS2-19 - C2H2 zinc finger protein, expressed	OsSTA83	27.3.11	RNA.regulation of transcription.C2H2 zinc finger family
LOC_Os03g55540	-1.646	0.0200923	0.213826	1	ZOS3-18 - C2H2 zinc finger protein, expressed	WZF1	27.3.11	RNA.regulation of transcription.C2H2 zinc finger family
LOC_Os03g18950	2.333	0.0108853	0.157504	0	zinc finger C-x8-C-x5-C-x3-H type family protein, expressed	C3H21	27.3.12	RNA.regulation of transcription.C3H zinc finger family
LOC_Os01g56780	-2.817	9.09114e-09	3.94823e-06	1	plus-3 domain containing protein, expressed		27.3.12	RNA.regulation of transcription.C3H zinc finger family
LOC_Os02g53620	5.905	0.0024641	0.0676299	0	nuclear transcription factor Y subunit, putative, expressed	HAP2K	27.3.14	RNA.regulation of transcription.CCAAT box binding factor family
LOC_Os03g14669	1.96	0.010723	0.156035	0	core histone H2A/H2B/H3/H4, putative, expressed	OsHAP5C	27.3.16	RNA.regulation of transcription.CCAAT box binding factor family
LOC_Os07g07974	-1.028	3.73009e-05	0.0038249	2	tesmin/TSO1-like CXC domain containing protein, expressed		27.3.17	RNA.regulation of transcription.CPP(Zn) CPP1-related transcription factor family
LOC_Os08g39830	1.492	0.0255568	0.242917	2	ethylene-insensitive 3, putative, expressed	EIL4	27.3.19	RNA.regulation of transcription.EIN3-like (EIL) transcription factor family
LOC_Os07g48630	-1.034	0.0036137	0.0839853	1	ethylene-insensitive 3, putative, expressed	OsEIL2	27.3.19	RNA.regulation of transcription.EIN3-like (EIL) transcription factor family
LOC_Os01g08160	1.486	0.034824	0.28433	1	MYB family transcription factor, putative, expressed		27.3.20	RNA.regulation of transcription.G2-like transcription factor family (GARP)
LOC_Os01g74020	1.277	0.00210973	0.0623669	0	MYB family transcription factor, putative, expressed	OsPCL1	27.3.20	RNA.regulation of transcription.G2-like transcription factor family (GARP)
LOC_Os07g36170	-1.714	1.51441e-10	1.09082e-07	5	chitin-inducible gibberellin-responsive protein, putative, expressed	CIGR1	27.3.21	RNA.regulation of transcription.GRAS transcription factor family
LOC_Os07g39470	-2.059	3.04661e-07	7.8237e-05	1	gibberellin response modulator protein, putative, expressed	CIGR2	27.3.21	RNA.regulation of transcription.GRAS transcription factor family
LOC_Os03g29480	3.648	0.000445006	0.0230572	0	nodulation-signaling pathway 1 protein, putative, expressed	OsNSP1	27.3.21	RNA.regulation of transcription.GRAS transcription factor family
LOC_Os06g04870	1.787	0.00185016	0.0581886	1	homeobox associated leucine zipper, putative, expressed	HOX2	27.3.22	RNA.regulation of transcription.homeobox transcription factor family (HB)
LOC_Os02g05640	2.872	0.0105315	0.154746	1	homeobox associated leucine zipper, putative, expressed	HOX26	27.3.22	RNA.regulation of transcription.homeobox transcription factor family (HB)
LOC_Os06g43860	-1.002	0.032723	0.275164	0	homeobox protein knotted-1, putative, expressed	knotted1-like 11, HOS59	27.3.22	RNA.regulation of transcription.homeobox transcription factor family (HB)
LOC_Os01g55560	-1.464	0.000105375	0.00827639	0	ABIL3, putative, expressed		27.3.22	RNA.regulation of transcription.homeobox transcription factor family (HB)
LOC_Os09g15480	1.364	0.00441261	0.0946356	3	Ser/Thr-rich protein T10 in DGCR region, putative, expressed		27.3.22	RNA.regulation of transcription.homeobox transcription factor family (HB)
LOC_Os03g03260	3.802	0.00309061	0.0765703	2	homeobox domain containing protein, expressed		27.3.22	RNA.regulation of transcription.homeobox transcription factor family (HB)
LOC_Os12g06340	2.346	0.00890084	0.14146	0	BEL1-like homeodomain transcription factor, putative, expressed	OsBLH1	27.3.22	RNA.regulation of transcription.homeobox transcription factor family (HB)
LOC_Os02g32590	-2.73	3.43102e-17	9.21134e-14	4	HSF-type DNA-binding domain containing protein, expressed	HSFA3	27.3.23	RNA.regulation of transcription.heat-shock transcription factor family (HSF)
LOC_Os09g28200	1.252	2.14896e-05	0.00251838	1	HSF-type DNA-binding domain containing protein, expressed	HSFB4C	27.3.23	RNA.regulation of transcription.heat-shock transcription factor family (HSF)
LOC_Os08g43334	1.845	0.0480106	0.331971	1	HSF-type DNA-binding domain containing protein, expressed	OsHsfB2b	27.3.23	RNA.regulation of transcription.heat-shock transcription factor family (HSF)
LOC_Os08g33488	1.115	0.0352854	0.286216	0	OsMADS23 - MADS-box family gene with MIKCc type-box, expressed	MADS23	27.3.24	RNA.regulation of transcription.MADS box transcription factor family
LOC_Os11g43740	2.962	0.00799787	0.133081	1	OsMADS68 - MADS-box family gene with MIKC* type-box, expressed	MADS68	27.3.24	RNA.regulation of transcription.MADS box transcription factor family
LOC_Os06g49840	1.077	0.0132629	0.172772	0	OsMADS16 - MADS-box family gene with MIKCc type-box, expressed	OsMADS16|SPW1	27.3.24	RNA.regulation of transcription.MADS box transcription factor family
LOC_Os02g36924	-1.209	0.0099404	0.149888	0	OsMADS27 - MADS-box family gene with MIKCc type-box, expressed	OsMADS27	27.3.24	RNA.regulation of transcription.MADS box transcription factor family
LOC_Os04g51130	-1.826	0.00632922	0.118994	0	expressed protein		27.3.25	RNA.regulation of transcription.MYB domain transcription factor family
LOC_Os07g30130	-1.046	0.00683242	0.123407	1	MYB family transcription factor, putative, expressed		27.3.25	RNA.regulation of transcription.MYB domain transcription factor family
LOC_Os08g33050	1.065	0.00307274	0.0763198	0	MYB family transcription factor, putative, expressed		27.3.25	RNA.regulation of transcription.MYB domain transcription factor family
LOC_Os02g07770	1.665	0.00813493	0.134363	2	Myb transcription factor, putative, expressed		27.3.25	RNA.regulation of transcription.MYB domain transcription factor family
LOC_Os09g24800	2.378	0.0292685	0.2598	0	MYB family transcription factor, putative, expressed		27.3.25	RNA.regulation of transcription.MYB domain transcription factor family
LOC_Os05g50340	2.733	0.000711862	0.0313304	0	MYB family transcription factor, putative, expressed		27.3.25	RNA.regulation of transcription.MYB domain transcription factor family
LOC_Os09g23620	6.685	0.000279592	0.016448	0	MYB family transcription factor, putative, expressed	OsMyb10	27.3.25	RNA.regulation of transcription.MYB domain transcription factor family
LOC_Os03g20090	-1.749	0.0206202	0.216186	0	MYB family transcription factor, putative, expressed	Osmyb2	27.3.25	RNA.regulation of transcription.MYB domain transcription factor family
LOC_Os03g29614	2.37	0.00640929	0.119873	0	myb-like DNA-binding domain containing protein, putative, expressed	Osmyb3	27.3.25	RNA.regulation of transcription.MYB domain transcription factor family
LOC_Os01g74410	1.472	0.00294214	0.0742241	2	MYB family transcription factor, putative, expressed	OsMYB48-1	27.3.25	RNA.regulation of transcription.MYB domain transcription factor family
LOC_Os04g39470	3.041	0.00145519	0.0501455	1	MYB family transcription factor, putative, expressed	OsMYB80	27.3.25	RNA.regulation of transcription.MYB domain transcription factor family
LOC_Os09g23200	1.675	0.00555517	0.109443	1	KANADI1, putative, expressed	RL9, OsKANADI	27.3.25	RNA.regulation of transcription.MYB domain transcription factor family
LOC_Os05g37060	-2.308	1.21616e-07	3.62783e-05	0	MYB family transcription factor, putative, expressed	MID1|OsARM1	27.3.26	RNA.regulation of transcription.MYB-related transcription factor family
LOC_Os01g64360	-3.202	1.782e-19	5.26262e-16	1	MYB family transcription factor, putative, expressed		27.3.26	RNA.regulation of transcription.MYB-related transcription factor family
LOC_Os08g06110	-2.453	1.0882e-11	8.80529e-09	0	MYB family transcription factor, putative, expressed	OsLHY/CCA1	27.3.26	RNA.regulation of transcription.MYB-related transcription factor family
LOC_Os01g34060	2.399	8.48369e-05	0.00699833	1	MYB family transcription factor, putative, expressed	OsMYBS1	27.3.26	RNA.regulation of transcription.MYB-related transcription factor family
LOC_Os03g21030	-2.19	1.48348e-06	0.000306364	0	no apical meristem protein, putative, expressed	CUC1	27.3.27	RNA.regulation of transcription.NAC domain transcription factor family
LOC_Os05g37080	3.739	0.0153155	0.184931	1	No apical meristem protein, putative, expressed	NAC12	27.3.27	RNA.regulation of transcription.NAC domain transcription factor family
LOC_Os02g15340	2.77	0.0279646	0.253977	0	no apical meristem protein, putative, expressed	NAC13	27.3.27	RNA.regulation of transcription.NAC domain transcription factor family
LOC_Os02g38130	-1.362	0.00334186	0.0798478	0	no apical meristem protein, putative, expressed	NAC50	27.3.27	RNA.regulation of transcription.NAC domain transcription factor family
LOC_Os01g48130	2.561	0.0185414	0.205154	0	no apical meristem protein, putative, expressed	NAC73	27.3.27	RNA.regulation of transcription.NAC domain transcription factor family
LOC_Os04g35660	4.071	0.00065209	0.0298262	0	no apical meristem protein, putative, expressed	NAC79	27.3.27	RNA.regulation of transcription.NAC domain transcription factor family
LOC_Os03g04070	-3.958	0.000645676	0.0296781	0	no apical meristem protein, putative, expressed	ONAC022	27.3.27	RNA.regulation of transcription.NAC domain transcription factor family
LOC_Os11g03300	-1.294	0.0124987	0.167728	1	NAC domain transcription factor, putative, expressed	ONAC122|OsNAC10	27.3.27	RNA.regulation of transcription.NAC domain transcription factor family
LOC_Os12g03040	-1.091	0.0327007	0.275164	0	no apical meristem protein, putative, expressed	ONAC131	27.3.27	RNA.regulation of transcription.NAC domain transcription factor family
LOC_Os03g60080	-1.252	0.00609018	0.116186	1	NAC domain-containing protein 67, putative, expressed	OsNAC19|SNAC1|OsNAC9	27.3.27	RNA.regulation of transcription.NAC domain transcription factor family
LOC_Os05g34830	-3.247	0.0115392	0.161582	0	No apical meristem protein, putative, expressed	OsNAC52	27.3.27	RNA.regulation of transcription.NAC domain transcription factor family
LOC_Os01g66120	-1.421	4.25006e-05	0.00421184	3	No apical meristem protein, putative, expressed	OsNAC6|SNAC2	27.3.27	RNA.regulation of transcription.NAC domain transcription factor family
LOC_Os03g21060	2.801	0.0179182	0.202105	1	No apical meristem protein, putative, expressed	OsNAP	27.3.27	RNA.regulation of transcription.NAC domain transcription factor family
LOC_Os01g15640	-1.237	3.68525e-05	0.00379869	3	no apical meristem protein, putative, expressed	OsNTL3	27.3.27	RNA.regulation of transcription.NAC domain transcription factor family
LOC_Os04g45340	-1.916	0.000281172	0.0165081	0	expressed protein	OsSWN6	27.3.27	RNA.regulation of transcription.NAC domain transcription factor family
LOC_Os03g57190	1.017	0.0116485	0.162323	0	TCP family transcription factor, putative, expressed	OsPCF6	27.3.29	RNA.regulation of transcription.TCP transcription factor family
LOC_Os02g42380	1.075	0.0120105	0.164591	0	TCP family transcription factor, putative, expressed	OsTCP7	27.3.29	RNA.regulation of transcription.TCP transcription factor family
LOC_Os11g07460	1.07	0.000200957	0.0129861	1	TCP family transcription factor, putative, expressed	PCF3	27.3.29	RNA.regulation of transcription.TCP transcription factor family
LOC_Os08g34360	1.278	0.00691253	0.123979	0	AP2 domain containing protein, expressed	AP2/EREBP109	27.3.3	RNA.regulation of transcription.AP2/EREBP
LOC_Os11g03540	-1.752	0.0105651	0.15492	2	AP2 domain containing protein, expressed	AP2/EREBP131	27.3.3	RNA.regulation of transcription.AP2/EREBP
LOC_Os06g43220	1.133	0.0495276	0.337586	0	AP2 domain containing protein, expressed	AP2/EREBP59	27.3.3	RNA.regulation of transcription.AP2/EREBP
LOC_Os02g52670	-3.995	1.99989e-12	1.84565e-09	0	AP2 domain containing protein, expressed	ERF103	27.3.3	RNA.regulation of transcription.AP2/EREBP
LOC_Os08g36920	-4.026	1.26766e-24	6.23944e-21	5	AP2 domain containing protein, expressed	ERF104	27.3.3	RNA.regulation of transcription.AP2/EREBP
LOC_Os12g07030	-3.171	0.00140407	0.04914	0	expressed protein	ERF124	27.3.3	RNA.regulation of transcription.AP2/EREBP
LOC_Os02g42585	-1.759	0.000435036	0.0227278	1	AP2 domain containing protein, expressed	ERF141	27.3.3	RNA.regulation of transcription.AP2/EREBP
LOC_Os10g41130	1.324	0.0085381	0.138239	0	AP2 domain containing protein, expressed	ERF36	27.3.3	RNA.regulation of transcription.AP2/EREBP
LOC_Os04g44670	-2.896	0.00148824	0.050951	1	AP2 domain containing protein, expressed	ERF45	27.3.3	RNA.regulation of transcription.AP2/EREBP
LOC_Os03g09170	-1.203	0.00314761	0.0769018	1	ethylene-responsive transcription factor, putative, expressed	ERF47	27.3.3	RNA.regulation of transcription.AP2/EREBP
LOC_Os01g21120	-1.928	9.63603e-05	0.00772548	1	AP2 domain containing protein, expressed	ERF68	27.3.3	RNA.regulation of transcription.AP2/EREBP
LOC_Os02g38090	2.163	0.0112906	0.159691	1	AP2 domain containing protein, expressed	ERF79	27.3.3	RNA.regulation of transcription.AP2/EREBP
LOC_Os02g32040	3.168	0.0214314	0.220912	0	AP2 domain containing protein, expressed	ERF81	27.3.3	RNA.regulation of transcription.AP2/EREBP
LOC_Os10g39190	6.005	0.00201189	0.0616562	0	B3 DNA binding domain containing protein, expressed		27.3.3	RNA.regulation of transcription.AP2/EREBP
LOC_Os03g08470	2.014	0.0172936	0.198722	3	AP2 domain containing protein, expressed	OsRAF|OsLG3	27.3.3	RNA.regulation of transcription.AP2/EREBP
LOC_Os01g04800	1.634	0.000663884	0.0300242	0	B3 DNA binding domain containing protein, expressed	OsRAV2	27.3.3	RNA.regulation of transcription.AP2/EREBP
LOC_Os02g43300	1.897	0.0120189	0.16463	0	expressed protein	MSL15	27.3.30	RNA.regulation of transcription.triple-helix transcription factor family (Trihelix)
LOC_Os03g46350	1.298	0.000364957	0.0199961	0	transcription factor, putative, expressed	MSL17	27.3.30	RNA.regulation of transcription.triple-helix transcription factor family (Trihelix)
LOC_Os04g51320	-1.606	0.00935385	0.145159	0	transcription factor TF2, putative, expressed		27.3.30	RNA.regulation of transcription.triple-helix transcription factor family (Trihelix)
LOC_Os03g02240	1.802	0.00684552	0.123407	1	AT-GTL1, putative, expressed		27.3.30	RNA.regulation of transcription.triple-helix transcription factor family (Trihelix)
LOC_Os01g43550	2.149	0.0481777	0.332462	1	WRKY12, expressed	OsWRKY12	27.3.32	RNA.regulation of transcription.WRKY domain transcription factor family
LOC_Os01g61080	-1.879	0.0162887	0.191192	1	WRKY24, expressed	OsWRKY24	27.3.32	RNA.regulation of transcription.WRKY domain transcription factor family
LOC_Os06g44010	-2.351	2.26233e-05	0.00263035	0	WRKY28, expressed	OsWRKY28	27.3.32	RNA.regulation of transcription.WRKY domain transcription factor family
LOC_Os08g38990	1.262	0.000914022	0.0367751	0	WRKY30, expressed	OsWRKY30	27.3.32	RNA.regulation of transcription.WRKY domain transcription factor family
LOC_Os05g25770	-1.006	0.0084954	0.138064	1	WRKY45, expressed	OsWRKY45	27.3.32	RNA.regulation of transcription.WRKY domain transcription factor family
LOC_Os05g04640	2.444	0.0193406	0.20991	1	WRKY5, expressed	OsWRKY5	27.3.32	RNA.regulation of transcription.WRKY domain transcription factor family
LOC_Os05g27730	-1.914	5.77244e-05	0.00524886	1	WRKY53, expressed	OsWRKY53	27.3.32	RNA.regulation of transcription.WRKY domain transcription factor family
LOC_Os02g08440	-3.046	1.49497e-14	2.45274e-11	1	WRKY71, expressed	OsWRKY71	27.3.32	RNA.regulation of transcription.WRKY domain transcription factor family
LOC_Os09g16510	-2.131	4.54395e-06	0.000758146	1	WRKY74, expressed	OsWRKY74	27.3.32	RNA.regulation of transcription.WRKY domain transcription factor family
LOC_Os09g25060	2.456	0.0363986	0.289889	5	WRKY76, expressed	OsWRKY76	27.3.32	RNA.regulation of transcription.WRKY domain transcription factor family
LOC_Os05g50610	-1.253	0.0434181	0.316534	0	WRKY8, expressed	OsWRKY8	27.3.32	RNA.regulation of transcription.WRKY domain transcription factor family
LOC_Os01g47560	-3.648	0.0153057	0.184931	0	WRKY16, expressed	WRKY16	27.3.32	RNA.regulation of transcription.WRKY domain transcription factor family
LOC_Os05g49620	3.098	0.0153393	0.184938	1	WRKY19, expressed	WRKY19	27.3.32	RNA.regulation of transcription.WRKY domain transcription factor family
LOC_Os03g55080	-2.292	0.0280025	0.254165	1	WRKY3, expressed	WRKY3	27.3.32	RNA.regulation of transcription.WRKY domain transcription factor family
LOC_Os05g49210	3.151	0.00826504	0.135677	1	WRKY43, expressed	WRKY43	27.3.32	RNA.regulation of transcription.WRKY domain transcription factor family
LOC_Os05g46020	-2.166	0.00465245	0.097306	0	WRKY7, expressed	WRKY7	27.3.32	RNA.regulation of transcription.WRKY domain transcription factor family
LOC_Os03g03550	-1.411	0.00733828	0.127271	2	bZIP family transcription factor, putative, expressed	BZIP25	27.3.35	RNA.regulation of transcription.bZIP transcription factor family
LOC_Os04g10260	2.291	0.0331215	0.277252	0	basic region leucine zipper domain containing protein, expressed	BZIP35	27.3.35	RNA.regulation of transcription.bZIP transcription factor family
LOC_Os05g49420	-1.077	0.00104711	0.0406518	2	transcription factor, putative, expressed	BZIP45	27.3.35	RNA.regulation of transcription.bZIP transcription factor family
LOC_Os06g15480	1.752	3.54571e-09	1.80538e-06	2	transcription factor, putative, expressed	BZIP47	27.3.35	RNA.regulation of transcription.bZIP transcription factor family
LOC_Os08g07970	1.911	0.00331123	0.0794373	0	transcription factor, putative, expressed	BZIP64	27.3.35	RNA.regulation of transcription.bZIP transcription factor family
LOC_Os12g40920	-1.426	0.0051962	0.104462	0	bZIP transcription factor domain containing protein, expressed	BZIP88	27.3.35	RNA.regulation of transcription.bZIP transcription factor family
LOC_Os08g37580	1.054	2.49652e-05	0.00281401	0	homeobox associated leucine zipper, putative, expressed	HOX20	27.3.35	RNA.regulation of transcription.bZIP transcription factor family
LOC_Os10g23090	1.416	0.0468419	0.328811	0	homeobox associated leucine zipper, putative, expressed	HOX8	27.3.35	RNA.regulation of transcription.bZIP transcription factor family
LOC_Os03g10320	1.386	0.0102662	0.15266	0	expressed protein		27.3.35	RNA.regulation of transcription.bZIP transcription factor family
LOC_Os10g41640	1.51	0.0117312	0.162639	0	transcription factor HBP-1b, putative, expressed		27.3.35	RNA.regulation of transcription.bZIP transcription factor family
LOC_Os06g41770	-1.032	0.00633008	0.118994	1	bZIP transcription factor domain containing protein, expressed	OsbZIP50|OsbZIP74	27.3.35	RNA.regulation of transcription.bZIP transcription factor family
LOC_Os07g44950	-1.146	0.0053788	0.107184	0	bZIP transcription factor domain containing protein, expressed	OsbZIP60	27.3.35	RNA.regulation of transcription.bZIP transcription factor family
LOC_Os07g39320	-1.158	0.00194775	0.0601683	0	homeobox domain containing protein, expressed	Oshox14	27.3.35	RNA.regulation of transcription.bZIP transcription factor family
LOC_Os04g45810	-1.023	0.0374722	0.294238	2	homeobox associated leucine zipper, putative, expressed	Oshox22	27.3.35	RNA.regulation of transcription.bZIP transcription factor family
LOC_Os02g43330	-1.651	0.0167352	0.19473	1	homeobox associated leucine zipper, putative, expressed	OsHOX24	27.3.35	RNA.regulation of transcription.bZIP transcription factor family
LOC_Os09g31390	1.842	0.04757	0.33055	0	transcription factor, putative, expressed	OsTGA10	27.3.35	RNA.regulation of transcription.bZIP transcription factor family
LOC_Os03g47830	-2.646	0.0449191	0.321978	2	argonaute, putative, expressed	AGO11	27.3.36	RNA.regulation of transcription.argonaute transcription factor family
LOC_Os07g09020	3.492	0.00256788	0.0688154	2	argonaute, putative, expressed	AGO14	27.3.36	RNA.regulation of transcription.argonaute transcription factor family
LOC_Os07g28850	-1.153	0.0119628	0.164166	2	retrotransposon protein, putative, unclassified, expressed	AGO18|OsAGO18	27.3.36	RNA.regulation of transcription.argonaute transcription factor family
LOC_Os03g41330	2.229	0.011734	0.162639	0	DUF260 domain containing protein, putative, expressed	OsLBD38	27.3.37	RNA.regulation of transcription.lateral organ boundaries gene family (AS2)
LOC_Os03g41600	2.62	0.00503205	0.101855	1	DUF260 domain containing protein, putative, expressed	OsSTA104	27.3.37	RNA.regulation of transcription.lateral organ boundaries gene family (AS2)
LOC_Os03g27080	-1.464	0.000636989	0.0293472	0	calmodulin-binding transcription activator 2, putative, expressed		27.3.39	RNA.regulation of transcription.AtSR transcription factor family
LOC_Os06g07040	3.587	0.00793249	0.132426	0	OsIAA20 - Auxin-responsive Aux/IAA gene family member, expressed	IAA20	27.3.40	RNA.regulation of transcription.AUX/IAA family
LOC_Os11g11410	1.389	0.00898448	0.141875	0	OsIAA27 - Auxin-responsive Aux/IAA gene family member, expressed	IAA27	27.3.40	RNA.regulation of transcription.AUX/IAA family
LOC_Os03g43400	1.383	0.00583895	0.112777	1	OsIAA11 - Auxin-responsive Aux/IAA gene family member, expressed	OsIAA11	27.3.40	RNA.regulation of transcription.AUX/IAA family
LOC_Os03g12570	1.985	0.0320398	0.272457	2	expressed protein	OsCMT3b	27.3.46	RNA.regulation of transcription.DNA methyltransferases
LOC_Os03g17570	-1.064	2.3991e-05	0.002725	3	response regulator receiver domain containing protein, expressed	OsCCT11	27.3.5	RNA.regulation of transcription.ARR
LOC_Os09g36220	-2.678	5.8417e-25	3.45034e-21	4	response regulator receiver domain containing protein, expressed	PRR95	27.3.5	RNA.regulation of transcription.ARR
LOC_Os04g48510	1.313	0.00201838	0.0616562	1	growth regulating factor protein, putative, expressed	GRF12	27.3.50	RNA.regulation of transcription.general transcription
LOC_Os08g42020	1.247	0.00294564	0.0742241	0	zinc ion binding protein, putative, expressed		27.3.50	RNA.regulation of transcription.general transcription
LOC_Os01g46040	1.337	0.0171818	0.197854	0	bromodomain domain containing protein, expressed		27.3.52	RNA.regulation of transcription.global transcription factor group
LOC_Os02g12380	2.887	0.0156977	0.187307	0	histone deacetylase, putative, expressed	HDAC2	27.3.55	RNA.regulation of transcription.HDA
LOC_Os09g22540	-1.314	2.13311e-05	0.00251838	0	transcription factor jumonji, putative, expressed	JMJ718	27.3.57	RNA.regulation of transcription.JUMONJI family
LOC_Os05g04740	1.326	0.0167115	0.19453	1	helix-loop-helix DNA-binding domain containing protein, expressed	APG|OsPIL16	27.3.6	RNA.regulation of transcription.basic helix-loop-helix family (bHLH)
LOC_Os03g46790	2.727	7.48606e-08	2.42943e-05	0	helix-loop-helix DNA-binding domain containing protein, expressed	OsbHLH022	27.3.6	RNA.regulation of transcription.basic helix-loop-helix family (bHLH)
LOC_Os08g38210	-1.013	0.00019472	0.0126662	4	transcription factor BIM2, putative, expressed	OsbHLH031	27.3.6	RNA.regulation of transcription.basic helix-loop-helix family (bHLH)
LOC_Os05g07120	-1.543	0.0129963	0.171395	1	basic helix-loop-helix, putative, expressed	OsbHLH036	27.3.6	RNA.regulation of transcription.basic helix-loop-helix family (bHLH)
LOC_Os09g29360	1.022	0.0459066	0.325764	0	helix-loop-helix DNA-binding protein, putative, expressed	OsbHLH046	27.3.6	RNA.regulation of transcription.basic helix-loop-helix family (bHLH)
LOC_Os02g46560	1.102	0.000308841	0.0178837	0	helix-loop-helix DNA-binding protein, putative, expressed	OsbHLH049	27.3.6	RNA.regulation of transcription.basic helix-loop-helix family (bHLH)
LOC_Os03g03000	1.043	0.0483843	0.333002	0	helix-loop-helix DNA-binding domain containing protein, expressed	OsbHLH052	27.3.6	RNA.regulation of transcription.basic helix-loop-helix family (bHLH)
LOC_Os05g38140	-1.426	0.0145971	0.181127	0	basic helix-loop-helix DND-binding domain containing protein, expressed	OsbHLH058|OsPRI2	27.3.6	RNA.regulation of transcription.basic helix-loop-helix family (bHLH)
LOC_Os11g38870	-1.016	0.00168701	0.0548084	1	helix-loop-helix DNA-binding domain containing protein, expressed	OsbHLH061	27.3.6	RNA.regulation of transcription.basic helix-loop-helix family (bHLH)
LOC_Os02g45010	1.887	0.0122503	0.166104	0	ethylene-responsive protein related, putative, expressed	OsbHLH076	27.3.6	RNA.regulation of transcription.basic helix-loop-helix family (bHLH)
LOC_Os05g01256	1.252	0.000179172	0.0119984	0	helix-loop-helix DNA-binding domain containing protein, expressed	OsbHLH083	27.3.6	RNA.regulation of transcription.basic helix-loop-helix family (bHLH)
LOC_Os04g41229	2.438	0.00626509	0.118458	1	helix-loop-helix DNA-binding domain containing protein, expressed	OsbHLH111	27.3.6	RNA.regulation of transcription.basic helix-loop-helix family (bHLH)
LOC_Os01g51140	1.894	0.0205474	0.215919	1	helix-loop-helix DNA-binding domain containing protein, expressed	OsbHLH118	27.3.6	RNA.regulation of transcription.basic helix-loop-helix family (bHLH)
LOC_Os09g31300	1.896	0.00026682	0.0158527	0	helix-loop-helix DNA-binding domain containing protein, expressed	OsbHLH143	27.3.6	RNA.regulation of transcription.basic helix-loop-helix family (bHLH)
LOC_Os03g53020	-2.336	0.00692966	0.123979	2	helix-loop-helix DNA-binding domain containing protein, expressed	OsbHLH148	27.3.6	RNA.regulation of transcription.basic helix-loop-helix family (bHLH)
LOC_Os04g31290	3.322	0.0171336	0.197609	0	helix-loop-helix DNA-binding domain containing protein, expressed	OsbHLH156	27.3.6	RNA.regulation of transcription.basic helix-loop-helix family (bHLH)
LOC_Os11g32100	1.057	0.00314826	0.0769018	0	inducer of CBF expression 1, putative, expressed	OsICE1	27.3.6	RNA.regulation of transcription.basic helix-loop-helix family (bHLH)
LOC_Os03g26210	-1.224	0.0453269	0.324053	0	helix-loop-helix DNA-binding domain containing protein, expressed	OsIRO3|OsbHLH063	27.3.6	RNA.regulation of transcription.basic helix-loop-helix family (bHLH)
LOC_Os05g46370	2.036	0.0493135	0.336956	0	bHelix-loop-helix transcription factor, putative, expressed	OsLF	27.3.6	RNA.regulation of transcription.basic helix-loop-helix family (bHLH)
LOC_Os06g09370	-1.498	8.80971e-06	0.00127534	1	PTF1, putative, expressed	OsPTF1	27.3.6	RNA.regulation of transcription.basic helix-loop-helix family (bHLH)
LOC_Os06g08500	2.208	0.0330724	0.276919	0	BHLH transcription factor, putative, expressed	OsRHL1	27.3.6	RNA.regulation of transcription.basic helix-loop-helix family (bHLH)
LOC_Os02g02820	3.532	0.0055757	0.109701	0	helix-loop-helix DNA-binding domain containing protein, expressed	TDR	27.3.6	RNA.regulation of transcription.basic helix-loop-helix family (bHLH)
LOC_Os03g46440	-1.262	0.000185128	0.0122105	3	BTBA4 - Bric-a-Brac,Tramtrack, Broad Complex BTB domain with Ankyrin repeat region, expressed	NH3	27.3.61	RNA.regulation of transcription.NPR1/NIM1
LOC_Os04g49970	2.801	0.00741417	0.128019	1	U-box, putative, expressed	OsPUB35	27.3.64	RNA.regulation of transcription.PHOR1
LOC_Os04g35680	3.054	0.00379017	0.0862337	1	U-box domain containing protein, expressed	OsPUB38	27.3.64	RNA.regulation of transcription.PHOR1
LOC_Os02g34410	-2.195	9.26397e-08	2.97374e-05	0	U-box domain-containing protein, putative, expressed	OsPUB43	27.3.64	RNA.regulation of transcription.PHOR1
LOC_Os07g44820	-1.399	1.40104e-05	0.00187219	0	expressed protein		27.3.67	RNA.regulation of transcription.putative transcription regulator
LOC_Os08g24930	-1.225	4.04138e-05	0.00407338	0	expressed protein		27.3.67	RNA.regulation of transcription.putative transcription regulator
LOC_Os05g34210	-1.16	0.00827776	0.135708	0	expressed protein		27.3.67	RNA.regulation of transcription.putative transcription regulator
LOC_Os05g49480	1.436	0.0201744	0.214068	0	transcription factor-related, putative, expressed		27.3.67	RNA.regulation of transcription.putative transcription regulator
LOC_Os05g19620	1.446	0.00368625	0.0846541	2	expressed protein		27.3.67	RNA.regulation of transcription.putative transcription regulator
LOC_Os12g08720	1.497	0.00550556	0.108756	0	H-BTB8 - Bric-a-Brac, Tramtrack, Broad Complex BTB domain with H family conserved sequence, expressed		27.3.67	RNA.regulation of transcription.putative transcription regulator
LOC_Os04g45070	-1.584	1.45379e-08	6.04693e-06	0	remorin, putative, expressed	REM1.5	27.3.67	RNA.regulation of transcription.putative transcription regulator
LOC_Os08g33650	-3.228	0.0364079	0.289889	0	SET domain-containing protein, putative, expressed		27.3.69	RNA.regulation of transcription.SET-domain transcriptional regulator family
LOC_Os01g56540	1.295	0.0382602	0.297421	0	histone-lysine N-methyltransferase SUVR3, putative, expressed	OsSET3	27.3.69	RNA.regulation of transcription.SET-domain transcriptional regulator family
LOC_Os08g30910	-1.263	0.000677992	0.0302917	0	YDG/SRA domain containing protein, expressed	OsSET30	27.3.69	RNA.regulation of transcription.SET-domain transcriptional regulator family
LOC_Os04g41560	-1.17	0.00101813	0.0398771	1	B-box zinc finger family protein, putative, expressed	OsBBX11	27.3.7	RNA.regulation of transcription.C2C2(Zn) Constans-like zinc finger family (CO-like)
LOC_Os06g49880	1.629	0.029114	0.259208	0	B-box zinc finger family protein, putative, expressed	OsBBX22	27.3.7	RNA.regulation of transcription.C2C2(Zn) Constans-like zinc finger family (CO-like)
LOC_Os02g08150	4.189	0.0007464	0.0320388	1	CCT/B-box zinc finger protein, putative, expressed	OsBBX3	27.3.7	RNA.regulation of transcription.C2C2(Zn) Constans-like zinc finger family (CO-like)
LOC_Os12g10660	4.064	0.00205165	0.0616562	3	B-box zinc finger family protein, putative, expressed	OsBBX30	27.3.7	RNA.regulation of transcription.C2C2(Zn) Constans-like zinc finger family (CO-like)
LOC_Os06g15330	1.291	0.0259633	0.244848	1	CCT/B-box zinc finger protein, putative, expressed	OsCOL16	27.3.7	RNA.regulation of transcription.C2C2(Zn) Constans-like zinc finger family (CO-like)
LOC_Os10g33660	-1.323	0.00135727	0.0482347	2	SNF7 domain containing protein, putative, expressed		27.3.71	RNA.regulation of transcription.SNF7
LOC_Os01g66890	-1.593	0.0119595	0.164166	2	BTBZ1 - Bric-a-Brac, Tramtrack, and Broad Complex BTB domain with TAZ zinc finger and Calmodulin-binding domains, expressed		27.3.72	RNA.regulation of transcription.Transcriptional Adaptor Zinc Bundle (TAZ) domain family
LOC_Os03g16850	1.565	0.0127933	0.169804	0	dof zinc finger domain containing protein, putative, expressed	DOF14	27.3.8	RNA.regulation of transcription.C2C2(Zn) DOF zinc finger family
LOC_Os05g36900	4.036	0.00226143	0.0648395	2	dof zinc finger domain containing protein, putative, expressed	DOF29	27.3.8	RNA.regulation of transcription.C2C2(Zn) DOF zinc finger family
LOC_Os01g64590	2.359	0.0423617	0.312054	1	dof zinc finger domain containing protein, putative, expressed	OsDof1	27.3.8	RNA.regulation of transcription.C2C2(Zn) DOF zinc finger family
LOC_Os04g58190	-1.193	0.0234272	0.231699	2	dof zinc finger domain containing protein, putative, expressed	OsDOF18	27.3.8	RNA.regulation of transcription.C2C2(Zn) DOF zinc finger family
LOC_Os08g38220	-1.186	4.31641e-05	0.00423566	3	dof zinc finger domain containing protein, putative, expressed	OsDof25	27.3.8	RNA.regulation of transcription.C2C2(Zn) DOF zinc finger family
LOC_Os09g24810	5.797	0.00298441	0.0747545	0	ZF-HD protein dimerisation region containing protein, expressed		27.3.80	RNA.regulation of transcription.zf-HD
LOC_Os05g51150	-1.276	0.000485181	0.0247896	1	RNA polymerase sigma factor, putative, expressed	SIG3	27.3.85	RNA.regulation of transcription.sigma like plant
LOC_Os12g07120	1.509	0.000142054	0.0103075	3	GATA zinc finger domain containing protein, expressed	GATA26	27.3.9	RNA.regulation of transcription.C2C2(Zn) GATA transcription factor family
LOC_Os06g20110	2.304	0.0475502	0.33049	0	expressed protein	AM11	27.3.99	RNA.regulation of transcription.unclassified
LOC_Os06g20120	2.304	0.0475502	0.33049	0	CND41, chloroplast nucleoid DNA binding protein, putative, expressed	AM11	27.3.99	RNA.regulation of transcription.unclassified
LOC_Os08g40840	3.726	0.00566219	0.110636	0	exo70 exocyst complex subunit, putative, expressed	EXO70I1	27.3.99	RNA.regulation of transcription.unclassified
LOC_Os10g42410	-1.778	6.97095e-06	0.00107783	0	zinc-binding protein, putative, expressed		27.3.99	RNA.regulation of transcription.unclassified
LOC_Os02g46610	-1.285	0.003381	0.0803279	0	zinc-binding protein, putative, expressed		27.3.99	RNA.regulation of transcription.unclassified
LOC_Os10g42196	-1.193	2.9044e-06	0.000518297	3	expressed protein		27.3.99	RNA.regulation of transcription.unclassified
LOC_Os04g50120	-1.078	0.00377626	0.0861161	2	zinc-binding protein, putative, expressed		27.3.99	RNA.regulation of transcription.unclassified
LOC_Os12g24540	-1.017	0.0431222	0.315297	1	PHD-finger family protein, expressed		27.3.99	RNA.regulation of transcription.unclassified
LOC_Os07g40460	1.036	0.0475831	0.330563	1	prefoldin, putative, expressed		27.3.99	RNA.regulation of transcription.unclassified
LOC_Os02g48900	1.416	0.0228877	0.229593	1	aspartic proteinase nepenthesin-1 precursor, putative, expressed		27.3.99	RNA.regulation of transcription.unclassified
LOC_Os08g44230	1.562	0.00312471	0.0768989	1	zinc finger family protein, putative, expressed		27.3.99	RNA.regulation of transcription.unclassified
LOC_Os12g40470	1.734	0.0441237	0.319299	0	DC1 domain-containing protein, putative, expressed		27.3.99	RNA.regulation of transcription.unclassified
LOC_Os06g28124	6.608	0.000613874	0.0288218	1	glycosyltransferase, putative, expressed		27.3.99	RNA.regulation of transcription.unclassified
LOC_Os01g06560	-1.18	0.00774422	0.130687	0	transcription factor HBP-1b, putative, expressed	OsDOG1L-2	27.3.99	RNA.regulation of transcription.unclassified
LOC_Os01g17160	1.453	0.00048725	0.0248147	1	OsSubt1 - Putative Subtilisin homologue, expressed	OsSub1	27.3.99	RNA.regulation of transcription.unclassified
LOC_Os09g28300	-1.155	7.12361e-06	0.00109002	5	remorin C-terminal domain containing protein, putative, expressed	REM5.3	27.3.99	RNA.regulation of transcription.unclassified
LOC_Os12g41940	1.345	0.0021439	0.0626115	0	remorin family protein, putative, expressed	REM6.3	27.3.99	RNA.regulation of transcription.unclassified
LOC_Os01g03020	-1.553	1.72365e-06	0.000346278	0	tRNA synthetase class I, putative, expressed		29.1.4	protein.aa activation.leucine-tRNA ligase
LOC_Os01g27590	-1.351	0.0239432	0.233981	1	transposon protein, putative, Pong sub-class, expressed	MSL02	29.2.1	protein.synthesis.ribosomal protein
LOC_Os11g34940	1.092	0.0145394	0.180815	0	plastid-specific 50S ribosomal protein 6, chloroplast precursor, putative, expressed		29.2.1	protein.synthesis.ribosomal protein
LOC_Os01g41030	1.143	0.00256116	0.06876	4	ribosomal protein L25, putative, expressed		29.2.1	protein.synthesis.ribosomal protein
LOC_Os05g32670	1.639	0.0375034	0.294343	2	pentatricopeptide repeat-containing protein, putative, expressed		29.2.1	protein.synthesis.ribosomal protein
LOC_Os12g36490	2.145	0.0495166	0.337586	0	expressed protein		29.2.1	protein.synthesis.ribosomal protein
LOC_Os10g20990	3.785	0.00103512	0.0403288	4	ribosomal protein S12 containing protein, expressed		29.2.1	protein.synthesis.ribosomal protein
LOC_Os07g46330	6.027	0.00205319	0.0616562	1	uncharacterized UPF0114 domain containing protein, expressed		29.2.1	protein.synthesis.ribosomal protein
LOC_Os03g01900	1.476	0.000423408	0.0223687	0	40S ribosomal protein S17, putative, expressed	RPS17	29.2.1	protein.synthesis.ribosomal protein
LOC_Os12g37610	1.01	0.00344649	0.0814906	3	ribosomal protein S6, putative, expressed	TCD11	29.2.1	protein.synthesis.ribosomal protein
LOC_Os04g41500	-1.604	8.5846e-06	0.00125505	1	expressed protein		29.2.2	protein.synthesis.ribosome biogenesis
LOC_Os01g51870	-1.105	0.0287781	0.257449	0	methyltransferase, putative, expressed		29.2.2	protein.synthesis.ribosome biogenesis
LOC_Os01g66110	-1.015	6.27415e-05	0.00563186	0	methyltransferase, putative, expressed		29.2.2	protein.synthesis.ribosome biogenesis
LOC_Os06g01180	1.127	0.0196126	0.21131	0	expressed protein		29.2.2	protein.synthesis.ribosome biogenesis
LOC_Os10g37770	1.99	0.0379346	0.296414	1	dehydration response related protein, putative, expressed		29.2.2	protein.synthesis.ribosome biogenesis
LOC_Os11g38860	2.656	0.0259444	0.244825	0	methyltransferase, putative, expressed		29.2.2	protein.synthesis.ribosome biogenesis
LOC_Os08g38900	-1.086	0.0159515	0.188659	0	caffeoyl-CoA O-methyltransferase, putative, expressed	OsOMT26|ROMT-15|ROMT15	29.2.2	protein.synthesis.ribosome biogenesis
LOC_Os12g07840	3.098	0.0153393	0.184938	1	dehydration response related protein, putative, expressed	OsSTA275	29.2.2	protein.synthesis.ribosome biogenesis
LOC_Os03g55150	-3.157	3.80573e-32	3.74636e-28	0	eukaryotic translation initiation factor 5A, putative, expressed	EIF5	29.2.3	protein.synthesis.initiation
LOC_Os01g58220	-1.266	0.00152399	0.0515079	1	translation initiation factor SUI1, putative, expressed		29.2.3	protein.synthesis.initiation
LOC_Os01g40170	1.383	0.0372923	0.293528	1	translation initiation factor, putative, expressed		29.2.3	protein.synthesis.initiation
LOC_Os05g41900	-1.322	2.92861e-06	0.000518297	0	translation initiation factor SUI1, putative, expressed	SUI1	29.2.3	protein.synthesis.initiation
LOC_Os01g52470	1.411	2.52855e-05	0.00281841	3	elongation factor, putative, expressed		29.2.4	protein.synthesis.elongation
LOC_Os02g33850	1.542	0.0265704	0.247482	3	elongation factor Tu family protein, putative, expressed		29.2.4	protein.synthesis.elongation
LOC_Os05g31020	-1.943	0.0225557	0.227732	1	eukaryotic peptide chain release factor subunit 1-1, putative, expressed		29.2.5	protein.synthesis.release
LOC_Os04g44220	-5.569	0.0074678	0.128632	0	MIF4G domain containing protein, putative, expressed		29.2.99	protein.synthesis.misc
LOC_Os02g04924	-1.953	0.00932664	0.144889	4	retrotransposon protein, putative, unclassified, expressed		29.3.1	protein.targeting.nucleus
LOC_Os08g17990	5.983	0.00250983	0.0680628	0	retrotransposon protein, putative, unclassified, expressed		29.3.1	protein.targeting.nucleus
LOC_Os10g37530	1.272	0.000527473	0.0262303	0	mitochondrial import inner membrane translocase subunit Tim17, putative, expressed		29.3.2	protein.targeting.mitochondria
LOC_Os02g54980	1.04	0.0316585	0.270585	0	pheophorbide a oxygenase, chloroplast precursor, putative, expressed		29.3.3	protein.targeting.chloroplast
LOC_Os06g02390	1.936	0.0238772	0.233956	0	ADP-ribosylation factor 1, putative, expressed	ARFB1A	29.3.4	protein.targeting.secretory pathway
LOC_Os02g47110	1.677	0.00104821	0.0406518	2	ADP-ribosylation factor, putative, expressed	ARFB1D	29.3.4	protein.targeting.secretory pathway
LOC_Os01g38510	-1.688	0.00179853	0.0572781	0	protein transport protein Sec61 subunit beta, putative, expressed		29.3.4	protein.targeting.secretory pathway
LOC_Os02g25580	-1.476	0.0123411	0.166724	1	Sec1 family transport protein, putative, expressed		29.3.4	protein.targeting.secretory pathway
LOC_Os08g37444	-1.063	0.000175006	0.0117997	1	signal recognition particle receptor, putative, expressed		29.3.4	protein.targeting.secretory pathway
LOC_Os03g21720	-1.024	7.73204e-05	0.00654277	1	vacuolar-sorting receptor precursor, putative, expressed		29.3.4	protein.targeting.secretory pathway
LOC_Os03g03510	-2.346	5.0024e-13	5.09417e-10	0	CAMK_KIN1/SNF1/Nim1_like.15 - CAMK includes calcium/calmodulin depedent protein kinases, expressed	CIPK09	29.4.1	protein.postranslational modification.kinase
LOC_Os07g44290	-1.002	0.00175484	0.0561472	0	CAMK_KIN1/SNF1/Nim1_like.29 - CAMK includes calcium/calmodulin depedent protein kinases, expressed	CIPK21	29.4.1	protein.postranslational modification.kinase
LOC_Os01g54350	-1.473	0.0114027	0.160583	0	protein kinase domain containing protein, expressed		29.4.1	protein.postranslational modification.kinase
LOC_Os07g49480	-1.114	0.00124828	0.0460999	3	KIP1, putative, expressed		29.4.1	protein.postranslational modification.kinase
LOC_Os01g47810	-1.003	0.017527	0.199726	2	S-locus-like receptor protein kinase, putative, expressed		29.4.1	protein.postranslational modification.kinase
LOC_Os05g14750	1.517	0.043106	0.315257	0	AGC_PVPK_like_kin82y.12 - ACG kinases include homologs to PKA, PKG and PKC, expressed		29.4.1	protein.postranslational modification.kinase
LOC_Os12g23930	1.882	0.00520403	0.104477	0	protein kinase domain containing protein, expressed		29.4.1	protein.postranslational modification.kinase
LOC_Os04g34250	2.08	0.00821853	0.135168	0	serine/threonine-protein kinase receptor precursor, putative, expressed		29.4.1	protein.postranslational modification.kinase
LOC_Os01g43350	2.582	0.00132065	0.0475048	2	protein kinase family protein, putative, expressed		29.4.1	protein.postranslational modification.kinase
LOC_Os02g39090	2.659	0.00123308	0.0458054	0	expressed protein		29.4.1	protein.postranslational modification.kinase
LOC_Os10g06930	2.953	0.0250429	0.240588	2	mitogen-activated protein kinase 15, putative, expressed		29.4.1	protein.postranslational modification.kinase
LOC_Os03g28300	3.101	0.0264864	0.247295	0	protein kinase domain containing protein, expressed		29.4.1	protein.postranslational modification.kinase
LOC_Os03g05360	3.808	0.00301433	0.075254	0	transposon protein, putative, unclassified, expressed		29.4.1	protein.postranslational modification.kinase
LOC_Os08g39460	4.219	3.64757e-05	0.00377992	0	AGC_PVPK_like_CDK8.2 - ACG kinases include homologs to PKA, PKG and PKC, expressed		29.4.1	protein.postranslational modification.kinase
LOC_Os02g35300	1.54	0.0226793	0.228433	0	transposon protein, putative, unclassified, expressed	Orysa;CKL9	29.4.1	protein.postranslational modification.kinase
LOC_Os03g24930	2.541	0.038632	0.298701	1	tyrosine protein kinase domain containing protein, putative, expressed	OsBBS1|OsRLCK109|LMM24	29.4.1	protein.postranslational modification.kinase
LOC_Os02g03410	-1.926	8.52439e-06	0.00125245	0	CAMK_CAMK_like.12 - CAMK includes calcium/calmodulin depedent protein kinases, expressed	OsCPK4	29.4.1	protein.postranslational modification.kinase
LOC_Os02g39010	-1.43	5.80208e-06	0.000914922	1	cyclin-dependent kinase G-1, putative, expressed	OsMSRPK1|Orysa;CDKG;1	29.4.1	protein.postranslational modification.kinase
LOC_Os03g07430	-1.016	0.00180145	0.0572781	0	protein kinase domain containing protein, expressed	OsRLCK102	29.4.1	protein.postranslational modification.kinase
LOC_Os07g42940	-1.692	4.01424e-08	1.43243e-05	0	CAMK_CAMK_like.7 - CAMK includes calcium/calmodulin depedent protein kinases, expressed	OsSAPK2	29.4.1	protein.postranslational modification.kinase
LOC_Os03g53410	2.374	0.046915	0.328899	0	protein kinase domain containing protein, expressed	OsSTA114	29.4.1	protein.postranslational modification.kinase
LOC_Os02g08240	1.465	0.0465119	0.327844	0	STE_PAK_Ste20_STLK.1 - STE kinases include homologs to sterile 7, sterile 11 and sterile 20 from yeast, expressed	OsSTA49	29.4.1	protein.postranslational modification.kinase
LOC_Os06g10160	-1.062	0.0250041	0.240331	1	tyrosine protein kinase domain containing protein, putative, expressed	RLCK203	29.4.1	protein.postranslational modification.kinase
LOC_Os06g37620	-1.213	0.000590942	0.0281666	0	protein kinase family protein, putative, expressed	RLCK207	29.4.1	protein.postranslational modification.kinase
LOC_Os06g48980	3.246	0.00295607	0.0744235	1	protein kinase APK1B, chloroplast precursor, putative, expressed	RLCK217	29.4.1	protein.postranslational modification.kinase
LOC_Os07g06570	1.861	0.0237447	0.233354	0	receptor protein kinase CRINKLY4 precursor, putative, expressed	RLCK223	29.4.1	protein.postranslational modification.kinase
LOC_Os07g31250	-1.933	0.00136885	0.0484206	0	OsWAK69 - OsWAK receptor-like cytoplasmic kinase OsWAK-RLCK, expressed	RLCK231	29.4.1	protein.postranslational modification.kinase
[truncated: 263 more rows]

## Sheet: Sheet3
GO classes for positively regulated genes
GO1	GO1Name	Total number of genes in each GO class	Number of genes with core motif	Examples of annotated genes with promoter proximal core motif
1	PS	6	4
2	major CHO metabolism	8	7
3	minor CHO metabolism	9	8
5	fermentation	2	2
8	TCA / organic transformation	1	1
9	mitochondrial electron transport / ATP synthesis	1	0
10	cell wall	15	4
11	lipid metabolism	20	10
12	N-metabolism	2	1
13	amino acid metabolism	5	2
15	metal handling	3	1
16	secondary metabolism	14	9
17	hormone metabolism	28	13	SAUR11
18	Co-factor and vitamine metabolism	2	1
19	tetrapyrrole synthesis	1	1
20	stress	32	18
21	redox	7	6	OsGRX6
23	nucleotide metabolism	7	5
26	misc	33	15
27	RNA	97	54	OsEIL2, OsPTF1
28	DNA	6	1
29	protein	83	44
30	signalling	56	33	DRUS2/FLR2; OsFLS2
31	cell	23	11
33	development	19	15
34	transport	36	21
35	not assigned	193	106	OsJAZ12|OsTIFY11D; GW7|GL7|SLG7; FLO2

## Sheet: Sheet4
GO classes for negatively regulated genes
GO1	GO1Name	Total number of genes in each GO class	Number of genes with core motif	Examples of annotated genes with promoter proximal core motif
1	PS	8	6
2	major CHO metabolism	4	3
3	minor CHO metabolism	4	2
4	glycolysis	4	3
5	fermentation	1	1
6	gluconeogenesis / glyoxylate cycle	1	0
8	TCA / organic transformation	2	1
9	mitochondrial electron transport / ATP synthesis	2	1
10	cell wall	54	27
11	lipid metabolism	32	19
12	N-metabolism	1	1
13	amino acid metabolism	5	3
14	S-assimilation	1	1
15	metal handling	8	2
16	secondary metabolism	46	24
17	hormone metabolism	43	14	GNP1/OsGA20ox1, SBI/GA2Ox4
18	Co-factor and vitamine metabolism	2	2
20	stress	60	28
21	redox	10	6	OsGRX16
23	nucleotide metabolism	1	1
24	biodegradation of xenobiotics	2	2
25	C1-metabolism	1	0
26	misc	177	106
27	RNA	135	57	OsRAF|OsLG3, IAA20, EIL4, RL9, OsKANADI
28	DNA	14	10
29	protein	153	71
30	signalling	91	38
31	cell	27	12	Cyclin-D7-1 (CYCD7;1)
33	development	40	22
34	transport	90	49
35	not assigned	533	267	FCP1, FON2
