# Supplementary material for: OsbZIP47 Is an Integrator for Meristem Regulators During Rice Plant Growth and Development
Source: Front Plant Sci. 2022 Apr 13;13:865928. doi: 10.3389/fpls.2022.865928 (PMC9044032; doi:10.3389/fpls.2022.865928)
Supplement: Supplementary file 5 [file Data_Sheet_4.XLSX]

## Sheet: Raw
MSU	rfl_FC	osbzip47_FC	osm1_dsRNAi	OSH1_ChIP	OsM1_ChIP	Description	CGSNL.Gene.Symbol	CGSNL.Gene.Name
LOC_Os01g73770	NA	NA	-419.05	NA	NA	dehydration-responsive_element-binding_protein_putative_expressed	DREB1F	DEHYDRATION-RESPONSIVE ELEMENT-BINDING PROTEIN 1F
LOC_Os05g39310	6.6	-3.077	-370.07	NA	NA	thiamine_pyrophosphate_enzyme_C-terminal_TPP_binding_domain_containing_protein_expressed	PDC1	PYRUVATE DECARBOXYLASE 1
LOC_Os03g14140	NA	NA	-310.74	NA	NA	POEI16_-_Pollen_Ole_e_I_allergen_and_extensin_family_protein_precursor_expressed	_	_
LOC_Os06g03670	NA	NA	-203.18	NA	NA	dehydration-responsive_element-binding_protein_putative_expressed	DREB1C	DEHYDRATION-RESPONSIVE ELEMENT-BINDING PROTEIN 1C
LOC_Os05g07010	NA	NA	-180.25	NA	NA	myb-like_DNA-binding_domain_containing_protein_expressed	NA	NA
LOC_Os03g13740	3	NA	-164.22	NA	NA	immediate-early_fungal_elicitor_protein_CMPG1_putative_expressed	_	_
LOC_Os03g42200	NA	NA	-159.22	OSH1_ChIP	NA	dof_zinc_finger_domain_containing_protein_putative_expressed	DOF13	DNA BINDING WITH ONE FINGER 13
LOC_Os08g37290	NA	NA	-158.77	NA	NA	basic_helix-loop-helix_putative_expressed	_	_
LOC_Os08g28710	3	-6.263	-140.56	NA	OsM1_ChIP	receptor_protein_kinase_CRINKLY4_precursor_putative_expressed	RLCK253	RECEPTOR-LIKE CYTOPLASMIC KINASE 253
LOC_Os08g36920	2.4	-4.026	-135.24	OSH1_ChIP	OsM1_ChIP	AP2_domain_containing_protein_expressed	ERF104	ETHYLENE RESPONSE FACTOR 104
LOC_Os09g31000	NA	NA	-131.28	NA	NA	EF_hand_family_protein_expressed	NA	NA
LOC_Os11g05380	2	-2.756	-128.47	NA	NA	cytochrome_P450_putative_expressed	NA	NA
LOC_Os12g39310	NA	-2.44	-126.03	OSH1_ChIP	NA	cytochrome_P450_putative_expressed	NA	NA
LOC_Os02g45420	NA	NA	-122.71	NA	OsM1_ChIP	AP2_domain_containing_protein_expressed	ERF20	ETHYLENE RESPONSE FACTOR 20
LOC_Os07g47790	NA	NA	-121.72	NA	NA	AP2_domain_containing_protein_expressed	ERF67	ETHYLENE RESPONSE FACTOR 67
LOC_Os04g23550	NA	NA	-117.67	NA	NA	basic_helix-loop-helix_family_protein_putative_expressed	NA	NA
LOC_Os02g52000	NA	NA	-109.3	NA	OsM1_ChIP	phosphate-induced_protein_1_conserved_region_domain_containing_protein_expressed	NA	NA
LOC_Os01g72360	2.4	-2.417	-104.74	NA	NA	expressed_protein	NA	NA
LOC_Os10g35460	2.5	-3.863	-94.46	NA	NA	COBRA_putative_expressed	BC1L9	BRITTLE CULM-LIKE 9
LOC_Os10g25230	NA	NA	-83.11	OSH1_ChIP	NA	ZIM_domain_containing_protein_putative_expressed	TIFY11E	TIFY GENE 11E
LOC_Os09g31040	NA	NA	-82.13	NA	NA	EF_hand_family_protein_putative_expressed	NA	NA
LOC_Os01g03680	NA	NA	-81.62	NA	NA	BBTI8_-_Bowman-Birk_type_bran_trypsin_inhibitor_precursor_expressed	NA	NA
LOC_Os03g43880	NA	-1.181	-81.47	NA	NA	PLA_IIIA%2FPLP7_putative_expressed	_	_
LOC_Os02g44040	NA	NA	-81.34	NA	OsM1_ChIP	expressed_protein	NA	NA
LOC_Os04g52750	NA	NA	-80.29	NA	NA	expressed_protein	NA	NA
LOC_Os07g32170	NA	NA	-71.9	OSH1_ChIP	NA	OsSPL13_-_SBP-box_gene_family_member_expressed	GLW7	GRAIN LENGTH AND WEIGHT ON CHROMOSOME 7
LOC_Os10g05970	NA	NA	-69.8	NA	OsM1_ChIP	POEI12_-_Pollen_Ole_e_I_allergen_and_extensin_family_protein_precursor_expressed	NA	NA
LOC_Os08g36910	2.5	-3.584	-69.7	OSH1_ChIP	NA	alpha-amylase_precursor_putative_expressed	AMY3D	ALPHA-AMYLASE 3D
LOC_Os07g37400	NA	-2.02	-69.25	NA	NA	OsFBX257_-_F-box_domain_containing_protein_expressed	NA	NA
LOC_Os05g12040	3.3	-1.82	-68.82	NA	NA	cytochrome_P450_51_putative_expressed	CYP51G3	P-450 51G3
LOC_Os08g39890	NA	NA	-68.35	NA	NA	OsSPL14_-_SBP-box_gene_family_member_expressed	NA	NA
LOC_Os02g51970	2.7	NA	-65.11	NA	NA	phosphate-induced_protein_1_conserved_region_domain_containing_protein_expressed	NA	NA
LOC_Os02g44230	NA	-4.176	-64.69	NA	NA	CPuORF22_-_conserved_peptide_uORF-containing_transcript_expressed	TPP1	TREHALOSE-6-PHOSPHATE PHOSHPHATASE 1
LOC_Os06g05020	NA	-2.201	-64.66	OSH1_ChIP	NA	early_nodulin_93_ENOD93_protein_putative_expressed	_	_
LOC_Os11g06770	NA	NA	-63.34	NA	NA	ethylene-responsive_transcription_factor_ERF110_putative_expressed	ERF118	ETHYLENE RESPONSE FACTOR 118
LOC_Os03g57490	1.8	NA	-62.45	NA	OsM1_ChIP	fasciclin_domain_containing_protein_expressed	NA	NA
LOC_Os10g39640	NA	-1.626	-62.3	NA	NA	expansin_precursor_putative_expressed	NA	NA
LOC_Os08g03420	3.7	NA	-62	NA	NA	kelch_repeat_protein_putative_expressed	_	_
LOC_Os01g50350	NA	NA	-61.55	NA	OsM1_ChIP	expressed_protein	NA	NA
LOC_Os04g33640	2.3	-3.21	-61.53	NA	NA	glycosyl_hydrolases_family_17_putative_expressed	NA	NA
LOC_Os11g19340	NA	-6.646	-61.47	OSH1_ChIP	NA	lipase_putative_expressed	NA	NA
LOC_Os01g61480	NA	NA	-61.27	OSH1_ChIP	NA	helix-loop-helix_DNA-binding_domain_containing_protein_expressed	LAX1	LAX PANICLE 1
LOC_Os02g42950	NA	NA	-60.23	OSH1_ChIP	NA	YABBY_domain_containing_protein_putative_expressed	YAB4	YABBY4
LOC_Os03g13300	3.7	-2.615	-59.97	NA	OsM1_ChIP	glutamate_decarboxylase_putative_expressed	GAD3	GLUTAMATE DECARBOXYLASE
LOC_Os04g45330	NA	NA	-59.77	OSH1_ChIP	NA	YABBY_domain_containing_protein_putative_expressed	YAB5	YABBY 5
LOC_Os03g60880	2.7	-2.416	-58.25	NA	NA	nucleobase-ascorbate_transporter_putative_expressed	NA	NA
LOC_Os06g46350	NA	NA	-54.29	OSH1_ChIP	NA	PLA_IIIA%2FPLP7_putative_expressed	DEP3	DENSE AND ERECT PANICLE 3
LOC_Os02g52670	4	-3.995	-52.71	NA	NA	AP2_domain_containing_protein_expressed	ERF103	ETHYLENE RESPONSE FACTOR 103
LOC_Os08g34460	1.7	NA	-50.21	NA	NA	tetraspanin_family_protein_putative_expressed	NA	NA
LOC_Os09g27220	NA	NA	-49.23	NA	NA	ATBRXL3%2FBRX-LIKE3_putative_expressed	BRXL5	BREVIS RADIX-LIKE 5
LOC_Os05g37060	5.5	-2.308	-49.03	NA	NA	MYB_family_transcription_factor_putative_expressed	NA	NA
LOC_Os06g05010	NA	NA	-49.02	NA	OsM1_ChIP	early_nodulin_93_ENOD93_protein_putative_expressed	NA	NA
LOC_Os02g08440	3.3	-3.046	-48.51	OSH1_ChIP	NA	WRKY71_expressed	WRKY71	WRKY GENE 71
LOC_Os06g11650	2.2	NA	-48.04	NA	NA	phosphate-induced_protein_1_conserved_region_domain_containing_protein_expressed	NA	NA
LOC_Os09g36500	NA	2.866	-47.85	NA	NA	zinc_finger_C3HC4_type_domain_containing_protein_expressed	NA	NA
LOC_Os03g19920	NA	NA	-45.74	NA	NA	expressed_protein	NA	NA
LOC_Os03g10800	NA	NA	-44.12	OSH1_ChIP	NA	BTBN4_-_Bric-a-Brac_Tramtrack_Broad_Complex_BTB_domain_with_non-phototropic_hypocotyl_3_NPH3_domain_expressed	NA	NA
LOC_Os06g44010	4.3	-2.351	-43.56	NA	OsM1_ChIP	WRKY28_expressed	WRKY28	WRKY GENE 28
LOC_Os03g18490	NA	-3.363	-42.88	NA	NA	RPGR_putative_expressed	NA	NA
LOC_Os06g49340	NA	NA	-42.57	NA	NA	OsFBDUF35_-_F-box_and_DUF_domain_containing_protein_expressed	NA	NA
LOC_Os08g35580	NA	NA	-42.57	NA	NA	expressed_protein	NA	NA
LOC_Os04g45340	NA	-1.916	-41.94	OSH1_ChIP	NA	expressed_protein	NAC82	NAC DOMAIN-CONTAINING PROTEIN 82
LOC_Os07g43970	NA	NA	-41.19	OSH1_ChIP	NA	calmodulin-binding_protein_putative_expressed	NA	NA
LOC_Os01g46950	NA	-1.204	-41.12	NA	OsM1_ChIP	aldose_1-epimerase_putative_expressed	NA	NA
LOC_Os03g60570	NA	NA	-40.82	NA	NA	ZOS3-22_-_C2H2_zinc_finger_protein_expressed	NA	NA
LOC_Os04g51000	NA	NA	-40.65	OSH1_ChIP	NA	transcription_factor_FL_putative_expressed	RFL	FLO-LFY HOMOLOG OF RICE
LOC_Os04g03810	NA	NA	-39.71	NA	NA	OsSub38_-_Putative_Subtilisin_homologue_expressed	_	_
LOC_Os03g08930	NA	NA	-39.51	OSH1_ChIP	NA	helix-loop-helix_DNA-binding_protein_putative_expressed	_	_
LOC_Os01g39210	NA	NA	-39.01	NA	NA	expressed_protein	NA	NA
LOC_Os09g30506	2.7	-2.435	-38.94	NA	NA	EF_hand_family_protein_expressed	NA	NA
LOC_Os08g35600	4.4	-2.546	-37.03	NA	NA	tyrosine_protein_kinase_domain_containing_protein_putative_expressed	RLCK255	RECEPTOR-LIKE CYTOPLASMIC KINASE 255
LOC_Os10g36360	NA	NA	-35.96	NA	NA	expressed_protein	NA	NA
LOC_Os01g03230	NA	NA	-34.06	NA	NA	retrotransposon_protein_putative_unclassified_expressed	NA	NA
LOC_Os06g50950	3	NA	-34.01	OSH1_ChIP	NA	GDSL-like_lipase%2Facylhydrolase_putative_expressed	GELP90	GDSL ESTERASE/LIPASE PROTEIN 90
LOC_Os02g33380	NA	NA	-33.98	NA	NA	pectinesterase_inhibitor_domain_containing_protein_putative_expressed	NA	NA
LOC_Os03g14010	NA	NA	-33.75	NA	NA	glycosyl_hydrolase_family_10_protein_putative_expressed	NA	NA
LOC_Os02g45980	NA	NA	-33.65	NA	NA	ZR1_protein_putative_expressed	NA	NA
LOC_Os06g08280	NA	NA	-33.6	NA	NA	protein_kinase_domain_containing_protein_expressed	NA	NA
LOC_Os07g46480	NA	NA	-33.33	NA	OsM1_ChIP	eukaryotic_aspartyl_protease_domain_containing_protein_expressed	NA	NA
LOC_Os03g19270	2.9	-1.323	-33.28	NA	NA	universal_stress_protein_domain_containing_protein_putative_expressed	NA	NA
LOC_Os09g31420	NA	NA	-32.71	OSH1_ChIP	NA	Leucine_rich_repeat_N-terminal_domain_containing_protein_putative_expressed	NA	NA
LOC_Os01g04160	NA	NA	-32.29	OSH1_ChIP	NA	expressed_protein	NA	NA
LOC_Os11g40315	NA	NA	-32.13	NA	NA	retrotransposon_protein_putative_unclassified_expressed	NA	NA
LOC_Os02g14840	4.7	-2.374	-31.93	NA	NA	potassium_channel_KAT1_putative_expressed	KAT3	SHAKER POTASSIUM CHANNEL 3
LOC_Os12g05440	2.4	-1.971	-31.88	NA	NA	cytochrome_P450_putative_expressed	NA	NA
LOC_Os01g63750	NA	NA	-31.37	NA	NA	glycine-rich_protein_putative_expressed	NA	NA
LOC_Os07g41200	NA	-1.058	-31.2	OSH1_ChIP	NA	expressed_protein	_	_
LOC_Os07g33280	NA	NA	-30.84	NA	OsM1_ChIP	expressed_protein	NA	NA
LOC_Os01g67820	3.8	NA	-30.7	NA	NA	exo70_exocyst_complex_subunit_domain_containing_protein_expressed	NA	NA
LOC_Os05g39320	NA	-2.479	-30.64	NA	NA	thiamine_pyrophosphate_enzyme_C-terminal_TPP_binding_domain_containing_protein_expressed	_	_
LOC_Os05g34150	NA	NA	-30.58	OSH1_ChIP	OsM1_ChIP	glutathione_S-transferase_putative_expressed	GSTU16	TAU GLUTATHIONE S-TRANSFERASE 16
LOC_Os09g27230	NA	NA	-30.55	NA	NA	brevis_radix_putative_expressed	NA	NA
LOC_Os09g31438	NA	NA	-29.99	OSH1_ChIP	NA	OsSPL17_-_SBP-box_gene_family_member_expressed	NA	NA
LOC_Os08g34510	NA	-1.394	-29.88	OSH1_ChIP	NA	expressed_protein	NA	NA
LOC_Os01g55560	NA	-1.464	-29.35	NA	NA	ABIL3_putative_expressed	NA	NA
LOC_Os06g35480	2.15	NA	-29.28	NA	NA	peroxidase_precursor_putative_expressed	_	_
LOC_Os06g48170	NA	NA	-29.2	OSH1_ChIP	OsM1_ChIP	glycosyl_hydrolases_family_16_putative_expressed	XTH18	XYLOGLUCAN ENDOTRANSGLUCOSYDASE/HYDROLASE 18
LOC_Os12g41200	NA	NA	-29.04	NA	NA	KIP1_putative_expressed	NA	NA
LOC_Os01g74370	3.2	-3.066	-28.46	NA	NA	domain_of_unknown_function_DUF966_domain_containing_protein_expressed	_	_
LOC_Os06g07750	NA	NA	-28.43	NA	NA	expressed_protein	NA	NA
LOC_Os07g37970	NA	NA	-28.36	NA	NA	cytochrome_P450_51_putative_expressed	CYP51H9	P-450 51H9
LOC_Os05g43060	NA	NA	-27.83	NA	NA	retrotransposon_putative_centromere-specific_expressed	NA	NA
LOC_Os04g59260	2.2	NA	-27.81	NA	NA	peroxidase_precursor_putative_expressed	_	_
LOC_Os04g51460	3.3	NA	-27.24	NA	NA	glycosyl_hydrolases_family_16_putative_expressed	XTH9	XYLOGLUCAN ENDOTRANSGLUCOSYDASE/HYDROLASE 9
LOC_Os03g08330	NA	-1.836	-27.17	NA	NA	ZIM_domain_containing_protein_putative_expressed	TIFY11B	TIFY GENE 11B
LOC_Os11g10590	NA	NA	-27.09	NA	NA	expressed_protein	DT11	DROUGHT TOLERANCE 11
LOC_Os09g24850	NA	NA	-26.34	NA	NA	retrotransposon_protein_putative_unclassified_expressed	NA	NA
LOC_Os07g39700	NA	NA	-26.05	NA	NA	expressed_protein	SDR4	SEED DORMANCY 4
LOC_Os04g43680	NA	NA	-25.97	NA	NA	MYB_family_transcription_factor_putative_expressed	_	_
LOC_Os03g56260	NA	NA	-25.8	OSH1_ChIP	NA	kinesin_motor_domain_containing_protein_putative_expressed	NA	NA
LOC_Os05g44600	NA	NA	-25.79	NA	OsM1_ChIP	pectinesterase_putative_expressed	NA	NA
LOC_Os06g05420	NA	NA	-25.7	NA	NA	expressed_protein	NA	NA
LOC_Os10g07350	NA	NA	-25.61	NA	NA	NA	NA	NA
LOC_Os05g06560	NA	NA	-25.5	NA	NA	expressed_protein	NA	NA
LOC_Os04g50090	NA	NA	-25.47	OSH1_ChIP	NA	helix-loop-helix_DNA-binding_protein_putative_expressed	_	_
LOC_Os05g13630	NA	NA	-25.29	NA	NA	RNA_recognition_motif_containing_protein_putative_expressed	GRP5	GLYCINE-RICH RNA-BINDING PROTEIN 5
LOC_Os07g34690	1.7	NA	-25.2	NA	NA	expressed_protein	NA	NA
LOC_Os02g54050	NA	NA	-25.14	NA	NA	ethylene-responsive_transcription_factor_putative_expressed	ERF11	ETHYLENE RESPONSE FACTOR 11
LOC_Os06g46970	3.7	NA	-25.11	NA	NA	wound_induced_protein_putative_expressed	NA	NA
LOC_Os03g53020	NA	-2.336	-24.98	NA	NA	helix-loop-helix_DNA-binding_domain_containing_protein_expressed	_	_
LOC_Os03g14150	NA	NA	-24.73	NA	NA	expressed_protein	NA	NA
LOC_Os11g35670	NA	NA	-24.64	NA	NA	expressed_protein	NA	NA
LOC_Os07g26720	NA	NA	-24.58	NA	NA	OsRR7__type-A_response_regulator_expressed	RR7	A-TYPE RESPONSE REGULATOR 7
LOC_Os03g12950	NA	NA	-24.52	OSH1_ChIP	NA	AP2-like_ethylene-responsive_transcription_factor_AINTEGUMENTA_putative_expressed	PLT9	PLETHORA 9
LOC_Os09g23220	NA	NA	-24.29	NA	NA	glycosyl_hydrolases_family_16_putative_expressed	NA	NA
LOC_Os03g25760	NA	NA	-24.28	NA	NA	calmodulin-binding_protein_putative_expressed	NA	NA
LOC_Os04g56690	NA	NA	-24.2	NA	NA	OsSAUR23_-_Auxin-responsive_SAUR_gene_family_member_expressed	SAUR23	SMALL AUXIN-UP RNA 23
LOC_Os07g02810	NA	NA	-24.01	NA	OsM1_ChIP	L-ascorbate_oxidase_homolog_precursor_putative_expressed	AAO3	ASCORBATE OXIDASE 3
LOC_Os03g60760	NA	NA	-23.82	NA	NA	expressed_protein	NA	NA
LOC_Os10g21540	NA	NA	-23.74	NA	NA	DUF677_domain_containing_protein_putative_expressed	NA	NA
LOC_Os02g26430	2.3	NA	-23.56	NA	OsM1_ChIP	WRKY42_expressed	WRKY42	WRKY GENE 42
LOC_Os01g62990	NA	NA	-23.47	NA	NA	ATROPGEF7%2FROPGEF7_putative_expressed	ROPGEF5	ROP-SPECIFIC GUANINE NUCLEOTIDE EXCHANGE FACTOR 5
LOC_Os10g38020	NA	NA	-23.11	OSH1_ChIP	NA	expressed_protein	NA	NA
LOC_Os01g52710	2.1	NA	-23.1	NA	NA	glycosyl_transferase_8_domain_containing_protein_putative_expressed	GAUT22	GALACTURONOSYLTRANSFERASE 22
LOC_Os01g55160	2	NA	-22.89	NA	NA	expressed_protein	NA	NA
LOC_Os07g33390	NA	NA	-22.87	NA	NA	BCS1_protein_putative_expressed	NA	NA
LOC_Os03g02300	3.2	NA	-22.81	OSH1_ChIP	NA	expressed_protein	NA	NA
LOC_Os01g68589	NA	NA	-22.81	NA	NA	LTPL39_-_Protease_inhibitor%2Fseed_storage%2FLTP_family_protein_precursor_expressed	NA	NA
LOC_Os03g03550	NA	-1.411	-22.68	NA	OsM1_ChIP	bZIP_family_transcription_factor_putative_expressed	NA	NA
LOC_Os06g11510	NA	NA	-22.65	NA	NA	expressed_protein	NA	NA
LOC_Os01g53990	NA	NA	-22.56	OSH1_ChIP	OsM1_ChIP	pectinesterase_putative_expressed	NA	NA
LOC_Os03g49550	NA	NA	-22.53	NA	NA	glucosyltransferase_putative_expressed	NA	NA
LOC_Os01g51720	NA	NA	-22.49	NA	NA	expressed_protein	NA	NA
LOC_Os08g39930	NA	NA	-22.27	NA	NA	expressed_protein	NA	NA
LOC_Os05g44060	NA	-1.529	-22.14	NA	NA	expressed_protein	NA	NA
LOC_Os10g20650	NA	NA	-22.09	NA	NA	glucan_endo-13-beta-glucosidase-related_putative_expressed	NA	NA
LOC_Os02g18650	NA	NA	-21.99	NA	NA	pectinesterase_putative_expressed	NA	NA
LOC_Os09g35010	NA	NA	-21.92	NA	NA	dehydration-responsive_element-binding_protein_putative_expressed	DREB1B	DEHYDRATION-RESPONSIVE ELEMENT-BINDING PROTEIN 1B
LOC_Os03g08520	1.7	NA	-21.87	NA	NA	DUF581_domain_containing_protein_expressed	NA	NA
LOC_Os06g05000	NA	NA	-21.83	NA	NA	early_nodulin_93_ENOD93_protein_putative_expressed	_	_
LOC_Os07g37280	NA	NA	-21.79	NA	NA	hypothetical_protein	NA	NA
LOC_Os07g46670	NA	NA	-21.56	NA	NA	early_response_to_dehydration_15_putative_expressed	NA	NA
LOC_Os01g51310	NA	-2.443	-21.43	NA	NA	expressed_protein	NA	NA
LOC_Os10g30150	3.3	NA	-21.18	NA	NA	universal_stress_protein_domain_containing_protein_putative_expressed	NA	NA
LOC_Os09g27330	NA	-2.079	-20.99	NA	NA	oxidoreductase%2F_transition_metal_ion_binding_protein_putative_expressed	NA	NA
LOC_Os10g39660	NA	NA	-20.9	OSH1_ChIP	NA	expressed_protein	NA	NA
LOC_Os05g05510	NA	NA	-20.87	NA	NA	expressed_protein	NA	NA
LOC_Os01g55510	NA	-3.083	-20.79	OSH1_ChIP	NA	dynein_light_chain_type_1_domain_containing_protein_expressed	NA	NA
LOC_Os02g39000	2.95	NA	-20.69	OSH1_ChIP	NA	remorin_C-terminal_domain_containing_protein_putative_expressed	NA	NA
LOC_Os11g04190	NA	NA	-20.53	NA	NA	auxin_efflux_carrier_component_putative_expressed	PIN1C	PIN PROTEIN 1C
LOC_Os01g19880	NA	NA	-20.43	NA	NA	expressed_protein	NA	NA
LOC_Os02g06930	NA	NA	-20.4	NA	NA	protein_kinase_putative_expressed	RLCK63	RECEPTOR-LIKE CYTOPLASMIC KINASE 63
LOC_Os07g40250	2	NA	-20.34	NA	NA	sex_determination_protein_tasselseed-2_putative_expressed	NA	NA
LOC_Os02g08270	3.55	NA	-20.33	NA	OsM1_ChIP	class_I_glutamine_amidotransferase_putative_expressed	NA	NA
LOC_Os05g41760	NA	NA	-20.06	OSH1_ChIP	NA	AP2_domain_containing_protein_expressed	MFS1	MULTI-FLORET SPIKELET 1
LOC_Os11g28310	NA	NA	-19.9	NA	NA	P21-Rho-binding_domain_containing_protein_putative_expressed	NA	NA
LOC_Os05g29810	NA	NA	-19.83	OSH1_ChIP	NA	AP2_domain_containing_protein_expressed	ERF61	ETHYLENE RESPONSE FACTOR 61
LOC_Os06g46980	5.8	NA	-19.62	NA	NA	expressed_protein	NA	NA
LOC_Os02g41510	NA	NA	-19.43	NA	NA	MYB_family_transcription_factor_putative_expressed	NA	NA
LOC_Os03g20680	NA	NA	-19.35	NA	NA	late_embryogenesis_abundant_protein_1_putative_expressed	NA	NA
LOC_Os07g04670	NA	NA	-19.34	OSH1_ChIP	NA	DUF640_domain_containing_protein_putative_expressed	G1	LONG STERILE LEMMAS 1
LOC_Os02g51660	NA	NA	-19.32	OSH1_ChIP	NA	trpH_putative_expressed	NA	NA
LOC_Os10g28240	2.7	NA	-19.29	NA	NA	calcium-transporting_ATPase_plasma_membrane-type_putative_expressed	NA	NA
LOC_Os09g25000	NA	NA	-19.29	NA	OsM1_ChIP	spotted_leaf_11_putative_expressed	NA	NA
LOC_Os01g32380	NA	NA	-19.26	NA	NA	expressed_protein	_	_
LOC_Os03g45250	NA	NA	-19.22	NA	NA	2-aminoethanethiol_dioxygenase_putative_expressed	NA	NA
LOC_Os08g37400	NA	NA	-19.18	OSH1_ChIP	NA	ZF-HD_homeobox_protein_putative_expressed	NA	NA
LOC_Os10g21090	NA	NA	-19.18	NA	NA	ATP_binding_protein_putative_expressed	NA	NA
LOC_Os12g22880	NA	NA	-19.14	NA	NA	expressed_protein	NA	NA
LOC_Os07g40470	NA	NA	-19.05	NA	NA	expressed_protein	NA	NA
LOC_Os03g02530	2.1	NA	-18.97	NA	OsM1_ChIP	OsRhmbd7_-_Putative_Rhomboid_homologue_expressed	_	_
LOC_Os01g64360	2.2	-3.202	-18.93	NA	NA	MYB_family_transcription_factor_putative_expressed	NA	NA
LOC_Os04g54230	NA	NA	-18.93	NA	NA	wound_induced_protein_putative_expressed	NA	NA
LOC_Os02g47150	NA	NA	-18.92	NA	OsM1_ChIP	DNA_topoisomerase_2_putative_expressed	TOP2	TOPOISOMERASE 2
LOC_Os01g58130	NA	NA	-18.85	NA	NA	expressed_protein	NA	NA
LOC_Os08g42470	NA	NA	-18.61	OSH1_ChIP	NA	BEE_1_putative_expressed	_	_
LOC_Os09g35030	NA	NA	-18.56	OSH1_ChIP	NA	dehydration-responsive_element-binding_protein_putative_expressed	DREB1A	DEHYDRATION-RESPONSIVE ELEMENT-BINDING PROTEIN 1A
LOC_Os03g58890	3.6	NA	-18.54	NA	NA	oxidoreductase_putative_expressed	NA	NA
LOC_Os05g28210	NA	NA	-18.38	NA	NA	small_hydrophilic_plant_seed_protein_putative_expressed	EM	ABA REGULATED GENE
LOC_Os01g32770	NA	NA	-18.35	OSH1_ChIP	OsM1_ChIP	DUF260_domain_containing_protein_putative_expressed	NA	NA
LOC_Os02g48094	NA	1.065	-18.28	NA	NA	expressed_protein	NA	NA
LOC_Os05g50180	NA	NA	-18.2	NA	NA	OsCML14_-_Calmodulin-related_calcium_sensor_protein_expressed	CML14	CALMODULIN-LIKE PROTEIN 14
LOC_Os01g57420	1.7	-1.719	-18.11	NA	NA	diacylglycerol_kinase_putative_expressed	NA	NA
LOC_Os04g47620	NA	NA	-18.11	OSH1_ChIP	NA	protein_kinase_APK1B_chloroplast_precursor_putative_expressed	RLCK157	RECEPTOR-LIKE CYTOPLASMIC KINASE 157
LOC_Os02g03200	2.4	NA	-18.1	NA	NA	FAD-binding_and_arabino-lactone_oxidase_domains_containing_protein_putative_expressed	NA	NA
LOC_Os12g32450	NA	NA	-18.08	OSH1_ChIP	NA	expressed_protein	NA	NA
LOC_Os08g40280	2.2	NA	-18.05	OSH1_ChIP	NA	lectin-like_protein_kinase_putative_expressed	NA	NA
LOC_Os05g33690	NA	NA	-18.04	NA	NA	receptor-like_protein_kinase_precursor_putative_expressed	NA	NA
LOC_Os04g40700	1.54	-1.007	-18.02	NA	NA	steroid_nuclear_receptor_ligand-binding_putative_expressed	NA	NA
LOC_Os09g28440	NA	NA	-17.91	OSH1_ChIP	NA	AP2_domain_containing_protein_expressed	ERF102	ETHYLENE RESPONSE FACTOR 102
LOC_Os02g37590	NA	NA	-17.88	OSH1_ChIP	NA	glycerophosphoryl_diester_phosphodiesterase_family_protein_putative_expressed	NA	NA
LOC_Os01g55280	NA	NA	-17.84	NA	OsM1_ChIP	expressed_protein	NA	NA
LOC_Os01g19990	NA	NA	-17.78	NA	NA	expressed_protein	NA	NA
LOC_Os04g33920	NA	3.094	-17.5	NA	NA	LTPL102_-_Protease_inhibitor%2Fseed_storage%2FLTP_family_protein_precursor_expressed	NA	NA
LOC_Os05g10210	NA	5.564	-17.49	NA	NA	HAD_superfamily_phosphatase_putative_expressed	_	_
LOC_Os05g48700	NA	NA	-17.49	OSH1_ChIP	NA	gibberellin_2-beta-dioxygenase_putative_expressed	GA2OX8	GIBBERELLIN 2-OXIDASE 8
LOC_Os09g34150	2	-1.062	-17.44	NA	OsM1_ChIP	NBS-LRR_disease_resistance_protein_putative_expressed	NA	NA
LOC_Os02g46680	1.8	NA	-17.43	NA	NA	multidrug_resistance_protein_putative_expressed	NA	NA
LOC_Os09g36790	NA	NA	-17.42	NA	NA	expressed_protein	NA	NA
LOC_Os01g60640	NA	-2.223	-17.02	OSH1_ChIP	NA	WRKY21_expressed	WRKY21	RICE WRKY GENE21
LOC_Os01g12460	NA	NA	-17	OSH1_ChIP	OsM1_ChIP	expressed_protein	NA	NA
LOC_Os11g07090	NA	NA	-16.99	NA	NA	pectinesterase_putative_expressed	NA	NA
LOC_Os02g50040	NA	NA	-16.94	NA	NA	endoglucanase_putative_expressed	NA	NA
LOC_Os01g16140	NA	NA	-16.92	NA	NA	expressed_protein	NA	NA
LOC_Os10g06900	NA	NA	-16.9	NA	NA	expressed_protein	NA	NA
LOC_Os02g56930	NA	NA	-16.76	NA	NA	expressed_protein	NA	NA
LOC_Os03g11950	NA	NA	-16.76	NA	NA	SEC14_cytosolic_factor_family_protein_putative_expressed	NA	NA
LOC_Os01g54510	NA	NA	-16.72	NA	NA	MAC%2FPerforin_domain_containing_protein_putative_expressed	NA	NA
LOC_Os07g47630	NA	NA	-16.71	NA	NA	RNA_recognition_motif_containing_protein_expressed	NA	NA
LOC_Os03g04740	NA	-3.111	-16.65	OSH1_ChIP	NA	expressed_protein	NA	NA
LOC_Os03g05460	NA	-1.518	-16.62	NA	OsM1_ChIP	expressed_protein	NA	NA
LOC_Os01g56360	NA	NA	-16.51	NA	NA	wax_synthase_putative_expressed	NA	NA
LOC_Os11g26780	NA	-1.884	-16.42	NA	OsM1_ChIP	dehydrin_putative_expressed	NA	NA
LOC_Os04g02890	NA	NA	-16.41	NA	NA	expressed_protein	NA	NA
LOC_Os02g47280	NA	NA	-16.39	NA	NA	growth-regulating_factor_putative_expressed	GS2	GRAIN SIZE 2
LOC_Os02g43560	NA	NA	-16.39	NA	NA	WRKY34_expressed	WRKY34	WRKY GENE 34
LOC_Os01g46600	NA	NA	-16.32	NA	NA	seed_maturation_protein_PM41_putative_expressed	NA	NA
LOC_Os06g10780	NA	NA	-16.3	NA	NA	AP2_domain_containing_protein_expressed	ERF119	ETHYLENE RESPONSE FACTOR 119
LOC_Os03g52860	NA	-1.633	-15.91	NA	NA	lipoxygenase_putative_expressed	LOX-L2	LIPOXYGENASE L2
LOC_Os01g21590	NA	NA	-15.81	NA	NA	homeodomain_putative_expressed	DLN9	DLN REPRESSOR 9
LOC_Os05g44120	NA	5.101	-15.72	NA	NA	expressed_protein	NA	NA
LOC_Os04g46660	NA	-1.378	-15.64	NA	NA	cyclin_putative_expressed	NA	NA
LOC_Os02g38386	NA	NA	-15.63	NA	NA	NBS-LRR_disease_resistance_protein_putative_expressed	NA	NA
LOC_Os03g52410	NA	-8.566	-15.57	NA	NA	expressed_protein	NA	NA
LOC_Os04g38570	NA	NA	-15.57	NA	NA	multidrug_resistance_protein_putative_expressed	NA	NA
LOC_Os02g35329	NA	NA	-15.46	NA	OsM1_ChIP	RING-H2_finger_protein_ATL3F_putative_expressed	EL5	ELICITOR 5
LOC_Os05g42240	NA	2.878	-15.44	OSH1_ChIP	NA	expressed_protein	OsSPL(SPOROCYTELESS)	SPOROCYTELESS
LOC_Os02g57090	NA	NA	-15.39	NA	OsM1_ChIP	anthranilate_phosphoribosyltransferase_putative_expressed	NA	NA
LOC_Os04g49550	2.65	-1.422	-15.31	NA	NA	RING-H2_finger_protein_ATL2A_putative_expressed	NA	NA
LOC_Os03g51740	1.5	NA	-15.3	OSH1_ChIP	NA	aminotransferase_classes_I_and_II_domain_containing_protein_expressed	ACS1	ACC SYNTHASE 1
LOC_Os03g25680	NA	NA	-15.3	NA	NA	expressed_protein	NA	NA
LOC_Os03g43590	NA	NA	-15.25	OSH1_ChIP	NA	LSTK-1-like_kinase_putative_expressed	_	_
LOC_Os05g37660	3.5	-2.185	-15.22	NA	OsM1_ChIP	transferase_family_protein_putative_expressed	NA	NA
LOC_Os01g01960	NA	NA	-15.21	NA	NA	transcriptional_repressor_putative_expressed	NA	NA
LOC_Os04g45000	NA	NA	-15.09	NA	OsM1_ChIP	short-chain_dehydrogenase%2Freductase_putative_expressed	NA	NA
LOC_Os01g04230	NA	NA	-14.89	OSH1_ChIP	OsM1_ChIP	inactive_receptor_kinase_At2g26730_precursor_putative_expressed	NA	NA
LOC_Os01g18170	NA	NA	-14.84	NA	NA	Cupin_domain_containing_protein_expressed	NA	NA
LOC_Os02g20970	NA	-1.186	-14.78	OSH1_ChIP	NA	C2_domain_containing_protein_putative_expressed	NA	NA
LOC_Os01g65830	2.9	NA	-14.71	NA	NA	acyl-desaturase_chloroplast_precursor_putative_expressed	NA	NA
LOC_Os03g15550	NA	NA	-14.71	OSH1_ChIP	NA	phosphatidylinositol-4-phosphate_5-kinase_putative_expressed	NA	NA
LOC_Os07g24000	NA	NA	-14.71	NA	NA	AWPM-19-like_membrane_family_protein_putative_expressed	NA	NA
LOC_Os10g33040	NA	-1.159	-14.61	OSH1_ChIP	NA	receptor-like_protein_kinase_precursor_putative_expressed	NA	NA
LOC_Os01g57470	NA	NA	-14.58	NA	NA	EF_hand_family_protein_putative_expressed	NA	NA
LOC_Os03g55610	NA	NA	-14.55	OSH1_ChIP	OsM1_ChIP	dof_zinc_finger_domain_containing_protein_putative_expressed	SP3	SHORT PANICLE 3
LOC_Os03g60560	NA	NA	-14.53	NA	NA	ZOS3-21_-_C2H2_zinc_finger_protein_expressed	_	_
LOC_Os10g36020	NA	NA	-14.53	NA	NA	expressed_protein	NA	NA
LOC_Os04g50960	NA	NA	-14.52	NA	NA	expressed_protein	NA	NA
LOC_Os02g45450	NA	NA	-14.5	OSH1_ChIP	NA	dehydration-responsive_element-binding_protein_putative_expressed	DREB1G	DEHYDRATION-RESPONSIVE ELEMENT-BINDING PROTEIN 1G
LOC_Os02g56380	NA	-1.651	-14.48	NA	OsM1_ChIP	OsWAK21_-_OsWAK_receptor-like_cytoplasmic_kinase_OsWAK-RLCK_expressed	WAK21	WALL-ASSOCIATED KINASE GENE 21
LOC_Os10g30880	1.5	NA	-14.46	OSH1_ChIP	NA	expressed_protein	NA	NA
LOC_Os08g13400	NA	NA	-14.42	NA	NA	expressed_protein	NA	NA
LOC_Os02g56250	NA	NA	-14.39	OSH1_ChIP	NA	GATA_zinc_finger_domain_containing_protein_expressed	_	_
LOC_Os07g05630	NA	NA	-14.39	OSH1_ChIP	NA	OsGrx_C10_-_glutaredoxin_subgroup_III_expressed	MIL1	MICROSPORELESS 1
LOC_Os08g04340	2.4	NA	-14.38	NA	OsM1_ChIP	plastocyanin-like_domain_containing_protein_putative_expressed	UCL24	UCLACYANIN-LIKE PROTEIN 24
LOC_Os02g40664	NA	NA	-14.33	OSH1_ChIP	NA	zinc_finger_family_protein_putative_expressed	NA	NA
LOC_Os05g44190	NA	NA	-14.33	OSH1_ChIP	NA	expressed_protein	NA	NA
LOC_Os02g38890	2.5	NA	-14.26	OSH1_ChIP	NA	expressed_protein	NA	NA
LOC_Os07g39210	NA	-3.131	-14.23	NA	NA	expressed_protein	NA	NA
LOC_Os07g42860	NA	NA	-14.22	OSH1_ChIP	NA	cyclin_putative_expressed	NA	NA
LOC_Os01g58670	NA	NA	-14.21	NA	NA	expressed_protein	NA	NA
LOC_Os08g40030	NA	NA	-14.19	OSH1_ChIP	NA	CUP-SHAPED_COTYLEDON3_putative_expressed	CUC3	CUP-SHAPED COTYLEDON 3
LOC_Os02g29210	NA	NA	-14.17	NA	NA	ankyrin_putative_expressed	NA	NA
LOC_Os10g36420	NA	NA	-14.13	OSH1_ChIP	NA	YABBY_domain_containing_protein_putative_expressed	YAB3	YABBY3
LOC_Os05g11610	NA	NA	-14.09	NA	OsM1_ChIP	expressed_protein	NA	NA
LOC_Os08g35760	NA	2.481	-14.05	NA	NA	Cupin_domain_containing_protein_expressed	GLP1	GERMIN-LIKE PROTEIN 1
LOC_Os03g61500	NA	NA	-14.05	NA	NA	uncharacterized_Cys-rich_domain_containing_protein_putative_expressed	NA	NA
LOC_Os01g71320	NA	NA	-14.04	NA	OsM1_ChIP	hexokinase_putative_expressed	HXK3	HEXOKINASE-3
LOC_Os04g48760	NA	NA	-14.04	OSH1_ChIP	OsM1_ChIP	leucine-rich_repeat_family_protein_putative_expressed	XIAO	_
LOC_Os03g09070	NA	NA	-14.02	OSH1_ChIP	NA	leucine_rich_repeat_domain_containing_protein_putative_expressed	NA	NA
LOC_Os01g03840	NA	NA	-14.01	OSH1_ChIP	NA	ZOS1-02_-_C2H2_zinc_finger_protein_expressed	SL1	STAMENLESS 1
LOC_Os04g37880	2	-2.278	-13.8	NA	NA	expressed_protein	NA	NA
LOC_Os01g50910	NA	-2.549	-13.74	NA	NA	late_embryogenesis_abundant_protein_group_3_putative_expressed	WSI18	WATER STRESS INDUCIBLE PROTEIN 18
LOC_Os04g46980	NA	-1.027	-13.71	NA	NA	cis-zeatin_O-glucosyltransferase_putative_expressed	NA	NA
LOC_Os01g50700	NA	NA	-13.7	OSH1_ChIP	OsM1_ChIP	dehydrin_family_protein_expressed	NA	NA
LOC_Os02g26810	4.1	-2.546	-13.61	NA	NA	cytochrome_P450_putative_expressed	NA	NA
LOC_Os01g21120	2.3	-1.928	-13.46	NA	NA	AP2_domain_containing_protein_expressed	ERF68	ETHYLENE RESPONSE FACTOR 68
LOC_Os03g21140	NA	NA	-13.46	NA	OsM1_ChIP	RNA-binding_zinc_finger_protein_putative_expressed	C3H22	ZINC FINGER CCCH DOMAIN-CONTAINING PROTEIN 22
LOC_Os06g49060	NA	NA	-13.42	NA	NA	ternary_complex_factor_MIP1_putative_expressed	NA	NA
LOC_Os03g15270	2	-1.846	-13.37	NA	NA	gibberellin_receptor_GID1L2_putative_expressed	NA	NA
LOC_Os05g49820	NA	NA	-13.36	NA	OsM1_ChIP	chloroplast_unusual_positioning_protein_putative_expressed	NA	NA
LOC_Os01g43950	NA	NA	-13.32	NA	OsM1_ChIP	expressed_protein	_	_
LOC_Os09g26520	NA	NA	-13.29	OSH1_ChIP	NA	hypothetical_protein	NA	NA
LOC_Os01g58800	NA	-1.795	-13.25	NA	NA	expressed_protein	NA	NA
LOC_Os11g20360	NA	NA	-13.25	OSH1_ChIP	NA	expressed_protein	NA	NA
LOC_Os02g17880	NA	NA	-13.22	NA	NA	glycosyl_hydrolases_family_16_putative_expressed	XTH13	XYLOGLUCAN ENDOTRANSGLUCOSYDASE/HYDROLASE 13
LOC_Os02g48730	NA	NA	-13.2	NA	NA	rho_GDP-dissociation_inhibitor_1_putative_expressed	NA	NA
LOC_Os12g35610	NA	NA	-13.18	NA	NA	respiratory_burst_oxidase_putative_expressed	RBOHH	RESPIRATORY BURST OXIDASE HOMOLOG H
LOC_Os04g17660	NA	NA	-13.12	NA	NA	rhodanese-like_domain_containing_protein_putative_expressed	NA	NA
LOC_Os01g14850	NA	NA	-12.98	NA	NA	MFS18_protein_precursor_putative_expressed	NA	NA
LOC_Os01g52680	NA	NA	-12.95	OSH1_ChIP	NA	OsMADS32_-_MADS-box_family_gene_with_MIKCc_type-box_expressed	MADS32	MADS BOX GENE 32
LOC_Os01g55500	NA	NA	-12.95	OSH1_ChIP	OsM1_ChIP	nucleobase-ascorbate_transporter_putative_expressed	NA	NA
LOC_Os07g46900	NA	NA	-12.94	NA	NA	NA	NA	NA
LOC_Os06g14180	NA	NA	-12.9	NA	NA	expressed_protein	NA	NA
LOC_Os03g19400	NA	-2.538	-12.88	NA	NA	expressed_protein	NA	NA
LOC_Os07g49310	NA	NA	-12.86	NA	OsM1_ChIP	omega-3_fatty_acid_desaturase_chloroplast_precursor_putative_expressed	FAD8	OMEGA-3 FATTY ACID DESATURASE 8
LOC_Os02g50570	NA	NA	-12.86	OSH1_ChIP	NA	retrotransposon_protein_putative_unclassified_expressed	NA	NA
LOC_Os08g31090	NA	NA	-12.79	NA	NA	expressed_protein	NA	NA
LOC_Os10g05660	1.6	NA	-12.78	OSH1_ChIP	NA	thaumatin_putative_expressed	NA	NA
LOC_Os12g17570	NA	NA	-12.77	NA	NA	GDSL-like_lipase%2Facylhydrolase_putative_expressed	GELP113	GDSL ESTERASE/LIPASE PROTEIN 113
LOC_Os01g08830	NA	NA	-12.7	NA	NA	OsFBDUF1_-_F-box_and_DUF_domain_containing_protein_expressed	NA	NA
LOC_Os03g06360	1.5	NA	-12.69	NA	NA	late_embryogenesis_abundant_protein_D-34_putative_expressed	NA	NA
LOC_Os03g49480	NA	NA	-12.66	NA	NA	elongation_of_fatty_acids_protein_2_putative_expressed	NA	NA
LOC_Os12g12260	NA	-1.255	-12.62	NA	NA	diacylglycerol_kinase_1_putative_expressed	NA	NA
LOC_Os01g19694	NA	NA	-12.61	OSH1_ChIP	NA	Homeobox_domain_containing_protein_expressed	OSH6	HOMEOBOX 6
LOC_Os03g10250	NA	NA	-12.53	NA	NA	expressed_protein	NA	NA
LOC_Os08g19550	NA	NA	-12.53	NA	NA	expressed_protein	NA	NA
LOC_Os05g40610	NA	NA	-12.51	NA	NA	OsFBDUF25_-_F-box_and_DUF_domain_containing_protein_expressed	NA	NA
LOC_Os05g48860	NA	NA	-12.44	NA	NA	interferon-induced_guanylate-binding_protein_2_putative_expressed	NA	NA
LOC_Os03g57450	2.3	-2.122	-12.39	OSH1_ChIP	NA	CAMK_CAMK_like.2_-_CAMK_includes_calcium%2Fcalmodulin_depedent_protein_kinases_expressed	CDPK10	CALCIUM-DEPENDENT PROTEIN KINASE 10
LOC_Os11g10770	1.7	-1.353	-12.37	NA	NA	disease_resistance_protein_RGA3_putative_expressed	NA	NA
LOC_Os02g04680	NA	NA	-12.37	OSH1_ChIP	NA	OsSPL3_-_SBP-box_gene_family_member_expressed	NA	NA
LOC_Os08g35110	NA	NA	-12.35	OSH1_ChIP	NA	OsSAUR33_-_Auxin-responsive_SAUR_gene_family_member_expressed	SAUR33	SMALL AUXIN-UP RNA 33
LOC_Os07g14850	NA	-1.298	-12.3	OSH1_ChIP	NA	CESA6_-_cellulose_synthase_expressed	CESA6	CELLULOSE SYNTHASE A6
LOC_Os03g13840	1.5	-3.36	-12.27	OSH1_ChIP	NA	senescence-associated_protein_putative_expressed	NA	NA
LOC_Os02g38130	NA	-1.362	-12.24	NA	NA	no_apical_meristem_protein_putative_expressed	NA	NA
LOC_Os04g28820	NA	-1.206	-12.21	NA	NA	retrotransposon_protein_putative_unclassified_expressed	NA	NA
LOC_Os03g03334	NA	-5.569	-12.2	NA	NA	expressed_protein	NA	NA
LOC_Os01g61690	1.7	-1.6	-12.2	NA	NA	OsSCP5_-_Putative_Serine_Carboxypeptidase_homologue_expressed	SCP5	SERINE CARBOXYPEPTIDASE 5
LOC_Os02g41990	NA	NA	-12.19	NA	NA	expressed_protein	NA	NA
LOC_Os09g26920	NA	NA	-12.18	NA	OsM1_ChIP	OsSub57_-_Putative_Subtilisin_homologue_expressed	_	_
LOC_Os03g07590	NA	NA	-12.18	NA	NA	expressed_protein	NA	NA
LOC_Os01g12640	NA	NA	-12.17	OSH1_ChIP	NA	expressed_protein	NA	NA
LOC_Os12g44090	NA	NA	-12.16	NA	NA	leucine-rich_repeat_family_protein_putative_expressed	NA	NA
LOC_Os08g06380	2.2	NA	-12.15	OSH1_ChIP	OsM1_ChIP	CSLF6_-_cellulose_synthase-like_family_F%3B_beta13%3B14_glucan_synthase_expressed	CSLF6	CELLULOSE SYNTHASE LIKE F6
LOC_Os02g52170	NA	NA	-12.14	OSH1_ChIP	OsM1_ChIP	expressed_protein	NA	NA
LOC_Os03g60210	4.1	NA	-12.13	NA	NA	DUF567_domain_containing_protein_putative_expressed	NA	NA
LOC_Os08g32500	NA	NA	-12.12	NA	NA	nucleobase-ascorbate_transporter_putative_expressed	NA	NA
LOC_Os01g65840	NA	2.136	-12.11	NA	NA	pentatricopeptide_putative_expressed	NA	NA
LOC_Os07g38290	NA	NA	-12.04	OSH1_ChIP	OsM1_ChIP	plastocyanin-like_domain_containing_protein_putative_expressed	_	_
LOC_Os03g14370	NA	NA	-12.02	NA	OsM1_ChIP	ACT_domain_containing_protein_expressed	NA	NA
LOC_Os02g56460	2.8	NA	-11.98	NA	NA	dehydrogenase_putative_expressed	CCR1	CINNAMOYL-COA REDUCTASE 1
LOC_Os01g14630	NA	NA	-11.91	NA	NA	polyprenyl_synthetase_putative_expressed	NA	NA
LOC_Os02g34410	NA	-2.195	-11.89	OSH1_ChIP	NA	U-box_domain-containing_protein_putative_expressed	_	_
LOC_Os02g30850	NA	NA	-11.89	OSH1_ChIP	NA	OsGrx_C8_-_glutaredoxin_subgroup_III_expressed	NA	NA
LOC_Os04g44780	NA	NA	-11.85	NA	NA	beta-expansin_precursor_putative_expressed	EXPB17	BETA-EXPANSIN 17
LOC_Os02g46690	NA	NA	-11.85	NA	OsM1_ChIP	OsFBD8_-_F-box_and_FBD_domain_containing_protein_expressed	NA	NA
LOC_Os09g07150	NA	NA	-11.84	NA	NA	expressed_protein	NA	NA
LOC_Os02g39390	NA	NA	-11.83	NA	NA	expressed_protein	RSS1	RICE SALT SENSITIVE 1
LOC_Os08g34580	1.7	NA	-11.82	NA	NA	trehalose-6-phosphate_synthase_putative_expressed	TPS8	TREHALOSE-6-PHOSPHATE SYNTHASE 8
LOC_Os01g34690	NA	NA	-11.82	OSH1_ChIP	NA	expressed_protein	NA	NA
LOC_Os02g44770	NA	NA	-11.8	NA	OsM1_ChIP	uncharacterized_mscS_family_protein_putative_expressed	NA	NA
LOC_Os12g41160	NA	1.758	-11.74	NA	NA	IQ_calmodulin-binding_motif_family_protein_putative_expressed	NA	NA
LOC_Os08g39740	NA	NA	-11.73	OSH1_ChIP	NA	expressed_protein	NA	NA
LOC_Os08g41440	NA	NA	-11.72	NA	NA	UDP-glucuronate_4-epimerase_putative_expressed	NA	NA
LOC_Os09g26999	NA	NA	-11.72	NA	OsM1_ChIP	keratin-associated_protein_5-4_putative_expressed	NA	NA
LOC_Os10g05980	1.8	NA	-11.7	NA	NA	POEI13_-_Pollen_Ole_e_I_allergen_and_extensin_family_protein_precursor_expressed	NA	NA
LOC_Os12g02230	NA	NA	-11.7	OSH1_ChIP	NA	expressed_protein	NA	NA
LOC_Os05g33960	2.4	NA	-11.67	NA	NA	peptide_transporter_PTR2_putative_expressed	NA	NA
LOC_Os04g49560	NA	NA	-11.64	OSH1_ChIP	NA	zinc_finger_family_protein_putative_expressed	NA	NA
LOC_Os02g41670	NA	-4.576	-11.61	NA	NA	phenylalanine_ammonia-lyase_putative_expressed	NA	NA
LOC_Os08g09950	NA	1.026	-11.56	NA	NA	acyl-desaturase_chloroplast_precursor_putative_expressed	NA	NA
LOC_Os01g52900	1.85	NA	-11.54	NA	NA	expressed_protein	NA	NA
LOC_Os04g42350	NA	NA	-11.53	NA	NA	heavy_metal-associated_domain_containing_protein_expressed	NA	NA
LOC_Os08g03560	NA	NA	-11.52	NA	NA	chloroplast_unusual_positioning_protein_putative_expressed	NA	NA
LOC_Os03g13200	NA	NA	-11.51	OSH1_ChIP	NA	peroxidase_precursor_putative_expressed	_	_
LOC_Os01g39600	NA	NA	-11.46	NA	NA	expressed_protein	NA	NA
LOC_Os04g48290	NA	-1.287	-11.44	OSH1_ChIP	NA	MATE_efflux_family_protein_putative_expressed	NA	NA
LOC_Os01g31370	NA	NA	-11.43	NA	OsM1_ChIP	glycosyltransferase_putative_expressed	_	_
LOC_Os01g12440	NA	NA	-11.42	OSH1_ChIP	OsM1_ChIP	AP2_domain_containing_protein_expressed	ERF53	ETHYLENE RESPONSE FACTOR 53
LOC_Os06g43770	NA	NA	-11.42	OSH1_ChIP	NA	expressed_protein	NA	NA
LOC_Os05g19050	NA	NA	-11.38	NA	NA	retrotransposon_protein_putative_unclassified_expressed	NA	NA
LOC_Os05g13620	NA	NA	-11.37	NA	NA	RNA_recognition_motif_containing_protein_putative_expressed	NA	NA
LOC_Os03g55140	NA	NA	-11.31	NA	OsM1_ChIP	transducin_family_protein_putative_expressed	NA	NA
LOC_Os06g44860	NA	NA	-11.3	NA	NA	OsSPL10_-_SBP-box_gene_family_member_expressed	SPL10	RICE SQUAMOSA PROMOTER-BINDING-LIKE 10
LOC_Os01g10130	NA	NA	-11.28	NA	NA	RNA-dependent_RNA_polymerase_putative_expressed	RDR3	RNA-DEPENDENT RNA POLYMERASE 3
LOC_Os01g50400	1.6	NA	-11.24	NA	NA	STE_MEKK_ste11_MAP3K.5_-_STE_kinases_include_homologs_to_sterile_7_sterile_11_and_sterile_20_from_yeast_expressed	NA	NA
LOC_Os10g23050	NA	NA	-11.24	NA	NA	helix-loop-helix_DNA-binding_protein_putative_expressed	_	_
LOC_Os02g56920	NA	NA	-11.21	NA	NA	WAX2_putative_expressed	_	_
LOC_Os07g48710	3.3	-2.319	-11.15	NA	NA	VQ_domain_containing_protein_putative_expressed	NA	NA
LOC_Os02g57770	NA	NA	-11.15	NA	NA	glycosyl_hydrolases_family_16_putative_expressed	XTH22	XYLOGLUCAN ENDOTRANSGLUCOSYDASE/HYDROLASE 22
LOC_Os04g42100	1.5	NA	-11.13	NA	OsM1_ChIP	retrotransposon_protein_putative_unclassified_expressed	_	_
LOC_Os10g41300	NA	NA	-11.07	NA	NA	expressed_protein	NA	NA
LOC_Os06g13870	NA	NA	-11	NA	NA	U-box_protein_CMPG1_putative_expressed	_	_
LOC_Os04g52800	NA	NA	-10.97	NA	OsM1_ChIP	expressed_protein	NA	NA
LOC_Os01g66260	NA	NA	-10.95	NA	NA	expressed_protein	NA	NA
LOC_Os06g47770	NA	NA	-10.95	NA	NA	expressed_protein	NA	NA
LOC_Os04g54810	NA	NA	-10.93	NA	OsM1_ChIP	beta-D-xylosidase_putative_expressed	_	_
LOC_Os03g58600	NA	NA	-10.92	OSH1_ChIP	NA	PAZ_domain_containing_protein_putative_expressed	MEL1	MEIOSIS ARRESTED AT LEPTOTENE 1
LOC_Os09g14580	NA	NA	-10.92	NA	NA	protein_kinase_domain_containing_protein_expressed	NA	NA
LOC_Os11g31060	NA	NA	-10.92	NA	NA	IQ_calmodulin-binding_and_BAG_domain_containing_protein_putative_expressed	NA	NA
LOC_Os09g35850	NA	NA	-10.91	NA	NA	RNA_recognition_motif_containing_protein_putative_expressed	NA	NA
LOC_Os04g45730	2.6	-2.107	-10.9	NA	NA	protein_kinase_domain_containing_protein_expressed	RLCK154	RECEPTOR-LIKE CYTOPLASMIC KINASE 154
LOC_Os02g32590	NA	-2.73	-10.87	NA	NA	HSF-type_DNA-binding_domain_containing_protein_expressed	HSFA3	HEAT STRESS TRANSCRIPTION FACTOR A3
LOC_Os12g33240	NA	NA	-10.87	NA	NA	mitochondrial_ribosomal_protein_S10_putative_expressed	NA	NA
LOC_Os01g26160	NA	NA	-10.87	NA	NA	exportin_1_putative_expressed	WAK5	WALL-ASSOCIATED KINASE GENE 5
LOC_Os08g39290	2	NA	-10.82	NA	NA	EF_hand_family_protein_expressed	NA	NA
LOC_Os03g18220	1.3	NA	-10.81	OSH1_ChIP	NA	pyruvate_decarboxylase_isozyme_2_putative_expressed	PDC2	PYRUVATE DECARBOXYLASE 2
LOC_Os07g34640	NA	-1.832	-10.71	NA	NA	pyruvate_Pi_dikinase_regulatory_protein_putative_expressed	NA	NA
LOC_Os02g06410	NA	8.005	-10.71	NA	NA	CBS_domain_containing_membrane_protein_putative_expressed	_	_
LOC_Os07g42994	1.5	NA	-10.7	NA	NA	hydrolase_putative_expressed	NA	NA
LOC_Os05g34700	NA	NA	-10.7	OSH1_ChIP	NA	GDSL-like_lipase%2Facylhydrolase_putative_expressed	GELP67	GDSL ESTERASE/LIPASE PROTEIN 67
LOC_Os03g19260	NA	NA	-10.68	NA	NA	expressed_protein	NA	NA
LOC_Os04g42720	NA	NA	-10.59	NA	OsM1_ChIP	TMS_membrane_protein%2Ftumour_differentially_expressed_protein_putative_expressed	NA	NA
LOC_Os08g40120	NA	NA	-10.59	NA	NA	expressed_protein	NA	NA
LOC_Os03g14260	NA	NA	-10.56	NA	NA	guanine_nucleotide_exchange_family_protein_putative_expressed	NA	NA
LOC_Os05g41750	NA	NA	-10.55	NA	NA	RecF%2FRecN%2FSMC_N_terminal_domain_containing_protein_expressed	_	_
LOC_Os07g39860	NA	NA	-10.52	NA	NA	expressed_protein	NA	NA
LOC_Os12g33300	NA	-3.535	-10.51	NA	NA	integral_membrane_protein_DUF6_containing_protein_expressed	_	_
LOC_Os01g37825	NA	NA	-10.5	NA	OsM1_ChIP	M16_domain_containing_zinc_peptidase_putative_expressed	NA	NA
LOC_Os06g47120	NA	NA	-10.49	NA	NA	expressed_protein	NA	NA
LOC_Os01g63690	NA	NA	-10.45	NA	NA	hs1_putative_expressed	NA	NA
LOC_Os10g40640	NA	-2.213	-10.43	OSH1_ChIP	NA	glycosyl_transferase_8_domain_containing_protein_putative_expressed	GGT	GLYCOGENIN GLUCOSYLTRANSFERASE
LOC_Os02g15810	NA	NA	-10.43	NA	NA	HMG1%2F2_putative_expressed	_	_
LOC_Os03g20450	NA	NA	-10.4	NA	NA	expressed_protein	NA	NA
LOC_Os10g37570	NA	NA	-10.38	NA	NA	OsFBDUF49_-_F-box_and_DUF_domain_containing_protein_expressed	NA	NA
LOC_Os02g50630	NA	NA	-10.36	NA	NA	E2F_family_transcription_factor_protein_putative_expressed	NA	NA
LOC_Os08g40170	NA	NA	-10.33	NA	NA	cyclin-dependent_kinase_B2-1_putative_expressed	CDKB2;1	CYCLIN-DEPENDENT KINASE B2;1
LOC_Os03g40930	NA	NA	-10.32	NA	NA	expressed_protein	NA	NA
LOC_Os05g11840	NA	NA	-10.32	OSH1_ChIP	NA	expressed_protein	NA	NA
LOC_Os02g09990	NA	NA	-10.31	NA	NA	expressed_protein	NA	NA
LOC_Os04g58890	NA	NA	-10.28	NA	NA	expressed_protein	NA	NA
LOC_Os05g36970	NA	NA	-10.27	OSH1_ChIP	NA	DUF623_domain_containing_protein_expressed	_	_
LOC_Os03g45760	NA	NA	-10.23	NA	NA	expressed_protein	NA	NA
LOC_Os01g41660	NA	NA	-10.2	OSH1_ChIP	NA	phosphoethanolamine%2Fphosphocholine_phosphatase_putative_expressed	NA	NA
LOC_Os10g43030	NA	NA	-10.18	NA	NA	conserved_hypothetical_protein	NA	NA
LOC_Os03g22790	NA	NA	-10.15	OSH1_ChIP	NA	beta-amylase_putative_expressed	_	_
LOC_Os10g38820	2.4	NA	-10.13	NA	NA	bZIP_family_transcription_factor_putative_expressed	NA	NA
LOC_Os01g56020	NA	NA	-10.13	NA	OsM1_ChIP	expressed_protein	NA	NA
LOC_Os04g37430	NA	-1.288	-10.1	OSH1_ChIP	NA	lipoxygenase_protein_putative_expressed	SPLIT-HULL(SPH)	SPLIT-HULL
LOC_Os01g32640	NA	NA	-10.07	NA	NA	OsFBX9_-_F-box_domain_containing_protein_expressed	NA	NA
LOC_Os01g60670	NA	NA	-10.07	NA	NA	receptor-like_protein_kinase_precursor_putative_expressed	NA	NA
LOC_Os05g33890	NA	NA	-10.06	NA	NA	microtubule_associated_protein_putative_expressed	NA	NA
LOC_Os01g56220	NA	-1.181	-10.05	NA	NA	expressed_protein	NA	NA
LOC_Os05g46750	2.6	NA	-10.04	NA	NA	STE_MEKK_ste11_MAP3K.18_-_STE_kinases_include_homologs_to_sterile_7_sterile_11_and_sterile_20_from_yeast_expressed	NA	NA
LOC_Os03g50920	NA	NA	-10.02	OSH1_ChIP	NA	ZF-HD_protein_dimerisation_region_containing_protein_expressed	NA	NA
LOC_Os05g34110	NA	NA	-10.01	OSH1_ChIP	NA	homeodomain-related_putative_expressed	NA	NA
LOC_Os12g42160	NA	NA	-9.98	NA	OsM1_ChIP	kinesin_motor_domain_containing_protein_putative_expressed	NA	NA
LOC_Os01g08560	NA	NA	-9.97	NA	OsM1_ChIP	DnaK_family_protein_putative_expressed	NA	NA
LOC_Os05g32760	NA	NA	-9.93	NA	NA	BZIP_protein_putative_expressed	NA	NA
LOC_Os05g32100	NA	NA	-9.92	NA	NA	expressed_protein	NA	NA
LOC_Os12g44380	NA	NA	-9.88	NA	NA	sucrose_transporter_putativ_expressed	SUT2	SUCROSE TRANSPORTER 2
LOC_Os02g32860	NA	NA	-9.86	NA	OsM1_ChIP	poly_synthetase_3_putative_expressed	_	_
LOC_Os07g49210	NA	NA	-9.86	OSH1_ChIP	OsM1_ChIP	helicase_conserved_C-terminal_domain_containing_protein_expressed	NA	NA
LOC_Os03g46110	NA	NA	-9.84	NA	NA	LTPL94_-_Protease_inhibitor%2Fseed_storage%2FLTP_family_protein_precursor_expressed	_	_
LOC_Os12g05210	NA	NA	-9.84	NA	NA	expressed_protein	NA	NA
LOC_Os06g15480	NA	-8.566	-9.83	OSH1_ChIP	NA	transcription_factor_putative_expressed	NA	NA
LOC_Os11g01790	NA	NA	-9.83	NA	OsM1_ChIP	protein_phosphatase_2c_putative_expressed	_	_
LOC_Os06g38990	NA	NA	-9.82	OSH1_ChIP	NA	receptor-like_protein_kinase_2_precursor_putative_expressed	NA	NA
LOC_Os01g17050	NA	NA	-9.81	OSH1_ChIP	OsM1_ChIP	VQ_domain_containing_protein_putative_expressed	NA	NA
LOC_Os01g52880	NA	NA	-9.81	NA	NA	leucine-rich_repeat_family_protein_putative_expressed	NA	NA
LOC_Os06g45610	NA	NA	-9.79	OSH1_ChIP	NA	expressed_protein	NA	NA
LOC_Os12g31810	NA	NA	-9.73	NA	OsM1_ChIP	cyclin_putative_expressed	NA	NA
LOC_Os01g43280	NA	NA	-9.72	NA	OsM1_ChIP	hydroquinone_glucosyltransferase_putative_expressed	NA	NA
LOC_Os06g29220	NA	NA	-9.71	NA	NA	erythronate-4-phosphate_dehydrogenase_domain_containing_protein_expressed	FDH2	_
LOC_Os04g22410	NA	NA	-9.68	NA	NA	expressed_protein	NA	NA
LOC_Os03g11614	NA	NA	-9.65	OSH1_ChIP	NA	OsMADS1_-_MADS-box_family_gene_with_MIKCc_type-box_expressed	LHS1	LEAFY HULL STERILE 1
LOC_Os02g29130	1.8	-2.507	-9.64	NA	OsM1_ChIP	ankyrin_putative_expressed	NA	NA
LOC_Os09g37510	NA	NA	-9.62	OSH1_ChIP	NA	DUF292_domain_containing_protein_expressed	NA	NA
LOC_Os04g48030	NA	NA	-9.59	NA	NA	heat_stress_transcription_factor_B-1_putative_expressed	HSFB2A	HEAT STRESS TRANSCRIPTION FACTOR B2A
LOC_Os01g50370	2.5	-2.054	-9.58	NA	NA	STE_MEKK_ste11_MAP3K.4_-_STE_kinases_include_homologs_to_sterile_7_sterile_11_and_sterile_20_from_yeast_expressed	NA	NA
LOC_Os03g12140	NA	NA	-9.56	OSH1_ChIP	NA	glucan_endo-13-beta-glucosidase_precursor_putative_expressed	NA	NA
LOC_Os03g44650	NA	NA	-9.54	NA	NA	glutaredoxin_putative_expressed	NA	NA
LOC_Os01g22660	NA	NA	-9.47	NA	OsM1_ChIP	GDSL-like_lipase%2Facylhydrolase_putative_expressed	NA	NA
LOC_Os04g54240	NA	NA	-9.47	OSH1_ChIP	NA	wound_induced_protein_putative_expressed	NA	NA
LOC_Os09g36470	NA	1.228	-9.43	NA	NA	retrotransposon_protein_putative_unclassified_expressed	NA	NA
LOC_Os01g15010	NA	NA	-9.43	NA	NA	miro_putative_expressed	NA	NA
LOC_Os03g50450	NA	NA	-9.41	NA	NA	inactive_receptor_kinase_At2g26730_precursor_putative_expressed	NA	NA
LOC_Os01g65790	1.5	NA	-9.4	OSH1_ChIP	OsM1_ChIP	pectinesterase_putative_expressed	NA	NA
LOC_Os06g40170	2.3	NA	-9.4	NA	NA	phospholipase_D_putative_expressed	PLDalpha4	PHOSPHOLIPASE D ALPHA 4
LOC_Os10g31930	NA	NA	-9.4	NA	NA	shugoshin-1_putative_expressed	NA	NA
LOC_Os06g47620	3.2	NA	-9.39	OSH1_ChIP	NA	peptidase_putative_expressed	AH7	AMIDOHYDROLASE 7
LOC_Os03g44636	NA	NA	-9.38	NA	NA	zinc_finger_C3HC4_type_domain_containing_protein_expressed	NA	NA
LOC_Os08g38270	NA	NA	-9.38	NA	NA	fasciclin_domain_containing_protein_expressed	NA	NA
LOC_Os03g15770	NA	NA	-9.35	NA	NA	tyrosine_protein_kinase_domain_containing_protein_putative_expressed	RLCK106	RECEPTOR-LIKE CYTOPLASMIC KINASE 106
LOC_Os11g30500	2.35	-1.719	-9.3	OSH1_ChIP	NA	HVA22_putative_expressed	NA	NA
LOC_Os02g50050	NA	NA	-9.28	NA	NA	expressed_protein	NA	NA
LOC_Os10g42950	NA	NA	-9.26	NA	NA	cyclin-dependent_kinase_E-1_putative_expressed	NA	NA
LOC_Os12g06480	NA	NA	-9.26	NA	OsM1_ChIP	PHD-finger_family_protein_expressed	NA	NA
LOC_Os02g51040	NA	NA	-9.25	NA	NA	expansin_precursor_putative_expressed	EXPA5	ALPHA-EXPANSIN 5
LOC_Os08g37730	NA	NA	-9.23	OSH1_ChIP	NA	helix-loop-helix_DNA-binding_protein_putative_expressed	_	_
LOC_Os01g52780	NA	NA	-9.22	OSH1_ChIP	NA	HVA22_putative_expressed	NA	NA
LOC_Os04g53350	NA	NA	-9.21	OSH1_ChIP	NA	expressed_protein	NA	NA
LOC_Os02g53000	NA	NA	-9.19	OSH1_ChIP	NA	lysM_domain-containing_GPI-anchored_protein_precursor_putative_expressed	_	_
LOC_Os03g18290	NA	NA	-9.19	NA	NA	expressed_protein	NA	NA
LOC_Os03g50420	NA	NA	-9.19	NA	NA	expressed_protein	NA	NA
LOC_Os06g48200	1.5	NA	-9.18	OSH1_ChIP	NA	glycosyl_hydrolases_family_16_putative_expressed	XTH10	XYLOGLUCAN ENDOTRANSGLUCOSYDASE/HYDROLASE 10
LOC_Os12g43940	NA	NA	-9.17	NA	NA	ankyrin_repeat_domain-containing_protein_putative_expressed	NA	NA
LOC_Os06g23684	NA	NA	-9.17	NA	NA	tyrosine_aminotransferase_putative_expressed	NAAT4	NICOTINAMINE AMINOTRANSFERASE 4
LOC_Os01g70260	NA	NA	-9.16	OSH1_ChIP	NA	receptor-like_protein_kinase_2_precursor_putative_expressed	NA	NA
LOC_Os12g06130	NA	NA	-9.16	NA	NA	expressed_protein	NA	NA
LOC_Os06g10950	NA	NA	-9.14	NA	NA	xyloglucan_fucosyltransferase_putative_expressed	NA	NA
LOC_Os01g40094	NA	-1.06	-9.12	OSH1_ChIP	NA	protein_phosphatase_2C_putative_expressed	NA	NA
LOC_Os04g48160	NA	NA	-9.12	OSH1_ChIP	NA	IQ_calmodulin-binding_motif_family_protein_putative_expressed	NA	NA
LOC_Os06g23350	NA	NA	-9.12	NA	NA	late_embryogenesis_abundant_protein_D-34_putative_expressed	NA	NA
LOC_Os04g49510	NA	-1.445	-9.11	OSH1_ChIP	NA	CAMK_CAMK_like.27_-_CAMK_includes_calcium%2Fcalmodulin_depedent_protein_kinases_expressed	CDPK13	CALCIUM-DEPENDENT PROTEIN KINASE 13
LOC_Os03g61480	NA	NA	-9.11	NA	NA	uncharacterized_Cys-rich_domain_containing_protein_putative_expressed	NA	NA
LOC_Os02g07180	NA	NA	-9.1	NA	NA	expressed_protein	NA	NA
LOC_Os10g10244	NA	NA	-9.02	NA	NA	alanyl-tRNA_synthetase_putative_expressed	NA	NA
LOC_Os01g49260	NA	NA	-9.01	NA	NA	expressed_protein	NA	NA
LOC_Os09g20390	NA	-2.661	-9	NA	NA	uncharacterized_glycosyl_hydrolase_Rv2006%2FMT2062_putative_expressed	TPP7	TREHALOSE-6-PHOSPHATE PHOSHPHATASE 7
LOC_Os04g30720	NA	NA	-9	NA	NA	kinesin_motor_domain_containing_protein_putative_expressed	NA	NA
LOC_Os07g18710	NA	NA	-8.94	NA	NA	OsFBLD8_-_F-box_LRR_and_FBD_domain_containing_protein_expressed	NA	NA
LOC_Os06g48720	2.7	-1.08	-8.93	OSH1_ChIP	NA	cadmium%2Fzinc-transporting_ATPase_4_putative_expressed	HMA2	HEAVY METAL ATPASE 2
LOC_Os09g30490	3.3	NA	-8.93	OSH1_ChIP	NA	EF_hand_family_protein_expressed	NA	NA
LOC_Os01g04330	NA	-2.55	-8.92	OSH1_ChIP	OsM1_ChIP	OsCML16_-_Calmodulin-related_calcium_sensor_protein_expressed	CML16	CALMODULIN-LIKE PROTEIN 16
LOC_Os07g41660	NA	NA	-8.92	NA	NA	expressed_protein	NA	NA
LOC_Os07g47960	NA	-1.003	-8.91	NA	NA	basic_helix-loop-helix_domain_containing_protein_expressed	_	_
LOC_Os07g22494	NA	NA	-8.89	NA	NA	expressed_protein	NA	NA
LOC_Os01g67740	NA	NA	-8.84	NA	NA	chromosome_segregation_protein_putative_expressed	_	_
LOC_Os03g55430	NA	-1.445	-8.83	OSH1_ChIP	NA	expressed_protein	NA	NA
LOC_Os04g28260	NA	NA	-8.83	NA	NA	Kinesin_motor_domain_domain_containing_protein_expressed	_	_
LOC_Os07g42550	NA	NA	-8.83	NA	NA	expressed_protein	NA	NA
LOC_Os09g33580	NA	NA	-8.82	OSH1_ChIP	NA	BEE_1_putative_expressed	_	_
LOC_Os01g55320	NA	NA	-8.81	NA	NA	heavy_metal-associated_domain_containing_protein_expressed	NA	NA
LOC_Os01g52100	NA	NA	-8.8	NA	NA	DUF581_domain_containing_protein_expressed	NA	NA
LOC_Os01g52720	NA	NA	-8.8	NA	OsM1_ChIP	Complex_I_intermediate-associated_protein_30_domain_containing_protein_putative_expressed	NA	NA
LOC_Os07g37350	NA	NA	-8.8	OSH1_ChIP	OsM1_ChIP	armadillo%2Fbeta-catenin_repeat_family_protein_putative_expressed	NA	NA
LOC_Os03g17700	1.9	-2.59	-8.79	OSH1_ChIP	NA	CGMC_MAPKCGMC_2_ERK.2_-_CGMC_includes_CDA_MAPK_GSK3_and_CLKC_kinases_expressed	MSRMK2	MULTIPLE STRESS RESPONSIVE MAP KINASE 2
LOC_Os08g19670	NA	NA	-8.79	NA	OsM1_ChIP	expressed_protein	NA	NA
LOC_Os05g34780	NA	NA	-8.78	NA	NA	retrotransposon_protein_putative_Ty3-gypsy_subclass_expressed	NA	NA
LOC_Os03g22040	NA	NA	-8.75	NA	NA	expressed_protein	NA	NA
LOC_Os04g51960	NA	-1.078	-8.74	OSH1_ChIP	NA	expressed_protein	NA	NA
LOC_Os02g42560	NA	NA	-8.74	NA	OsM1_ChIP	expressed_protein	NA	NA
LOC_Os10g28340	NA	NA	-8.73	NA	NA	heat_stress_transcription_factor_putative_expressed	HSFA2C	HEAT STRESS TRANSCRIPTION FACTOR A2C
LOC_Os03g17960	NA	NA	-8.68	NA	NA	expressed_protein	NA	NA
LOC_Os06g12150	NA	NA	-8.68	NA	OsM1_ChIP	shikimate_kinase_putative_expressed	NA	NA
LOC_Os02g04130	NA	NA	-8.67	NA	NA	DUF1645_domain_containing_protein_putative_expressed	SGL	STRESS_TOLERANCE AND GRAIN_LENGTH
LOC_Os03g56590	NA	NA	-8.61	NA	NA	expressed_protein	NA	NA
LOC_Os11g11770	NA	-1.062	-8.6	NA	NA	disease_resistance_protein_RPM1_putative_expressed	_	_
LOC_Os06g42630	NA	NA	-8.6	OSH1_ChIP	NA	B3_DNA_binding_domain_containing_protein_expressed	NA	NA
LOC_Os03g18910	NA	NA	-8.58	OSH1_ChIP	NA	COBRA-like_protein_7_precursor_putative_expressed	BC1L1	BRITTLE CULM-LIKE 1
LOC_Os02g50820	NA	NA	-8.58	NA	NA	nucleobase-ascorbate_transporter_putative_expressed	NA	NA
LOC_Os02g40260	NA	NA	-8.56	OSH1_ChIP	NA	uncharacterized_protein_At4g06744_precursor_putative_expressed	NA	NA
LOC_Os03g60240	NA	NA	-8.55	NA	NA	SCAR-like_protein_1_putative_expressed	_	_
LOC_Os02g32615	NA	NA	-8.54	NA	NA	expressed_protein	NA	NA
LOC_Os02g52210	NA	NA	-8.54	OSH1_ChIP	NA	zinc_finger_C3HC4_type_domain_containing_protein_expressed	NA	NA
LOC_Os03g10260	NA	NA	-8.54	NA	OsM1_ChIP	expressed_protein	NA	NA
LOC_Os05g04960	NA	NA	-8.54	NA	NA	phosphoglycerate_mutase_putative_expressed	NA	NA
LOC_Os06g01140	NA	NA	-8.54	NA	NA	expressed_protein	NA	NA
LOC_Os07g29750	NA	NA	-8.54	NA	NA	glycosyl_hydrolases_family_16_putative_expressed	XTH21	XYLOGLUCAN ENDOTRANSGLUCOSYDASE/HYDROLASE 21
LOC_Os07g37850	NA	1.265	-8.53	NA	NA	expressed_protein	NA	NA
LOC_Os04g20330	NA	NA	-8.53	NA	NA	UDP-glucoronosyl%2FUDP-glucosyl_transferase_putative_expressed	NA	NA
LOC_Os05g03620	NA	NA	-8.49	NA	NA	TKL_IRAK_CR4L.4_-_The_CR4L_subfamily_has_homology_with_Crinkly4_expressed	_	_
LOC_Os03g53340	NA	NA	-8.49	NA	NA	HSF-type_DNA-binding_domain_containing_protein_expressed	HSFA2A	HEAT STRESS TRANSCRIPTION FACTOR A2A
LOC_Os07g45530	NA	NA	-8.47	NA	NA	retrotransposon_protein_putative_unclassified_expressed	NA	NA
LOC_Os07g44360	NA	NA	-8.45	NA	NA	serine%2Fthreonine-protein_kinase_Haspin_putative_expressed	NA	NA
LOC_Os07g05110	NA	NA	-8.44	NA	NA	PLA_IIIA%2FPLP7_putative_expressed	_	_
LOC_Os05g46950	NA	NA	-8.41	NA	NA	expressed_protein	NA	NA
LOC_Os07g07040	NA	-2.345	-8.39	NA	NA	erythrocyte_binding_protein_3_putative_expressed	NA	NA
LOC_Os02g32850	NA	NA	-8.39	NA	NA	expressed_protein	NA	NA
LOC_Os04g02530	2	NA	-8.38	NA	NA	expressed_protein	NA	NA
LOC_Os10g38920	NA	NA	-8.38	NA	NA	protein_kinase_domain_containing_protein_expressed	NA	NA
LOC_Os01g61080	1.89	-1.879	-8.37	NA	NA	WRKY24_expressed	WRKY24	WRKY GENE 24
LOC_Os02g05880	NA	NA	-8.37	NA	OsM1_ChIP	RNA_polymerase_Rpb1_domain_2_family_protein_expressed	NA	NA
LOC_Os07g47670	NA	NA	-8.35	NA	NA	hypoxia-responsive_family_protein_putative_expressed	_	_
LOC_Os05g26660	NA	NA	-8.35	OSH1_ChIP	NA	NADH-ubiquinone_oxidoreductase_mitochondrial_precursor_putative_expressed	NDA	NAD(P) H DEHYDROGENASE A
LOC_Os07g41590	NA	1.348	-8.34	NA	OsM1_ChIP	gibberellin_receptor_GID1L2_putative_expressed	NA	NA
LOC_Os02g56490	NA	NA	-8.33	OSH1_ChIP	OsM1_ChIP	expressed_protein	_	_
LOC_Os06g45040	NA	NA	-8.31	NA	NA	B-box_zinc_finger_family_protein_putative_expressed	_	_
LOC_Os07g12330	NA	NA	-8.31	OSH1_ChIP	NA	tryptophan%2Ftyrosine_permease_family_protein_putative_expressed	NA	NA
LOC_Os03g07510	NA	NA	-8.3	OSH1_ChIP	OsM1_ChIP	expressed_protein	NA	NA
LOC_Os12g01770	NA	NA	-8.28	NA	NA	protein_phosphatase_2c_putative_expressed	_	_
LOC_Os02g49720	NA	NA	-8.27	OSH1_ChIP	NA	aldehyde_dehydrogenase_putative_expressed	ALDH2A	ALDEHYDE DEHYDROGENASE 2A
LOC_Os01g70460	NA	NA	-8.26	NA	NA	expressed_protein	NA	NA
LOC_Os02g42660	NA	NA	-8.26	NA	OsM1_ChIP	sphingolipid_delta_desaturase_putative_expressed	NA	NA
LOC_Os07g48630	1.6	-1.034	-8.25	NA	NA	ethylene-insensitive_3_putative_expressed	EIL2	ETHYLENE INSENSITIVE-LIKE GENE 2
LOC_Os03g60080	NA	-1.252	-8.24	OSH1_ChIP	NA	NAC_domain-containing_protein_67_putative_expressed	_	_
LOC_Os01g44110	NA	NA	-8.24	OSH1_ChIP	NA	serine%2Fthreonine-protein_kinase_putative_expressed	NA	NA
LOC_Os06g04950	NA	NA	-8.22	NA	OsM1_ChIP	early_nodulin_93_ENOD93_protein_putative_expressed	_	_
LOC_Os02g01540	NA	NA	-8.22	NA	NA	ribosomal_protein_putative_expressed	NA	NA
LOC_Os03g41050	NA	NA	-8.21	NA	NA	expressed_protein	NA	NA
LOC_Os01g51890	NA	-1.174	-8.2	OSH1_ChIP	NA	endonuclease%2Fexonuclease%2Fphosphatase_family_domain_containing_protein_expressed	NA	NA
LOC_Os07g40380	NA	NA	-8.2	NA	NA	expressed_protein	NA	NA
LOC_Os03g55800	3.05	-1.013	-8.19	OSH1_ChIP	NA	cytochrome_P450_putative_expressed	AOS1	ALLENE OXIDE SYNTHASE 1
LOC_Os08g43390	NA	NA	-8.19	NA	NA	cytochrome_P450_putative_expressed	NA	NA
LOC_Os01g74152	NA	NA	-8.18	NA	NA	haloacid_dehalogenase-like_hydrolase_family_protein_putative_expressed	NA	NA
LOC_Os02g49660	NA	NA	-8.17	NA	NA	expressed_protein	_	_
LOC_Os12g36110	NA	-1.491	-8.15	NA	NA	calmodulin_binding_protein_putative_expressed	_	_
LOC_Os04g42940	NA	2.501	-8.15	OSH1_ChIP	NA	expressed_protein	NA	NA
LOC_Os03g58830	NA	NA	-8.15	NA	NA	BEE_1_putative_expressed	_	_
LOC_Os01g60330	NA	NA	-8.15	NA	NA	inactive_receptor_kinase_At2g26730_precursor_putative_expressed	NA	NA
LOC_Os01g63880	NA	NA	-8.15	NA	NA	expressed_protein	NA	NA
LOC_Os07g33360	NA	NA	-8.15	NA	NA	expressed_protein	NA	NA
LOC_Os03g09250	NA	NA	-8.14	OSH1_ChIP	OsM1_ChIP	inositol-3-phosphate_synthase_putative_expressed	INO1	INOSITOL 1-PHOSPHATE SYNTHASE-1
LOC_Os12g32610	NA	NA	-8.14	NA	NA	expressed_protein	NA	NA
LOC_Os06g06900	NA	NA	-8.12	NA	OsM1_ChIP	helix-loop-helix_DNA-binding_domain_containing_protein_expressed	_	_
LOC_Os07g32480	NA	NA	-8.12	OSH1_ChIP	NA	mitotic_checkpoint_serine%2Fthreonine-protein_kinase_BUB1_putative_expressed	NA	NA
LOC_Os04g40940	NA	NA	-8.11	NA	NA	mitotic_spindle_checkpoint_protein_MAD2_putative_expressed	_	_
LOC_Os01g57650	NA	NA	-8.11	OSH1_ChIP	NA	ZOS1-12_-_C2H2_zinc_finger_protein_expressed	NA	NA
LOC_Os03g60220	NA	NA	-8.1	OSH1_ChIP	NA	DUF567_domain_containing_protein_putative_expressed	NA	NA
LOC_Os06g41940	NA	NA	-8.1	NA	NA	expressed_protein	NA	NA
LOC_Os05g50370	NA	NA	-8.08	NA	OsM1_ChIP	dnaJ_domain_containing_protein_expressed	NA	NA
LOC_Os05g45340	NA	NA	-8.07	OSH1_ChIP	NA	ATP_binding_protein_putative_expressed	NA	NA
LOC_Os08g02600	NA	NA	-8.07	NA	NA	methyltransferase_domain_containing_protein_expressed	NA	NA
LOC_Os11g02290	NA	NA	-8.07	NA	NA	expressed_protein	NA	NA
LOC_Os12g02240	NA	NA	-8.07	NA	OsM1_ChIP	expressed_protein	NA	NA
LOC_Os06g05430	NA	NA	-8.04	NA	NA	expressed_protein	NA	NA
LOC_Os10g29330	NA	NA	-8.03	NA	NA	speckle-type_POZ_protein_B_putative_expressed	NA	NA
LOC_Os01g56240	NA	NA	-8.03	NA	NA	OsSAUR2_-_Auxin-responsive_SAUR_gene_family_member_expressed	SAUR2	SMALL AUXIN-UP RNA 2
LOC_Os03g21640	NA	-2.028	-8	NA	NA	expressed_protein	NA	NA
LOC_Os03g11400	NA	NA	-7.99	NA	NA	targeting_protein-related_putative_expressed	NA	NA
LOC_Os09g21290	NA	NA	-7.98	NA	NA	expressed_protein	NA	NA
LOC_Os02g42880	NA	NA	-7.97	NA	NA	remorin_C-terminal_domain_containing_protein_putative_expressed	NA	NA
LOC_Os07g46540	NA	NA	-7.96	NA	NA	condensin_complex_subunit_1_putative_expressed	NA	NA
LOC_Os10g28160	NA	NA	-7.96	NA	NA	expressed_protein	NA	NA
LOC_Os11g12300	NA	-1.641	-7.95	NA	NA	NBS-LRR_disease_resistance_protein_putative_expressed	NA	NA
LOC_Os06g04990	3.4	NA	-7.95	NA	NA	early_nodulin_93_ENOD93_protein_putative_expressed	ENOD93A	EARLY NODULIN 93A
LOC_Os03g04080	NA	NA	-7.95	OSH1_ChIP	NA	expressed_protein	NA	NA
LOC_Os04g38950	1.65	-1.86	-7.92	OSH1_ChIP	NA	class_I_glutamine_amidotransferase_putative_expressed	NA	NA
LOC_Os02g42990	NA	-1.176	-7.92	NA	NA	OsSAUR11_-_Auxin-responsive_SAUR_gene_family_member_expressed	SAUR11	SMALL AUXIN-UP RNA 11
LOC_Os04g49620	NA	NA	-7.92	OSH1_ChIP	NA	DUF581_domain_containing_protein_expressed	NA	NA
LOC_Os06g14490	NA	NA	-7.92	NA	NA	calmodulin-binding_heat-shock_protein_putative_expressed	NA	NA
LOC_Os11g19730	NA	NA	-7.92	NA	NA	expressed_protein	NA	NA
LOC_Os12g39920	NA	NA	-7.92	NA	NA	expressed_protein	NA	NA
LOC_Os02g52190	NA	NA	-7.91	OSH1_ChIP	NA	helix-loop-helix_DNA-binding_protein_putative_expressed	_	_
LOC_Os03g49610	NA	NA	-7.91	OSH1_ChIP	NA	Os3bglu8_-_beta-glucosidase_exo-beta-glucansase_high_similarity_to_Os3bglu7_expressed	NA	NA
LOC_Os03g06940	NA	NA	-7.9	OSH1_ChIP	OsM1_ChIP	beta-galactosidase_putative_expressed	BGAL1	BETA-GALACTOSIDASE 1
LOC_Os03g44290	NA	NA	-7.89	NA	NA	expansin_precursor_putative_expressed	EXPB12	BETA-EXPANSIN 12
LOC_Os05g42270	NA	-1.224	-7.87	NA	NA	acyltransferase_putative_expressed	NA	NA
LOC_Os03g07100	NA	NA	-7.87	NA	NA	LTPL82_-_Protease_inhibitor%2Fseed_storage%2FLTP_family_protein_precursor_expressed	NA	NA
LOC_Os03g24940	NA	NA	-7.87	NA	NA	proline-rich_family_protein_putative_expressed	NA	NA
LOC_Os12g05200	NA	NA	-7.87	NA	NA	DNA_binding_protein_putative_expressed	NA	NA
LOC_Os04g51510	NA	NA	-7.86	NA	NA	glycosyl_hydrolases_family_16_putative_expressed	XTH7	XYLOGLUCAN ENDOTRANSGLUCOSYDASE/HYDROLASE 7
LOC_Os01g67810	NA	NA	-7.83	OSH1_ChIP	NA	transposon_protein_putative_unclassified_expressed	NA	NA
LOC_Os02g44090	NA	NA	-7.83	NA	NA	zinc_finger_protein_putative_expressed	NA	NA
LOC_Os10g41550	NA	NA	-7.82	OSH1_ChIP	OsM1_ChIP	beta-amylase_putative_expressed	_	_
LOC_Os03g30150	NA	NA	-7.81	NA	NA	expressed_protein	NA	NA
LOC_Os11g45950	NA	NA	-7.81	NA	NA	NAC_domain-containing_protein_90_putative_expressed	NA	NA
LOC_Os09g36280	NA	NA	-7.8	NA	NA	glycosyl_hydrolases_family_17_putative_expressed	NA	NA
LOC_Os01g50420	NA	-2.036	-7.79	NA	OsM1_ChIP	STE_MEKK_ste11_MAP3K.7_-_STE_kinases_include_homologs_to_sterile_7_sterile_11_and_sterile_20_from_yeast_expressed	NA	NA
LOC_Os03g56700	NA	NA	-7.78	NA	NA	expressed_protein	NA	NA
LOC_Os09g32988	NA	NA	-7.78	NA	NA	POEI18_-_Pollen_Ole_e_I_allergen_and_extensin_family_protein_precursor_expressed	NA	NA
LOC_Os12g38180	NA	NA	-7.77	NA	NA	heat_shock_cognate_70_kDa_protein_2_putative_expressed	HSP23.7	23.7 KDA HEAT SHOCK PROTEIN
LOC_Os02g40410	NA	NA	-7.77	NA	NA	expressed_protein	NA	NA
LOC_Os01g54420	NA	NA	-7.75	NA	OsM1_ChIP	dynamin_family_protein_putative_expressed	NA	NA
LOC_Os01g64410	NA	NA	-7.74	NA	NA	ATOFP18%2FOFP18_putative_expressed	_	_
LOC_Os02g03660	NA	NA	-7.74	NA	NA	OsFBDUF12_-_F-box_and_DUF_domain_containing_protein_expressed	NA	NA
LOC_Os07g08500	NA	NA	-7.74	NA	NA	C-5_cytosine-specific_DNA_methylase_putative_expressed	NA	NA
LOC_Os01g15480	NA	NA	-7.69	NA	NA	EMB3013_putative_expressed	NA	NA
LOC_Os06g14450	NA	NA	-7.67	NA	NA	exo70_exocyst_complex_subunit_family_protein_putative_expressed	NA	NA
LOC_Os01g45570	NA	NA	-7.62	NA	NA	homeobox_associated_leucine_zipper_putative_expressed	SGD2	SMALL GRAIN AND DWARF 2
LOC_Os04g58960	NA	NA	-7.61	OSH1_ChIP	NA	regulator_of_chromosome_condensation_putative_expressed	NA	NA
LOC_Os01g43480	NA	-1.873	-7.6	NA	NA	AAA-type_ATPase_family_protein_putative_expressed	NA	NA
LOC_Os01g46400	1.8	NA	-7.6	OSH1_ChIP	OsM1_ChIP	expressed_protein	_	_
LOC_Os10g28630	NA	NA	-7.6	NA	NA	homocysteine_S-methyltransferase_protein_putative_expressed	HMT1	HOMOCYSTEINE METHYLTRANSFERASE 1
LOC_Os12g04150	NA	NA	-7.6	NA	NA	alpha%2Fbeta_hydrolase_fold_putative_expressed	NA	NA
LOC_Os01g48190	NA	-1.413	-7.58	NA	NA	drought_induced_19_protein_putative_expressed	_	_
LOC_Os07g49480	NA	-1.114	-7.56	OSH1_ChIP	NA	KIP1_putative_expressed	NA	NA
LOC_Os03g50140	NA	NA	-7.56	NA	OsM1_ChIP	plastocyanin-like_domain_containing_protein_putative_expressed	UCL8	UCLACYANIN-LIKE PROTEIN 8
LOC_Os04g58810	NA	-1.537	-7.55	OSH1_ChIP	NA	CAF1_family_ribonuclease_containing_protein_putative_expressed	_	_
LOC_Os02g41580	NA	NA	-7.55	OSH1_ChIP	NA	CAMK_CAMK_like.14_-_CAMK_includes_calcium%2Fcalmodulin_depedent_protein_kinases_expressed	PPCK2	PHOSPHOENOL PYRUVATE CARBOXYLASE KINASE2
LOC_Os09g38320	2.3	-1.15	-7.54	NA	NA	phytoene_synthase_chloroplast_precursor_putative_expressed	NA	NA
LOC_Os09g19930	NA	NA	-7.53	NA	NA	HOTHEAD_precursor_putative_expressed	NA	NA
LOC_Os03g33090	NA	NA	-7.52	OSH1_ChIP	NA	DUF260_domain_containing_protein_putative_expressed	_	_
LOC_Os03g15300	NA	NA	-7.52	NA	NA	hypothetical_protein	NA	NA
LOC_Os06g14670	NA	NA	-7.51	NA	NA	ODORANT1_putative_expressed	NA	NA
LOC_Os11g32100	NA	1.057	-7.49	NA	NA	inducer_of_CBF_expression_1_putative_expressed	NA	NA
LOC_Os06g41700	NA	NA	-7.49	NA	NA	expansin_precursor_putative_expressed	EXPA16	ALPHA-EXPANSIN 16
LOC_Os02g51640	NA	NA	-7.49	NA	NA	expressed_protein	NA	NA
LOC_Os04g50790	NA	NA	-7.47	NA	NA	RNA_recognition_motif_putative_expressed	NA	NA
LOC_Os10g36660	NA	NA	-7.47	NA	NA	expressed_protein	NA	NA
LOC_Os02g16850	NA	NA	-7.46	NA	NA	expansin_precursor_putative_expressed	EXPA22	ALPHA-EXPANSIN 22
LOC_Os04g41110	NA	NA	-7.46	NA	NA	Rad21_%2F_Rec8_like_protein_putative_expressed	RAD21-2	RAD21-2 PROTEIN
LOC_Os01g53640	NA	NA	-7.45	NA	NA	retrotransposon_protein_putative_unclassified_expressed	NA	NA
LOC_Os02g57140	NA	NA	-7.41	NA	NA	expressed_protein	NA	NA
LOC_Os01g02280	NA	NA	-7.4	NA	NA	Leucine_Rich_Repeat_family_protein_expressed	NA	NA
LOC_Os05g48690	NA	NA	-7.39	OSH1_ChIP	NA	transcription_factor_like_protein_putative_expressed	MSL25	MYB/SANT-LIKE 25
LOC_Os07g23570	3.31	NA	-7.38	NA	NA	cytochrome_P450_72A1_putative_expressed	CYP709C9	CYTOCHROME P450 709C9
LOC_Os12g21890	NA	NA	-7.36	NA	NA	PTEN_putative_expressed	_	_
LOC_Os12g42020	NA	NA	-7.36	OSH1_ChIP	NA	AGC_PVPK_like_kin82y.20_-_ACG_kinases_include_homologs_to_PKA_PKG_and_PKC_expressed	BIF2	BARREN INFLORESCENCE 2
LOC_Os04g41540	NA	-1.509	-7.35	NA	NA	OsCML22_-_Calmodulin-related_calcium_sensor_protein_expressed	CML22	CALMODULIN-LIKE PROTEIN 22
LOC_Os01g63930	4.1	NA	-7.35	OSH1_ChIP	NA	cytochrome_P450_putative_expressed	CYP94C3	CYTOCHROME P450 94C3
LOC_Os08g33740	NA	NA	-7.35	OSH1_ChIP	NA	CSLA11_-_cellulose_synthase-like_family_A_expressed	CSLA11	CELLULOSE SYNTHASE LIKE A11
LOC_Os10g27010	NA	NA	-7.34	NA	NA	expressed_protein	NA	NA
LOC_Os10g28420	NA	NA	-7.33	NA	NA	IQ_calmodulin-binding_motif_family_protein_putative_expressed	NA	NA
LOC_Os02g57350	1.5	-2.823	-7.32	OSH1_ChIP	NA	expressed_protein	NA	NA
LOC_Os03g05620	NA	-1.178	-7.32	OSH1_ChIP	NA	inorganic_phosphate_transporter_putative_expressed	PT1	PHOSPHATE TRANSPORTER 1
LOC_Os07g30110	NA	NA	-7.31	NA	NA	expressed_protein	NA	NA
LOC_Os03g43930	NA	NA	-7.3	OSH1_ChIP	NA	START_domain_containing_protein_expressed	HB4	HOMEODOMAIN CONTAINING PROTEIN 4
LOC_Os02g38392	3.6	-1.231	-7.29	NA	NA	NBS-LRR_disease_resistance_protein_putative_expressed	NA	NA
LOC_Os08g40180	NA	-1.215	-7.29	OSH1_ChIP	NA	3-hydroxy-3-methylglutaryl-coenzyme_A_reductase_putative_expressed	NA	NA
LOC_Os08g44840	NA	NA	-7.29	NA	NA	transferase_family_protein_putative_expressed	NA	NA
LOC_Os09g07154	NA	NA	-7.28	OSH1_ChIP	NA	expressed_protein	NA	NA
LOC_Os09g36760	NA	NA	-7.28	NA	NA	DUF630%2FDUF632_domains_containing_protein_putative_expressed	NA	NA
LOC_Os04g58910	NA	NA	-7.27	OSH1_ChIP	NA	receptor_protein_kinase_TMK1_precursor_putative_expressed	RLCK174	RECEPTOR-LIKE CYTOPLASMIC KINASE 174
LOC_Os01g60600	NA	NA	-7.25	OSH1_ChIP	NA	WRKY108_expressed	WRKY108	WRKY GENE 108
LOC_Os11g10480	1.8	NA	-7.24	NA	NA	dehydrogenase_putative_expressed	NA	NA
LOC_Os01g10490	NA	NA	-7.23	NA	NA	keratin_type_I_cytoskeletal_9_putative_expressed	NA	NA
LOC_Os02g49460	NA	NA	-7.23	NA	OsM1_ChIP	auxin-independent_growth_promoter_protein_putative_expressed	NA	NA
LOC_Os01g48290	NA	NA	-7.22	OSH1_ChIP	NA	dof_zinc_finger_domain_containing_protein_putative_expressed	NA	NA
LOC_Os12g08130	NA	-2.393	-7.21	OSH1_ChIP	NA	amino_acid_transporter_putative_expressed	AAP11B	AMINO ACID PERMEASE 11B
LOC_Os01g33000	NA	NA	-7.21	OSH1_ChIP	NA	expressed_protein	NA	NA
LOC_Os01g74170	NA	NA	-7.2	NA	NA	expressed_protein	NA	NA
LOC_Os02g51540	NA	NA	-7.19	NA	NA	eukaryotic_aspartyl_protease_domain_containing_protein_expressed	NA	NA
LOC_Os08g38850	NA	NA	-7.19	OSH1_ChIP	NA	phosphatidylinositol_transfer_putative_expressed	NA	NA
LOC_Os01g52530	NA	NA	-7.18	NA	NA	phosphoribosyl_transferase_putative_expressed	NA	NA
LOC_Os01g58150	1.75	-3.199	-7.17	NA	NA	expressed_protein	NA	NA
LOC_Os04g41820	NA	NA	-7.17	NA	NA	transcription_factor_RF2a_putative_expressed	NA	NA
LOC_Os02g50600	NA	-1.116	-7.16	NA	NA	glycosyl_transferase_8_domain_containing_protein_putative_expressed	NA	NA
LOC_Os05g16640	NA	NA	-7.16	OSH1_ChIP	NA	DUF630%2FDUF632_domains_containing_protein_putative_expressed	NA	NA
LOC_Os03g51350	1.5	-2.385	-7.13	NA	OsM1_ChIP	expressed_protein	_	_
LOC_Os01g08470	NA	NA	-7.12	OSH1_ChIP	NA	retrotransposon_protein_putative_unclassified_expressed	NA	NA
LOC_Os04g54300	NA	NA	-7.12	NA	NA	wound_induced_protein_putative_expressed	NA	NA
LOC_Os03g57880	NA	NA	-7.11	OSH1_ChIP	OsM1_ChIP	glucan_endo-13-beta-glucosidase_precursor_putative_expressed	NA	NA
LOC_Os02g49950	NA	NA	-7.08	NA	NA	spotted_leaf_11_putative_expressed	_	_
LOC_Os03g03570	NA	NA	-7.08	NA	NA	leucine-rich_repeat_transmembrane_protein_kinase_putative_expressed	NA	NA
LOC_Os10g43060	1.5	-1.634	-7.07	NA	NA	expressed_protein	_	_
LOC_Os01g14090	NA	NA	-7.06	NA	NA	kinesin_motor_domain_containing_protein_putative_expressed	NA	NA
LOC_Os10g30280	NA	NA	-7.04	NA	NA	OsFBX386_-_F-box_domain_containing_protein_expressed	NA	NA
LOC_Os02g10490	NA	NA	-7.01	NA	NA	expressed_protein	NA	NA
LOC_Os03g49380	1.6	-2.051	-7	NA	NA	lipoxygenase_putative_expressed	LOX1	LIPOXYGENASE 1
LOC_Os04g59150	NA	NA	-6.99	NA	NA	peroxidase_precursor_putative_expressed	_	_
LOC_Os04g54410	NA	NA	-6.99	NA	OsM1_ChIP	expressed_protein	NA	NA
LOC_Os06g50900	NA	NA	-6.99	NA	NA	expressed_protein	NA	NA
LOC_Os03g48300	NA	NA	-6.97	NA	NA	histidine_acid_phosphatase_putative_expressed	NA	NA
LOC_Os04g52460	NA	-1.128	-6.96	NA	NA	retrotransposon_protein_putative_unclassified_expressed	NA	NA
LOC_Os04g59380	NA	NA	-6.96	OSH1_ChIP	NA	ZOS4-14_-_C2H2_zinc_finger_protein_expressed	NA	NA
LOC_Os07g40220	NA	NA	-6.96	NA	NA	expressed_protein	NA	NA
LOC_Os03g21380	1.5	NA	-6.94	NA	NA	OsCML27_-_Calmodulin-related_calcium_sensor_protein_expressed	CML27	CALMODULIN-LIKE PROTEIN 27
LOC_Os03g54910	NA	NA	-6.94	NA	NA	X8_domain_containing_protein_expressed	NA	NA
LOC_Os07g18750	NA	NA	-6.94	NA	NA	LTPL42_-_Protease_inhibitor%2Fseed_storage%2FLTP_family_protein_precursor_expressed	NA	NA
LOC_Os09g15170	NA	NA	-6.94	OSH1_ChIP	NA	nucleobase-ascorbate_transporter_putative_expressed	NA	NA
LOC_Os11g35090	NA	NA	-6.94	NA	NA	kinesin_motor_domain_containing_protein_putative_expressed	NA	NA
LOC_Os03g50210	NA	NA	-6.93	NA	NA	DUF292_domain_containing_protein_expressed	NA	NA
LOC_Os02g46650	NA	NA	-6.91	NA	OsM1_ChIP	ubiquitin_carboxyl-terminal_hydrolase_domain_containing_protein_expressed	UBP8	UBIQUITIN-SPECIFIC PROCESSING PROTEASE 8
LOC_Os05g47790	NA	NA	-6.9	NA	OsM1_ChIP	expressed_protein	NA	NA
LOC_Os03g19020	NA	-1.535	-6.89	NA	NA	PHD-finger_family_protein_expressed	NA	NA
LOC_Os07g47970	NA	NA	-6.89	OSH1_ChIP	NA	expressed_protein	NA	NA
LOC_Os07g09670	NA	NA	-6.88	OSH1_ChIP	NA	galactosyltransferase_family_protein_putative_expressed	NA	NA
LOC_Os01g47180	NA	NA	-6.86	NA	NA	3-5_exonuclease_domain-containing_protein_putative_expressed	NA	NA
LOC_Os01g06560	NA	-1.18	-6.85	NA	NA	transcription_factor_HBP-1b_putative_expressed	_	_
LOC_Os12g07030	NA	-3.171	-6.84	NA	NA	expressed_protein	ERF124	ETHYLENE RESPONSE FACTOR 124
LOC_Os02g40280	NA	NA	-6.84	NA	NA	piwi_domain_containing_protein_putative_expressed	NA	NA
LOC_Os03g57460	NA	NA	-6.84	NA	NA	fasciclin_domain_containing_protein_expressed	NA	NA
LOC_Os10g03270	NA	NA	-6.84	NA	NA	hypothetical_protein	NA	NA
LOC_Os02g43330	NA	-1.651	-6.83	NA	NA	homeobox_associated_leucine_zipper_putative_expressed	NA	NA
LOC_Os01g67100	NA	NA	-6.83	NA	NA	expressed_protein	_	_
LOC_Os11g07050	NA	NA	-6.83	NA	NA	FHA_domain_containing_protein_putative_expressed	NA	NA
LOC_Os09g39920	1.5	NA	-6.82	NA	NA	retrotransposon_protein_putative_unclassified_expressed	_	_
LOC_Os06g46340	2.2	NA	-6.82	NA	NA	glycosyl_hydrolase_family_31_putative_expressed	NA	NA
LOC_Os01g18870	NA	NA	-6.81	NA	NA	helix-loop-helix_DNA-binding_domain_containing_protein_expressed	_	_
LOC_Os02g56520	NA	NA	-6.8	NA	NA	expressed_protein	NA	NA
LOC_Os05g25920	NA	NA	-6.8	NA	NA	expressed_protein	NA	NA
LOC_Os09g11290	NA	NA	-6.8	NA	NA	indole-3-acetate_beta-glucosyltransferase_putative	NA	NA
LOC_Os01g47050	NA	NA	-6.79	NA	OsM1_ChIP	OsFBK1_-_F-box_domain_and_kelch_repeat_containing_protein_expressed	NA	NA
LOC_Os02g51370	NA	NA	-6.78	NA	NA	glutaredoxin_putative_expressed	NA	NA
LOC_Os10g04990	NA	NA	-6.78	NA	NA	expressed_protein	NA	NA
LOC_Os03g08390	NA	NA	-6.77	NA	NA	expressed_protein	NA	NA
LOC_Os10g17130	NA	NA	-6.75	NA	NA	retrotransposon_protein_putative_Ty3-gypsy_subclass	NA	NA
LOC_Os06g05130	NA	-1.526	-6.74	OSH1_ChIP	NA	myristoyl-acyl_carrier_protein_thioesterase_chloroplast_precursor_putative_expressed	_	_
LOC_Os08g04210	NA	NA	-6.73	NA	NA	cysteine-rich_repeat_secretory_protein_55_precursor_putative_expressed	_	_
LOC_Os04g50070	NA	NA	-6.73	NA	NA	ZOS4-13_-_C2H2_zinc_finger_protein_expressed	NA	NA
LOC_Os12g37530	NA	NA	-6.73	NA	NA	expressed_protein	NA	NA
LOC_Os01g45860	NA	NA	-6.73	OSH1_ChIP	NA	GRAS_family_transcription_factor_domain_containing_protein_expressed	SLRL1	SLENDER RICE LIKE 1
LOC_Os07g23110	NA	NA	-6.72	NA	NA	poly_synthetase_1_putative_expressed	_	_
LOC_Os06g12230	NA	NA	-6.72	OSH1_ChIP	NA	TCP-domain_protein_putative_expressed	DVR	DIVINYL REDUCTASE
LOC_Os03g20840	NA	-1.128	-6.71	NA	NA	disease_resistance_RPP13-like_protein_1_putative_expressed	NA	NA
LOC_Os03g18540	NA	NA	-6.69	NA	NA	expressed_protein	NA	NA
LOC_Os09g34890	NA	NA	-6.69	NA	NA	expressed_protein	NA	NA
LOC_Os08g36570	NA	NA	-6.68	NA	NA	F-box_protein_putative_expressed	NA	NA
LOC_Os05g11000	NA	NA	-6.67	NA	NA	expressed_protein	NA	NA
LOC_Os03g49050	NA	NA	-6.66	NA	NA	possible_lysine_decarboxylase_domain_containing_protein_expressed	LOGL4	LONELY GUY LIKE PHOSPHORIBOHYDROLASE 4
LOC_Os01g42730	NA	NA	-6.66	OSH1_ChIP	NA	GDSL-like_lipase%2Facylhydrolase_putative_expressed	NA	NA
LOC_Os01g72290	NA	NA	-6.66	NA	NA	expressed_protein	NA	NA
LOC_Os01g09220	NA	-3.759	-6.64	OSH1_ChIP	OsM1_ChIP	transposon_protein_putative_CACTA_En%2FSpm_sub-class_expressed	NA	NA
LOC_Os07g09630	NA	1.8	-6.64	NA	NA	oxidoreductase_putative_expressed	NA	NA
LOC_Os08g32600	NA	NA	-6.63	NA	NA	STE_MEKK_ste11_MAP3K.21_-_STE_kinases_include_homologs_to_sterile_7_sterile_11_and_sterile_20_from_yeast_expressed	NA	NA
LOC_Os07g03250	NA	NA	-6.63	OSH1_ChIP	OsM1_ChIP	AP2-like_ethylene-responsive_transcription_factor_PLETHORA_2_putative_expressed	PLT8	PLETHORA 8
LOC_Os05g46460	1.5	-1.802	-6.62	NA	NA	hydrolase_alpha%2Fbeta_fold_family_domain_containing_protein_expressed	NA	NA
LOC_Os10g38880	2.1	-1.239	-6.62	NA	NA	DUF623_domain_containing_protein_expressed	_	_
LOC_Os01g61620	NA	NA	-6.62	NA	NA	protein_kinase_family_protein_putative_expressed	_	_
LOC_Os11g38180	NA	NA	-6.62	NA	NA	OsFBDUF59_-_F-box_and_DUF_domain_containing_protein_expressed	NA	NA
LOC_Os02g01940	NA	NA	-6.6	NA	NA	transcription_factor_jumonji_putative_expressed	JMJ719	JUMONJI 719
LOC_Os01g13050	NA	NA	-6.6	NA	NA	long_cell-linked_locus_protein_putative_expressed	NA	NA
LOC_Os03g05750	NA	NA	-6.6	OSH1_ChIP	NA	heavy-metal-associated_domain-containing_protein_putative_expressed	NA	NA
LOC_Os08g34790	NA	-1.556	-6.59	NA	NA	AMP-binding_domain_containing_protein_expressed	4CL5	4-COUMARATE:COENZYME A LIGASE 5
LOC_Os02g50910	NA	NA	-6.59	NA	NA	expressed_protein	NA	NA
LOC_Os09g02000	NA	NA	-6.58	OSH1_ChIP	OsM1_ChIP	expressed_protein	NA	NA
LOC_Os01g53710	NA	NA	-6.56	OSH1_ChIP	NA	dual_specificity_protein_phosphatase_putative_expressed	_	_
LOC_Os08g36020	NA	NA	-6.56	NA	OsM1_ChIP	Disease_resistance%2Fzinc_finger%2Fchromosome_condensation-like_region_protein_putative_expressed	BRXL1	BREVIS RADIX-LIKE 1
LOC_Os02g47770	NA	NA	-6.56	OSH1_ChIP	NA	ZF-HD_protein_dimerisation_region_containing_protein_expressed	NA	NA
LOC_Os12g16690	NA	NA	-6.56	NA	NA	zinc_finger_C3HC4_type_domain_containing_protein_expressed	NA	NA
LOC_Os02g28850	NA	NA	-6.54	NA	OsM1_ChIP	Kinesin_motor_domain_domain_containing_protein_expressed	_	_
LOC_Os08g23460	NA	NA	-6.54	NA	NA	harpin-induced_protein_1_domain_containing_protein_expressed	_	_
LOC_Os03g57950	NA	NA	-6.54	OSH1_ChIP	NA	type_I_inositol-145-trisphosphate_5-phosphatase_putative_expressed	NA	NA
LOC_Os04g44850	NA	NA	-6.49	NA	NA	glycosyl_transferase_8_domain_containing_protein_putative_expressed	GATL5	GALACTURONOSYLTRANSFERASE-LIKE 5
LOC_Os02g19990	NA	NA	-6.49	NA	OsM1_ChIP	reticulon_domain_containing_protein_putative_expressed	NA	NA
LOC_Os01g18910	NA	NA	-6.47	NA	NA	peroxidase_precursor_putative_expressed	NA	NA
LOC_Os06g30901	NA	NA	-6.47	NA	NA	HEAT_repeat_family_protein_putative_expressed	NA	NA
LOC_Os08g30719	NA	NA	-6.47	NA	NA	expressed_protein	NA	NA
LOC_Os08g35590	NA	NA	-6.47	NA	NA	expressed_protein	NA	NA
LOC_Os12g41860	NA	NA	-6.47	OSH1_ChIP	NA	START_domain_containing_protein_expressed	NA	NA
LOC_Os08g44900	NA	NA	-6.43	NA	NA	expressed_protein	NA	NA
LOC_Os08g37840	NA	NA	-6.42	OSH1_ChIP	NA	phosphate-induced_protein_1_conserved_region_domain_containing_protein_expressed	NA	NA
LOC_Os06g49100	NA	NA	-6.4	NA	NA	retrotransposon_protein_putative_unclassified_expressed	NA	NA
LOC_Os07g36170	1.6	-1.714	-6.39	OSH1_ChIP	NA	chitin-inducible_gibberellin-responsive_protein_putative_expressed	CIGR1	CHITIN INDUSIBLE GIBBERELLIN RESPONSIVE GENE 1
LOC_Os05g42200	NA	NA	-6.39	OSH1_ChIP	NA	cyclin-B1-1_putative_expressed	_	_
LOC_Os01g09860	NA	NA	-6.38	NA	NA	retrotransposon_protein_putative_unclassified_expressed	NA	NA
LOC_Os05g31254	NA	NA	-6.37	NA	NA	acetyltransferase_GNAT_family_putative_expressed	NA	NA
LOC_Os02g11859	1.7	-3.649	-6.36	NA	NA	expressed_protein	NA	NA
LOC_Os01g50410	NA	NA	-6.36	OSH1_ChIP	NA	STE_MEKK_ste11_MAP3K.6_-_STE_kinases_include_homologs_to_sterile_7_sterile_11_and_sterile_20_from_yeast_expressed	NA	NA
LOC_Os05g47960	NA	NA	-6.36	NA	NA	expressed_protein	NA	NA
LOC_Os05g44910	NA	NA	-6.35	NA	NA	dual_specificity_protein_phosphatase_putative_expressed	_	_
LOC_Os07g37730	NA	NA	-6.32	NA	NA	NADH-ubiquinone_oxidoreductase_mitochondrial_precursor_putative_expressed	NA	NA
LOC_Os09g36160	NA	NA	-6.32	OSH1_ChIP	NA	LRP1_putative_expressed	SHI1	SHORT INTERNODES1
LOC_Os09g38650	NA	NA	-6.3	NA	NA	expressed_protein	NA	NA
LOC_Os02g07930	NA	1.624	-6.29	NA	NA	B-box_zinc_finger_family_protein_putative_expressed	NA	NA
LOC_Os07g40320	NA	NA	-6.29	NA	NA	vesicle_transport_protein_GOT1B_putative_expressed	NA	NA
LOC_Os01g67240	1.5	-1.057	-6.28	NA	NA	formin-like_protein_1_precursor_putative_expressed	NA	NA
LOC_Os01g53750	NA	NA	-6.28	OSH1_ChIP	NA	glucan_endo-13-beta-glucosidase_precursor_putative_expressed	NA	NA
LOC_Os05g32440	NA	NA	-6.27	NA	OsM1_ChIP	expressed_protein	NA	NA
LOC_Os09g31350	NA	NA	-6.27	NA	NA	expressed_protein	NA	NA
LOC_Os03g10240	NA	NA	-6.26	NA	NA	DUF677_domain_containing_protein_putative_expressed	NA	NA
LOC_Os07g40150	NA	NA	-6.26	OSH1_ChIP	NA	expressed_protein	NA	NA
LOC_Os04g31290	NA	3.322	-6.25	NA	NA	helix-loop-helix_DNA-binding_domain_containing_protein_expressed	FIT	FER-LIKE FE DEFICIENCY-INDUCED TRANSCRIPTION FACTOR
LOC_Os09g32540	NA	NA	-6.25	NA	NA	expressed_protein	NA	NA
LOC_Os12g06780	NA	NA	-6.24	OSH1_ChIP	NA	expressed_protein	_	_
LOC_Os03g63270	NA	NA	-6.24	NA	NA	regulatory_protein_putative_expressed	NA	NA
LOC_Os05g33710	NA	NA	-6.23	OSH1_ChIP	NA	WD_domain_G-beta_repeat_domain_containing_protein_expressed	NA	NA
LOC_Os01g62630	NA	NA	-6.22	OSH1_ChIP	NA	aspartic_proteinase_nepenthesin_precursor_putative_expressed	NA	NA
LOC_Os08g13920	1.7	NA	-6.21	NA	NA	glycosyl_hydrolases_family_16_putative_expressed	XTH17	XYLOGLUCAN ENDOTRANSGLUCOSYDASE/HYDROLASE 17
LOC_Os05g48810	NA	NA	-6.2	NA	NA	dnaJ_domain_containing_protein_expressed	NA	NA
LOC_Os02g18150	NA	NA	-6.19	OSH1_ChIP	OsM1_ChIP	expressed_protein	NA	NA
LOC_Os07g03260	NA	NA	-6.18	NA	NA	CSLC10_-_cellulose_synthase-like_family_C_expressed	CSLC10	CELLULOSE SYNTHASE LIKE C10
LOC_Os06g11760	NA	NA	-6.18	NA	NA	expressed_protein	NA	NA
LOC_Os12g32544	NA	NA	-6.18	NA	NA	expressed_protein	NA	NA
LOC_Os03g02700	NA	NA	-6.17	NA	NA	HOTHEAD_precursor_putative_expressed	NA	NA
LOC_Os09g39190	NA	NA	-6.17	NA	NA	OsFBO22_-_F-box_and_other_domain_containing_protein_expressed	NA	NA
LOC_Os03g51230	NA	NA	-6.16	OSH1_ChIP	NA	SNF2_family_N-terminal_domain_containing_protein_expressed	NA	NA
LOC_Os07g44140	3.4	-2.793	-6.15	NA	OsM1_ChIP	cytochrome_P450_72A1_putative_expressed	NA	NA
LOC_Os11g38010	NA	-1.284	-6.14	OSH1_ChIP	OsM1_ChIP	targeting_protein_for_Xklp2_putative_expressed	NA	NA
LOC_Os04g44820	NA	-1.239	-6.12	OSH1_ChIP	NA	zinc_finger_C3HC4_type_domain_containing_protein_expressed	RDCP1	RING DOMAIN-CONTAINING PROTEIN 1
LOC_Os06g39480	NA	NA	-6.12	NA	NA	SPOC_domain_containing_protein_putative_expressed	NA	NA
LOC_Os03g52570	NA	2.276	-6.11	NA	NA	glycerol-3-phosphate_acyltransferase_putative_expressed	NA	NA
LOC_Os10g01844	NA	NA	-6.09	OSH1_ChIP	NA	expressed_protein	NA	NA
LOC_Os03g49750	NA	NA	-6.08	NA	OsM1_ChIP	protein_kinase_family_protein_putative_expressed	NA	NA
LOC_Os04g23220	NA	1.144	-6.07	OSH1_ChIP	NA	expressed_protein	NA	NA
LOC_Os01g46760	NA	NA	-6.06	OSH1_ChIP	NA	protein_phosphatase_2C_putative_expressed	_	_
LOC_Os05g40590	NA	NA	-6.06	NA	NA	expressed_protein	NA	NA
LOC_Os05g10650	3.8	NA	-6.05	OSH1_ChIP	NA	6-phosphofructokinase_putative_expressed	NA	NA
LOC_Os02g38980	NA	NA	-6.05	NA	NA	bromodomain_domain_containing_protein_expressed	NA	NA
LOC_Os04g53140	NA	NA	-6.05	NA	NA	expressed_protein	NA	NA
LOC_Os01g55300	NA	NA	-6.03	NA	OsM1_ChIP	DNA-directed_polymerase_putative_expressed	_	_
LOC_Os12g02550	NA	NA	-6.03	OSH1_ChIP	OsM1_ChIP	expressed_protein	NA	NA
LOC_Os01g58530	NA	NA	-6.02	NA	NA	NB-ARC%2FLRR_disease_resistance_protein_putative_expressed	NA	NA
LOC_Os08g28170	NA	NA	-6.01	NA	NA	nucleobase-ascorbate_transporter_putative_expressed	NA	NA
LOC_Os10g32270	NA	NA	-6.01	OSH1_ChIP	NA	expressed_protein	NA	NA
LOC_Os07g47350	2.25	-1.694	-6	NA	NA	potassium_transporter_putative_expressed	HAK7	HIGH-AFFINITY POTASSIUM(K+) TRANSPORTER 7
LOC_Os12g09700	NA	NA	-6	NA	NA	Jacalin-like_lectin_domain_containing_protein_putative_expressed	NA	NA
LOC_Os01g62260	NA	NA	-5.99	NA	NA	thaumatin_putative_expressed	_	_
LOC_Os06g40220	NA	NA	-5.95	NA	NA	OsFBX199_-_F-box_domain_containing_protein_expressed	NA	NA
LOC_Os09g25570	NA	NA	-5.95	NA	OsM1_ChIP	aspartic_proteinase_putative_expressed	NA	NA
LOC_Os08g39590	NA	NA	-5.92	OSH1_ChIP	NA	inactive_receptor_kinase_At2g26730_precursor_putative_expressed	RLCK257	RECEPTOR-LIKE CYTOPLASMIC KINASE 257
LOC_Os02g07190	NA	NA	-5.91	NA	NA	expressed_protein	NA	NA
LOC_Os03g64030	NA	NA	-5.88	NA	NA	receptor_protein_kinase_putative_expressed	NA	NA
LOC_Os05g32270	NA	NA	-5.88	NA	NA	AP2_domain_containing_protein_expressed	NGR5	NITROGEN-MEDIATED TILLER GROWTH RESPONSE 5
LOC_Os05g31670	NA	NA	-5.87	OSH1_ChIP	NA	AWPM-19-like_membrane_family_protein_putative_expressed	_	_
LOC_Os02g47420	NA	NA	-5.87	OSH1_ChIP	NA	ATROPGEF7%2FROPGEF7_putative_expressed	NA	NA
LOC_Os06g46570	NA	NA	-5.87	NA	NA	galactosyltransferase_putative_expressed	NA	NA
LOC_Os05g34210	NA	-1.16	-5.86	OSH1_ChIP	NA	expressed_protein	NA	NA
LOC_Os02g54780	NA	NA	-5.86	NA	NA	CYPRO4_putative_expressed	NA	NA
LOC_Os08g25140	2.3	NA	-5.85	NA	NA	ethanol_tolerance_protein_GEKO1_putative_expressed	NA	NA
LOC_Os07g12630	NA	NA	-5.84	NA	NA	transcription_elongation_factor_protein_putative_expressed	_	_
LOC_Os11g43720	NA	NA	-5.84	NA	NA	expressed_protein	NA	NA
LOC_Os01g57840	1.55	NA	-5.83	NA	NA	expressed_protein	NA	NA
LOC_Os02g50060	NA	NA	-5.83	NA	OsM1_ChIP	OsCML20_-_Calmodulin-related_calcium_sensor_protein_expressed	CML20	CALMODULIN-LIKE PROTEIN 20
LOC_Os10g25140	NA	NA	-5.83	NA	NA	aminotransferase_classes_I_and_II_domain_containing_protein_expressed	NA	NA
LOC_Os02g28170	NA	2.67	-5.82	OSH1_ChIP	NA	transferase_family_protein_putative_expressed	_	_
LOC_Os04g51340	2.6	-1.651	-5.81	OSH1_ChIP	NA	pectinacetylesterase_domain_containing_protein_expressed	NA	NA
LOC_Os01g43580	NA	NA	-5.81	NA	OsM1_ChIP	kinesin_motor_domain_containing_protein_putative_expressed	NA	NA
LOC_Os12g42840	NA	NA	-5.81	NA	NA	expressed_protein	NA	NA
LOC_Os05g01810	NA	NA	-5.8	NA	NA	xylem_cysteine_proteinase_2_precursor_putative_expressed	_	_
LOC_Os05g40720	NA	NA	-5.8	NA	OsM1_ChIP	glycosyl_transferase_family_8_putative_expressed	GAUT17	GALACTURONOSYLTRANSFERASE 17
LOC_Os03g06980	NA	NA	-5.8	NA	NA	nucleic_acid_binding_protein_putative_expressed	NA	NA
LOC_Os03g61010	NA	NA	-5.79	NA	NA	protein_kinase_family_protein_putative_expressed	RLCK119	RECEPTOR-LIKE CYTOPLASMIC KINASE 119
LOC_Os09g34960	NA	NA	-5.78	OSH1_ChIP	OsM1_ChIP	hydroxymethylglutaryl-CoA_synthase_putative_expressed	NA	NA
LOC_Os12g20324	NA	NA	-5.77	NA	NA	cyclin-A1_putative_expressed	CYCA1;3	CYCLIN-A1-3
LOC_Os03g11380	NA	NA	-5.75	NA	NA	SNARE_domain_containing_protein_putative_expressed	NA	NA
LOC_Os07g33120	NA	NA	-5.75	NA	NA	expressed_protein	NA	NA
LOC_Os03g07120	NA	1.541	-5.74	OSH1_ChIP	NA	expressed_protein	NA	NA
LOC_Os02g38120	2.8	NA	-5.74	OSH1_ChIP	NA	BTBN3_-_Bric-a-Brac_Tramtrack_Broad_Complex_BTB_domain_with_non-phototropic_hypocotyl_3_NPH3_domain_expressed	NA	NA
LOC_Os05g34130	NA	NA	-5.74	OSH1_ChIP	NA	expressed_protein	NA	NA
LOC_Os10g02770	NA	NA	-5.74	OSH1_ChIP	OsM1_ChIP	glycosyl_hydrolases_family_16_putative_expressed	XTH27	XYLOGLUCAN ENDOTRANSGLUCOSYDASE/HYDROLASE 27
LOC_Os02g54140	NA	NA	-5.73	NA	NA	hsp20%2Falpha_crystallin_family_protein_putative_expressed	HSP18.0-CIII	18.0-KD CLASS III HEAT SHOCK PROTEIN
LOC_Os09g36619	NA	NA	-5.73	OSH1_ChIP	NA	expressed_protein	NA	NA
LOC_Os01g22954	NA	NA	-5.72	NA	OsM1_ChIP	serine_carboxypeptidase_putative_expressed	NA	NA
LOC_Os04g58720	NA	NA	-5.72	OSH1_ChIP	OsM1_ChIP	anthranilate_phosphoribosyltransferase_putative_expressed	NA	NA
LOC_Os01g15900	NA	NA	-5.71	NA	NA	expressed_protein	_	_
LOC_Os06g13760	NA	NA	-5.71	NA	NA	glycosyl_transferase_8_domain_containing_protein_putative_expressed	GATL7	GALACTURONOSYLTRANSFERASE-LIKE 7
LOC_Os01g22640	NA	NA	-5.71	OSH1_ChIP	NA	GDSL-like_lipase%2Facylhydrolase_putative_expressed	NA	NA
LOC_Os03g51330	NA	NA	-5.7	NA	NA	GRAS_family_transcription_factor_domain_containing_protein_expressed	GRAS19	GRAS PROTEIN 19
LOC_Os02g46210	NA	NA	-5.7	OSH1_ChIP	OsM1_ChIP	DUF581_domain_containing_protein_expressed	NA	NA
LOC_Os08g09750	NA	NA	-5.7	NA	NA	OsFBL44_-_F-box_domain_and_LRR_containing_protein_expressed	NA	NA
LOC_Os04g35210	NA	NA	-5.69	NA	OsM1_ChIP	Leucine_Rich_Repeat_family_protein_expressed	BPH6	BROWN PLANTHOPPER RESISTANCE 6
LOC_Os04g43490	NA	NA	-5.68	OSH1_ChIP	OsM1_ChIP	CK1_CaseinKinase_1.7_-_CK1_includes_the_casein_kinase_1_kinases_expressed	NA	NA
LOC_Os06g41910	NA	1.099	-5.67	OSH1_ChIP	NA	expressed_protein	NA	NA
LOC_Os01g68650	2	NA	-5.67	OSH1_ChIP	OsM1_ChIP	plant-specific_domain_TIGR01615_family_protein_expressed	NA	NA
LOC_Os07g25740	NA	NA	-5.67	NA	OsM1_ChIP	expressed_protein	NA	NA
LOC_Os01g21320	NA	NA	-5.65	NA	NA	NAD_dependent_epimerase%2Fdehydratase_family_domain_containing_protein_expressed	_	_
LOC_Os01g68580	NA	NA	-5.65	NA	NA	LTPL38_-_Protease_inhibitor%2Fseed_storage%2FLTP_family_protein_precursor_expressed	NA	NA
LOC_Os06g44870	NA	NA	-5.65	OSH1_ChIP	OsM1_ChIP	expressed_protein	NA	NA
LOC_Os01g61760	1.8	NA	-5.64	NA	NA	myosin_heavy_chain-related_putative_expressed	_	_
LOC_Os08g27824	NA	NA	-5.64	NA	NA	NOL1%2FNOP2%2Fsun_family_protein_putative_expressed	NA	NA
LOC_Os09g32350	NA	NA	-5.64	OSH1_ChIP	NA	expressed_protein	NA	NA
LOC_Os10g41030	NA	NA	-5.64	NA	OsM1_ChIP	agenet_domain_containing_protein_putative_expressed	NA	NA
LOC_Os11g02080	NA	NA	-5.63	NA	NA	expressed_protein	_	_
LOC_Os03g14500	NA	NA	-5.63	NA	NA	expressed_protein	NA	NA
LOC_Os04g30420	NA	NA	-5.63	NA	NA	dehydrogenase_putative_expressed	NA	NA
LOC_Os07g38630	NA	NA	-5.63	NA	NA	expressed_protein	NA	NA
LOC_Os12g10630	NA	NA	-5.62	OSH1_ChIP	NA	ZF-HD_protein_dimerisation_region_containing_protein_expressed	NA	NA
LOC_Os03g19470	NA	NA	-5.61	NA	OsM1_ChIP	_proteins_of_unknown_function_domain_containing_protein_expressed	_	_
LOC_Os01g52540	NA	NA	-5.61	OSH1_ChIP	NA	B3_DNA_binding_domain_containing_protein_expressed	NA	NA
LOC_Os01g62670	NA	-1.766	-5.6	OSH1_ChIP	NA	avr9%2FCf-9_rapidly_elicited_protein_putative_expressed	NA	NA
LOC_Os03g30200	4.3	NA	-5.6	NA	NA	mitochondrial_import_inner_membrane_translocase_subunit_Tim17_putative_expressed	NA	NA
LOC_Os03g04490	NA	NA	-5.6	OSH1_ChIP	NA	cyclin-dependent_kinase_inhibitor_putative_expressed	NA	NA
LOC_Os04g01690	5.2	NA	-5.59	NA	NA	pyridoxal-dependent_decarboxylase_protein_putative_expressed	NA	NA
LOC_Os05g39250	NA	NA	-5.59	OSH1_ChIP	NA	phosphatidylethanolamine-binding_protein_putative_expressed	CRP	COLD REGULATED PROTEIN
LOC_Os09g27370	NA	NA	-5.59	NA	NA	Spc97_%2F_Spc98_family_protein_putative_expressed	NA	NA
LOC_Os09g39730	NA	NA	-5.59	NA	NA	Core_histone_H2A%2FH2B%2FH3%2FH4_domain_containing_protein_putative_expressed	NA	NA
LOC_Os03g17634	NA	NA	-5.58	NA	NA	PPR_repeat_domain_containing_protein_putative_expressed	NA	NA
LOC_Os04g58700	NA	NA	-5.58	NA	NA	expressed_protein	NA	NA
LOC_Os06g04240	NA	NA	-5.58	OSH1_ChIP	NA	expressed_protein	NA	NA
LOC_Os09g28120	NA	NA	-5.57	NA	NA	OsFBX330_-_F-box_domain_containing_protein_expressed	NA	NA
LOC_Os05g43530	NA	NA	-5.56	NA	NA	CSLC7_-_cellulose_synthase-like_family_C_expressed	CSLC7	CELLULOSE SYNTHASE LIKE C7
LOC_Os02g43740	NA	NA	-5.56	NA	NA	AGC_PVPK_like_kin82y.6_-_ACG_kinases_include_homologs_to_PKA_PKG_and_PKC_expressed	NA	NA
LOC_Os02g46940	NA	NA	-5.56	OSH1_ChIP	OsM1_ChIP	MYB_family_transcription_factor_putative_expressed	NA	NA
LOC_Os03g61080	NA	NA	-5.56	NA	NA	expressed_protein	NA	NA
LOC_Os09g28300	NA	-1.155	-5.55	NA	NA	remorin_C-terminal_domain_containing_protein_putative_expressed	NA	NA
LOC_Os01g22000	NA	NA	-5.55	NA	NA	expressed_protein	NA	NA
LOC_Os01g67950	NA	NA	-5.55	NA	NA	ubiquitin_family_protein_putative_expressed	NA	NA
LOC_Os02g47640	NA	NA	-5.54	NA	NA	OsFBT4_-_F-box_and_tubby_domain_containing_protein_expressed	_	_
LOC_Os04g54620	NA	NA	-5.54	NA	NA	expressed_protein	NA	NA
LOC_Os04g39100	NA	NA	-5.53	NA	NA	peroxidase_precursor_putative_expressed	_	_
LOC_Os04g47870	NA	NA	-5.52	OSH1_ChIP	OsM1_ChIP	PINHEAD_putative_expressed	AGO1B	ARGONAUTE 1B
LOC_Os06g44880	NA	NA	-5.52	NA	NA	type_II_intron_maturase_protein_putative_expressed	NA	NA
LOC_Os03g08940	NA	NA	-5.5	OSH1_ChIP	NA	expressed_protein	NA	NA
LOC_Os01g41530	NA	NA	-5.49	NA	NA	OsFBL2_-_F-box_domain_and_LRR_containing_protein_expressed	NA	NA
LOC_Os04g44870	2.7	-2.818	-5.48	NA	NA	C2_domain_containing_protein_putative_expressed	RPP16	PHLOEM PROTEIN 16
LOC_Os02g54010	NA	-1.267	-5.48	NA	NA	lipase_class_3_family_protein_putative_expressed	NA	NA
LOC_Os03g17230	NA	NA	-5.48	NA	OsM1_ChIP	NAD_dependent_epimerase%2Fdehydratase_family_domain_containing_protein_expressed	_	_
LOC_Os06g02730	NA	NA	-5.48	NA	NA	aspartic_proteinase_nepenthesin-2_precursor_putative_expressed	NA	NA
LOC_Os10g20240	NA	NA	-5.48	NA	NA	syntaxin_6_N-terminal_domain_containing_protein_expressed	NA	NA
LOC_Os09g23740	1.6	-1.758	-5.46	NA	OsM1_ChIP	1-phosphatidylinositol-4-phosphate_5-kinase%2F_zinc_ion_binding_protein_putative_expressed	NA	NA
LOC_Os01g34870	NA	NA	-5.46	NA	NA	expressed_protein	NA	NA
LOC_Os09g04110	NA	NA	-5.46	NA	NA	coatomer_alpha_subunit_putative_expressed	NA	NA
LOC_Os09g37080	NA	NA	-5.46	OSH1_ChIP	NA	expressed_protein	NA	NA
LOC_Os02g44870	1.5	-3.198	-5.44	OSH1_ChIP	OsM1_ChIP	dehydrin_putative_expressed	DHN1	DEHYDRIN 1
LOC_Os06g04540	NA	NA	-5.44	OSH1_ChIP	NA	DNA_binding_protein_putative_expressed	DP1	DEPRESSED PALEA 1
LOC_Os06g06230	NA	NA	-5.44	NA	NA	GDSL-like_lipase%2Facylhydrolase_putative_expressed	GELP76	GDSL ESTERASE/LIPASE PROTEIN 76
LOC_Os04g51680	NA	NA	-5.44	OSH1_ChIP	NA	expressed_protein	NA	NA
LOC_Os09g05030	NA	NA	-5.44	NA	NA	armadillo%2Fbeta-catenin-like_repeat_family_protein_expressed	NA	NA
LOC_Os07g36610	NA	NA	-5.43	NA	NA	CSLF9_-_cellulose_synthase-like_family_F%3B_beta13%3B14_glucan_synthase_expressed	CSLF9	CELLULOSE SYNTHASE LIKE F9
LOC_Os05g03060	NA	NA	-5.43	NA	NA	expressed_protein	NA	NA
LOC_Os05g46470	NA	NA	-5.43	NA	NA	expressed_protein	NA	NA
LOC_Os10g21784	NA	NA	-5.42	NA	NA	expressed_protein	NA	NA
LOC_Os01g49830	NA	NA	-5.41	OSH1_ChIP	NA	B3_DNA_binding_domain_containing_protein_expressed	AP2/EREBP127	APETALA2/ETHYLENE-RESPONSIVE ELEMENT BINDING PROTEIN 127
LOC_Os02g11790	NA	NA	-5.41	NA	NA	OsFBK4_-_F-box_domain_and_kelch_repeat_containing_protein_expressed	NA	NA
LOC_Os04g46440	NA	NA	-5.4	NA	OsM1_ChIP	AP2_domain_containing_protein_expressed	ERF34	ETHYLENE RESPONSE FACTOR 34
LOC_Os03g26490	NA	2.717	-5.39	NA	NA	expressed_protein	_	_
LOC_Os02g47230	1.8	NA	-5.39	OSH1_ChIP	OsM1_ChIP	Disease_resistance%2Fzinc_finger%2Fchromosome_condensation-like_region_protein_putative_expressed	BRXL2	BREVIS RADIX-LIKE 2
LOC_Os02g29140	NA	NA	-5.39	NA	NA	ankyrin_putative_expressed	NA	NA
LOC_Os04g53760	NA	NA	-5.39	NA	NA	kinesin_motor_domain_containing_protein_putative_expressed	NA	NA
LOC_Os05g11750	NA	NA	-5.39	NA	NA	protein_kinase_putative_expressed	NA	NA
LOC_Os06g08790	NA	NA	-5.39	NA	OsM1_ChIP	ORC1_-_Putative_origin_recognition_complex_subunit_1_expressed	ORC1	ORIGIN RECOGNITION COMPLEX 1
LOC_Os01g47760	NA	-2.451	-5.38	OSH1_ChIP	NA	OsGrx_I1_-_glutaredoxin_subgroup_III_expressed	NA	NA
LOC_Os04g46200	NA	1.22	-5.38	NA	NA	oleosin_putative_expressed	_	_
LOC_Os01g03750	NA	NA	-5.38	NA	NA	expressed_protein	MHZ4	MAOHUZI 4
LOC_Os03g25750	NA	NA	-5.38	NA	NA	SNARE_associated_Golgi_protein_putative_expressed	NA	NA
LOC_Os08g40910	NA	NA	-5.38	OSH1_ChIP	NA	expressed_protein	NA	NA
LOC_Os11g44940	NA	NA	-5.38	NA	NA	seed_maturation_protein_PM27_putative_expressed	PM27	_
LOC_Os02g36530	NA	NA	-5.37	NA	NA	expressed_protein	NA	NA
LOC_Os01g66010	2.4	-1.141	-5.36	NA	OsM1_ChIP	amino_acid_transporter_putative_expressed	AAP11E	AMINO ACID PERMEASE 11E
LOC_Os01g38680	NA	NA	-5.35	NA	NA	transporter_family_protein_putative_expressed	NA	NA
LOC_Os07g41600	NA	NA	-5.35	OSH1_ChIP	OsM1_ChIP	proline-rich_protein_putative_expressed	NA	NA
LOC_Os01g04260	NA	NA	-5.34	OSH1_ChIP	NA	fatty_acid_hydroxylase_putative_expressed	NA	NA
LOC_Os02g14910	NA	NA	-5.34	NA	NA	bZIP_transcription_factor_family_protein_putative_expressed	NA	NA
LOC_Os09g35870	NA	NA	-5.34	NA	NA	OsIAA26_-_Auxin-responsive_Aux%2FIAA_gene_family_member_expressed	NA	NA
LOC_Os10g17454	NA	NA	-5.33	NA	NA	RNA_recognition_motif_containing_protein_expressed	_	_
LOC_Os04g39670	NA	NA	-5.31	NA	NA	expressed_protein	NA	NA
LOC_Os06g46680	NA	NA	-5.31	NA	NA	cytochrome_P450_putative_expressed	NA	NA
LOC_Os01g40070	NA	-2.201	-5.3	OSH1_ChIP	OsM1_ChIP	expressed_protein	NA	NA
LOC_Os01g66510	NA	-1.144	-5.3	NA	NA	MLO_domain_containing_protein_putative_expressed	MLO_	POWDERY-MILDEW-RESISTANCE GENE O_
LOC_Os02g42870	NA	NA	-5.3	NA	NA	MYB_family_transcription_factor_putative_expressed	_	_
LOC_Os05g41870	NA	NA	-5.3	NA	NA	glycine-rich_cell_wall_protein_putative_expressed	NA	NA
LOC_Os03g21530	NA	NA	-5.28	NA	NA	AARP2CN_domain_containing_protein_expressed	NA	NA
LOC_Os07g13220	NA	NA	-5.28	NA	NA	expressed_protein	NA	NA
LOC_Os03g08310	NA	-2.231	-5.27	NA	NA	ZIM_domain_containing_protein_putative_expressed	TIFY11A	TIFY GENE 11A
LOC_Os02g28720	NA	-1.339	-5.27	OSH1_ChIP	NA	spotted_leaf_11_putative_expressed	_	_
LOC_Os11g31340	NA	NA	-5.27	NA	NA	no_apical_meristem_protein_putative_expressed	NA	NA
LOC_Os08g37104	1.6	NA	-5.26	OSH1_ChIP	NA	expressed_protein	NA	NA
LOC_Os09g17152	NA	NA	-5.26	NA	NA	OsFBX319_-_F-box_domain_containing_protein_expressed	NA	NA
LOC_Os05g11810	NA	NA	-5.25	OSH1_ChIP	OsM1_ChIP	gibberellin_2-beta-dioxygenase_1_putative_expressed	GA2OX10	GIBBERELLIN 2-OXIDASE 10
LOC_Os03g52680	NA	NA	-5.25	NA	NA	expressed_protein	NA	NA
LOC_Os02g03410	2.3	-1.926	-5.24	NA	NA	CAMK_CAMK_like.12_-_CAMK_includes_calcium%2Fcalmodulin_depedent_protein_kinases_expressed	CDPK4	CALCIUM-DEPENDENT PROTEIN KINASE 4
LOC_Os03g28940	NA	-1.359	-5.24	NA	NA	ZIM_domain_containing_protein_putative_expressed	TIFY10A	TIFY GENE 10A
LOC_Os02g44860	NA	NA	-5.24	OSH1_ChIP	NA	GDSL-like_lipase%2Facylhydrolase_putative_expressed	NA	NA
LOC_Os09g36950	NA	NA	-5.24	NA	NA	expressed_protein	NA	NA
LOC_Os03g51970	NA	NA	-5.23	OSH1_ChIP	NA	growth-regulating_factor_putative_expressed	GRF6	GROWTH-REGULATING FACTOR 6
LOC_Os02g54890	NA	NA	-5.23	OSH1_ChIP	NA	UDP-glucuronate_4-epimerase_putative_expressed	NA	NA
LOC_Os07g31840	NA	NA	-5.23	NA	NA	leucine-rich_repeat_family_protein_putative_expressed	NA	NA
LOC_Os01g09030	NA	NA	-5.22	NA	NA	2-aminoethanethiol_dioxygenase_putative_expressed	NA	NA
LOC_Os02g09480	NA	NA	-5.22	OSH1_ChIP	NA	myb-like_DNA-binding_domain_containing_protein_putative_expressed	NA	NA
LOC_Os02g13520	NA	NA	-5.22	NA	NA	OsIAA7_-_Auxin-responsive_Aux%2FIAA_gene_family_member_expressed	NA	NA
LOC_Os04g57770	NA	NA	-5.22	NA	NA	expressed_protein	NA	NA
LOC_Os10g42520	NA	NA	-5.22	NA	NA	expressed_protein	NA	NA
LOC_Os11g10760	NA	-1.353	-5.2	NA	NA	NBS-LRR_disease_resistance_protein_putative_expressed	NA	NA
LOC_Os08g38220	NA	-1.186	-5.19	OSH1_ChIP	NA	dof_zinc_finger_domain_containing_protein_putative_expressed	DOF24	DNA BINDING WITH ONE FINGER 24
LOC_Os03g46860	NA	NA	-5.18	OSH1_ChIP	NA	helix-loop-helix_DNA-binding_protein_putative_expressed	_	_
LOC_Os08g10500	NA	-3.153	-5.17	NA	NA	expressed_protein	NA	NA
LOC_Os06g50930	NA	NA	-5.17	OSH1_ChIP	NA	rhodanese-like_domain_containing_protein_putative_expressed	NA	NA
LOC_Os10g28530	NA	NA	-5.17	NA	NA	expressed_protein	NA	NA
LOC_Os05g48150	NA	NA	-5.17	NA	OsM1_ChIP	transposon_protein_putative_unclassified_expressed	PP2A-B'KAPPA	PROTEIN PHOSPHATASE 2A REGULATORY SUBUNIT B' KAPPA
LOC_Os08g34900	2.9	-2.239	-5.16	OSH1_ChIP	OsM1_ChIP	pectinesterase_putative_expressed	NA	NA
LOC_Os02g47660	NA	NA	-5.16	OSH1_ChIP	NA	basic_helix-loop-helix_putative_expressed	BLR1	BRASSINOSTEROID-RESPONSIVE LEAF ANGLE REGULATOR 1
LOC_Os01g19670	NA	NA	-5.16	NA	NA	expressed_protein	NA	NA
LOC_Os04g43300	NA	NA	-5.16	NA	NA	BRCA1_C_Terminus_domain_containing_protein_expressed	NA	NA
LOC_Os08g16070	NA	NA	-5.16	NA	NA	NB-ARC_domain_containing_protein_expressed	NA	NA
LOC_Os11g26570	NA	NA	-5.14	NA	NA	dehydrin_putative_expressed	DHN6	DEHYDRIN 6
LOC_Os01g19940	NA	NA	-5.14	NA	NA	expressed_protein	NA	NA
LOC_Os01g31570	NA	NA	-5.14	NA	NA	expressed_protein	NA	NA
LOC_Os01g48330	NA	NA	-5.13	NA	NA	protein_kinase_domain_containing_protein_expressed	NA	NA
LOC_Os05g29880	NA	NA	-5.13	NA	NA	3-hydroxyacyl-CoA_dehydrogenase_putative_expressed	NA	NA
LOC_Os08g05080	NA	NA	-5.13	NA	NA	expressed_protein	NA	NA
LOC_Os10g28060	NA	NA	-5.13	NA	NA	3-ketoacyl-CoA_synthase_putative_expressed	NA	NA
LOC_Os03g50810	NA	NA	-5.13	OSH1_ChIP	NA	receptor_protein_kinase_TMK1_precursor_putative_expressed	TMK	TRANSMEMBRANE KINASE
LOC_Os01g48960	NA	-1.119	-5.12	NA	NA	glutamate_synthase_chloroplast_precursor_putative_expressed	GLT1	NADH-DEPENDENT GLUTAMATE SYNTHASE 1
LOC_Os02g41800	NA	NA	-5.12	NA	OsM1_ChIP	auxin_response_factor_putative_expressed	ARF8	AUXIN RESPONSE FACTOR 8
LOC_Os01g59560	NA	NA	-5.12	NA	NA	protein_kinase_domain_containing_protein_expressed	RLCK46	RECEPTOR-LIKE CYTOPLASMIC KINASE 46
LOC_Os10g37660	NA	NA	-5.11	OSH1_ChIP	NA	trehalase_precursor_putative_expressed	TRE1	TREHALASE 1
LOC_Os01g28790	NA	-1.82	-5.1	OSH1_ChIP	NA	PRAS-rich_protein_putative_expressed	NA	NA
LOC_Os01g60020	2.3	NA	-5.1	OSH1_ChIP	NA	NAC_domain_transcription_factor_putative_expressed	NA	NA
LOC_Os03g64210	NA	NA	-5.1	NA	NA	T-complex_protein_putative_expressed	NA	NA
LOC_Os11g06440	NA	NA	-5.1	NA	NA	expressed_protein	NA	NA
LOC_Os03g10820	NA	NA	-5.09	OSH1_ChIP	NA	expressed_protein	NA	NA
LOC_Os02g56120	NA	NA	-5.08	NA	NA	OsIAA9_-_Auxin-responsive_Aux%2FIAA_gene_family_member_expressed	NA	NA
LOC_Os08g40919	NA	NA	-5.08	NA	NA	expressed_protein	NA	NA
LOC_Os01g65460	NA	NA	-5.07	OSH1_ChIP	OsM1_ChIP	beta-galactosidase_precursor_putative_expressed	BGAL4	BETA-GALACTOSIDASE 4
LOC_Os03g12510	NA	NA	-5.07	NA	NA	non-symbiotic_hemoglobin_2_putative_expressed	NA	NA
LOC_Os05g39880	NA	NA	-5.07	NA	OsM1_ChIP	expressed_protein	NA	NA
LOC_Os06g45870	NA	NA	-5.07	NA	NA	expressed_protein	NA	NA
LOC_Os10g26150	NA	NA	-5.07	NA	NA	expressed_protein	NA	NA
LOC_Os01g12690	NA	NA	-5.06	OSH1_ChIP	NA	plant-specific_domain_TIGR01568_family_protein_expressed	_	_
LOC_Os01g45020	NA	NA	-5.06	NA	NA	F-box_protein_interaction_domain_containing_protein_expressed	NA	NA
LOC_Os05g42150	NA	NA	-5.06	OSH1_ChIP	NA	OsGH3.4_-_Probable_indole-3-acetic_acid-amido_synthetase_expressed	NA	NA
LOC_Os09g31370	NA	NA	-5.06	OSH1_ChIP	NA	expressed_protein	NA	NA
LOC_Os10g35980	NA	NA	-5.06	NA	NA	tetraspanin_family_protein_putative_expressed	NA	NA
LOC_Os03g02660	1.6	NA	-5.05	OSH1_ChIP	NA	expressed_protein	NA	NA
LOC_Os07g16370	NA	NA	-5.04	NA	NA	NA	NA	NA
LOC_Os04g59190	NA	NA	-5.03	OSH1_ChIP	NA	peroxidase_precursor_putative_expressed	_	_
LOC_Os03g51870	NA	NA	-5.03	NA	OsM1_ChIP	FHA_domain_containing_protein_putative_expressed	NA	NA
LOC_Os05g19150	NA	NA	-5.03	OSH1_ChIP	NA	hydrolase_alpha%2Fbeta_fold_family_domain_containing_protein_expressed	NA	NA
LOC_Os03g27019	NA	-2.154	-5.02	NA	NA	expressed_protein	NA	NA
LOC_Os05g39210	NA	NA	-5.02	NA	NA	expressed_protein	NA	NA
LOC_Os07g39320	NA	-1.158	-5.01	NA	NA	homeobox_domain_containing_protein_expressed	NA	NA
LOC_Os09g25934	NA	NA	-5.01	NA	OsM1_ChIP	expressed_protein	NA	NA
LOC_Os07g40510	NA	NA	-5	NA	OsM1_ChIP	retrotransposon_protein_putative_unclassified_expressed	BUI1	BENT UPPERMOST INTERNODE 1
LOC_Os01g41180	NA	NA	-5	NA	OsM1_ChIP	THION19_-_Plant_thionin_family_protein_precursor_putative_expressed	NA	NA
LOC_Os03g29980	NA	NA	-5	OSH1_ChIP	NA	ACT_domain_containing_protein_expressed	NA	NA
LOC_Os02g12730	NA	NA	-4.99	NA	NA	beta-galactosidase_precursor_putative_expressed	BGAL7	BETA-GALACTOSIDASE 7
LOC_Os04g59624	NA	NA	-4.99	NA	NA	SNF2_family_N-terminal_domain_containing_protein_expressed	ENL1	ENDOSPERMLESS 1
LOC_Os01g68060	NA	NA	-4.99	OSH1_ChIP	NA	copine_putative_expressed	NA	NA
LOC_Os02g26140	NA	NA	-4.99	NA	NA	microtubule-binding_protein_TANGLED1_putative_expressed	NA	NA
LOC_Os03g02770	NA	NA	-4.99	NA	NA	expressed_protein	NA	NA
LOC_Os03g50820	NA	NA	-4.99	NA	OsM1_ChIP	cytochrome_b561_putative_expressed	NA	NA
LOC_Os06g22330	NA	NA	-4.99	OSH1_ChIP	NA	expressed_protein	NA	NA
LOC_Os09g30270	NA	NA	-4.99	NA	NA	transposon_protein_putative_Mutator_sub-class_expressed	NA	NA
LOC_Os01g07660	NA	NA	-4.98	NA	NA	expressed_protein	NA	NA
LOC_Os03g04710	NA	NA	-4.98	OSH1_ChIP	NA	expressed_protein	NA	NA
LOC_Os07g43070	NA	NA	-4.98	NA	NA	expressed_protein	NA	NA
LOC_Os12g13890	NA	NA	-4.98	NA	NA	retrotransposon_protein_putative_unclassified_expressed	NA	NA
LOC_Os01g56330	NA	-1.091	-4.97	OSH1_ChIP	NA	TKL_IRAK_CrRLK1L-1.5_-_The_CrRLK1L-1_subfamily_has_homology_to_the_CrRLK1L_homolog_expressed	DRUS2/FLR2	DWARF AND RUNTISH SPIKELET2
LOC_Os01g36590	NA	NA	-4.97	NA	NA	nodulin_putative_expressed	NA	NA
LOC_Os02g42180	NA	NA	-4.97	NA	NA	retrotransposon_protein_putative_unclassified_expressed	NA	NA
LOC_Os07g03150	NA	NA	-4.97	OSH1_ChIP	NA	H-BTB5_-_Bric-a-Brac_Tramtrack_Broad_Complex_BTB_domain_with_H_family_conserved_sequence_expressed	NA	NA
LOC_Os09g37920	NA	NA	-4.97	NA	NA	helicase_putative_expressed	NA	NA
LOC_Os09g37500	NA	NA	-4.97	NA	NA	OsSAUR55_-_Auxin-responsive_SAUR_gene_family_member_expressed	SAUR55	SMALL AUXIN-UP RNA 55
LOC_Os04g52780	NA	-1.566	-4.96	NA	NA	leucine-rich_repeat_receptor_protein_kinase_EXS_precursor_putative_expressed	NA	NA
LOC_Os02g50640	NA	NA	-4.96	NA	NA	HEAT_repeat_family_protein_putative_expressed	NA	NA
LOC_Os03g16718	NA	NA	-4.96	NA	NA	expressed_protein	NA	NA
LOC_Os04g42130	NA	NA	-4.96	NA	NA	integral_membrane_transporter_family_protein_putative_expressed	NA	NA
LOC_Os06g28670	NA	NA	-4.96	NA	NA	polygalacturonase_putative_expressed	NA	NA
LOC_Os07g48280	NA	NA	-4.96	NA	NA	expressed_protein	NA	NA
LOC_Os10g24690	NA	NA	-4.96	NA	NA	expressed_protein	NA	NA
LOC_Os12g04640	NA	NA	-4.96	NA	NA	transporter_major_facilitator_superfamily_domain_containing_protein_expressed	NA	NA
LOC_Os03g21970	NA	NA	-4.95	NA	NA	basic_helix-loop-helix_domain_containing_protein_expressed	_	_
LOC_Os04g52890	NA	NA	-4.95	NA	NA	ATBAG1_putative_expressed	NA	NA
LOC_Os06g38960	NA	NA	-4.95	OSH1_ChIP	OsM1_ChIP	expressed_protein	NA	NA
LOC_Os08g41960	NA	NA	-4.95	NA	OsM1_ChIP	OsMADS37_-_MADS-box_family_gene_with_MIKC%2A_type-box_expressed	NA	NA
LOC_Os10g10030	NA	6.167	-4.94	NA	NA	OsWAK111_-_OsWAK_receptor-like_protein_kinase_expressed	WAK111	WALL-ASSOCIATED KINASE GENE 111
LOC_Os12g38400	NA	NA	-4.94	OSH1_ChIP	NA	MYB_family_transcription_factor_putative_expressed	_	_
LOC_Os04g33670	NA	NA	-4.94	NA	NA	expressed_protein	NA	NA
LOC_Os04g51260	NA	NA	-4.94	NA	NA	expressed_protein	NA	NA
LOC_Os06g39240	NA	NA	-4.94	NA	NA	endothelial_differentiation-related_factor_1_putative_expressed	NA	NA
LOC_Os11g02860	NA	NA	-4.93	NA	NA	expressed_protein	NA	NA
LOC_Os01g50740	NA	NA	-4.92	NA	NA	expressed_protein	NA	NA
LOC_Os05g12680	NA	NA	-4.92	OSH1_ChIP	NA	retrotransposon_protein_putative_unclassified_expressed	Z15	ZEBRA LEAF 15
LOC_Os02g27360	NA	NA	-4.91	NA	OsM1_ChIP	aspartic_proteinase-like_protein_2_precursor_putative_expressed	NA	NA
LOC_Os06g01490	NA	NA	-4.91	OSH1_ChIP	NA	monocopper_oxidase_putative_expressed	NA	NA
LOC_Os08g30080	NA	NA	-4.91	NA	NA	1-aminocyclopropane-1-carboxylate_oxidase_homolog_4_putative_expressed	NA	NA
LOC_Os11g11960	NA	-3.888	-4.9	NA	NA	disease_resistance_protein_RPM1_putative_expressed	NA	NA
LOC_Os03g56910	NA	NA	-4.89	NA	NA	retrotransposon_protein_putative_LINE_subclass_expressed	NA	NA
LOC_Os12g41230	NA	NA	-4.89	NA	NA	tesmin%2FTSO1-like_CXC_domain_containing_protein_expressed	NA	NA
LOC_Os04g39570	NA	NA	-4.89	OSH1_ChIP	NA	WRKY35_expressed	WRKY35	WRKY GENE 35
LOC_Os03g45280	2	-4.049	-4.88	NA	NA	dehydrin_putative_expressed	NA	NA
LOC_Os01g01950	NA	NA	-4.88	NA	NA	expressed_protein	NA	NA
LOC_Os04g50720	NA	NA	-4.88	NA	NA	ara54-like_RING_finger_protein_putative_expressed	NA	NA
LOC_Os03g13930	NA	NA	-4.87	NA	NA	OsSub28_-_Putative_Subtilisin_homologue_expressed	_	_
LOC_Os01g35840	NA	NA	-4.87	NA	NA	expressed_protein	NA	NA
LOC_Os08g02500	NA	NA	-4.87	NA	NA	NA	NA	NA
LOC_Os10g33370	NA	NA	-4.87	NA	NA	3-ketoacyl-CoA_synthase_precursor_putative_expressed	NA	NA
LOC_Os06g39750	NA	NA	-4.87	NA	NA	3-ketoacyl-CoA_synthase_putative_expressed	WSL1	WAX CRYSTAL-SPARSE LEAF 1
LOC_Os01g56320	NA	NA	-4.85	NA	NA	OsSub4_-_Putative_Subtilisin_homologue_expressed	_	_
LOC_Os06g37700	NA	NA	-4.85	NA	NA	expressed_protein	NA	NA
LOC_Os07g07974	NA	-1.028	-4.84	OSH1_ChIP	NA	tesmin%2FTSO1-like_CXC_domain_containing_protein_expressed	NA	NA
LOC_Os12g26880	NA	2.026	-4.84	NA	NA	plastocyanin-like_domain_containing_protein_putative_expressed	ENODL24	EARLY NODULIN LIKE PROTEIN 24
LOC_Os01g58550	NA	NA	-4.84	OSH1_ChIP	NA	methyladenine_glycosylase_putative_expressed	_	_
LOC_Os09g39750	NA	NA	-4.83	NA	NA	domain_of_unknown_function_DUF966_domain_containing_protein_expressed	_	_
LOC_Os01g19330	NA	NA	-4.82	NA	NA	MYB_family_transcription_factor_putative_expressed	NA	NA
LOC_Os02g38140	NA	NA	-4.82	NA	NA	glycosyl_transferase_family_17_protein_putative_expressed	NA	NA
LOC_Os03g21210	NA	NA	-4.81	NA	NA	endoglucanase_putative_expressed	CEL9D	CELLULASE 9D
LOC_Os01g61990	NA	NA	-4.81	NA	NA	ankyrin_repeat-containing_protein_putative_expressed	NA	NA
LOC_Os02g47470	NA	-1.408	-4.8	OSH1_ChIP	OsM1_ChIP	cytochrome_P450_putative_expressed	NA	NA
LOC_Os06g10310	NA	NA	-4.8	OSH1_ChIP	NA	growth_regulating_factor_protein_putative_expressed	GRF2	GROWTH-REGULATING FACTOR 2
LOC_Os01g45960	NA	NA	-4.79	OSH1_ChIP	NA	hydrolase_alpha%2Fbeta_fold_family_domain_containing_protein_expressed	NA	NA
LOC_Os02g20000	NA	NA	-4.79	OSH1_ChIP	NA	expressed_protein	NA	NA
LOC_Os03g33580	NA	NA	-4.78	NA	NA	mitotic_checkpoint_protein_putative_expressed	_	_
LOC_Os01g66480	NA	NA	-4.78	NA	NA	expressed_protein	NA	NA
LOC_Os10g28020	NA	NA	-4.77	OSH1_ChIP	NA	OsPOP21_-_Putative_Prolyl_Oligopeptidase_homologue_expressed	_	_
LOC_Os04g39080	NA	NA	-4.77	NA	NA	OsFBX140_-_F-box_domain_containing_protein_expressed	NA	NA
LOC_Os09g32010	NA	NA	-4.77	OSH1_ChIP	NA	ternary_complex_factor_MIP1_putative_expressed	NA	NA
LOC_Os04g51130	2.1	-1.826	-4.76	NA	NA	expressed_protein	NA	NA
LOC_Os05g32660	1.5	-1.02	-4.76	NA	NA	leucine-rich_repeat_family_protein_putative_expressed	NA	NA
LOC_Os01g66110	NA	-1.015	-4.76	NA	OsM1_ChIP	methyltransferase_putative_expressed	NA	NA
LOC_Os12g41715	NA	NA	-4.76	OSH1_ChIP	NA	DEAD-box_ATP-dependent_RNA_helicase_putative_expressed	_	_
LOC_Os06g34070	NA	NA	-4.76	NA	NA	GDSL-like_lipase%2Facylhydrolase_putative_expressed	GELP84	GDSL ESTERASE/LIPASE PROTEIN 84
LOC_Os09g20000	NA	NA	-4.76	OSH1_ChIP	NA	heavy_metal-associated_domain_containing_protein_expressed	NA	NA
LOC_Os02g08420	1.9	-1.567	-4.75	OSH1_ChIP	OsM1_ChIP	cinnamoyl_CoA_reductase_putative_expressed	NA	NA
LOC_Os02g46930	NA	NA	-4.75	OSH1_ChIP	OsM1_ChIP	jmjC_domain_containing_protein_expressed	_	_
LOC_Os01g74340	NA	NA	-4.75	NA	NA	RNA_recognition_motif_containing_protein_putative_expressed	NA	NA
LOC_Os03g10640	3.4	-2.748	-4.74	NA	NA	calcium-transporting_ATPase_plasma_membrane-type_putative_expressed	NA	NA
LOC_Os01g50900	NA	NA	-4.74	NA	NA	Cupin_domain_containing_protein_expressed	GLP1-3	GERMIN-LIKE PROTEIN 1-3
LOC_Os10g40410	NA	NA	-4.74	NA	NA	expressed_protein	NA	NA
LOC_Os04g54280	NA	NA	-4.73	OSH1_ChIP	NA	retrotransposon_protein_putative_Ty1-copia_subclass_expressed	NA	NA
LOC_Os02g42060	NA	NA	-4.73	NA	NA	response_regulator_receiver_domain_containing_protein_expressed	RR11	A-TYPE RESPONSE REGULATOR 11
LOC_Os01g32560	NA	NA	-4.72	OSH1_ChIP	OsM1_ChIP	expressed_protein	_	_
LOC_Os03g60720	NA	NA	-4.72	NA	NA	expansin_precursor_putative_expressed	EXPA7	ALPHA-EXPANSIN 7
LOC_Os01g65550	NA	NA	-4.72	NA	NA	RNA_recognition_motif_containing_protein_putative_expressed	NA	NA
LOC_Os05g07890	NA	NA	-4.72	NA	NA	embryo-specific_3_putative_expressed	NA	NA
LOC_Os05g37520	NA	NA	-4.72	OSH1_ChIP	NA	expressed_protein	NA	NA
LOC_Os11g35400	NA	NA	-4.72	NA	NA	AMP-binding_enzyme_putative_expressed	NA	NA
LOC_Os02g37430	NA	NA	-4.71	NA	OsM1_ChIP	LSM_domain_containing_protein_expressed	NA	NA
LOC_Os02g40010	NA	NA	-4.71	NA	NA	phosphoribosyl_transferase_putative_expressed	NA	NA
LOC_Os03g53480	NA	NA	-4.71	NA	NA	expressed_protein	NA	NA
LOC_Os04g33560	NA	NA	-4.71	OSH1_ChIP	NA	expressed_protein	NA	NA
LOC_Os06g04370	NA	NA	-4.71	NA	OsM1_ChIP	expressed_protein	NA	NA
LOC_Os12g36170	NA	NA	-4.71	NA	NA	HEAT_repeat_family_protein_putative_expressed	NA	NA
LOC_Os03g20120	NA	-2.102	-4.7	OSH1_ChIP	NA	glycosyl_transferase_8_domain_containing_protein_putative_expressed	NA	NA
LOC_Os03g61040	NA	NA	-4.7	NA	NA	GIL1_putative_expressed	NA	NA
LOC_Os07g01370	NA	NA	-4.69	NA	OsM1_ChIP	peroxidase_precursor_putative_expressed	_	_
LOC_Os02g44880	NA	NA	-4.69	OSH1_ChIP	OsM1_ChIP	expressed_protein	NA	NA
LOC_Os02g58740	NA	NA	-4.69	OSH1_ChIP	NA	expressed_protein	NA	NA
LOC_Os01g13120	NA	NA	-4.69	NA	NA	aquaporin_protein_putative_expressed	TIP4;3	TONOPLAST INTRINSIC PROTEIN 4;3
LOC_Os01g37832	NA	-1.158	-4.68	NA	NA	thioredoxin_putative_expressed	NA	NA
LOC_Os03g58850	NA	1.263	-4.68	OSH1_ChIP	NA	uncharacterized_PE-PGRS_family_protein_PE_PGRS3_precursor_putative_expressed	NA	NA
LOC_Os04g56180	NA	NA	-4.68	OSH1_ChIP	NA	peroxidase_precursor_putative_expressed	_	_
LOC_Os02g32610	NA	NA	-4.68	NA	OsM1_ChIP	protein_kinase_domain_containing_protein_expressed	CTR2	CONSTITUTIVE TRIPLE-RESPONSE 2
LOC_Os05g34800	NA	NA	-4.68	NA	NA	expressed_protein	NA	NA
LOC_Os04g46060	NA	NA	-4.68	OSH1_ChIP	NA	WRKY36_expressed	WRKY36	WRKY GENE 36
LOC_Os03g60650	NA	NA	-4.68	OSH1_ChIP	NA	protein_phosphatase_2C_putative_expressed	XB15	XA21 BINDING PROTEIN 15
LOC_Os11g03230	2.1	NA	-4.67	OSH1_ChIP	NA	nucleoside-triphosphatase_putative_expressed	_	_
LOC_Os01g70890	NA	NA	-4.67	NA	NA	histone-like_transcription_factor_and_archaeal_histone_putative_expressed	NA	NA
LOC_Os02g52540	NA	NA	-4.67	NA	NA	EF_hand_family_protein_putative_expressed	NA	NA
LOC_Os03g15320	NA	NA	-4.67	NA	NA	glyoxal_oxidase-related_putative_expressed	NA	NA
LOC_Os08g24330	NA	NA	-4.67	NA	NA	transposon_protein_putative_CACTA_En%2FSpm_sub-class_expressed	NA	NA
LOC_Os04g48830	NA	NA	-4.66	NA	NA	DUF623_domain_containing_protein_expressed	_	_
LOC_Os06g13050	NA	NA	-4.66	NA	NA	peroxidase_family_protein_expressed	_	_
LOC_Os03g41390	NA	NA	-4.66	NA	NA	ZOS3-15_-_C2H2_zinc_finger_protein_expressed	DLN92	DLN REPRESSOR 92
LOC_Os04g57690	1.5	NA	-4.65	NA	NA	expressed_protein	NA	NA
LOC_Os01g40790	NA	NA	-4.65	NA	NA	retrotransposon_protein_putative_Ty3-gypsy_subclass	NA	NA
LOC_Os05g44900	NA	NA	-4.65	OSH1_ChIP	NA	expressed_protein	NA	NA
LOC_Os07g40940	NA	NA	-4.65	NA	NA	X8_domain_containing_protein_expressed	NA	NA
LOC_Os08g36530	NA	NA	-4.65	NA	NA	aspartic_proteinase_nepenthesin_precursor_putative_expressed	NA	NA
LOC_Os07g48320	1.9	NA	-4.64	OSH1_ChIP	OsM1_ChIP	HAD_superfamily_phosphatase_putative_expressed	NA	NA
LOC_Os04g03920	3.7	NA	-4.64	NA	NA	expressed_protein	NA	NA
LOC_Os03g11550	NA	NA	-4.64	OSH1_ChIP	NA	protein_of_unknown_function_DUF1675_domain_containing_protein_expressed	_	_
LOC_Os02g52280	NA	NA	-4.64	NA	NA	expressed_protein	NA	NA
LOC_Os03g22560	NA	NA	-4.64	NA	NA	MYB_family_transcription_factor_putative_expressed	NA	NA
LOC_Os10g09870	NA	NA	-4.64	NA	NA	HVA22_putative_expressed	NA	NA
LOC_Os12g17460	NA	NA	-4.64	NA	NA	retrotransposon_protein_putative_unclassified_expressed	NA	NA
LOC_Os10g32940	2.5	NA	-4.63	NA	NA	expressed_protein	NA	NA
LOC_Os03g13560	NA	NA	-4.63	NA	NA	hydroxyproline-rich_glycoprotein_family_protein_putative_expressed	NA	NA
LOC_Os03g18820	NA	NA	-4.62	OSH1_ChIP	NA	glycosyltransferase_putative_expressed	_	_
LOC_Os05g04530	NA	NA	-4.62	NA	NA	IF_putative_expressed	NA	NA
LOC_Os09g20350	NA	NA	-4.61	NA	NA	ethylene-responsive_transcription_factor_putative_expressed	ERF50	ETHYLENE RESPONSE FACTOR 50
LOC_Os01g12030	NA	NA	-4.6	NA	NA	endoglucanase_precursor_putative_expressed	NA	NA
LOC_Os03g09260	NA	NA	-4.6	NA	NA	ubiquitin_carboxyl-terminal_hydrolase_26_putative_expressed	UBP11	UBIQUITIN-SPECIFIC PROCESSING PROTEASE 11
LOC_Os05g49140	2.75	-2.048	-4.59	NA	NA	CGMC_MAPKCMGC_2.8_-_CGMC_includes_CDA_MAPK_GSK3_and_CLKC_kinases_expressed	MPK7	MITOGEN-ACTIVATED PROTEIN KINASE 7
LOC_Os03g14130	NA	3.147	-4.59	NA	OsM1_ChIP	POEI1_-_Pollen_Ole_e_I_allergen_and_extensin_family_protein_precursor_expressed	NA	NA
LOC_Os10g38940	NA	NA	-4.59	OSH1_ChIP	OsM1_ChIP	fatty_acid_hydroxylase_putative_expressed	_	_
LOC_Os04g33690	NA	NA	-4.59	NA	NA	sec23%2FSec24_trunk_domain_containing_protein_expressed	NA	NA
LOC_Os09g02650	NA	NA	-4.58	NA	OsM1_ChIP	kinesin_motor_domain_containing_protein_putative_expressed	BC12	BRITTLE CULM 12
LOC_Os05g33770	NA	NA	-4.58	NA	NA	expressed_protein	NA	NA
LOC_Os12g39210	NA	NA	-4.58	NA	NA	cyclin_putative_expressed	NA	NA
LOC_Os01g55310	NA	-1.694	-4.57	NA	NA	haloacid_dehalogenase-like_hydrolase_domain-containing_protein_1A_putative_expressed	NA	NA
LOC_Os05g39610	NA	NA	-4.57	NA	OsM1_ChIP	exo70_exocyst_complex_subunit_domain_containing_protein_expressed	NA	NA
LOC_Os06g03150	NA	NA	-4.57	NA	NA	expressed_protein	NA	NA
LOC_Os06g43170	NA	NA	-4.57	OSH1_ChIP	NA	transposon_protein_putative_unclassified_expressed	NA	NA
LOC_Os11g32520	NA	NA	-4.57	NA	NA	OsGH3.13_-_Probable_indole-3-acetic_acid-amido_synthetase_expressed	NA	NA
LOC_Os02g58210	NA	NA	-4.56	NA	NA	jmjC_domain_containing_protein_expressed	_	_
LOC_Os01g25800	NA	NA	-4.56	NA	OsM1_ChIP	expressed_protein	NA	NA
LOC_Os09g35760	NA	NA	-4.56	NA	OsM1_ChIP	homeobox_and_START_domains_containing_protein_putative_expressed	NA	NA
LOC_Os01g42510	NA	NA	-4.55	NA	NA	expressed_protein	NA	NA
LOC_Os02g03940	NA	NA	-4.55	NA	NA	expressed_protein	NA	NA
LOC_Os12g02570	NA	NA	-4.55	NA	NA	expressed_protein	NA	NA
LOC_Os04g40070	NA	-1.479	-4.54	NA	NA	GRAM_and_C2_domains_containing_protein_putative_expressed	NA	NA
LOC_Os02g40680	NA	NA	-4.53	OSH1_ChIP	NA	mis12_protein_expressed	NA	NA
LOC_Os05g48340	NA	NA	-4.53	NA	NA	proteasome-related_putative_expressed	NA	NA
LOC_Os09g39410	NA	NA	-4.52	NA	NA	male_sterility_protein_putative_expressed	_	_
LOC_Os10g42690	NA	NA	-4.52	NA	NA	jmjC_domain_containing_protein_expressed	_	_
LOC_Os01g08464	NA	NA	-4.52	NA	NA	expressed_protein	NA	NA
LOC_Os01g48040	NA	NA	-4.52	NA	NA	S-locus-like_receptor_protein_kinase_putative_expressed	NA	NA
LOC_Os07g35610	NA	NA	-4.52	NA	NA	kelch_repeat-containing_protein_putative_expressed	NA	NA
LOC_Os08g06210	2.8	NA	-4.51	OSH1_ChIP	NA	expressed_protein	NA	NA
LOC_Os06g02560	NA	NA	-4.51	NA	NA	growth-regulating_factor_putative_expressed	GRF5	GROWTH-REGULATING FACTOR 5
LOC_Os07g44070	NA	NA	-4.51	NA	NA	pectinacetylesterase_domain_containing_protein_expressed	NA	NA
LOC_Os04g43840	NA	NA	-4.5	NA	NA	possible_lysine_decarboxylase_domain_containing_protein_expressed	LABA1	LONG AND BARBED AWN 1
LOC_Os03g63930	NA	NA	-4.5	NA	NA	acyl_carrier_protein_putative_expressed	NA	NA
LOC_Os05g41490	NA	NA	-4.5	OSH1_ChIP	OsM1_ChIP	circadian_clock_coupling_factor_ZGT_putative_expressed	NA	NA
LOC_Os07g32160	NA	NA	-4.5	NA	NA	expressed_protein	NA	NA
LOC_Os12g10750	NA	NA	-4.5	NA	NA	ARGOS_putative_expressed	NA	NA
LOC_Os01g51670	NA	NA	-4.49	OSH1_ChIP	NA	expressed_protein	NA	NA
LOC_Os03g06570	NA	NA	-4.49	NA	NA	IQ_calmodulin-binding_motif_family_protein_putative_expressed	NA	NA
LOC_Os03g51470	NA	NA	-4.49	OSH1_ChIP	NA	expressed_protein	NA	NA
LOC_Os04g32404	NA	NA	-4.49	NA	NA	expressed_protein	NA	NA
LOC_Os05g35260	NA	-1.412	-4.48	NA	NA	PB1_domain_containing_protein_expressed	NA	NA
LOC_Os10g13550	NA	-1.258	-4.48	OSH1_ChIP	NA	endonuclease%2Fexonuclease%2Fphosphatase_family_domain_containing_protein_expressed	NA	NA
LOC_Os03g08114	NA	NA	-4.48	NA	OsM1_ChIP	expressed_protein	NA	NA
LOC_Os07g25890	NA	NA	-4.48	NA	NA	zinc_finger_protein_putative_expressed	NA	NA
LOC_Os11g14070	NA	NA	-4.48	OSH1_ChIP	NA	expressed_protein	NA	NA
LOC_Os01g48220	NA	-1.116	-4.47	NA	NA	protein_of_unknown_function_DUF1421_domain_containing_protein_expressed	NA	NA
LOC_Os08g37115	1.8	NA	-4.47	NA	NA	expressed_protein	NA	NA
LOC_Os05g41070	NA	NA	-4.47	NA	NA	bZIP_transcription_factor_putative_expressed	NA	NA
LOC_Os06g09420	NA	NA	-4.47	NA	NA	B3_DNA_binding_domain_containing_protein_expressed	NA	NA
LOC_Os10g42299	NA	NA	-4.47	NA	NA	mitochondrial_carrier_protein_putative_expressed	NA	NA
LOC_Os09g28210	NA	NA	-4.46	OSH1_ChIP	OsM1_ChIP	bHelix-loop-helix_transcription_factor_putative_expressed	_	_
LOC_Os06g42020	NA	NA	-4.46	OSH1_ChIP	NA	CSLA9_-_cellulose_synthase-like_family_A_expressed	CSLA9	CELLULOSE SYNTHASE LIKE A9
LOC_Os03g45730	NA	NA	-4.45	NA	NA	DNA-binding_protein-like_putative_expressed	NA	NA
LOC_Os04g54330	NA	NA	-4.45	NA	NA	acetyltransferase_GNAT_family_putative_expressed	NA	NA
LOC_Os09g37040	NA	NA	-4.45	OSH1_ChIP	NA	DUF630%2FDUF632_domains_containing_protein_putative_expressed	NA	NA
LOC_Os01g68830	NA	NA	-4.43	NA	NA	expressed_protein	NA	NA
LOC_Os02g57160	NA	NA	-4.43	NA	NA	_ELMO%2FCED-12_family_protein_putative_expressed	NA	NA
LOC_Os01g46510	NA	NA	-4.42	OSH1_ChIP	OsM1_ChIP	peptidase_S8_and_S53_subtilisin_kexin_sedolisin_putative_expressed	NA	NA
LOC_Os01g60420	NA	NA	-4.42	NA	NA	expressed_protein	NA	NA
LOC_Os05g50910	NA	NA	-4.42	NA	NA	extra-large_G-protein-related_putative_expressed	NA	NA
LOC_Os07g28614	NA	NA	-4.42	OSH1_ChIP	NA	expressed_protein	NA	NA
LOC_Os02g51860	NA	NA	-4.42	NA	NA	dehydration_response_related_protein_putative_expressed	TSD2	TUMOROUS SHOOT DEVELOPMENT 2
LOC_Os05g01020	NA	NA	-4.41	NA	NA	transcriptional_repressor_putative_expressed	NA	NA
LOC_Os11g29780	NA	NA	-4.41	NA	NA	plant-specific_domain_TIGR01627_family_protein_expressed	NA	NA
LOC_Os12g35670	NA	NA	-4.41	NA	NA	RALFL4_-_Rapid_ALkalinization_Factor_RALF_family_protein_precursor_expressed	NA	NA
LOC_Os01g43050	NA	NA	-4.4	NA	NA	CENP-C1_putative_expressed	_	_
LOC_Os05g48670	NA	NA	-4.4	NA	NA	OsFBT10_-_F-box_and_tubby_domain_containing_protein_expressed	_	_
LOC_Os05g37450	NA	NA	-4.4	NA	NA	starch_binding_domain_containing_protein_putative_expressed	SBDCP2	STARCH BINDING DOMAIN-CONTAINING PROTEIN 2
LOC_Os07g18560	NA	NA	-4.39	NA	NA	OsFBLD6_-_F-box_LRR_and_FBD_domain_containing_protein_expressed	NA	NA
LOC_Os06g33600	NA	NA	-4.38	NA	NA	cyclic_nucleotide-gated_ion_channel_1_putative_expressed	CNGC13	CYCLIC NUCLEOTIDE GATED CHANNEL 13
LOC_Os10g19180	NA	NA	-4.38	NA	NA	zinc_finger_family_protein_putative_expressed	DLN232	DLN REPRESSOR 232
LOC_Os04g43440	NA	NA	-4.38	NA	NA	NB-ARC%2FLRR_disease_resistance_protein_putative_expressed	NA	NA
LOC_Os05g07980	NA	NA	-4.38	NA	NA	DUF630%2FDUF632_domains_containing_protein_putative_expressed	NA	NA
LOC_Os10g41390	NA	NA	-4.38	NA	NA	protein_kinase_domain_containing_protein_expressed	NA	NA
LOC_Os11g26130	NA	NA	-4.38	OSH1_ChIP	NA	receptor_protein_kinase_TMK1_precursor_putative_expressed	NA	NA
LOC_Os03g20090	NA	-1.749	-4.37	OSH1_ChIP	NA	MYB_family_transcription_factor_putative_expressed	_	_
LOC_Os01g60110	NA	-1.119	-4.37	NA	NA	E2F-related_protein_putative_expressed	NA	NA
LOC_Os01g55720	NA	NA	-4.37	NA	NA	expressed_protein	NA	NA
LOC_Os02g24240	NA	NA	-4.37	NA	NA	expressed_protein	NA	NA
LOC_Os02g33420	NA	NA	-4.37	NA	OsM1_ChIP	ATPase_AAA_family_protein_expressed	NA	NA
LOC_Os03g38010	NA	NA	-4.37	NA	NA	nuf2_family_protein_expressed	NA	NA
LOC_Os04g34910	NA	NA	-4.37	NA	NA	expressed_protein	NA	NA
LOC_Os06g43980	NA	NA	-4.37	NA	NA	expressed_protein	NA	NA
LOC_Os09g35890	NA	NA	-4.36	NA	NA	kinesin_motor_domain_containing_protein_expressed	NA	NA
LOC_Os10g07450	NA	NA	-4.36	OSH1_ChIP	NA	expressed_protein	NA	NA
LOC_Os02g54060	NA	NA	-4.35	NA	NA	chaperonin_putative_expressed	NA	NA
LOC_Os03g30334	NA	NA	-4.35	NA	NA	expressed_protein	NA	NA
LOC_Os04g28420	2.5	-1.332	-4.34	NA	NA	peptidyl-prolyl_isomerase_putative_expressed	_	_
LOC_Os06g29830	NA	NA	-4.34	NA	NA	expressed_protein	NA	NA
LOC_Os09g26830	NA	NA	-4.34	NA	NA	lung_seven_transmembrane_domain_containing_protein_putative_expressed	NA	NA
LOC_Os11g40150	NA	NA	-4.34	NA	NA	DNA_repair_protein_Rad51_putative_expressed	RAD51A1	DNA REPAIR PROTEIN RAD51A
LOC_Os01g19970	NA	NA	-4.33	OSH1_ChIP	NA	MYB_family_transcription_factor_putative_expressed	NA	NA
LOC_Os03g43730	NA	NA	-4.33	NA	NA	tesmin%2FTSO1-like_CXC_domain_containing_protein_expressed	NA	NA
LOC_Os03g49430	NA	NA	-4.33	NA	NA	pre-mRNA-splicing_factor_putative_expressed	NA	NA
LOC_Os05g41910	NA	NA	-4.33	OSH1_ChIP	OsM1_ChIP	expressed_protein	NA	NA
LOC_Os11g45290	NA	NA	-4.33	NA	NA	retrotransposon_protein_putative_unclassified_expressed	NA	NA
LOC_Os09g39870	NA	NA	-4.32	NA	NA	2-phosphoglycerate_kinase-related_putative_expressed	LPA1-P	LOW PHYTIC ACID 1-PARALOG
LOC_Os01g49380	NA	NA	-4.32	NA	NA	lipase_putative_expressed	NA	NA
LOC_Os01g57920	NA	NA	-4.32	NA	NA	OsFBL3_-_F-box_domain_and_LRR_containing_protein_expressed	NA	NA
LOC_Os10g37230	1.5	NA	-4.31	OSH1_ChIP	NA	expressed_protein	NA	NA
LOC_Os12g34510	NA	NA	-4.31	NA	NA	Core_histone_H2A%2FH2B%2FH3%2FH4_domain_containing_protein_putative_expressed	_	_
LOC_Os02g06960	NA	NA	-4.3	OSH1_ChIP	OsM1_ChIP	expressed_protein	NA	NA
LOC_Os05g30980	NA	NA	-4.3	OSH1_ChIP	OsM1_ChIP	RNA_recognition_motif_containing_protein_putative_expressed	NA	NA
LOC_Os05g36090	NA	NA	-4.3	OSH1_ChIP	NA	zinc_finger_DHHC_domain-containing_protein_putative_expressed	NA	NA
LOC_Os05g33840	1.7	-1.147	-4.29	NA	NA	transketolase_putative_expressed	DXS1	1-DEOXY-D-XYLULOSE 5-PHOSPHATE SYNTHASE 1
LOC_Os02g58390	NA	NA	-4.29	NA	OsM1_ChIP	inactive_receptor_kinase_At2g26730_precursor_putative_expressed	NA	NA
LOC_Os05g37310	NA	NA	-4.29	NA	NA	expressed_protein	NA	NA
LOC_Os10g42230	NA	NA	-4.29	NA	OsM1_ChIP	AT_hook_motif_domain_containing_protein_expressed	NA	NA
LOC_Os12g02540	NA	NA	-4.29	OSH1_ChIP	NA	BTBN23_-_Bric-a-Brac_Tramtrack_Broad_Complex_BTB_domain_with_non-phototropic_hypocotyl_3_NPH3_and_coiled-coil_domains_expressed	NA	NA
LOC_Os01g68598	NA	NA	-4.28	NA	OsM1_ChIP	expressed_protein	NA	NA
LOC_Os02g43640	NA	NA	-4.28	OSH1_ChIP	NA	retrotransposon_protein_putative_unclassified_expressed	NA	NA
LOC_Os09g24970	NA	NA	-4.28	NA	NA	expressed_protein	NA	NA
LOC_Os01g48060	NA	NA	-4.27	NA	NA	auxin_response_factor_putative_expressed	_	_
LOC_Os01g64470	NA	NA	-4.27	NA	NA	harpin-induced_protein_1_domain_containing_protein_expressed	_	_
LOC_Os09g25625	NA	NA	-4.27	NA	NA	S-adenosyl-l-methionine_decarboxylase_leader_peptide_putative_expressed	_	_
LOC_Os01g44050	NA	NA	-4.27	NA	NA	siroheme_synthase_putative_expressed	NA	NA
LOC_Os02g56950	NA	NA	-4.27	NA	NA	expressed_protein	NA	NA
LOC_Os02g43170	2.6	NA	-4.26	NA	NA	B-box_zinc_finger_family_protein_putative_expressed	NA	NA
LOC_Os05g49770	NA	NA	-4.26	NA	NA	CTP_synthase_putative_expressed	NA	NA
LOC_Os01g67600	NA	NA	-4.25	NA	NA	CXE_carboxylesterase_putative_expressed	NA	NA
LOC_Os05g08460	NA	NA	-4.25	NA	NA	OsFBX164_-_F-box_domain_containing_protein_expressed	NA	NA
LOC_Os05g38270	NA	NA	-4.25	NA	NA	regulator_of_chromosome_condensation_putative_expressed	NA	NA
LOC_Os07g08320	NA	NA	-4.25	NA	OsM1_ChIP	RNA_recognition_motif_containing_protein_expressed	NA	NA
LOC_Os09g15700	NA	NA	-4.25	OSH1_ChIP	NA	receptor-like_protein_kinase_5_precursor_putative_expressed	NA	NA
LOC_Os10g41870	NA	NA	-4.25	OSH1_ChIP	NA	expressed_protein	NA	NA
LOC_Os11g48060	NA	NA	-4.24	NA	NA	laccase-22_precursor_putative_expressed	LAC26	LACCASE 26
LOC_Os05g16054	NA	NA	-4.24	NA	NA	expressed_protein	NA	NA
LOC_Os05g38740	NA	NA	-4.24	NA	NA	Core_histone_H2A%2FH2B%2FH3%2FH4_domain_containing_protein_putative_expressed	NA	NA
LOC_Os06g11600	NA	NA	-4.24	NA	NA	growth_regulator_related_protein_putative_expressed	NA	NA
LOC_Os01g55350	NA	NA	-4.23	NA	NA	phosphoenolpyruvate_carboxylase_putative_expressed	_	_
LOC_Os04g48490	NA	NA	-4.23	OSH1_ChIP	NA	fasciclin-like_arabinogalactan_protein_putative_expressed	NA	NA
LOC_Os03g04100	NA	NA	-4.22	NA	NA	expressed_protein	NA	NA
LOC_Os07g43580	NA	NA	-4.22	OSH1_ChIP	NA	MYB_family_transcription_factor_putative_expressed	NA	NA
LOC_Os03g02280	NA	1.939	-4.21	NA	NA	DUF584_domain_containing_protein_putative_expressed	S40-4	S40 PROTEIN 4
LOC_Os03g58740	1.6	NA	-4.21	NA	NA	expressed_protein	NA	NA
LOC_Os11g05080	NA	NA	-4.21	NA	NA	powdery_mildew_resistant_protein_5_putative_expressed	_	_
LOC_Os03g59240	NA	NA	-4.21	NA	NA	carboxyl-terminal_peptidase_putative_expressed	NA	NA
LOC_Os06g51360	NA	-1.408	-4.2	NA	NA	lysM_domain_containing_protein_putative_expressed	NA	NA
LOC_Os02g54170	NA	NA	-4.2	NA	NA	NA	NA	NA
LOC_Os03g21650	NA	NA	-4.2	NA	NA	expressed_protein	NA	NA
LOC_Os05g08830	NA	NA	-4.2	NA	NA	expressed_protein	NA	NA
LOC_Os05g36050	NA	NA	-4.2	NA	NA	serine%2Fthreonine-protein_kinase_putative_expressed	NA	NA
LOC_Os01g43774	NA	NA	-4.19	NA	NA	cytochrome_P450_72A1_putative_expressed	_	_
LOC_Os10g38860	NA	NA	-4.19	NA	NA	hydrolase_alpha%2Fbeta_fold_family_domain_containing_protein_expressed	BDG	BODYGUARD
LOC_Os09g35790	NA	NA	-4.19	OSH1_ChIP	OsM1_ChIP	HSF-type_DNA-binding_domain_containing_protein_expressed	HSFB2C	HEAT STRESS TRANSCRIPTION FACTOR B2C
LOC_Os03g51890	NA	NA	-4.19	NA	NA	expressed_protein	NA	NA
LOC_Os03g60730	NA	NA	-4.19	OSH1_ChIP	NA	transposon_protein_putative_unclassified_expressed	NA	NA
LOC_Os05g23630	NA	NA	-4.19	NA	NA	NA	NA	NA
LOC_Os05g37970	NA	NA	-4.19	OSH1_ChIP	NA	universal_stress_protein_domain_containing_protein_putative_expressed	NA	NA
LOC_Os06g14280	NA	NA	-4.19	NA	NA	cysteine-rich_repeat_secretory_protein_precursor_putative_expressed	NA	NA
LOC_Os12g07160	NA	NA	-4.19	NA	NA	plant_protein_of_unknown_function_DUF869_domain_containing_protein_expressed	NA	NA
LOC_Os09g38040	1.9	-1.277	-4.18	NA	NA	hydrolase_NUDIX_family_protein_expressed	NA	NA
LOC_Os02g12750	NA	NA	-4.18	OSH1_ChIP	NA	tetraspanin_family_protein_putative_expressed	NA	NA
LOC_Os02g48190	NA	NA	-4.18	OSH1_ChIP	OsM1_ChIP	expressed_protein	NA	NA
LOC_Os05g43610	NA	NA	-4.18	NA	OsM1_ChIP	ATBARD1%2FBARD1_putative_expressed	NA	NA
LOC_Os11g06910	NA	NA	-4.18	NA	NA	myosin_heavy_chain-related_putative_expressed	NA	NA
LOC_Os12g09580	NA	NA	-4.18	OSH1_ChIP	NA	leafbladeless1_putative_expressed	NA	NA
LOC_Os08g40690	2.1	NA	-4.17	NA	NA	glycosyl_hydrolase_putative_expressed	_	_
LOC_Os10g26700	5.15	NA	-4.17	NA	NA	YGL010w_putative_expressed	NA	NA
LOC_Os06g51330	NA	NA	-4.17	NA	NA	expressed_protein	NA	NA
LOC_Os02g05520	NA	NA	-4.16	NA	NA	expressed_protein	NA	NA
LOC_Os12g42860	NA	NA	-4.16	OSH1_ChIP	NA	2-aminoethanethiol_dioxygenase_putative_expressed	NA	NA
LOC_Os01g54340	NA	-1.123	-4.15	NA	OsM1_ChIP	plant-specific_domain_TIGR01615_family_protein_expressed	NA	NA
LOC_Os07g12100	NA	2.171	-4.15	NA	NA	expressed_protein	NA	NA
LOC_Os01g59680	4.1	NA	-4.15	NA	OsM1_ChIP	NHL25_putative_expressed	NA	NA
LOC_Os03g55350	NA	NA	-4.15	OSH1_ChIP	NA	OsSub31_-_Putative_Subtilisin_homologue_expressed	_	_
LOC_Os02g44830	NA	NA	-4.15	OSH1_ChIP	NA	hypothetical_protein	NA	NA
LOC_Os06g36670	NA	NA	-4.15	NA	NA	bet_v_I_allergen_family_protein_putative_expressed	PYL/RCAR9	PYRABACTIN RESISTANCE 1 LIKE/REGULATORY COMPONENTS OF ABA RECEPTOR 9
LOC_Os01g52740	NA	5.525	-4.14	NA	NA	expressed_protein	S40-10	S40 PROTEIN 10
LOC_Os01g54040	NA	NA	-4.14	NA	NA	ATP-dependent_protease_La_putative_expressed	_	_
LOC_Os01g70820	NA	NA	-4.14	NA	NA	lumenal_PsbP_putative_expressed	NA	NA
LOC_Os03g55950	NA	NA	-4.14	NA	NA	H-BTB1_-_Bric-a-Brac_Tramtrack_Broad_Complex_BTB_domain_with_H_family_conserved_sequence_expressed	NA	NA
LOC_Os06g11610	NA	NA	-4.14	NA	NA	heat_shock_22_kDa_protein_mitochondrial_precursor_putative_expressed	NA	NA
LOC_Os08g34970	NA	NA	-4.14	OSH1_ChIP	OsM1_ChIP	conserved_oligomeric_Golgi_complex_component_3_putative_expressed	NA	NA
LOC_Os09g21210	NA	NA	-4.14	NA	NA	beta-glucan-binding_protein_4_putative_expressed	NA	NA
LOC_Os05g33430	NA	NA	-4.13	NA	OsM1_ChIP	xyloglucanase_inhibitor_putative_expressed	NA	NA
LOC_Os05g38720	NA	NA	-4.13	NA	NA	Lung_seven_transmembrane_receptor_domain_containing_protein_putative_expressed	NA	NA
LOC_Os09g29760	NA	NA	-4.13	NA	OsM1_ChIP	expressed_protein	NA	NA
LOC_Os07g46460	NA	NA	-4.11	NA	OsM1_ChIP	ferredoxin-dependent_glutamate_synthase_chloroplast_precursor_putative_expressed	ABC1	ABNORMAL CYTOKININ RESPONSE 1
LOC_Os07g48760	NA	NA	-4.11	NA	NA	CAMK_KIN1%2FSNF1%2FNim1_like.32_-_CAMK_includes_calcium%2Fcalmodulin_depedent_protein_kinases_expressed	CIPK03	CALCINEURIN B-LIKE PROTEIN-INTERACTING PROTEIN KINASE 3
LOC_Os02g45930	NA	NA	-4.11	NA	NA	expressed_protein	NA	NA
LOC_Os12g24150	NA	NA	-4.11	NA	NA	expressed_protein	NA	NA
LOC_Os09g26660	NA	-1.212	-4.1	OSH1_ChIP	NA	ferric_reductase_putative_expressed	RBOHG	RESPIRATORY BURST OXIDASE HOMOLOG G
LOC_Os02g21040	NA	NA	-4.1	NA	NA	aspartic_proteinase_nepenthesin_precursor_putative_expressed	NA	NA
LOC_Os06g07220	NA	NA	-4.1	NA	NA	LTPL128_-_Protease_inhibitor%2Fseed_storage%2FLTP_family_protein_precursor_expressed	NA	NA
LOC_Os06g30710	NA	NA	-4.1	NA	NA	DGCR14_putative_expressed	NA	NA
LOC_Os01g08310	NA	-1.009	-4.09	NA	NA	serine%2Fthreonine_protein_phosphatase_2A_59_kDa_regulatory_subunit_Bgamma_isoform_putative_expressed	NA	NA
LOC_Os03g55120	NA	NA	-4.09	OSH1_ChIP	NA	plastocyanin-like_domain_containing_protein_putative_expressed	ENODL12	EARLY NODULIN LIKE PROTEIN 12
LOC_Os01g65380	NA	NA	-4.09	NA	NA	patellin_protein_putative_expressed	NA	NA
LOC_Os02g47780	NA	NA	-4.09	NA	NA	hydrolase_alpha%2Fbeta_fold_family_domain_containing_protein_expressed	NA	NA
LOC_Os10g25090	NA	NA	-4.09	NA	NA	STRUBBELIG-RECEPTOR_FAMILY_6_precursor_putative_expressed	NA	NA
LOC_Os01g66940	NA	NA	-4.07	NA	NA	kinase_pfkB_family_putative_expressed	_	_
LOC_Os01g47360	NA	NA	-4.07	OSH1_ChIP	NA	GATA_zinc_finger_domain_containing_protein_expressed	NA	NA
LOC_Os03g52700	NA	NA	-4.07	OSH1_ChIP	OsM1_ChIP	expressed_protein	NA	NA
LOC_Os03g61470	NA	NA	-4.07	NA	NA	uncharacterized_Cys-rich_domain_containing_protein_putative_expressed	NA	NA
LOC_Os08g36820	NA	NA	-4.07	NA	NA	expressed_protein	NA	NA
LOC_Os08g02380	NA	NA	-4.07	NA	NA	kinesin_motor_domain_containing_protein_putative_expressed	PSS1	POLLEN SEMI-STERILITY 1
LOC_Os04g47700	NA	-1.207	-4.06	NA	NA	expressed_protein	NA	NA
LOC_Os03g18350	NA	NA	-4.06	NA	NA	importin_subunit_beta_putative_expressed	NA	NA
LOC_Os04g42570	NA	NA	-4.06	NA	NA	AP2%2FEREBP_transcription_factor_BABY_BOOM_putative_expressed	PLT4	PLETHORA 4
LOC_Os03g50780	NA	NA	-4.06	NA	NA	PHD-finger_domain_containing_protein_putative_expressed	TIP3	TDR INTERACTING PROTEIN 3
LOC_Os04g44980	2.45	NA	-4.05	NA	NA	short-chain_dehydrogenase%2Freductase_putative_expressed	NA	NA
LOC_Os10g25450	NA	NA	-4.05	NA	NA	OsSub60_-_Putative_Subtilisin_homologue_expressed	_	_
LOC_Os02g35870	NA	NA	-4.05	NA	NA	galactosyltransferase_putative_expressed	NA	NA
LOC_Os07g49390	NA	NA	-4.04	NA	NA	P-protein_putative_expressed	_	_
LOC_Os06g39870	NA	NA	-4.04	NA	NA	26S_protease_regulatory_subunit_8_putative_expressed	NA	NA
LOC_Os03g26210	NA	-1.224	-4.03	NA	NA	helix-loop-helix_DNA-binding_domain_containing_protein_expressed	BHLH63	BASIC HELIX-LOOP-HELIX PROTEIN 63
LOC_Os02g47190	3	NA	-4.03	NA	NA	MYB_family_transcription_factor_putative_expressed	DLN66	DLN REPRESSOR 66
LOC_Os03g39432	NA	NA	-4.03	NA	NA	CPuORF31_-_conserved_peptide_uORF-containing_transcript_expressed	_	_
LOC_Os04g49450	NA	NA	-4.03	OSH1_ChIP	NA	MYB_family_transcription_factor_putative_expressed	_	_
LOC_Os03g47190	NA	NA	-4.03	NA	NA	expressed_protein	NA	NA
LOC_Os06g05980	NA	NA	-4.03	NA	NA	transporter_family_protein_putative_expressed	NA	NA
LOC_Os02g49960	NA	1.405	-4.02	NA	NA	expressed_protein	NA	NA
LOC_Os10g33720	1.5	NA	-4.02	NA	NA	methyltransferase_putative_expressed	NA	NA
LOC_Os05g46550	NA	NA	-4.02	NA	NA	adaptor_complexes_medium_subunit_family_domain_containing_protein_expressed	NA	NA
LOC_Os06g39640	NA	NA	-4.02	OSH1_ChIP	OsM1_ChIP	PINHEAD_putative_expressed	PNH1	PINHEAD 1
LOC_Os01g58140	NA	NA	-4.01	NA	NA	expressed_protein	NA	NA
LOC_Os03g11110	NA	NA	-4.01	NA	NA	zinc_finger_family_protein_putative_expressed	NA	NA
LOC_Os03g59280	NA	NA	-4	NA	NA	plastocyanin-like_domain_containing_protein_putative_expressed	_	_
LOC_Os04g38310	NA	NA	-4	NA	NA	expressed_protein	_	_
LOC_Os08g24980	NA	NA	-4	NA	NA	transposon_protein_putative_unclassified_expressed	NA	NA
LOC_Os03g43860	NA	NA	-3.99	NA	NA	SNF7_domain_containing_protein_putative_expressed	_	_
LOC_Os01g01350	NA	NA	-3.99	NA	NA	SNF7_domain_containing_protein_putative_expressed	NA	NA
LOC_Os01g55410	NA	NA	-3.99	NA	NA	expressed_protein	NA	NA
LOC_Os04g42920	NA	NA	-3.99	NA	NA	dehydrogenase_putative_expressed	NA	NA
LOC_Os04g46320	NA	NA	-3.99	OSH1_ChIP	NA	inactive_receptor_kinase_At2g26730_precursor_putative_expressed	RLCK156	RECEPTOR-LIKE CYTOPLASMIC KINASE 156
LOC_Os03g41280	NA	NA	-3.97	NA	OsM1_ChIP	expressed_protein	NA	NA
LOC_Os06g10820	NA	NA	-3.96	OSH1_ChIP	NA	helix-loop-helix_DNA-binding_domain_containing_protein_expressed	_	_
LOC_Os02g13310	NA	NA	-3.96	OSH1_ChIP	NA	homeobox_domain_containing_protein_expressed	NA	NA
LOC_Os03g01240	NA	NA	-3.96	NA	NA	CCR4-Not_complex_component_Not1domain_containing_protein_expressed	NA	NA
LOC_Os05g35480	NA	NA	-3.96	OSH1_ChIP	NA	anthranilate_phosphoribosyltransferase_putative_expressed	NA	NA
LOC_Os08g09120	NA	NA	-3.96	NA	NA	expressed_protein	NA	NA
LOC_Os05g46840	4.89	NA	-3.95	NA	NA	proline-rich_protein_putative_expressed	NA	NA
LOC_Os05g41795	NA	NA	-3.95	NA	OsM1_ChIP	zinc_finger_C3HC4_type_family_protein_putative_expressed	NA	NA
LOC_Os10g40040	NA	NA	-3.95	NA	NA	expressed_protein	NA	NA
LOC_Os04g53800	NA	NA	-3.94	OSH1_ChIP	NA	leucoanthocyanidin_reductase_putative_expressed	NA	NA
LOC_Os05g30750	NA	NA	-3.94	OSH1_ChIP	NA	anthranilate_phosphoribosyltransferase_putative_expressed	NA	NA
LOC_Os08g44780	NA	NA	-3.94	NA	NA	expressed_protein	NA	NA
LOC_Os04g52840	NA	-1.643	-3.93	NA	OsM1_ChIP	tyrosine_protein_kinase_domain_containing_protein_putative_expressed	RLCK160	RECEPTOR-LIKE CYTOPLASMIC KINASE 160
LOC_Os06g50330	NA	-1.263	-3.93	OSH1_ChIP	NA	senescence-associated_protein_putative_expressed	NA	NA
LOC_Os06g39390	NA	1.136	-3.93	NA	NA	transferase_family_protein_putative_expressed	NA	NA
LOC_Os04g47720	2.7	NA	-3.93	NA	NA	cis-zeatin_O-glucosyltransferase_putative_expressed	NA	NA
LOC_Os08g39140	NA	NA	-3.93	NA	NA	heat_shock_protein_putative_expressed	HSP82A	HEAT SHOCK PROTEIN 82A
LOC_Os01g65440	NA	NA	-3.93	OSH1_ChIP	OsM1_ChIP	universal_stress_protein_domain_containing_protein_putative_expressed	NA	NA
LOC_Os03g05820	NA	NA	-3.93	NA	NA	kinesin_motor_domain_containing_protein_expressed	NA	NA
LOC_Os03g22960	NA	NA	-3.93	NA	NA	expressed_protein	NA	NA
LOC_Os05g45870	NA	NA	-3.93	NA	NA	OsFBL25_-_F-box_domain_and_LRR_containing_protein_expressed	NA	NA
LOC_Os08g21650	NA	NA	-3.93	NA	NA	expressed_protein	NA	NA
LOC_Os09g39210	NA	NA	-3.92	NA	NA	NA	NA	NA
LOC_Os05g43252	NA	NA	-3.91	NA	OsM1_ChIP	expressed_protein	TRXH2	THIOREDOXIN H-TYPE 2
LOC_Os01g07140	NA	NA	-3.89	OSH1_ChIP	NA	kelch_repeat-containing_protein_putative_expressed	NA	NA
LOC_Os03g13810	NA	NA	-3.89	NA	NA	expressed_protein	NA	NA
LOC_Os12g07100	NA	NA	-3.89	NA	NA	expressed_protein	NA	NA
LOC_Os10g28000	NA	NA	-3.88	NA	NA	glutathione_reductase_putative_expressed	_	_
LOC_Os03g10680	NA	NA	-3.88	NA	NA	formin-like_protein_6_precursor_putative_expressed	NA	NA
LOC_Os08g08090	NA	NA	-3.88	NA	NA	wound_induced_protein_putative_expressed	NA	NA
LOC_Os11g07450	NA	NA	-3.88	NA	NA	zinc_finger_C3HC4_type_domain_containing_protein_expressed	NA	NA
LOC_Os02g10080	NA	NA	-3.87	NA	OsM1_ChIP	zinc_finger_C-x8-C-x5-C-x3-H_type_family_protein_expressed	C3H14	ZINC FINGER CCCH DOMAIN-CONTAINING PROTEIN 14
LOC_Os01g12660	NA	NA	-3.87	NA	NA	AAA-type_ATPase_family_protein_putative_expressed	NA	NA
LOC_Os02g48600	NA	NA	-3.87	OSH1_ChIP	NA	expressed_protein	NA	NA
LOC_Os03g01980	NA	NA	-3.87	OSH1_ChIP	NA	KIP1_putative_expressed	NA	NA
LOC_Os05g02570	NA	NA	-3.87	NA	OsM1_ChIP	F-box_protein_interaction_domain_containing_protein_expressed	NA	NA
LOC_Os04g33810	NA	NA	-3.86	OSH1_ChIP	NA	RNA_recognition_motif_containing_protein_putative_expressed	GRP4	GLYCINE-RICH RNA-BINDING PROTEIN 4
LOC_Os05g02820	NA	NA	-3.86	NA	NA	protein_transport_protein-related_putative_expressed	NA	NA
LOC_Os09g34200	NA	NA	-3.86	NA	OsM1_ChIP	OsFBX338_-_F-box_domain_containing_protein_expressed	NA	NA
LOC_Os12g13680	NA	NA	-3.86	NA	NA	hypothetical_protein	NA	NA
LOC_Os09g32550	NA	NA	-3.85	NA	NA	glucan_endo-13-beta-glucosidase_precursor_putative_expressed	_	_
LOC_Os01g53840	NA	NA	-3.85	NA	NA	protein_kinase_family_protein_putative_expressed	NA	NA
LOC_Os02g08010	NA	NA	-3.85	NA	NA	LTPL43_-_Protease_inhibitor%2Fseed_storage%2FLTP_family_protein_precursor_putative_expressed	NA	NA
LOC_Os03g10300	NA	NA	-3.85	NA	NA	haemolysin-III_putative_expressed	NA	NA
LOC_Os05g03110	NA	NA	-3.85	NA	NA	PWWP_domain_containing_protein_expressed	NA	NA
LOC_Os06g12460	NA	NA	-3.84	NA	NA	CSLA3_-_cellulose_synthase-like_family_A%3B_mannan_synthase_expressed	CSLA3	CELLULOSE SYNTHASE LIKE A3
LOC_Os09g10201	NA	NA	-3.83	NA	NA	expressed_protein	NA	NA
LOC_Os10g21460	NA	NA	-3.83	NA	NA	expressed_protein	NA	NA
LOC_Os12g16230	NA	NA	-3.83	NA	NA	exostosin_putative_expressed	NA	NA
LOC_Os03g55290	NA	-2.119	-3.82	NA	NA	GASR3_-_Gibberellin-regulated_GASA%2FGAST%2FSnakin_family_protein_precursor_expressed	_	_
LOC_Os02g09960	1.5	NA	-3.82	NA	NA	LYK8_putative_expressed	NA	NA
LOC_Os06g50400	NA	NA	-3.82	NA	NA	expansin_precursor_putative_expressed	EXPA29	ALPHA-EXPANSIN 29
LOC_Os01g04270	NA	NA	-3.82	NA	NA	hypothetical_protein	NA	NA
LOC_Os01g72710	NA	NA	-3.82	NA	NA	expressed_protein	NA	NA
LOC_Os01g52594	NA	-1.209	-3.81	OSH1_ChIP	OsM1_ChIP	expressed_protein	NA	NA
LOC_Os01g62200	NA	1.05	-3.81	NA	NA	domain_of_unknown_function_DUF966_domain_containing_protein_expressed	_	_
LOC_Os06g07770	NA	2.122	-3.81	NA	OsM1_ChIP	expressed_protein	NA	NA
LOC_Os01g14720	NA	NA	-3.81	NA	NA	transcription_regulator_putative_expressed	NA	NA
LOC_Os01g50010	NA	NA	-3.81	OSH1_ChIP	NA	clathrin_assembly_protein_putative_expressed	NA	NA
LOC_Os02g40900	NA	NA	-3.81	NA	NA	RNA_recognition_motif_containing_protein_putative_expressed	NA	NA
LOC_Os03g05160	NA	NA	-3.81	NA	NA	GATA_zinc_finger_domain_containing_protein_expressed	NA	NA
LOC_Os04g58840	NA	NA	-3.81	NA	NA	Eukaryotic_aspartyl_protease_domain_containing_protein_expressed	NA	NA
LOC_Os12g04070	NA	NA	-3.81	NA	NA	expressed_protein	NA	NA
LOC_Os02g22480	NA	NA	-3.81	NA	NA	glycosyltransferase_putative_expressed	XAT2	XYLAN ARABINOSYLTRANSFERASE 2
LOC_Os10g33520	NA	1.699	-3.8	OSH1_ChIP	NA	alcohol_oxidase_putative_expressed	NA	NA
LOC_Os10g41130	NA	1.324	-3.79	OSH1_ChIP	NA	AP2_domain_containing_protein_expressed	ERF36	ETHYLENE RESPONSE FACTOR 36
LOC_Os01g62980	2.3	NA	-3.79	NA	NA	LTPL101_-_Protease_inhibitor%2Fseed_storage%2FLTP_family_protein_precursor_expressed	NA	NA
LOC_Os02g36990	NA	NA	-3.79	NA	NA	dynein_light_chain_type_1_family_protein_putative_expressed	NA	NA
LOC_Os03g57780	NA	NA	-3.79	OSH1_ChIP	NA	protein_kinase_putative_expressed	NA	NA
LOC_Os07g29630	NA	NA	-3.79	NA	NA	SNF7_domain_containing_protein_putative_expressed	NA	NA
LOC_Os10g35630	NA	NA	-3.79	NA	NA	cystathionin_beta_synthase_protein_putative_expressed	NA	NA
LOC_Os01g54560	NA	-1.04	-3.78	NA	NA	trehalose_synthase_putative_expressed	TPS2	TREHALOSE-6-PHOSPHATE SYNTHASE 2
LOC_Os03g55320	NA	NA	-3.78	OSH1_ChIP	NA	protein_phosphatase_2C_putative_expressed	_	_
LOC_Os12g36220	NA	NA	-3.78	NA	NA	inhibitor_I_family_protein_putative_expressed	_	_
LOC_Os08g34380	NA	NA	-3.78	OSH1_ChIP	NA	receptor-like_kinase_putative_expressed	COE1	COMMISSURAL VEIN EXCESSIVE1
LOC_Os01g62605	NA	NA	-3.78	OSH1_ChIP	NA	expressed_protein	NA	NA
LOC_Os05g37930	NA	NA	-3.78	OSH1_ChIP	NA	expressed_protein	NA	NA
LOC_Os03g10950	NA	-2.922	-3.77	NA	NA	protein_phosphatase_2C_putative_expressed	_	_
LOC_Os01g07320	NA	NA	-3.77	NA	NA	expressed_protein	NA	NA
LOC_Os03g45270	NA	NA	-3.77	NA	NA	CS_domain_containing_protein_putative_expressed	NA	NA
LOC_Os08g37090	NA	NA	-3.77	NA	NA	expressed_protein	NA	NA
LOC_Os04g41960	1.6	-1.861	-3.76	OSH1_ChIP	NA	NADP-dependent_oxidoreductase_putative_expressed	NA	NA
LOC_Os05g46760	NA	-1.308	-3.76	NA	OsM1_ChIP	STE_MEKK_ste11_MAP3K.19_-_STE_kinases_include_homologs_to_sterile_7_sterile_11_and_sterile_20_from_yeast_expressed	NA	NA
LOC_Os08g44050	NA	1.101	-3.76	OSH1_ChIP	NA	ZOS8-12_-_C2H2_zinc_finger_protein_expressed	NA	NA
LOC_Os02g39140	2	NA	-3.76	NA	NA	helix-loop-helix_DNA-binding_domain_containing_protein_expressed	_	_
LOC_Os07g41310	3.2	NA	-3.76	OSH1_ChIP	NA	COBRA_putative_expressed	BC1L6	BRITTLE CULM-LIKE 6
LOC_Os02g15690	NA	NA	-3.76	NA	NA	polygalacturonase_putative_expressed	_	_
LOC_Os01g46870	NA	NA	-3.76	NA	NA	AP2_domain_containing_protein_expressed	ERF54	ETHYLENE RESPONSE FACTOR 54
LOC_Os01g39020	NA	NA	-3.76	NA	OsM1_ChIP	HSF-type_DNA-binding_domain_containing_protein_expressed	HSFA7	HEAT STRESS TRANSCRIPTION FACTOR A7
LOC_Os06g15820	NA	NA	-3.76	NA	NA	NHL_repeat-containing_protein_putative_expressed	NA	NA
LOC_Os08g41360	NA	NA	-3.76	NA	NA	expressed_protein	NA	NA
LOC_Os08g43160	NA	NA	-3.76	NA	NA	TCP_family_transcription_factor_putative_expressed	NA	NA
LOC_Os05g41780	NA	NA	-3.75	OSH1_ChIP	NA	AP2_domain_containing_protein_expressed	ERF74	ETHYLENE RESPONSE FACTOR 74
LOC_Os05g41550	NA	-1.315	-3.74	NA	NA	expressed_protein	NA	NA
LOC_Os07g48370	NA	NA	-3.74	NA	NA	glycosyl_transferase_family_8_putative_expressed	GAUT16	GALACTURONOSYLTRANSFERASE 16
LOC_Os01g07370	NA	NA	-3.74	NA	NA	KIP1_putative_expressed	NA	NA
LOC_Os04g57630	NA	NA	-3.74	NA	NA	phytosulfokine_receptor_precursor_putative_expressed	NA	NA
LOC_Os05g40050	NA	NA	-3.74	NA	OsM1_ChIP	receptor-like_protein_kinase_2_precursor_putative_expressed	NA	NA
LOC_Os05g43690	NA	NA	-3.74	NA	NA	glucan_endo-13-beta-glucosidase-like_protein_3_precursor_putative_expressed	NA	NA
LOC_Os05g50460	NA	NA	-3.74	NA	NA	pentatricopeptide_putative_expressed	NA	NA
LOC_Os06g44050	NA	NA	-3.74	NA	NA	methyladenine_glycosylase_putative_expressed	NA	NA
LOC_Os09g01930	NA	NA	-3.74	NA	NA	expressed_protein	NA	NA
LOC_Os09g37910	NA	NA	-3.74	NA	NA	HMG1%2F2_putative_expressed	NA	NA
LOC_Os07g47100	NA	NA	-3.74	NA	NA	transporter_monovalent_cation%3Aproton_antiporter-2_family_putative_expressed	NHX1	NA+/H+ ANTIPORTER
LOC_Os03g08840	2.5	-1.288	-3.73	OSH1_ChIP	NA	zinc_finger_protein_putative_expressed	NA	NA
LOC_Os02g52340	NA	NA	-3.73	OSH1_ChIP	NA	OsMADS22_-_MADS-box_family_gene_with_MIKCc_type-box_expressed	MADS22	MADS BOX GENE 22
LOC_Os01g07260	NA	NA	-3.73	NA	NA	expressed_protein	NA	NA
LOC_Os01g32849	NA	NA	-3.73	NA	NA	expressed_protein	NA	NA
LOC_Os06g49430	NA	-1.469	-3.72	NA	NA	CGMC_MAPKCMGC_2.11_-_CGMC_includes_CDA_MAPK_GSK3_and_CLKC_kinases_expressed	BWMK1	BLAST- AND WOUND- INDUCIBLE MAPK GENE 1
LOC_Os08g34010	NA	1.075	-3.72	OSH1_ChIP	NA	ZF-HD_protein_dimerisation_region_containing_protein_expressed	NA	NA
LOC_Os03g09200	NA	NA	-3.72	OSH1_ChIP	NA	domain_of_unknown_function_DUF966_domain_containing_protein_expressed	_	_
LOC_Os01g22380	NA	NA	-3.72	NA	NA	expressed_protein	NA	NA
LOC_Os02g44930	NA	NA	-3.72	NA	NA	HMG1%2F2_putative_expressed	NA	NA
LOC_Os05g39930	NA	NA	-3.72	OSH1_ChIP	NA	spotted_leaf_11_putative_expressed	NA	NA
LOC_Os07g10630	NA	NA	-3.72	NA	NA	expressed_protein	NA	NA
LOC_Os10g14020	NA	NA	-3.72	NA	NA	TPD1_putative_expressed	NA	NA
LOC_Os10g35450	NA	NA	-3.72	OSH1_ChIP	NA	serine%2Fthreonine-protein_kinase_putative_expressed	NA	NA
LOC_Os10g37420	NA	NA	-3.72	NA	NA	cytochrome_b5-like_Heme%2FSteroid_binding_domain_containing_protein_expressed	NA	NA
LOC_Os03g60340	NA	NA	-3.72	OSH1_ChIP	OsM1_ChIP	leaf_senescence_related_protein_putative_expressed	XOAT11	XYLAN O-ACETYLTRANSFERASE 11
LOC_Os01g45760	NA	NA	-3.72	NA	NA	YUC4_putative_expressed	YUCCA1	YUCCA-LIKE GENE 1
LOC_Os01g41990	NA	NA	-3.71	NA	NA	OsCML12_-_Calmodulin-related_calcium_sensor_protein_expressed	CML12	CALMODULIN-LIKE PROTEIN 12
LOC_Os01g31860	NA	NA	-3.71	NA	NA	hypothetical_protein	NA	NA
LOC_Os02g24720	NA	NA	-3.71	NA	OsM1_ChIP	LTPL21_-_Protease_inhibitor%2Fseed_storage%2FLTP_family_protein_precursor_expressed	NA	NA
LOC_Os02g50070	NA	NA	-3.71	NA	NA	expressed_protein	NA	NA
LOC_Os04g50204	NA	NA	-3.71	NA	NA	protein_transport_protein-related_putative_expressed	NA	NA
LOC_Os02g51070	NA	NA	-3.71	NA	OsM1_ChIP	starch_synthase_putative_expressed	SSIIB	SOLUBLE STARCH SYNTHASE IIB
LOC_Os08g13980	NA	NA	-3.71	NA	NA	glycosyl_hydrolases_family_16_putative_expressed	XTH8	XYLOGLUCAN ENDOTRANSGLUCOSYDASE/HYDROLASE 8
LOC_Os02g33000	3.5	1.153	-3.7	NA	OsM1_ChIP	glycosyl_hydrolases_family_17_putative_expressed	NA	NA
LOC_Os01g51770	NA	NA	-3.7	NA	NA	outer_mitochondrial_membrane_porin_putative_expressed	_	_
LOC_Os07g39750	NA	NA	-3.7	NA	NA	GDSL-like_lipase%2Facylhydrolase_putative_expressed	GELP92	GDSL ESTERASE/LIPASE PROTEIN 92
LOC_Os02g01380	NA	NA	-3.7	OSH1_ChIP	NA	expressed_protein	MSL08	MYB/SANT-LIKE 8
LOC_Os04g43020	NA	NA	-3.7	NA	NA	protein_kinase_putative_expressed	NA	NA
LOC_Os04g49860	NA	NA	-3.7	NA	NA	DNA2_-_Putative_DNA_replication_helicase_2_protein_expressed	NA	NA
LOC_Os07g37610	NA	NA	-3.7	NA	NA	B3_DNA_binding_domain_containing_protein_putative_expressed	NA	NA
LOC_Os10g36060	NA	NA	-3.7	OSH1_ChIP	NA	protein_transport_protein-related_putative_expressed	NA	NA
LOC_Os04g57140	NA	NA	-3.69	NA	NA	kinesin_motor_domain_containing_protein_putative_expressed	NA	NA
LOC_Os06g33470	NA	NA	-3.69	NA	NA	expressed_protein	NA	NA
LOC_Os02g09740	NA	NA	-3.68	NA	NA	STRUBBELIG-RECEPTOR_FAMILY_7_precursor_putative_expressed	NA	NA
LOC_Os03g21040	NA	NA	-3.68	OSH1_ChIP	NA	stress_responsive_protein_putative_expressed	NA	NA
LOC_Os11g07330	NA	NA	-3.68	NA	NA	expressed_protein	NA	NA
LOC_Os01g24950	NA	NA	-3.67	NA	OsM1_ChIP	exocyst_complex_component_6_putative_expressed	NA	NA
LOC_Os10g41310	NA	NA	-3.67	NA	NA	DUF630%2FDUF632_domains_containing_protein_putative_expressed	NA	NA
LOC_Os02g31140	NA	NA	-3.66	OSH1_ChIP	OsM1_ChIP	major_ampullate_spidroin_2-2_putative_expressed	_	_
LOC_Os01g41900	NA	NA	-3.66	OSH1_ChIP	NA	Myb_transcription_factor_putative_expressed	DLN13	DLN REPRESSOR 13
LOC_Os01g11710	NA	NA	-3.66	OSH1_ChIP	NA	GDSL-like_lipase%2Facylhydrolase_putative_expressed	NA	NA
LOC_Os04g52040	NA	NA	-3.66	NA	NA	TNP1_putative_expressed	NA	NA
LOC_Os07g38930	NA	NA	-3.66	NA	NA	glucan_endo-13-beta-glucosidase_precursor_putative_expressed	NA	NA
LOC_Os10g37980	NA	NA	-3.66	NA	NA	prephenate_dehydratase_domain_containing_protein_expressed	NA	NA
LOC_Os02g48830	NA	NA	-3.65	NA	NA	microtubule_associated_protein_putative_expressed	NA	NA
LOC_Os04g12070	NA	NA	-3.65	OSH1_ChIP	NA	expressed_protein	NA	NA
LOC_Os05g11990	NA	NA	-3.65	NA	NA	TTL1_putative_expressed	NA	NA
LOC_Os01g17214	NA	NA	-3.65	OSH1_ChIP	NA	major_facilitator_superfamily_antiporter_putative_expressed	ZIFL2	ZINC-INDUCED FACILITATOR-LIKE 2
LOC_Os01g43870	1.8	-1.621	-3.64	NA	NA	NLI_interacting_factor-like_phosphatase_putative_expressed	NA	NA
LOC_Os02g38920	NA	NA	-3.64	NA	OsM1_ChIP	glyceraldehyde-3-phosphate_dehydrogenase_putative_expressed	_	_
LOC_Os04g01740	NA	NA	-3.64	NA	NA	heat_shock_protein_putative_expressed	_	_
LOC_Os01g08550	NA	NA	-3.64	NA	NA	aminoacyl-tRNA_synthetase_putative_expressed	NA	NA
LOC_Os07g39590	NA	NA	-3.64	NA	NA	spotted_leaf_11_putative_expressed	NA	NA
LOC_Os08g34950	NA	NA	-3.64	NA	NA	chaperonin_Cpn60%2FTCP-1_putative_expressed	NA	NA
LOC_Os10g10460	NA	NA	-3.64	NA	NA	retrotransposon_protein_putative_Ty3-gypsy_subclass_expressed	NA	NA
LOC_Os11g14220	NA	NA	-3.64	NA	NA	tubulin%2FFtsZ_domain_containing_protein_putative_expressed	TID1	TWISTED DWARF 1
LOC_Os10g37070	NA	3.213	-3.63	NA	NA	cytochrome_P450_putative_expressed	NA	NA
LOC_Os08g38970	NA	NA	-3.63	NA	NA	transmembrane_receptor_putative_expressed	NA	NA
LOC_Os01g43910	NA	NA	-3.62	NA	NA	CGMC_MAPKCMGC_2.4_-_CGMC_includes_CDA_MAPK_GSK3_and_CLKC_kinases_expressed	_	_
LOC_Os09g29960	NA	NA	-3.62	NA	NA	dof_zinc_finger_domain_containing_protein_putative_expressed	DOF25	DNA BINDING WITH ONE FINGER 25
LOC_Os05g07680	NA	NA	-3.62	NA	NA	KIP1_putative_expressed	NA	NA
LOC_Os05g37480	NA	NA	-3.62	NA	NA	expressed_protein	NA	NA
LOC_Os09g30010	NA	NA	-3.62	NA	OsM1_ChIP	fasciclin_domain_containing_protein_expressed	NA	NA
LOC_Os01g10530	NA	NA	-3.62	NA	NA	expressed_protein	NIP1;5	NOD26 LIKE INTRINSIC PROTEIN 1;5
LOC_Os04g17100	NA	-1.948	-3.61	OSH1_ChIP	NA	heavy_metal-associated_domain_containing_protein_expressed	NA	NA
LOC_Os04g42290	NA	NA	-3.61	NA	NA	methyladenine_glycosylase_putative_expressed	_	_
LOC_Os03g14900	NA	NA	-3.61	NA	OsM1_ChIP	NB-ARC%2FLRR_disease_resistance_protein_putative_expressed	NA	NA
LOC_Os06g37510	NA	NA	-3.61	NA	NA	tetraspanin_family_protein_putative_expressed	NA	NA
LOC_Os01g08260	NA	NA	-3.61	OSH1_ChIP	NA	pleiotropic_drug_resistance_protein_4_putative_expressed	PDR6	PLEIOTROPIC DRUG RESISTANCE 6
LOC_Os02g56310	NA	NA	-3.61	NA	NA	calcium-dependent_protein_kinase_isoform_AK1_putative_expressed	PPCK1	PHOSPHOENOL PYRUVATE CARBOXYLASE KINASE1
LOC_Os05g45210	NA	NA	-3.61	NA	NA	respiratory_burst_oxidase_putative_expressed	RBOHC	RESPIRATORY BURST OXIDASE HOMOLOG C
LOC_Os01g56930	NA	-1.372	-3.6	NA	NA	eukaryotic_aspartyl_protease_domain_containing_protein_expressed	NA	NA
LOC_Os12g29400	1.99	-1.263	-3.6	NA	NA	GRAM_domain_containing_protein_expressed	_	_
LOC_Os09g30250	NA	1.053	-3.6	OSH1_ChIP	NA	OsSub58_-_Putative_Subtilisin_homologue_expressed	_	_
LOC_Os01g24940	NA	NA	-3.6	NA	NA	poly_synthetase_2-A_putative_expressed	_	_
LOC_Os03g30600	NA	NA	-3.6	NA	NA	expressed_protein	NA	NA
LOC_Os05g41880	NA	NA	-3.6	NA	NA	mutS_domain_V_family_protein_expressed	NA	NA
LOC_Os05g45930	NA	NA	-3.6	NA	NA	IQ_calmodulin-binding_motif_family_protein_putative_expressed	NA	NA
LOC_Os07g42280	NA	NA	-3.6	NA	NA	von_Willebrand_factor_type_A_domain_containing_protein_expressed	NA	NA
LOC_Os12g43720	NA	NA	-3.6	OSH1_ChIP	NA	early-responsive_to_dehydration_protein-related_putative_expressed	OSCA2.1	HYPEROSMOLALITY-GATED CALCIUM-PERMEABLE CHANNEL 2.1
LOC_Os08g13840	NA	NA	-3.6	OSH1_ChIP	NA	WRKY25_expressed	WRKY25	WRKY GENE 25
LOC_Os02g35100	NA	NA	-3.59	NA	OsM1_ChIP	DDT_domain_containing_protein_putative_expressed	NA	NA
LOC_Os03g19520	NA	NA	-3.59	NA	NA	cyclin-related_protein_putative_expressed	NA	NA
LOC_Os07g38590	NA	NA	-3.59	OSH1_ChIP	NA	carboxyl-terminal_peptidase_putative_expressed	NA	NA
LOC_Os08g35710	NA	NA	-3.59	NA	NA	expressed_protein	NA	NA
LOC_Os05g27730	NA	-1.914	-3.58	OSH1_ChIP	NA	WRKY53_expressed	WRKY53	WRKY GENE 53
LOC_Os09g26700	NA	-1.035	-3.58	NA	OsM1_ChIP	choline%2Fethanolamine_kinase_putative_expressed	NA	NA
LOC_Os08g37890	NA	NA	-3.58	NA	OsM1_ChIP	expressed_protein	EIF3L	EUKARYOTIC INITIATION FACTOR 3L
LOC_Os01g06630	NA	NA	-3.58	NA	NA	small_hydrophilic_plant_seed_protein_putative_expressed	NA	NA
LOC_Os01g68640	NA	NA	-3.58	NA	NA	expressed_protein	NA	NA
LOC_Os04g43080	NA	NA	-3.58	NA	NA	hypothetical_protein	NA	NA
LOC_Os01g36070	NA	-1.579	-3.57	NA	NA	nodulin_MtN3_family_protein_putative_expressed	SWEET2A	SWEET2A
LOC_Os08g39450	NA	-1.054	-3.57	OSH1_ChIP	NA	AN1-like_zinc_finger_domain_containing_protein_expressed	SAP11	STRESS ASSOCIATED PROTEIN GENE 11
LOC_Os03g16260	NA	NA	-3.57	NA	NA	protein_kinase_putative_expressed	NA	NA
LOC_Os03g55760	NA	NA	-3.57	NA	NA	MYB_family_transcription_factor_putative_expressed	NA	NA
LOC_Os06g04560	NA	NA	-3.57	NA	NA	kinesin_motor_domain_containing_protein_expressed	NA	NA
LOC_Os06g40590	NA	NA	-3.57	NA	NA	expressed_protein	NA	NA
LOC_Os12g24480	NA	NA	-3.57	NA	NA	expressed_protein	NA	NA
LOC_Os07g43540	NA	NA	-3.57	NA	NA	ORC6_-_Putative_origin_recognition_complex_subunit_6_expressed	ORC6	ORIGIN RECOGNITION COMPLEX 6
LOC_Os05g43650	NA	-1.513	-3.56	NA	NA	expressed_protein	NA	NA
LOC_Os10g25590	NA	4.022	-3.56	NA	NA	glutathione_S-transferase_putative_expressed	GSTU34	TAU GLUTATHIONE S-TRANSFERASE 34
LOC_Os01g46350	NA	NA	-3.56	OSH1_ChIP	NA	_proteins_of_unknown_function_domain_containing_protein_expressed	_	_
LOC_Os09g20340	NA	NA	-3.56	NA	NA	DUF630%2FDUF632_domains_containing_protein_putative_expressed	_	_
LOC_Os02g48820	NA	NA	-3.56	NA	NA	plastocyanin-like_domain_containing_protein_putative_expressed	ENODL8	EARLY NODULIN LIKE PROTEIN 8
LOC_Os06g06750	NA	NA	-3.56	OSH1_ChIP	NA	OsMADS5_-_MADS-box_family_gene_with_MIKCc_type-box_expressed	MADS5	MADS BOX GENE 5
LOC_Os02g10710	NA	NA	-3.56	OSH1_ChIP	OsM1_ChIP	hsp20%2Falpha_crystallin_family_protein_putative_expressed	NA	NA
LOC_Os10g26460	NA	NA	-3.56	NA	NA	bHLH_family_protein_putative_expressed	NA	NA
LOC_Os11g36030	NA	NA	-3.56	NA	NA	protein_binding_protein_putative_expressed	NA	NA
LOC_Os01g56560	NA	NA	-3.55	NA	NA	cyclase%2Fdehydrase_family_protein_expressed	_	_
LOC_Os02g46090	NA	NA	-3.55	NA	NA	CAMK_CAMK_like.15_-_CAMK_includes_calcium%2Fcalmodulin_depedent_protein_kinases_expressed	CDPK5	CALCIUM-DEPENDENT PROTEIN KINASE 5
LOC_Os07g08140	NA	NA	-3.55	NA	NA	heat_stress_transcription_factor_putative_expressed	HSFA2B	HEAT STRESS TRANSCRIPTION FACTOR A2B
LOC_Os06g21340	NA	NA	-3.55	NA	NA	rho_GDP-dissociation_inhibitor_1_putative_expressed	NA	NA
LOC_Os05g44560	NA	NA	-3.55	NA	NA	kinesin_motor_domain_containing_protein_expressed	PHP3	PSEUDO-PHOSPHOTRANSFER PROTEIN 3
LOC_Os03g03510	NA	-2.346	-3.54	NA	NA	CAMK_KIN1%2FSNF1%2FNim1_like.15_-_CAMK_includes_calcium%2Fcalmodulin_depedent_protein_kinases_expressed	CIPK09	CALCINEURIN B-LIKE PROTEIN-INTERACTING PROTEIN KINASE 9
LOC_Os01g63060	1.9	-1.748	-3.54	OSH1_ChIP	NA	phosphatidic_acid_phosphatase-related_putative_expressed	NA	NA
LOC_Os04g51110	NA	NA	-3.54	NA	NA	WD_repeat-containing_protein_putative_expressed	_	_
LOC_Os01g02890	NA	NA	-3.54	NA	OsM1_ChIP	phosphatidylserine_synthase_putative_expressed	NA	NA
LOC_Os01g03490	NA	NA	-3.54	NA	NA	heavy-metal-associated_domain-containing_protein_putative_expressed	NA	NA
LOC_Os01g42294	NA	NA	-3.54	NA	OsM1_ChIP	inactive_receptor_kinase_At2g26730_precursor_putative_expressed	NA	NA
LOC_Os01g70390	NA	NA	-3.54	OSH1_ChIP	NA	expressed_protein	NA	NA
LOC_Os02g52810	NA	NA	-3.54	NA	NA	remorin_C-terminal_domain_containing_protein_putative_expressed	NA	NA
LOC_Os04g51930	NA	NA	-3.54	NA	NA	retrotransposon_protein_putative_LINE_subclass_expressed	NA	NA
LOC_Os07g14890	NA	NA	-3.54	NA	NA	expressed_protein	NA	NA
LOC_Os10g40480	NA	NA	-3.53	NA	NA	LTPL143_-_Protease_inhibitor%2Fseed_storage%2FLTP_family_protein_precursor_expressed	HYPRP17	HYBRID PROLINE- OR GLYCINE-RICH PROTEIN 17
LOC_Os04g56350	NA	NA	-3.53	NA	NA	nucleolar_proteinNop52_containing_protein_expressed	NA	NA
LOC_Os08g07520	NA	NA	-3.53	NA	NA	expressed_protein	NA	NA
LOC_Os08g23810	NA	NA	-3.53	NA	NA	enoyl-acyl-carrier-protein_reductase_NADH_chloroplast_precursor_expressed	NA	NA
LOC_Os12g13340	NA	NA	-3.53	NA	OsM1_ChIP	expressed_protein	NA	NA
LOC_Os12g36180	NA	NA	-3.53	NA	NA	auxilin_putative_expressed	NA	NA
LOC_Os12g33600	NA	NA	-3.53	NA	NA	expressed_protein	RLCK372	RECEPTOR-LIKE CYTOPLASMIC KINASE 372
LOC_Os01g23705	NA	NA	-3.52	NA	NA	expressed_protein	_	_
LOC_Os03g16070	NA	NA	-3.52	OSH1_ChIP	OsM1_ChIP	expressed_protein	NA	NA
LOC_Os07g48470	NA	NA	-3.52	NA	NA	retrotransposon_protein_putative_unclassified_expressed	NA	NA
LOC_Os10g40820	NA	NA	-3.52	NA	OsM1_ChIP	expressed_protein	NA	NA
LOC_Os11g35050	NA	NA	-3.52	OSH1_ChIP	NA	expressed_protein	NA	NA
LOC_Os12g32880	NA	NA	-3.52	NA	NA	plant_protein_of_unknown_function_domain_containing_protein_expressed	NA	NA
LOC_Os03g18770	NA	-2.066	-3.51	NA	NA	wound-induced_protein_WI12_putative_expressed	NA	NA
LOC_Os09g17630	NA	-1.046	-3.51	NA	OsM1_ChIP	receptor-like_protein_kinase_2_putative_expressed	NA	NA
LOC_Os01g33080	NA	NA	-3.51	NA	OsM1_ChIP	fimbrin-like_protein_2_putative_expressed	NA	NA
LOC_Os02g03030	NA	NA	-3.51	NA	NA	ATXR_putative_expressed	NA	NA
LOC_Os03g08320	NA	-2.623	-3.5	NA	NA	ZIM_domain_containing_protein_putative_expressed	TIFY11C	TIFY GENE 11C
LOC_Os01g64730	NA	NA	-3.5	OSH1_ChIP	NA	bZIP_transcription_factor_domain_containing_protein_expressed	NA	NA
LOC_Os06g19630	NA	-2.978	-3.49	NA	NA	steroid_nuclear_receptor_ligand-binding_putative_expressed	NA	NA
LOC_Os02g04850	NA	NA	-3.49	NA	NA	expressed_protein	NA	NA
LOC_Os03g16600	NA	NA	-3.49	OSH1_ChIP	NA	expressed_protein	NA	NA
LOC_Os06g22870	NA	NA	-3.49	OSH1_ChIP	OsM1_ChIP	OsIAA21_-_Auxin-responsive_Aux%2FIAA_gene_family_member_expressed	NA	NA
LOC_Os04g59200	1.7	NA	-3.48	NA	NA	peroxidase_precursor_putative_expressed	_	_
LOC_Os09g29930	NA	NA	-3.48	OSH1_ChIP	NA	transcription_factor_BIM2_putative_expressed	_	_
LOC_Os03g63650	NA	NA	-3.48	OSH1_ChIP	NA	brevis_radix_putative_expressed	BRXL4	BREVIS RADIX-LIKE 4
LOC_Os01g11850	NA	NA	-3.48	NA	NA	expressed_protein	NA	NA
LOC_Os01g53070	NA	NA	-3.48	OSH1_ChIP	OsM1_ChIP	ATP_binding_protein_putative_expressed	NA	NA
LOC_Os01g54080	NA	NA	-3.48	OSH1_ChIP	OsM1_ChIP	kinesin_motor_protein-related_putative_expressed	NA	NA
LOC_Os03g55470	NA	NA	-3.48	NA	OsM1_ChIP	expressed_protein	NA	NA
LOC_Os03g58490	NA	NA	-3.48	NA	OsM1_ChIP	DUF593_domain_containing_protein_expressed	NA	NA
LOC_Os05g01230	NA	NA	-3.48	NA	NA	zinc_finger_C3HC4_type_domain_containing_protein_expressed	NA	NA
LOC_Os08g05410	NA	NA	-3.48	NA	NA	expressed_protein	NA	NA
LOC_Os11g36810	NA	NA	-3.48	NA	NA	expressed_protein	NA	NA
LOC_Os11g12490	NA	NA	-3.47	NA	NA	transposon_protein_putative_unclassified_expressed	NA	NA
LOC_Os02g34430	NA	NA	-3.47	OSH1_ChIP	OsM1_ChIP	serine%2Fthreonine-protein_kinase_putative_expressed	RLCK73	RECEPTOR-LIKE CYTOPLASMIC KINASE 73
LOC_Os02g16540	NA	NA	-3.47	NA	NA	WRKY39_expressed	WRKY39	WRKY GENE 39
LOC_Os07g22930	NA	-1.116	-3.46	OSH1_ChIP	NA	starch_synthase_putative_expressed	GBSSII	GRANULE BOUND STARCH SYNTHASE II
LOC_Os03g43580	NA	2.947	-3.46	NA	NA	IQ_calmodulin-binding_motif_family_protein_putative_expressed	NA	NA
LOC_Os03g19830	NA	NA	-3.46	NA	NA	expressed_protein	NA	NA
LOC_Os07g15280	NA	NA	-3.46	NA	NA	expressed_protein	NA	NA
LOC_Os08g17870	NA	NA	-3.46	OSH1_ChIP	NA	reticulon_domain_containing_protein_putative_expressed	NA	NA
LOC_Os10g26540	NA	NA	-3.46	OSH1_ChIP	NA	expressed_protein	NA	NA
LOC_Os02g45390	NA	NA	-3.45	NA	NA	RING-H2_finger_protein_putative_expressed	NA	NA
LOC_Os05g47830	NA	NA	-3.45	NA	NA	expressed_protein	NA	NA
LOC_Os09g38300	NA	NA	-3.45	NA	NA	OsFBK20_-_F-box_domain_and_kelch_repeat_containing_protein_expressed	NA	NA
LOC_Os12g21870	NA	NA	-3.45	NA	NA	type_II_intron_maturase_protein_putative_expressed	NA	NA
LOC_Os03g20380	NA	NA	-3.44	NA	NA	CAMK_KIN1%2FSNF1%2FNim1_like.2_-_CAMK_includes_calcium%2Fcalmodulin_depedent_protein_kinases_expressed	CK1	CIPK-LIKE PROTEIN 1
LOC_Os01g68870	NA	NA	-3.44	OSH1_ChIP	OsM1_ChIP	leucine-rich_repeat_receptor_protein_kinase_EXS_precursor_putative_expressed	MSP1	MULTIPLE SPOROCYTE 1
LOC_Os04g38880	NA	NA	-3.44	NA	NA	dynein_light_chain_type_1_domain_containing_protein_expressed	NA	NA
LOC_Os04g52110	NA	NA	-3.44	NA	NA	late_embryogenesis_abundant_protein_group_3_putative_expressed	NA	NA
LOC_Os05g06840	NA	NA	-3.44	NA	NA	POLE2A_-_Putative_DNA_polymerase_epsilon_complex_subunit_expressed	NA	NA
LOC_Os03g55400	NA	1.531	-3.43	NA	NA	expressed_protein	NA	NA
LOC_Os01g03710	NA	NA	-3.43	OSH1_ChIP	NA	mannose-6-phosphate_isomerase_putative_expressed	NA	NA
LOC_Os02g56820	NA	NA	-3.43	NA	NA	OsFBX69_-_F-box_domain_containing_protein_expressed	NA	NA
LOC_Os06g30920	NA	NA	-3.43	OSH1_ChIP	NA	expressed_protein	NA	NA
LOC_Os07g07230	NA	NA	-3.43	NA	NA	protein_kinase_putative_expressed	NA	NA
LOC_Os07g38240	NA	NA	-3.43	NA	NA	ZOS7-05_-_C2H2_zinc_finger_protein_expressed	NA	NA
LOC_Os09g22490	NA	NA	-3.43	NA	NA	expressed_protein	NA	NA
LOC_Os01g11340	2	NA	-3.42	NA	NA	cytochrome_P450_putative_expressed	NA	NA
LOC_Os02g02500	NA	NA	-3.42	NA	NA	remorin_family_protein_putative_expressed	NA	NA
LOC_Os02g36890	NA	NA	-3.42	OSH1_ChIP	NA	MYB_family_transcription_factor_putative_expressed	NA	NA
LOC_Os02g55110	NA	NA	-3.42	OSH1_ChIP	NA	expressed_protein	NA	NA
LOC_Os06g02370	NA	NA	-3.42	NA	OsM1_ChIP	expressed_protein	NA	NA
LOC_Os06g50146	NA	NA	-3.42	NA	NA	calcium-dependent_protein_kinase_CPK1_adapter_protein_2_putative_expressed	NA	NA
LOC_Os12g06450	NA	NA	-3.42	NA	NA	expressed_protein	NA	NA
LOC_Os02g06760	NA	NA	-3.41	NA	NA	expressed_protein	NA	NA
LOC_Os05g48290	NA	NA	-3.41	NA	NA	T-complex_protein_putative_expressed	NA	NA
LOC_Os09g36320	2	NA	-3.4	NA	NA	tyrosine_protein_kinase_domain_containing_protein_putative_expressed	NA	NA
LOC_Os07g14920	2.66	NA	-3.4	NA	NA	expressed_protein	NA	NA
LOC_Os02g22130	NA	NA	-3.4	NA	NA	expressed_protein	_	_
LOC_Os01g43860	NA	NA	-3.4	NA	NA	expressed_protein	NA	NA
LOC_Os01g67160	NA	NA	-3.4	NA	NA	cyclin-dependent_kinase_B1-1_putative_expressed	NA	NA
LOC_Os03g42420	NA	NA	-3.4	NA	NA	B3_DNA_binding_domain_containing_protein_expressed	NA	NA
LOC_Os10g33530	NA	NA	-3.4	NA	NA	alcohol_oxidase-related_putative_expressed	NA	NA
LOC_Os01g19130	NA	-1.803	-3.39	NA	OsM1_ChIP	protein_phosphatase_2C_putative_expressed	_	_
LOC_Os04g46580	NA	1.023	-3.39	OSH1_ChIP	NA	OsSPL7_-_SBP-box_gene_family_member_expressed	SPL7	RICE SQUAMOSA PROMOTER-BINDING-LIKE 7
LOC_Os01g66720	NA	NA	-3.39	NA	NA	NADP-dependent_oxidoreductase_putative_expressed	NA	NA
LOC_Os01g72570	NA	NA	-3.39	OSH1_ChIP	NA	expressed_protein	NA	NA
LOC_Os04g55420	NA	NA	-3.39	OSH1_ChIP	NA	leucine-rich_repeat_family_protein_putative_expressed	NA	NA
LOC_Os07g07030	NA	NA	-3.39	NA	NA	expressed_protein	NA	NA
LOC_Os07g33090	NA	NA	-3.39	NA	NA	expressed_protein	NA	NA
LOC_Os10g05730	NA	NA	-3.39	NA	OsM1_ChIP	armadillo%2Fbeta-catenin_repeat_family_protein_putative_expressed	NA	NA
LOC_Os01g49529	NA	NA	-3.39	OSH1_ChIP	OsM1_ChIP	OsWAK10d_-_OsWAK_receptor-like_cytoplasmic_kinase_OsWAK-RLCK_expressed	WAK10	WALL-ASSOCIATED KINASE GENE 10
LOC_Os01g64820	NA	NA	-3.38	NA	OsM1_ChIP	POLA1_-_Putative_DNA_polymerase_alpha_catalytic_subunit_expressed	_	_
LOC_Os04g51950	NA	NA	-3.38	OSH1_ChIP	NA	serine%2Fthreonine-protein_kinase_HT1_putative_expressed	_	_
LOC_Os01g63150	NA	NA	-3.38	NA	OsM1_ChIP	retrotransposon_protein_putative_Ty3-gypsy_subclass_expressed	NA	NA
LOC_Os03g20850	NA	NA	-3.38	OSH1_ChIP	NA	exostosin_family_domain_containing_protein_expressed	NA	NA
LOC_Os03g60480	NA	NA	-3.38	NA	NA	heavy_metal-associated_domain_containing_protein_expressed	NA	NA
LOC_Os08g19210	NA	NA	-3.38	OSH1_ChIP	NA	expressed_protein	NA	NA
LOC_Os10g26500	NA	NA	-3.38	NA	NA	homeobox_associated_leucine_zipper_putative_expressed	NA	NA
LOC_Os02g50110	3.1	NA	-3.37	NA	NA	expressed_protein	NA	NA
LOC_Os03g62090	NA	NA	-3.37	NA	OsM1_ChIP	CESA5_-_cellulose_synthase_expressed	CESA5	CELLULOSE SYNTHASE A5
LOC_Os01g67300	NA	NA	-3.37	OSH1_ChIP	NA	expressed_protein	NA	NA
LOC_Os03g02820	NA	NA	-3.37	NA	NA	expressed_protein	NA	NA
LOC_Os08g09920	NA	NA	-3.37	NA	NA	OsFBX277_-_F-box_domain_containing_protein_expressed	NA	NA
LOC_Os04g35560	NA	NA	-3.37	NA	NA	glutathione_S-transferase_putative_expressed	TCHQD1	TETRACHLOROHYDROQUINONE DEHYDROGENASE 1
LOC_Os09g20980	NA	2.618	-3.36	NA	NA	RING-H2_finger_protein_putative_expressed	NA	NA
LOC_Os11g08400	NA	2.774	-3.36	NA	NA	expressed_protein	NA	NA
LOC_Os10g08850	NA	2.891	-3.36	NA	NA	nodulin_putative_expressed	NA	NA
LOC_Os04g53990	1.5	NA	-3.36	NA	NA	ethylene-responsive_protein_related_putative_expressed	_	_
LOC_Os05g03760	NA	NA	-3.36	OSH1_ChIP	NA	zinc_finger_family_protein_putative_expressed	C3H33	ZINC FINGER CCCH DOMAIN-CONTAINING PROTEIN 33
LOC_Os01g15350	NA	NA	-3.36	NA	NA	zinc_finger_C-x8-C-x5-C-x3-H_type_family_protein_expressed	C3H5	ZINC FINGER CCCH DOMAIN-CONTAINING PROTEIN 5
LOC_Os01g09770	NA	NA	-3.36	NA	NA	expressed_protein	NA	NA
LOC_Os05g49684	NA	NA	-3.36	NA	NA	expressed_protein	NA	NA
LOC_Os06g42220	NA	NA	-3.36	NA	NA	TOO_MANY_MOUTHS_precursor_putative_expressed	NA	NA
LOC_Os10g35100	NA	NA	-3.36	NA	OsM1_ChIP	expressed_protein	NA	NA
LOC_Os01g61610	NA	-1.662	-3.35	OSH1_ChIP	NA	flavonol_synthase%2Fflavanone_3-hydroxylase_putative_expressed	NA	NA
LOC_Os06g37620	NA	-1.213	-3.35	NA	NA	protein_kinase_family_protein_putative_expressed	RLCK207	RECEPTOR-LIKE CYTOPLASMIC KINASE 207
LOC_Os02g52150	NA	2.119	-3.35	NA	NA	heat_shock_22_kDa_protein_mitochondrial_precursor_putative_expressed	NA	NA
LOC_Os06g06670	2.5	NA	-3.35	NA	OsM1_ChIP	expressed_protein	NA	NA
LOC_Os04g58110	NA	NA	-3.35	NA	NA	pyruvate_kinase_putative_expressed	_	_
LOC_Os01g04720	NA	NA	-3.35	NA	NA	leucine-rich_repeat_protein-related_putative_expressed	NA	NA
LOC_Os01g66650	NA	NA	-3.35	NA	NA	expressed_protein	NA	NA
LOC_Os09g10550	NA	NA	-3.35	NA	NA	expressed_protein	NA	NA
LOC_Os09g35720	NA	NA	-3.35	NA	OsM1_ChIP	generative_cell_specific-1_putative_expressed	NA	NA
LOC_Os09g16510	1.5	-2.131	-3.34	NA	NA	WRKY74_expressed	WRKY74	WRKY GENE 74
LOC_Os01g47730	NA	NA	-3.34	NA	NA	ras-related_protein_putative_expressed	_	_
LOC_Os02g53120	NA	NA	-3.34	NA	OsM1_ChIP	Peptidase_family_C50_putative_expressed	NA	NA
LOC_Os03g17040	NA	NA	-3.34	NA	NA	expressed_protein	NA	NA
LOC_Os03g63920	NA	NA	-3.34	NA	NA	KAP-2_putative_expressed	NA	NA
LOC_Os04g48880	NA	NA	-3.34	NA	NA	fatty_acid_hydroxylase_putative_expressed	NA	NA
LOC_Os06g46950	NA	NA	-3.34	OSH1_ChIP	NA	EF_hand_family_protein_putative_expressed	NA	NA
LOC_Os11g33270	NA	NA	-3.34	OSH1_ChIP	NA	glycosyl_hydrolases_family_16_putative_expressed	XTH2	XYLOGLUCAN ENDOTRANSGLUCOSYDASE/HYDROLASE 2
LOC_Os12g40760	NA	1.994	-3.33	NA	NA	expressed_protein	NA	NA
LOC_Os05g03320	NA	NA	-3.33	NA	NA	expressed_protein	_	_
LOC_Os01g62810	NA	NA	-3.33	NA	NA	regulator_of_chromosome_condensation_putative_expressed	NA	NA
LOC_Os03g50230	NA	NA	-3.33	NA	NA	protein_kinase_putative_expressed	NA	NA
LOC_Os06g21400	NA	NA	-3.33	NA	NA	NA	NA	NA
LOC_Os01g65780	NA	NA	-3.33	NA	OsM1_ChIP	glycosyl_transferase_putative_expressed	PGSIP-A1	PLANT GLYCOGENIN-LIKE STARCH INITIATION PROTEIN A1
LOC_Os02g50960	NA	NA	-3.33	OSH1_ChIP	OsM1_ChIP	auxin_efflux_carrier_component_putative_expressed	PIN1B	PIN PROTEIN 1B
LOC_Os12g42600	NA	NA	-3.33	OSH1_ChIP	NA	ubiquitin_carboxyl-terminal_hydrolase_domain_containing_protein_expressed	UBP4-8	UBIQUITIN-SPECIFIC PROCESSING PROTEASE 4-8
LOC_Os03g09170	NA	-1.203	-3.32	OSH1_ChIP	OsM1_ChIP	ethylene-responsive_transcription_factor_putative_expressed	ERF47	ETHYLENE RESPONSE FACTOR 47
LOC_Os01g44394	NA	NA	-3.32	NA	NA	mitotic_checkpoint_protein_putative_expressed	_	_
LOC_Os04g13480	NA	NA	-3.32	NA	NA	response_regulator_receiver_domain_containing_protein_expressed	_	_
LOC_Os02g54130	NA	NA	-3.32	OSH1_ChIP	OsM1_ChIP	heat_shock_protein_DnaJ_putative_expressed	NA	NA
LOC_Os05g45050	NA	NA	-3.32	NA	NA	reticulon_domain_containing_protein_putative_expressed	NA	NA
LOC_Os05g49670	NA	NA	-3.32	NA	NA	expressed_protein	NA	NA
LOC_Os06g28090	NA	NA	-3.32	NA	NA	retrotransposon_protein_putative_unclassified_expressed	NA	NA
LOC_Os05g38980	NA	NA	-3.32	NA	NA	respiratory_burst_oxidase_putative_expressed	RBOHD	RESPIRATORY BURST OXIDASE HOMOLOG D
LOC_Os02g37930	NA	-1.632	-3.31	NA	NA	hypoxia-responsive_family_protein_putative_expressed	_	_
LOC_Os01g67500	NA	NA	-3.31	OSH1_ChIP	NA	armadillo%2Fbeta-catenin_repeat_family_protein_putative_expressed	_	_
LOC_Os02g55410	NA	NA	-3.31	NA	NA	MCM5_-_Putative_minichromosome_maintenance_MCM_complex_subunit_5_expressed	MCM5	MINI-CHROMOSOME MAINTENANCE PROTEIN 5
LOC_Os03g07990	NA	NA	-3.31	OSH1_ChIP	NA	acetyltransferase_GNAT_family_putative_expressed	NA	NA
LOC_Os05g33820	NA	NA	-3.31	NA	NA	lipase_putative_expressed	NA	NA
LOC_Os06g22380	NA	NA	-3.31	NA	NA	expressed_protein	NA	NA
LOC_Os06g44190	NA	NA	-3.31	NA	NA	expressed_protein	NA	NA
LOC_Os07g11100	NA	NA	-3.31	NA	NA	hypothetical_protein	NA	NA
LOC_Os10g16930	NA	NA	-3.31	NA	NA	expressed_protein	NA	NA
LOC_Os05g13580	NA	-2.413	-3.3	OSH1_ChIP	NA	OsCML18_-_Calmodulin-related_calcium_sensor_protein_expressed	CML18	CALMODULIN-LIKE PROTEIN 18
LOC_Os01g47780	NA	1.086	-3.3	NA	NA	fasciclin_domain_containing_protein_expressed	NA	NA
LOC_Os01g10680	NA	NA	-3.3	OSH1_ChIP	NA	GIL1_putative_expressed	NA	NA
LOC_Os03g26910	NA	NA	-3.3	NA	NA	uncharacterized_glycosyl_hydrolase_Rv2006%2FMT2062_putative_expressed	TPP9	TREHALOSE-6-PHOSPHATE PHOSHPHATASE 9
LOC_Os03g15960	NA	NA	-3.29	NA	NA	hsp20%2Falpha_crystallin_family_protein_putative_expressed	HSP17.9A	17.9 KDA CLASS I HEAT SHOCK PROTEIN 1
LOC_Os01g44069	NA	NA	-3.29	OSH1_ChIP	NA	glycerol-3-phosphate_acyltransferase_putative_expressed	NA	NA
LOC_Os01g71300	NA	NA	-3.29	NA	OsM1_ChIP	S-formylglutathione_hydrolase_putative_expressed	NA	NA
LOC_Os03g47940	NA	NA	-3.29	NA	OsM1_ChIP	GDSL-like_lipase%2Facylhydrolase_putative_expressed	NA	NA
LOC_Os07g39260	NA	NA	-3.29	NA	NA	expressed_protein	NA	NA
LOC_Os09g22500	NA	NA	-3.29	OSH1_ChIP	NA	expressed_protein	NA	NA
LOC_Os10g41290	NA	NA	-3.29	NA	OsM1_ChIP	AGC_PVPK_like_kin82y.17_-_ACG_kinases_include_homologs_to_PKA_PKG_and_PKC_expressed	NA	NA
LOC_Os11g09260	NA	NA	-3.29	NA	OsM1_ChIP	expressed_protein	NA	NA
LOC_Os07g39470	NA	-2.059	-3.28	NA	NA	gibberellin_response_modulator_protein_putative_expressed	CIGR2	CHITIN INDUSIBLE GIBBERELLIN RESPONSIVE GENE 2
LOC_Os02g46460	2.7	NA	-3.28	OSH1_ChIP	NA	peptide_transporter_PTR2_putative_expressed	NRT1.5A	NITRATE TRANSPORTER 1.5A
LOC_Os01g10610	NA	NA	-3.28	NA	NA	BES1%2FBZR1_homolog_protein_putative_expressed	NA	NA
LOC_Os03g61620	NA	NA	-3.28	NA	NA	expressed_protein	NA	NA
LOC_Os04g57360	NA	NA	-3.28	NA	NA	expressed_protein	NA	NA
LOC_Os06g36050	NA	NA	-3.28	NA	NA	expressed_protein	NA	NA
LOC_Os03g08050	NA	NA	-3.28	NA	NA	elongation_factor_Tu_putative_expressed	RFA3	ELONGATION FACTOR 1A3
LOC_Os05g49780	NA	NA	-3.27	OSH1_ChIP	NA	histone-like_transcription_factor_and_archaeal_histone_putative_expressed	HAP3B	HAP3B SUBUNIT OF CCAAT-BOX BINDING COMPLEX
LOC_Os01g48830	NA	NA	-3.27	OSH1_ChIP	OsM1_ChIP	expressed_protein	NA	NA
LOC_Os01g67190	NA	NA	-3.27	NA	NA	ribonuclease_T2_family_domain_containing_protein_expressed	NA	NA
LOC_Os02g38860	NA	NA	-3.27	NA	NA	expressed_protein	NA	NA
LOC_Os03g51760	NA	NA	-3.27	NA	NA	OsFBX109_-_F-box_domain_containing_protein_expressed	NA	NA
LOC_Os04g53360	NA	NA	-3.27	NA	NA	expressed_protein	NA	NA
LOC_Os06g31290	NA	NA	-3.27	NA	NA	expressed_protein	NA	NA
LOC_Os08g39250	NA	NA	-3.27	NA	NA	EDM2_putative_expressed	NA	NA
LOC_Os11g12330	NA	NA	-3.27	NA	NA	disease_resistance_protein_RPM1_putative_expressed	NA	NA
LOC_Os11g47820	NA	NA	-3.27	NA	NA	glucan_endo-13-beta-glucosidase_precursor_putative_expressed	NA	NA
LOC_Os12g10280	NA	NA	-3.27	NA	NA	aquaporin_protein_putative_expressed	NIP3;5	NOD26 LIKE INTRINSIC PROTEIN 3;5
LOC_Os02g36350	NA	NA	-3.26	NA	NA	expressed_protein	_	_
LOC_Os01g10670	NA	NA	-3.26	NA	NA	expressed_protein	NA	NA
LOC_Os06g33400	NA	NA	-3.26	NA	NA	expressed_protein	NA	NA
LOC_Os10g03500	NA	NA	-3.26	NA	NA	expressed_protein	NA	NA
LOC_Os11g38920	NA	NA	-3.26	NA	NA	HVA22_putative_expressed	NA	NA
LOC_Os03g50280	NA	-2.352	-3.25	NA	NA	GLTP_domain_containing_protein_putative_expressed	NA	NA
LOC_Os04g02910	NA	-1.705	-3.25	NA	NA	membrane_related_protein_CP5_putative_expressed	NA	NA
LOC_Os01g67420	NA	-1.036	-3.25	NA	OsM1_ChIP	lipase_putative_expressed	NA	NA
LOC_Os07g43530	1.5	NA	-3.25	NA	NA	helix-loop-helix_DNA-binding_domain_containing_protein_expressed	_	_
LOC_Os03g49464	1.5	NA	-3.25	NA	NA	tetratricopeptide-like_helical_putative_expressed	NA	NA
LOC_Os02g25230	NA	NA	-3.25	OSH1_ChIP	NA	expressed_protein	NA	NA
LOC_Os09g38910	NA	NA	-3.25	NA	NA	OsWAK92_-_OsWAK_receptor-like_protein_kinase_expressed	WAK92	WALL-ASSOCIATED KINASE GENE 92
LOC_Os06g39370	1.8	NA	-3.24	NA	NA	OsFBK16_-_F-box_domain_and_kelch_repeat_containing_protein_expressed	NA	NA
LOC_Os01g03914	NA	NA	-3.24	OSH1_ChIP	OsM1_ChIP	cation_efflux_family_protein_putative_expressed	NA	NA
LOC_Os01g08150	NA	NA	-3.24	NA	OsM1_ChIP	expressed_protein	NA	NA
LOC_Os04g14410	NA	NA	-3.24	NA	NA	expressed_protein	NA	NA
LOC_Os04g45940	NA	NA	-3.24	NA	NA	transcription_factor_like_protein_putative_expressed	NA	NA
LOC_Os08g14500	NA	NA	-3.24	NA	NA	hypothetical_protein	NA	NA
LOC_Os09g37060	NA	NA	-3.24	OSH1_ChIP	OsM1_ChIP	transposon_protein_putative_unclassified_expressed	NA	NA
LOC_Os03g17850	NA	1.143	-3.23	OSH1_ChIP	NA	glycosyltransferase_family_43_protein_putative_expressed	_	_
LOC_Os06g01390	NA	NA	-3.23	NA	NA	acyl-coenzyme_A_oxidase_1.2_peroxisomal_putative_expressed	NA	NA
LOC_Os01g01600	NA	NA	-3.22	OSH1_ChIP	NA	ethylene-responsive_protein_related_putative_expressed	_	_
LOC_Os02g56610	NA	NA	-3.22	NA	NA	DUF640_domain_containing_protein_putative_expressed	BLS1	BEAK LIKE SPIKELET 1
LOC_Os01g14420	NA	NA	-3.22	NA	NA	RWP-RK_domain-containing_protein_putative_expressed	NA	NA
LOC_Os01g66670	NA	NA	-3.22	NA	NA	expressed_protein	NA	NA
LOC_Os02g44890	NA	NA	-3.22	OSH1_ChIP	OsM1_ChIP	RNA-binding_region_RNP-1_putative_expressed	NA	NA
LOC_Os03g49730	NA	NA	-3.22	OSH1_ChIP	NA	zinc_finger_protein_putative_expressed	NA	NA
LOC_Os11g37080	NA	NA	-3.22	NA	NA	h%2FACA_ribonucleoprotein_complex_subunit_1-like_protein_1_putative_expressed	NA	NA
LOC_Os10g33810	NA	NA	-3.21	NA	NA	myb-related_protein_Myb4_putative_expressed	_	_
LOC_Os03g45370	NA	NA	-3.21	NA	NA	sodium%2Fcalcium_exchanger_protein_putative_expressed	CDT1	CADMIUM TOLERANT 1
LOC_Os01g19870	NA	NA	-3.21	NA	NA	hydrolase_acting_on_carbon-nitrogen_putative_expressed	NA	NA
LOC_Os07g40900	NA	NA	-3.21	NA	NA	retrotransposon_protein_putative_unclassified_expressed	NA	NA
LOC_Os01g43380	NA	NA	-3.2	OSH1_ChIP	NA	glycosyltransferase_family_protein_1_putative_expressed	_	_
LOC_Os01g62860	NA	NA	-3.2	NA	NA	oxidoreductase_aldo%2Fketo_reductase_family_protein_putative_expressed	ARK1	ALDO-KETO REDUCTASE 1
LOC_Os04g44150	NA	NA	-3.2	NA	NA	gibberellin_2-beta-dioxygenase_7_putative_expressed	GA2OX6	GIBBERELLIN 2-OXIDASE 6
LOC_Os09g20800	NA	NA	-3.2	NA	NA	hypothetical_protein	NA	NA
LOC_Os11g24484	NA	NA	-3.2	NA	NA	estradiol_17-beta-dehydrogenase_12_putative_expressed	NA	NA
LOC_Os12g02160	NA	NA	-3.2	NA	NA	expressed_protein	NA	NA
LOC_Os07g02200	NA	NA	-3.19	NA	NA	plastocyanin-like_domain_containing_protein_putative_expressed	ENODL19	EARLY NODULIN LIKE PROTEIN 19
LOC_Os06g06250	NA	NA	-3.19	NA	NA	GDSL-like_lipase%2Facylhydrolase_putative_expressed	GELP77	GDSL ESTERASE/LIPASE PROTEIN 77
LOC_Os01g55860	NA	NA	-3.19	NA	NA	expressed_protein	NA	NA
LOC_Os03g52300	NA	NA	-3.19	NA	NA	SCP-like_extracellular_protein_expressed	NA	NA
LOC_Os06g44310	NA	NA	-3.19	OSH1_ChIP	NA	tetraspanin_family_protein_putative_expressed	NA	NA
LOC_Os08g02670	NA	NA	-3.19	NA	OsM1_ChIP	ATP_binding_protein_putative_expressed	NA	NA
LOC_Os04g58130	NA	NA	-3.18	NA	OsM1_ChIP	katanin_p80_WD40_repeat-containing_subunit_B1_homolog_1_putative_expressed	_	_
LOC_Os08g41340	NA	NA	-3.18	NA	NA	ras-related_protein_putative_expressed	_	_
LOC_Os01g11730	NA	NA	-3.18	NA	NA	GDSL-like_lipase%2Facylhydrolase_putative_expressed	NA	NA
LOC_Os03g55380	NA	NA	-3.18	NA	NA	oxidoreductase_putative_expressed	NA	NA
LOC_Os10g03800	NA	NA	-3.18	NA	NA	expressed_protein	NA	NA
LOC_Os10g38212	NA	NA	-3.18	NA	NA	NADPH-dependent_oxidoreductase_putative_expressed	NA	NA
LOC_Os07g29310	NA	NA	-3.18	OSH1_ChIP	NA	OsSAUR30_-_Auxin-responsive_SAUR_gene_family_member_expressed	SAUR30	SMALL AUXIN-UP RNA 30
LOC_Os06g43810	NA	-1.058	-3.17	OSH1_ChIP	NA	expressed_protein	NA	NA
LOC_Os01g73980	NA	NA	-3.17	NA	NA	xylem_cysteine_proteinase_2_precursor_putative_expressed	_	_
LOC_Os03g18970	NA	NA	-3.17	NA	NA	protein_phosphotase_protein_putative_expressed	_	_
LOC_Os03g61800	NA	NA	-3.17	OSH1_ChIP	NA	polygalacturonase_putative_expressed	_	_
LOC_Os01g55260	NA	NA	-3.17	NA	OsM1_ChIP	AAA-type_ATPase_family_protein_putative_expressed	NA	NA
LOC_Os01g70020	NA	NA	-3.17	NA	NA	DEK_C_terminal_domain_containing_protein_expressed	NA	NA
LOC_Os02g01510	NA	NA	-3.17	OSH1_ChIP	NA	lactate%2Fmalate_dehydrogenase_putative_expressed	NA	NA
LOC_Os05g38660	NA	NA	-3.17	OSH1_ChIP	NA	expressed_protein	NA	NA
LOC_Os08g13030	NA	NA	-3.17	NA	NA	MBTB21_-_Bric-a-Brac_Tramtrack_Broad_Complex_BTB_domain_with_Meprin_and_TRAF_Homology_MATH_domain_expressed	NA	NA
LOC_Os07g04190	NA	NA	-3.17	OSH1_ChIP	NA	receptor_protein_kinase_CLAVATA1_precursor_putative_expressed	RLCK222	RECEPTOR-LIKE CYTOPLASMIC KINASE 222
LOC_Os08g04190	NA	NA	-3.16	NA	NA	homeobox_and_START_domains_containing_protein_putative_expressed	NA	NA
LOC_Os06g40180	NA	NA	-3.16	NA	NA	phospholipase_D_putative_expressed	PLDalpha5	PHOSPHOLIPASE D ALPHA 5
LOC_Os05g48640	1.5	NA	-3.15	NA	NA	ATROPGEF7%2FROPGEF7_putative_expressed	NA	NA
LOC_Os01g07330	NA	NA	-3.15	NA	NA	expressed_protein	NA	NA
LOC_Os01g56300	NA	NA	-3.15	NA	NA	expressed_protein	NA	NA
LOC_Os08g08760	NA	NA	-3.15	NA	NA	ubiquitin_family_protein_putative_expressed	NA	NA
LOC_Os03g21800	NA	NA	-3.15	NA	NA	bZIP_transcription_factor_family_protein_putative_expressed	RF2B	bZIP TRANSCRIPTION FACTOR RF2B
LOC_Os03g63390	NA	NA	-3.15	NA	NA	plastocyanin-like_domain_containing_protein_putative_expressed	UCL12	UCLACYANIN-LIKE PROTEIN 12
LOC_Os02g53520	NA	NA	-3.14	OSH1_ChIP	NA	kinesin_motor_domain_containing_protein_putative_expressed	_	_
LOC_Os02g55130	NA	NA	-3.14	NA	OsM1_ChIP	OsSCP10_-_Putative_Serine_Carboxypeptidase_homologue_expressed	CPD2B	TYPE IIB CARBOXYPEPTIDASE
LOC_Os06g48740	NA	NA	-3.14	NA	NA	expressed_protein	NA	NA
LOC_Os08g10910	NA	NA	-3.14	NA	NA	hypothetical_protein	NA	NA
LOC_Os08g39980	NA	NA	-3.14	NA	NA	DNA-binding_bromodomain-containing_protein_putative_expressed	NA	NA
LOC_Os01g57730	NA	NA	-3.13	OSH1_ChIP	NA	peroxidase_precursor_putative_expressed	_	_
LOC_Os03g10650	NA	NA	-3.13	OSH1_ChIP	NA	cyclin_putative_expressed	CYCD5;3	D-TYPE CYCLIN 5;3
LOC_Os08g28730	NA	NA	-3.13	NA	NA	NAD_dependent_epimerase%2Fdehydratase_family_protein_putative_expressed	FC24	FRAGILE CULM 24
LOC_Os02g44260	NA	NA	-3.13	NA	NA	zinc-binding_protein_putative_expressed	NA	NA
LOC_Os02g50790	NA	NA	-3.13	NA	NA	nuclear-pore_anchor_putative_expressed	NA	NA
LOC_Os02g55290	NA	NA	-3.13	NA	NA	expressed_protein	NA	NA
LOC_Os04g58140	NA	NA	-3.13	NA	NA	elongation_factor_Tu_putative_expressed	NA	NA
LOC_Os08g10260	NA	NA	-3.13	NA	NA	NBS-LRR_disease_resistance_protein_putative_expressed	NA	NA
LOC_Os08g15270	NA	NA	-3.13	NA	NA	ATP-dependent_Clp_protease_proteolytic_subunit_putative_expressed	NA	NA
LOC_Os11g12650	NA	NA	-3.13	NA	NA	PHD-finger_domain_containing_protein_putative_expressed	NA	NA
LOC_Os12g28080	NA	NA	-3.13	NA	NA	expressed_protein	NA	NA
LOC_Os10g25780	NA	NA	-3.12	NA	NA	FAD-linked_oxidoreductase_protein_putative_expressed	BRD2	BRASSINOSTEROID DEFICIENT DWARF 2
LOC_Os05g37250	NA	NA	-3.12	OSH1_ChIP	NA	cytochrome_P450_putative_expressed	CYP94C4	CYTOCHROME P450 94C4
LOC_Os02g54340	NA	NA	-3.12	NA	NA	26S_protease_regulatory_subunit_7_putative_expressed	NA	NA
LOC_Os01g32964	NA	NA	-3.11	NA	OsM1_ChIP	protein_phosphotase_protein_putative_expressed	_	_
LOC_Os04g57730	NA	NA	-3.11	NA	OsM1_ChIP	uracil-DNA_glycosylase_putative_expressed	_	_
LOC_Os02g51880	NA	NA	-3.11	NA	OsM1_ChIP	amine_oxidase_putative_expressed	NA	NA
LOC_Os02g52550	NA	NA	-3.11	OSH1_ChIP	NA	uncharacterized_Cys-rich_domain_containing_protein_putative_expressed	NA	NA
LOC_Os07g03240	NA	NA	-3.11	OSH1_ChIP	NA	RNA_recognition_motif_containing_protein_putative_expressed	NA	NA
LOC_Os09g07800	NA	NA	-3.11	NA	NA	expressed_protein	NA	NA
LOC_Os05g37820	NA	NA	-3.11	NA	OsM1_ChIP	transporter_major_facilitator_family_putative_expressed	PT23	PHOSPHATE TRANSPORTER 23
LOC_Os03g56820	NA	NA	-3.1	NA	NA	fatty_acid_hydroxylase_putative_expressed	FAH2	FATTY ACID 2-HYDROXYLASE 2
LOC_Os03g59040	NA	NA	-3.1	OSH1_ChIP	NA	squalene_synthetase_putative_expressed	NA	NA
LOC_Os04g42620	NA	NA	-3.1	OSH1_ChIP	NA	uncharacterized_protein_At4g06744_precursor_putative_expressed	NA	NA
LOC_Os05g25090	NA	NA	-3.1	NA	NA	expressed_protein	NA	NA
LOC_Os10g33960	NA	NA	-3.1	NA	NA	START_domain_containing_protein_expressed	NA	NA
LOC_Os11g18830	NA	NA	-3.1	NA	NA	survival_motor_neuron_containing_protein_expressed	NA	NA
LOC_Os01g71280	NA	NA	-3.09	NA	NA	glycerol-3-phosphate_dehydrogenase_putative_expressed	_	_
LOC_Os03g19120	NA	NA	-3.09	NA	NA	MYB_family_transcription_factor_putative_expressed	_	_
LOC_Os01g56130	NA	NA	-3.09	NA	NA	CSLC1_-_cellulose_synthase-like_family_C_expressed	CSLC1	CELLULOSE SYNTHASE LIKE C1
LOC_Os01g03980	NA	NA	-3.09	OSH1_ChIP	NA	expressed_protein	NA	NA
LOC_Os01g12950	NA	NA	-3.09	NA	OsM1_ChIP	ubiquitin-conjugating_enzyme_putative_expressed	NA	NA
LOC_Os01g47400	NA	NA	-3.09	NA	NA	OsMan01_-_Endo-Beta-Mannanase_expressed	NA	NA
LOC_Os03g13850	NA	NA	-3.09	NA	NA	cell_cycle_checkpoint_protein_RAD17_putative_expressed	NA	NA
LOC_Os04g45270	NA	NA	-3.09	NA	NA	aspartyl_protease_family_protein_putative_expressed	NA	NA
LOC_Os05g43890	NA	NA	-3.09	NA	NA	expressed_protein	NA	NA
LOC_Os12g13100	NA	NA	-3.09	NA	NA	WW_domain_containing_protein_expressed	NA	NA
LOC_Os03g54160	NA	NA	-3.09	OSH1_ChIP	NA	OsMADS14_-_MADS-box_family_gene_with_MIKCc_type-box_expressed	RAP1B	RICE APETALA 1B
LOC_Os02g35820	NA	-2.688	-3.08	NA	NA	retrotransposon_protein_putative_unclassified_expressed	NA	NA
LOC_Os02g02540	NA	NA	-3.08	OSH1_ChIP	NA	glutamate_receptor_putative_expressed	_	_
LOC_Os07g46170	NA	NA	-3.08	NA	NA	OsRhmbd13_-_Putative_Rhomboid_homologue_expressed	_	_
LOC_Os01g52080	NA	NA	-3.08	NA	NA	expressed_protein	NA	NA
LOC_Os02g43700	NA	NA	-3.08	NA	NA	triacylglycerol_lipase_like_protein_putative_expressed	NA	NA
LOC_Os06g14530	NA	NA	-3.08	NA	NA	expressed_protein	NA	NA
LOC_Os08g31760	NA	NA	-3.08	NA	NA	expressed_protein	NA	NA
LOC_Os03g17980	NA	NA	-3.08	NA	NA	CAMK_KIN1%2FSNF1%2FNim1_like_AMPKh.2_-_CAMK_includes_calcium%2Fcalmodulin_depedent_protein_kinases_expressed	OSK3	PROTEIN KINASE 3
LOC_Os03g55980	1.5	NA	-3.07	NA	NA	expressed_protein	NA	NA
LOC_Os03g43670	NA	NA	-3.07	NA	NA	TKL_IRAK_CR4L.1_-_The_CR4L_subfamily_has_homology_with_Crinkly4_expressed	MIS2	MINI SEED 2
LOC_Os03g57260	NA	NA	-3.07	OSH1_ChIP	NA	GRF_zinc_finger_family_protein_expressed	NA	NA
LOC_Os04g03220	NA	NA	-3.07	NA	NA	expressed_protein	NA	NA
LOC_Os07g45060	NA	NA	-3.07	NA	NA	uncharacterized_GPI-anchored_protein_At5g19240_precursor_putative_expressed	NA	NA
LOC_Os12g34524	NA	NA	-3.06	NA	NA	peroxidase_precursor_putative_expressed	_	_
LOC_Os03g18890	NA	NA	-3.06	OSH1_ChIP	NA	glycosyl_transferase_8_domain_containing_protein_putative_expressed	GATL8	GALACTURONOSYLTRANSFERASE-LIKE 8
LOC_Os01g50259	NA	NA	-3.06	NA	NA	expressed_protein	NA	NA
LOC_Os02g42040	NA	NA	-3.06	OSH1_ChIP	OsM1_ChIP	MIF4G_domain_containing_protein_putative_expressed	NA	NA
LOC_Os02g53790	NA	NA	-3.06	NA	NA	adenylate_kinase_putative_expressed	NA	NA
LOC_Os03g51250	NA	NA	-3.06	NA	NA	adenylyl_cyclase-associated_protein_putative_expressed	NA	NA
LOC_Os08g40270	NA	NA	-3.06	NA	NA	lectin-like_protein_kinase_putative_expressed	NA	NA
LOC_Os09g27450	NA	NA	-3.06	OSH1_ChIP	NA	homeobox_associated_leucine_zipper_putative_expressed	NA	NA
LOC_Os11g26790	NA	-1.407	-3.05	NA	NA	dehydrin_putative_expressed	NA	NA
LOC_Os01g57240	NA	NA	-3.05	OSH1_ChIP	OsM1_ChIP	expressed_protein	_	_
LOC_Os01g33960	NA	NA	-3.05	NA	NA	transposon_protein_putative_CACTA_En%2FSpm_sub-class_expressed	NA	NA
LOC_Os03g46930	NA	NA	-3.05	OSH1_ChIP	NA	expressed_protein	NA	NA
LOC_Os03g48870	NA	NA	-3.05	NA	NA	expressed_protein	NA	NA
LOC_Os04g38920	NA	NA	-3.05	NA	NA	DUF593_domain_containing_protein_expressed	NA	NA
LOC_Os04g45220	NA	NA	-3.05	NA	NA	expressed_protein	NA	NA
LOC_Os07g12710	NA	NA	-3.05	NA	NA	GIY-YIG_catalytic_domain_containing_protein_putative_expressed	NA	NA
LOC_Os07g41160	NA	NA	-3.05	NA	OsM1_ChIP	protein_of_unknown_function_DUF1675_domain_containing_protein_expressed	NA	NA
LOC_Os08g16110	NA	NA	-3.05	NA	NA	expressed_protein	NA	NA
LOC_Os01g57210	NA	NA	-3.04	NA	NA	katanin_p80_WD40_repeat-containing_subunit_B1_homolog_1_putative_expressed	_	_
LOC_Os03g13370	NA	NA	-3.04	NA	NA	tetratricopeptide_repeat_domain_containing_protein_expressed	_	_
LOC_Os02g25910	NA	NA	-3.04	NA	NA	histone_H3_putative_expressed	NA	NA
LOC_Os02g27800	NA	NA	-3.04	OSH1_ChIP	NA	expressed_protein	NA	NA
LOC_Os02g40700	NA	NA	-3.04	NA	OsM1_ChIP	enzyme_of_the_cupin_superfamily_protein_putative_expressed	NA	NA
LOC_Os02g48010	NA	NA	-3.04	NA	NA	nuclear_matrix_constituent_protein_1-like_putative_expressed	NA	NA
LOC_Os05g46430	NA	NA	-3.04	NA	NA	60S_ribosomal_protein_L28-1_putative_expressed	NA	NA
LOC_Os11g45360	NA	NA	-3.04	NA	NA	DEFL15_-_Defensin_and_Defensin-like_DEFL_family_expressed	NA	NA
LOC_Os03g08870	NA	-1.062	-3.03	NA	NA	expressed_protein	NA	NA
LOC_Os01g10780	NA	NA	-3.03	NA	NA	expressed_protein	NA	NA
LOC_Os01g40820	NA	NA	-3.03	NA	NA	peptidase_family_M41_containing_protein_expressed	NA	NA
LOC_Os02g43710	NA	NA	-3.03	OSH1_ChIP	NA	enoyl-CoA_hydratase%2Fisomerase_family_protein_putative_expressed	NA	NA
LOC_Os02g58110	NA	NA	-3.03	NA	NA	expressed_protein	NA	NA
LOC_Os08g23780	NA	NA	-3.03	NA	NA	glycosyl_transferase_8_domain_containing_protein_putative_expressed	NA	NA
LOC_Os10g36710	NA	NA	-3.03	OSH1_ChIP	NA	CAMK_CAMK_like.40_-_CAMK_includes_calcium%2Fcalmodulin_depedent_protein_kinases_expressed	NA	NA
LOC_Os10g41040	NA	NA	-3.03	NA	NA	ternary_complex_factor_MIP1_putative_expressed	NA	NA
LOC_Os01g61780	NA	NA	-3.02	OSH1_ChIP	NA	vacuolar_ATP_synthase_98_kDa_subunit_putative_expressed	NA	NA
LOC_Os02g08190	NA	NA	-3.02	NA	OsM1_ChIP	CYPRO4_putative_expressed	NA	NA
LOC_Os03g57310	NA	NA	-3.02	OSH1_ChIP	OsM1_ChIP	syntaxin_putative_expressed	NA	NA
LOC_Os05g05150	NA	NA	-3.02	NA	NA	SLD5_-_Putative_GINS_complex_subunit_expressed	NA	NA
LOC_Os09g31970	NA	NA	-3.02	NA	NA	3-hydroxy-3-methylglutaryl-coenzyme_A_reductase_putative_expressed	NA	NA
LOC_Os09g32360	NA	NA	-3.02	NA	NA	gp176_putative_expressed	NA	NA
LOC_Os12g04200	NA	NA	-3.02	NA	NA	GRAS_family_transcription_factor_containing_protein_expressed	NA	NA
LOC_Os05g25770	NA	-1.006	-3.01	NA	OsM1_ChIP	WRKY45_expressed	WRKY45	WRKY GENE 45
LOC_Os09g38570	1.5	NA	-3.01	OSH1_ChIP	NA	transcription_factor_like_protein_putative_expressed	MSL34	MYB/SANT-LIKE 34
LOC_Os05g48040	2	NA	-3.01	NA	OsM1_ChIP	MATE_efflux_family_protein_putative_expressed	MATE2	MULTIDRUG AND TOXIC COMPOUND EXTRUSION PROTEIN 2
LOC_Os01g61590	NA	NA	-3.01	OSH1_ChIP	OsM1_ChIP	CAMK_CAMK_like.1_-_CAMK_includes_calcium%2Fcalmodulin_depedent_protein_kinases_expressed	CDPK3	CALCIUM-DEPENDENT PROTEIN KINASE 3
LOC_Os06g51260	NA	NA	-3.01	NA	NA	MYB_family_transcription_factor_putative_expressed	EPR1	EARLY PHYTOCHROME RESPONSIVE 1
LOC_Os01g63400	NA	NA	-3.01	NA	OsM1_ChIP	PPR_repeat_containing_protein_expressed	NA	NA
LOC_Os02g47890	NA	NA	-3.01	NA	NA	expressed_protein	NA	NA
[truncated: 7,761 more rows]

## Sheet: Summary
Supplemental Data Set S3: Genes coregulated by OsMADS1, OsbZIP47 and RFL. Information of whether the genes bound by OsM1 and OSH1 is also incuded
Total Number of genes regulated by each transcription factor
	No. of genes regulated
OsMADS1	8246
OsbZIP47	2210
RFL	488
Summary sheets (Number of Genes activated and repressed in each list)
	Activated	Repressed
Only_RFL	167	0
Only_OsbZIP47	285	1020
Only_OsMADS1	2693	4515
Coregulated_Genes_by_RFL_and_OsbZIP47
	RFL_Activated
OsbZIP47_Activated	32
OsbZIP47_Repressed	9
Coregulated_Genes_by_RFL_and_OsM1
	RFL_Activated
OsMADS1_Activated	137
OsMADS1_Repressed	38
Coregulated_Genes_by_OsMADS1_and_OsbZIP47
	OsMADS1_Activated	OsMADS1_Repressed
OsbZIP47_Activated	204	70
OsbZIP47_Repressed	98	386
Coregulated_Genes_by_OsMADS1_OsbZIP47_RFL
	OsMADS1_Activated	OsMADS1_Repressed
OsbZIP47_Activated	92	5	RFL_Activated
OsbZIP47_Repressed	4	4	RFL_Activated

## Sheet: Only_RFL
MSU TIGR Id	rfl_dsRNAi_FC	osbzip47_dsRNAi_FC	osm1_dsRNAi_FC	Regulation	OSH1_ChIP	OsM1_ChIP	Description	CGSNL.Gene.Symbol	CGSNL.Gene.Name
LOC_Os04g47120	1.5	NA	NA	RFL_Only	OSH1_ChIP	NA	acyl-CoA_thioesterase_2_putative_expressed	NA	NA
LOC_Os02g40840	1.8	NA	NA	RFL_Only	OSH1_ChIP	NA	alcohol_oxidase_putative_expressed	HWH1	HYBRID WEAKNESS H1
LOC_Os06g36180	1.5	NA	NA	RFL_Only	OSH1_ChIP	NA	amino_acid_transporter_putative_expressed	AAP12A	AMINO ACID PERMEASE 12A
LOC_Os01g45550	3	NA	NA	RFL_Only	OSH1_ChIP	NA	auxin_efflux_carrier_component_putative_expressed	PIN10A	PIN PROTEIN 10A
LOC_Os11g37520	1.8	NA	NA	RFL_Only	OSH1_ChIP	NA	BTBT3_-_Bric-a-Brac_Tramtrack_Broad_Complex_BTB_domain_with_tetratricopeptide_repeats_expressed	NA	NA
LOC_Os08g34240	1.8	NA	NA	RFL_Only	OSH1_ChIP	NA	CAMK_KIN1%2FSNF1%2FNim1_like.33_-_CAMK_includes_calcium%2Fcalmodulin_depedent_protein_kinases_expressed	CIPK06	CALCINEURIN B-LIKE PROTEIN-INTERACTING PROTEIN KINASE 6
LOC_Os03g19200	1.5	NA	NA	RFL_Only	OSH1_ChIP	OsM1_ChIP	DNAJ_heat_shock_N-terminal_domain-containing_protein_putative_expressed	NA	NA
LOC_Os02g43790	1.5	NA	NA	RFL_Only	OSH1_ChIP	NA	ethylene-responsive_transcription_factor_putative_expressed	ERF91	ETHYLENE RESPONSE FACTOR 91
LOC_Os01g72510	1.6	NA	NA	RFL_Only	OSH1_ChIP	NA	eukaryotic_aspartyl_protease_domain_containing_protein_expressed	NA	NA
LOC_Os12g14540	1.5	NA	NA	RFL_Only	OSH1_ChIP	NA	expressed_protein	NA	NA
LOC_Os07g34580	1.8	NA	NA	RFL_Only	OSH1_ChIP	NA	glycosyl_hydrolases_family_16_putative_expressed	XTH1	XYLOGLUCAN ENDOTRANSGLUCOSYDASE/HYDROLASE 1
LOC_Os12g02980	2.1	NA	NA	RFL_Only	OSH1_ChIP	NA	nucleoside-triphosphatase_putative_expressed	NA	NA
LOC_Os09g32840	3.3	NA	NA	RFL_Only	OSH1_ChIP	NA	nucleotide_pyrophosphatase%2Fphosphodiesterase_putative_expressed	NA	NA
LOC_Os02g46850	1.5	NA	NA	RFL_Only	OSH1_ChIP	NA	oligopeptide_transporter_putative_expressed	NA	NA
LOC_Os01g09450	1.8	NA	NA	RFL_Only	OSH1_ChIP	NA	OsIAA2_-_Auxin-responsive_Aux%2FIAA_gene_family_member_expressed	NA	NA
LOC_Os04g57720	1.5	NA	NA	RFL_Only	OSH1_ChIP	NA	OsRR6__type-A_response_regulator_expressed	RR6	A-TYPE RESPONSE REGULATOR 6
LOC_Os01g16960	2	NA	NA	RFL_Only	OSH1_ChIP	NA	pyruvate_kinase_putative_expressed	NA	NA
LOC_Os01g62950	1.75	NA	NA	RFL_Only	OSH1_ChIP	NA	ras-related_protein_putative_expressed	_	_
LOC_Os09g38110	1.5	NA	NA	RFL_Only	OSH1_ChIP	NA	RING-H2_finger_protein_putative_expressed	NA	NA
LOC_Os01g11414	1.8	NA	NA	RFL_Only	OSH1_ChIP	NA	sodium%2Fcalcium_exchanger_protein_putative_expressed	_	_
LOC_Os01g60860	1.9	NA	NA	RFL_Only	OSH1_ChIP	OsM1_ChIP	spotted_leaf_11_putative_expressed	NA	NA
LOC_Os03g12900	1.5	NA	NA	RFL_Only	OSH1_ChIP	NA	squalene_monooxygenase_putative_expressed	NA	NA
LOC_Os08g40420	1.5	NA	NA	RFL_Only	OSH1_ChIP	NA	ternary_complex_factor_MIP1_putative_expressed	NA	NA
LOC_Os07g48510	1.5	NA	NA	RFL_Only	OSH1_ChIP	NA	thioredoxin_putative_expressed	NA	NA
LOC_Os03g47280	2.89	NA	NA	RFL_Only	OSH1_ChIP	NA	VQ_domain_containing_protein_putative_expressed	NA	NA
LOC_Os04g32480	2	NA	NA	RFL_Only	OSH1_ChIP	NA	zinc-finger_protein_putative_expressed	TIFY9	TIFY GENE 9
LOC_Os03g12030	1.2	NA	NA	RFL_Only	NA	NA	3-ketoacyl-CoA_synthase_putative_expressed	_	_
LOC_Os03g06705	1.6	NA	NA	RFL_Only	NA	NA	3-ketoacyl-CoA_synthase_putative_expressed	NA	NA
LOC_Os12g13380	1.5	NA	NA	RFL_Only	NA	NA	adenylate_kinase_putative_expressed	NA	NA
LOC_Os10g25130	1.5	NA	NA	RFL_Only	NA	NA	aminotransferase_classes_I_and_II_domain_containing_protein_expressed	ALAAT	ALANINE AMINOTRANSFERASE
LOC_Os03g04000	1.7	NA	NA	RFL_Only	NA	NA	AMP-binding_domain_containing_protein_expressed	NA	NA
LOC_Os03g04120	2.6	NA	NA	RFL_Only	NA	NA	AMP-binding_enzyme_putative_expressed	NA	NA
LOC_Os01g20780	1.7	NA	NA	RFL_Only	NA	NA	anther-specific_protein_SF18_precursor_putative_expressed	NA	NA
LOC_Os03g49524	1.5	NA	NA	RFL_Only	NA	NA	anthocyanidin_3-O-glucosyltransferase_putative_expressed	NA	NA
LOC_Os01g53420	2.9	NA	NA	RFL_Only	NA	NA	anthocyanidin_53-O-glucosyltransferase_putative_expressed	UGT706B1	UDP-DEPENDENT GLYCOSYLTRANSFERASE 706B1
LOC_Os02g44490	1.5	NA	NA	RFL_Only	NA	NA	anthranilate_phosphoribosyltransferase_putative_expressed	NA	NA
LOC_Os03g29540	1.5	NA	NA	RFL_Only	NA	NA	ATP-dependent_protease_putative_expressed	NA	NA
LOC_Os03g12820	1.6	NA	NA	RFL_Only	NA	NA	ATP8_putative_expressed	NA	NA
LOC_Os03g58790	2.4	NA	NA	RFL_Only	NA	NA	ATPase_putative_expressed	NA	NA
LOC_Os01g19220	2.75	NA	NA	RFL_Only	NA	NA	beta-D-xylosidase_putative_expressed	NA	NA
LOC_Os01g38580	2.1	NA	NA	RFL_Only	NA	NA	betabeta-carotene_910-dioxygenase_putative_expressed	_	_
LOC_Os06g12120	1.5	NA	NA	RFL_Only	NA	NA	BRASSINOSTEROID_INSENSITIVE_1-associated_receptor_kinase_1_precursor_putative_expressed	NA	NA
LOC_Os01g55150	2.9	NA	NA	RFL_Only	NA	NA	bZIP_transcription_factor_domain_containing_protein_expressed	NA	NA
LOC_Os02g57000	3.8	NA	NA	RFL_Only	NA	NA	C2_domain_containing_protein_putative_expressed	NA	NA
LOC_Os08g38910	2.1	NA	NA	RFL_Only	NA	NA	caffeoyl-CoA_O-methyltransferase_putative_expressed	NA	NA
LOC_Os07g48100	1.5	NA	NA	RFL_Only	NA	NA	CAMK_KIN1%2FSNF1%2FNim1_like.31_-_CAMK_includes_calcium%2Fcalmodulin_depedent_protein_kinases_expressed	CIPK02	CALCINEURIN B-LIKE PROTEIN-INTERACTING PROTEIN KINASE 2
LOC_Os04g52130	1.8	NA	NA	RFL_Only	NA	NA	coproporphyrinogen_III_oxidase_chloroplast_precursor_putative_expressed	RLIN1	RICE LESION INITIATION 1
LOC_Os06g36880	2.5	NA	NA	RFL_Only	NA	NA	cysteine_synthase_putative_expressed	NA	NA
LOC_Os08g04230	3.2	NA	NA	RFL_Only	NA	NA	cysteine-rich_repeat_secretory_protein_55_precursor_putative_expressed	NA	NA
LOC_Os11g32240	1.5	NA	NA	RFL_Only	NA	NA	cytochrome_P450_51_putative_expressed	CYP51G1	P-450 51G1
LOC_Os02g07680	1.5	NA	NA	RFL_Only	NA	NA	cytochrome_P450_putative_expressed	NA	NA
LOC_Os01g56810	1.55	NA	NA	RFL_Only	NA	OsM1_ChIP	cytokinin_dehydrogenase_precursor_putative_expressed	CKX5	CYTOKININ OXIDASE/DEHYDROGENASE 5
LOC_Os09g31050	1.5	NA	NA	RFL_Only	NA	NA	cytosolic_phospholipase_A2_beta_putative_expressed	_	_
LOC_Os11g10510	3.5	NA	NA	RFL_Only	NA	NA	dehydrogenase_putative_expressed	ADH2	ALCOHOL DEHYDROGENASE 2
LOC_Os06g46920	2.2	NA	NA	RFL_Only	NA	NA	dihydroflavonol-4-reductase_putative_expressed	NA	NA
LOC_Os11g12340	1.5	NA	NA	RFL_Only	NA	NA	disease_resistance_protein_RPM1_putative_expressed	RPR1	RICE PROBENAZOL RESPONSIBLE 1
LOC_Os02g51730	1.7	NA	NA	RFL_Only	NA	NA	dnaJ_homolog_subfamily_C_member_7_putative_expressed	_	_
LOC_Os12g02720	2.4	NA	NA	RFL_Only	NA	OsM1_ChIP	DUF567_domain_containing_protein_putative_expressed	NA	NA
LOC_Os01g56450	1.5	NA	NA	RFL_Only	NA	NA	DUF567_domain_containing_protein_putative_expressed	NA	NA
LOC_Os04g58480	2.35	NA	NA	RFL_Only	NA	NA	EF_hand_family_protein_putative_expressed	NA	NA
LOC_Os11g08100	1.6	NA	NA	RFL_Only	NA	NA	eukaryotic_aspartyl_protease_domain_containing_protein_expressed	NA	NA
LOC_Os06g50390	2.4	NA	NA	RFL_Only	NA	NA	eukaryotic_aspartyl_protease_domain_containing_protein_expressed	NA	NA
LOC_Os01g17330	3.8	NA	NA	RFL_Only	NA	NA	eukaryotic_translation_initiation_factor_6_putative_expressed	NA	NA
LOC_Os02g50470	1.5	NA	NA	RFL_Only	NA	NA	expressed_protein	NA	NA
LOC_Os03g21370	1.5	NA	NA	RFL_Only	NA	NA	expressed_protein	LCAA	LOW CHLOROPHYLL ACCUMULATION A
LOC_Os06g47430	1.5	NA	NA	RFL_Only	NA	NA	expressed_protein	NA	NA
LOC_Os10g29700	1.5	NA	NA	RFL_Only	NA	NA	expressed_protein	NA	NA
LOC_Os12g35480	1.5	NA	NA	RFL_Only	NA	NA	expressed_protein	NA	NA
LOC_Os01g73024	1.6	NA	NA	RFL_Only	NA	NA	expressed_protein	NA	NA
LOC_Os02g43900	1.7	NA	NA	RFL_Only	NA	NA	expressed_protein	NA	NA
LOC_Os10g39920	1.7	NA	NA	RFL_Only	NA	NA	expressed_protein	NA	NA
LOC_Os11g05950	1.9	NA	NA	RFL_Only	NA	NA	expressed_protein	NA	NA
LOC_Os11g36400	1.9	NA	NA	RFL_Only	NA	NA	expressed_protein	NA	NA
LOC_Os01g58500	2	NA	NA	RFL_Only	NA	NA	expressed_protein	NA	NA
LOC_Os01g01019	2.1	NA	NA	RFL_Only	NA	NA	expressed_protein	NA	NA
LOC_Os12g40180	2.2	NA	NA	RFL_Only	NA	NA	expressed_protein	NA	NA
LOC_Os01g07970	2.3	NA	NA	RFL_Only	NA	NA	expressed_protein	NA	NA
LOC_Os10g32930	2.4	NA	NA	RFL_Only	NA	NA	expressed_protein	NA	NA
LOC_Os01g05540	2.5	NA	NA	RFL_Only	NA	NA	expressed_protein	NA	NA
LOC_Os07g46510	2.6	NA	NA	RFL_Only	NA	NA	expressed_protein	NA	NA
LOC_Os03g55770	2.9	NA	NA	RFL_Only	NA	NA	expressed_protein	NA	NA
LOC_Os02g55190	3	NA	NA	RFL_Only	NA	NA	expressed_protein	NA	NA
LOC_Os02g30240	3.1	NA	NA	RFL_Only	NA	NA	expressed_protein	NA	NA
LOC_Os03g51530	4	NA	NA	RFL_Only	NA	NA	expressed_protein	NA	NA
LOC_Os07g02460	5.5	NA	NA	RFL_Only	NA	NA	expressed_protein	NA	NA
LOC_Os02g52840	3.2	NA	NA	RFL_Only	NA	NA	flavonol_synthase%2Fflavanone_3-hydroxylase_putative_expressed	_	_
LOC_Os03g53730	1.6	NA	NA	RFL_Only	NA	NA	flavoprotein_wrbA_putative_expressed	_	_
LOC_Os06g51320	2.3	NA	NA	RFL_Only	NA	NA	GASR8_-_Gibberellin-regulated_GASA%2FGAST%2FSnakin_family_protein_precursor_expressed	NA	NA
LOC_Os04g44510	1.5	NA	NA	RFL_Only	NA	NA	GEM_putative_expressed	NA	NA
LOC_Os04g39980	2	NA	NA	RFL_Only	NA	NA	gibberellin_20_oxidase_2_putative_expressed	NA	NA
LOC_Os03g57640	1.5	NA	NA	RFL_Only	NA	NA	gibberellin_receptor_GID1L2_putative_expressed	NA	NA
LOC_Os09g26160	1.5	NA	NA	RFL_Only	NA	NA	glutamate_receptor_putative_expressed	_	_
LOC_Os09g20220	2.4	NA	NA	RFL_Only	NA	NA	glutathione_S-transferase_putative_expressed	GSTU5	TAU GLUTATHIONE S-TRANSFERASE 5
LOC_Os11g47510	3.3	NA	NA	RFL_Only	NA	NA	glycosyl_hydrolase_putative_expressed	NA	NA
LOC_Os02g08330	1.7	NA	NA	RFL_Only	NA	NA	gp176_putative_expressed	NA	NA
LOC_Os06g44250	1.7	NA	NA	RFL_Only	NA	NA	haemolysin-III_putative_expressed	NA	NA
LOC_Os03g62010	3.6	NA	NA	RFL_Only	NA	NA	harpin-induced_protein_1_domain_containing_protein_expressed	NA	NA
LOC_Os06g09560	3.2	NA	NA	RFL_Only	NA	NA	heat_shock_protein_DnaJ_putative_expressed	NA	NA
LOC_Os03g14180	1.8	NA	NA	RFL_Only	NA	OsM1_ChIP	hsp20%2Falpha_crystallin_family_protein_putative_expressed	HSP26	26 KDA HEAT SHOCK PROTEIN
LOC_Os01g08860	2	NA	NA	RFL_Only	NA	NA	hsp20%2Falpha_crystallin_family_protein_putative_expressed	HSP18.0-CII	18.0 KDA CLASS II HEAT SHOCK PROTEIN
LOC_Os02g19650	18	NA	NA	RFL_Only	NA	NA	hydrolase_alpha%2Fbeta_fold_family_domain_containing_protein_expressed	NA	NA
LOC_Os10g39090	1.66	NA	NA	RFL_Only	NA	NA	hydrolase_alpha%2Fbeta_fold_family_protein_putative_expressed	NA	NA
LOC_Os12g04020	1.5	NA	NA	RFL_Only	NA	NA	hydroxymethylglutaryl-CoA_lyase_putative_expressed	NA	NA
LOC_Os04g57320	1.5	NA	NA	RFL_Only	NA	NA	immutans_protein_putative_expressed	IM1	OSIMASE
LOC_Os02g55890	1.5	NA	NA	RFL_Only	NA	NA	inorganic_H%2B_pyrophosphatase_putative_expressed	NA	NA
LOC_Os12g18560	2.2	NA	NA	RFL_Only	NA	NA	invertase%2Fpectin_methylesterase_inhibitor_family_protein_putative_expressed	NA	NA
LOC_Os12g14440	5.1	NA	NA	RFL_Only	NA	NA	Jacalin-like_lectin_domain_containing_protein_putative_expressed	NA	NA
LOC_Os07g36570	2.8	NA	NA	RFL_Only	NA	NA	KI_domain_interacting_kinase_1_putative_expressed	NA	NA
LOC_Os06g10790	3.4	NA	NA	RFL_Only	NA	NA	lectin-like_receptor_kinase_putative_expressed	NA	NA
LOC_Os05g40770	4	NA	NA	RFL_Only	NA	NA	leucine-rich_repeat_family_protein_putative_expressed	NA	NA
LOC_Os01g47580	1.6	NA	NA	RFL_Only	NA	NA	lipid_phosphatase_protein_putative_expressed	NA	NA
LOC_Os04g55159	2.1	NA	NA	RFL_Only	NA	NA	LTPL125_-_Protease_inhibitor%2Fseed_storage%2FLTP_family_protein_precursor_putative_expressed	_	_
LOC_Os03g52720	2	NA	NA	RFL_Only	NA	NA	magnesium-dependent_phosphatase_1_putative_expressed	NA	NA
LOC_Os03g02380	2	NA	NA	RFL_Only	NA	NA	major_facilitator_superfamily_domain-containing_protein_5_putative_expressed	CD1	_
LOC_Os10g39520	1.5	NA	NA	RFL_Only	NA	NA	MLO_domain_containing_protein_putative_expressed	MLO_	POWDERY-MILDEW-RESISTANCE GENE O_
LOC_Os04g47400	2.3	NA	NA	RFL_Only	NA	NA	monocopper_oxidase_putative_expressed	_	_
LOC_Os01g50720	1.9	NA	NA	RFL_Only	NA	NA	MYB_family_transcription_factor_putative_expressed	NA	NA
LOC_Os01g71790	1.5	NA	NA	RFL_Only	NA	NA	NAM_putative_expressed	NA	NA
LOC_Os01g13540	1.5	NA	NA	RFL_Only	NA	NA	NIN_putative_expressed	NLP3	NIN-LIKE PROTEIN 3
LOC_Os08g36480	1.8	NA	NA	RFL_Only	NA	NA	nitrate_reductase_putative_expressed	_	_
LOC_Os01g64310	2.6	NA	NA	RFL_Only	NA	NA	no_apical_meristem_protein_putative_expressed	NA	NA
LOC_Os09g36600	3.3	NA	NA	RFL_Only	NA	NA	nodulin_putative_expressed	MFS5	MAJOR FACILITATOR SUPERFAMILY 5
LOC_Os03g13140	3.4	NA	NA	RFL_Only	NA	NA	non-symbiotic_hemoglobin_2_putative_expressed	Hb1	HEMOGLOBIN 1
LOC_Os01g03740	2.8	NA	NA	RFL_Only	NA	NA	nuclease_PA3_putative_expressed	NA	NA
LOC_Os07g48340	1.5	NA	NA	RFL_Only	NA	NA	OsCML24_-_Calmodulin-related_calcium_sensor_protein_expressed	CML24	CALMODULIN-LIKE PROTEIN 24
LOC_Os03g43410	2.6	NA	NA	RFL_Only	NA	NA	OsIAA12_-_Auxin-responsive_Aux%2FIAA_gene_family_member_expressed	IAA12	_
LOC_Os05g50570	2.7	NA	NA	RFL_Only	NA	NA	OsSCP29_-_Putative_Serine_Carboxypeptidase_homologue_expressed	SCP29	SERINE CARBOXYPEPTIDASE 29
LOC_Os05g50600	2.55	NA	NA	RFL_Only	NA	NA	OsSCP31_-_Putative_Serine_Carboxypeptidase_homologue_expressed	SCP31	SERINE CARBOXYPEPTIDASE 31
LOC_Os09g38850	3.6	NA	NA	RFL_Only	NA	NA	OsWAK91_-_OsWAK_receptor-like_protein_kinase_expressed	DEES1	DEFECT IN EARLY EMBRYO SAC1
LOC_Os01g36620	1.51	NA	NA	RFL_Only	NA	NA	pectate_lyase_family_protein_expressed	NA	NA
LOC_Os01g20980	2	NA	NA	RFL_Only	NA	NA	pectinesterase_putative_expressed	NA	NA
LOC_Os11g04480	1.5	NA	NA	RFL_Only	NA	NA	peflin_putative_expressed	NA	NA
LOC_Os02g44480	1.5	NA	NA	RFL_Only	NA	NA	pentatricopeptide_putative_expressed	NA	NA
LOC_Os02g14170	1.9	NA	NA	RFL_Only	NA	NA	peroxidase_precursor_putative_expressed	_	_
LOC_Os08g42030	2.3	NA	NA	RFL_Only	NA	NA	peroxidase_precursor_putative_expressed	NA	NA
LOC_Os01g07760	1.75	NA	NA	RFL_Only	NA	NA	phospholipase_D_putative_expressed	PLDalpha1	PHOSPHOLIPASE D ALPHA 1
LOC_Os12g05260	1.6	NA	NA	RFL_Only	NA	NA	phytosulfokines_precursor_putative_expressed	PSK3	PHYTOSULFOKINE 3
LOC_Os04g45910	1.5	NA	NA	RFL_Only	NA	OsM1_ChIP	placental_protein_11_precursor_putative_expressed	NA	NA
LOC_Os03g50160	1.7	NA	NA	RFL_Only	NA	NA	plastocyanin-like_domain_containing_protein_putative_expressed	UCL9	UCLACYANIN-LIKE PROTEIN 9
LOC_Os01g43160	2.9	NA	NA	RFL_Only	NA	NA	polygalacturonase_putative_expressed	_	_
LOC_Os05g34000	1.5	NA	NA	RFL_Only	NA	NA	POT_family_protein_expressed	NA	NA
LOC_Os07g48130	1.7	NA	NA	RFL_Only	NA	NA	potassium_transporter_putative_expressed	HAK9	HIGH-AFFINITY POTASSIUM(K+) TRANSPORTER 9
LOC_Os07g32650	1.66	NA	NA	RFL_Only	NA	NA	retrotransposon_protein_putative_unclassified_expressed	NA	NA
LOC_Os11g12240	2.25	NA	NA	RFL_Only	NA	NA	retrotransposon_protein_putative_unclassified_expressed	NA	NA
LOC_Os01g72810	2.3	NA	NA	RFL_Only	NA	NA	secreted_glycoprotein_putative_expressed	NA	NA
LOC_Os03g35600	2.9	NA	NA	RFL_Only	NA	NA	serine%2Fthreonine-protein_kinase_receptor_precursor_putative_expressed	NA	NA
LOC_Os06g12450	3.5	NA	NA	RFL_Only	NA	NA	soluble_starch_synthase_2-3_chloroplast_precursor_putative_expressed	ALK	ALKALI DEGENERATION
LOC_Os07g35310	2.3	NA	NA	RFL_Only	NA	NA	TKL_IRAK_DUF26-lc.12_-_DUF26_kinases_have_homology_to_DUF26_containing_loci_expressed	NA	NA
LOC_Os02g28220	2.4	NA	NA	RFL_Only	NA	NA	transferase_family_protein_putative_expressed	_	_
LOC_Os07g09190	1.8	NA	NA	RFL_Only	NA	NA	transketolase_putative_expressed	DXS3	1-DEOXY-D-XYLULOSE 5-PHOSPHATE SYNTHASE 3
LOC_Os04g45900	2.1	NA	NA	RFL_Only	NA	OsM1_ChIP	transposon_protein_putative_unclassified_expressed	YSL16	YELLOW STRIP-LIKE GENE 16
LOC_Os01g04620	1.5	NA	NA	RFL_Only	NA	NA	transposon_protein_putative_unclassified_expressed	NA	NA
LOC_Os01g62420	1.5	NA	NA	RFL_Only	NA	NA	triosephosphate_isomerase_cytosolic_putative_expressed	NA	NA
LOC_Os04g58920	1.8	NA	NA	RFL_Only	NA	NA	U-box_domain-containing_protein_putative_expressed	_	_
LOC_Os02g33590	2.7	NA	NA	RFL_Only	NA	NA	U-box_domain-containing_protein_putative_expressed	_	_
LOC_Os02g14680	1.5	NA	NA	RFL_Only	NA	OsM1_ChIP	UDP-glucoronosyl_and_UDP-glucosyl_transferase_domain_containing_protein_expressed	NA	NA
LOC_Os01g07530	2.5	NA	NA	RFL_Only	NA	NA	uncharacterized_glycosyltransferase_putative_expressed	_	_
LOC_Os01g19820	1.5	NA	NA	RFL_Only	NA	NA	universal_stress_protein_domain_containing_protein_putative_expressed	NA	NA
LOC_Os07g47620	2.25	NA	NA	RFL_Only	NA	NA	universal_stress_protein_domain_containing_protein_putative_expressed	_	_
LOC_Os07g49114	2.1	NA	NA	RFL_Only	NA	NA	wound-induced_protein_WI12_putative_expressed	NA	NA
LOC_Os01g51690	2.5	NA	NA	RFL_Only	NA	NA	WRKY26_expressed	WRKY26	WRKY GENE 26
LOC_Os01g40260	2.1	NA	NA	RFL_Only	NA	NA	WRKY77_expressed	WRKY77	WRKY GENE 77
LOC_Os01g55820	1.5	NA	NA	RFL_Only	NA	NA	X8_domain_containing_protein_expressed	NA	NA
LOC_Os04g37650	1.5	NA	NA	RFL_Only	NA	NA	xyloglucan_fucosyltransferase_putative_expressed	NA	NA
LOC_Os06g11450	1.55	NA	NA	RFL_Only	NA	NA	zinc_finger_C3HC4_type_domain_containing_protein_expressed	NA	NA
LOC_Os01g64620	2.5	NA	NA	RFL_Only	NA	NA	zinc_finger_C3HC4_type_domain_containing_protein_expressed	NA	NA
LOC_Os06g47270	2.9	NA	NA	RFL_Only	NA	NA	zinc_finger_C3HC4_type_domain_containing_protein_expressed	NA	NA

## Sheet: Only_OsbZIP47
MSU TIGR Id	rfl_FC	osbzip47_FC	osm1_dsRNAi	Regulation	OSH1_ChIP	OsM1_ChIP	Description	CGSNL.Gene.Symbol	CGSNL.Gene.Name
LOC_Os01g47560	NA	-3.648	NA	OsbZIP47_Only	OSH1_ChIP	NA	WRKY16_expressed	WRKY16	WRKY GENE16
LOC_Os01g16250	NA	-3.322	NA	OsbZIP47_Only	OSH1_ChIP	NA	expressed_protein	NA	NA
LOC_Os10g37760	NA	-3.186	NA	OsbZIP47_Only	OSH1_ChIP	OsM1_ChIP	OsRhmbd17_-_Putative_Rhomboid_homologue_expressed	_	_
LOC_Os05g35290	NA	-2.881	NA	OsbZIP47_Only	OSH1_ChIP	NA	phenylalanine_ammonia-lyase_putative_expressed	_	PHENYLALANINE AMMONIA-LYASE
LOC_Os12g32390	NA	-2.788	NA	OsbZIP47_Only	OSH1_ChIP	NA	expressed_protein	NA	NA
LOC_Os09g26960	NA	-2.458	NA	OsbZIP47_Only	OSH1_ChIP	OsM1_ChIP	cytochrome_P450_putative_expressed	NA	NA
LOC_Os05g02780	NA	-2.428	NA	OsbZIP47_Only	OSH1_ChIP	NA	glycine-rich_protein_A3_putative_expressed	NA	NA
LOC_Os11g33120	NA	-2.211	NA	OsbZIP47_Only	OSH1_ChIP	NA	respiratory_burst_oxidase_putative_expressed	RBOHI	RESPIRATORY BURST OXIDASE HOMOLOG I
LOC_Os05g46020	NA	-2.166	NA	OsbZIP47_Only	OSH1_ChIP	NA	WRKY7_expressed	WRKY7	WRKY GENE 7
LOC_Os02g33670	NA	-2.055	NA	OsbZIP47_Only	OSH1_ChIP	NA	expressed_protein	NA	NA
LOC_Os02g04924	NA	-1.953	NA	OsbZIP47_Only	OSH1_ChIP	OsM1_ChIP	retrotransposon_protein_putative_unclassified_expressed	NA	NA
LOC_Os03g09900	NA	-1.947	NA	OsbZIP47_Only	OSH1_ChIP	NA	membrane_protein_putative_expressed	NA	NA
LOC_Os01g36950	NA	-1.923	NA	OsbZIP47_Only	OSH1_ChIP	NA	N-rich_protein_putative_expressed	NA	NA
LOC_Os10g42410	NA	-1.778	NA	OsbZIP47_Only	OSH1_ChIP	NA	zinc-binding_protein_putative_expressed	NA	NA
LOC_Os03g01740	NA	-1.776	NA	OsbZIP47_Only	OSH1_ChIP	NA	expressed_protein	EL2, Orysa; EL2	D-TYPE CYCLIN-INTERACTING PROTEIN
LOC_Os06g09900	NA	-1.749	NA	OsbZIP47_Only	OSH1_ChIP	NA	expressed_protein	NA	NA
LOC_Os05g48060	NA	-1.723	NA	OsbZIP47_Only	OSH1_ChIP	NA	phosphatidylserine_synthase_putative_expressed	SUI2	SHORTENED UPPERMOST INTERNODE 2
LOC_Os01g59690	NA	-1.712	NA	OsbZIP47_Only	OSH1_ChIP	NA	OsFBX28_-_F-box_domain_containing_protein_expressed	NA	NA
LOC_Os02g20934	NA	-1.703	NA	OsbZIP47_Only	OSH1_ChIP	NA	expressed_protein	NA	NA
LOC_Os04g53190	NA	-1.628	NA	OsbZIP47_Only	OSH1_ChIP	NA	CPuORF12_-_conserved_peptide_uORF-containing_transcript_expressed	NA	NA
LOC_Os10g36703	NA	-1.575	NA	OsbZIP47_Only	OSH1_ChIP	OsM1_ChIP	CPuORF40_-_conserved_peptide_uORF-containing_transcript_expressed	SAUR56	SMALL AUXIN-UP RNA 56
LOC_Os03g49440	NA	-1.548	NA	OsbZIP47_Only	OSH1_ChIP	NA	phosphatase_putative_expressed	NA	NA
LOC_Os06g09370	NA	-1.498	NA	OsbZIP47_Only	OSH1_ChIP	OsM1_ChIP	PTF1_putative_expressed	PTF1	PI STARVATION-INDUCED TRANSCRIPTION FACTOR-1
LOC_Os02g41840	NA	-1.445	NA	OsbZIP47_Only	OSH1_ChIP	NA	DUF584_domain_containing_protein_putative_expressed	NA	NA
LOC_Os03g44380	NA	-1.426	NA	OsbZIP47_Only	OSH1_ChIP	OsM1_ChIP	9-cis-epoxycarotenoid_dioxygenase_1_chloroplast_precursor_putative_expressed	NCED1	9-CIS-EPOXYCAROTENOID DIOXYGENASE 1
LOC_Os01g66120	NA	-1.421	NA	OsbZIP47_Only	OSH1_ChIP	NA	No_apical_meristem_protein_putative_expressed	NA	NA
LOC_Os04g54610	NA	-1.403	NA	OsbZIP47_Only	OSH1_ChIP	NA	expressed_protein	NA	NA
LOC_Os01g69870	NA	-1.391	NA	OsbZIP47_Only	OSH1_ChIP	NA	expressed_protein	NA	NA
LOC_Os01g62900	NA	-1.369	NA	OsbZIP47_Only	OSH1_ChIP	NA	amino_acid_kinase_putative_expressed	NA	NA
LOC_Os02g19820	NA	-1.336	NA	OsbZIP47_Only	OSH1_ChIP	NA	nodulin_MtN3_family_protein_putative_expressed	SWEET4	SWEET4
LOC_Os09g31200	NA	-1.328	NA	OsbZIP47_Only	OSH1_ChIP	NA	AN1-like_zinc_finger_domain_containing_protein_expressed	SAP1	STRESS ASSOCIATED PROTEIN GENE 1
LOC_Os04g37904	NA	-1.282	NA	OsbZIP47_Only	OSH1_ChIP	NA	protein_phosphatase_2C_putative_expressed	_	_
LOC_Os02g42740	NA	-1.262	NA	OsbZIP47_Only	OSH1_ChIP	NA	cytochrome_b5-like_Heme%2FSteroid_binding_domain_containing_protein_expressed	NA	NA
LOC_Os01g46570	NA	-1.254	NA	OsbZIP47_Only	OSH1_ChIP	NA	CTP_synthase_putative_expressed	NA	NA
LOC_Os01g10690	NA	-1.204	NA	OsbZIP47_Only	OSH1_ChIP	NA	POLD3_-_Putative_DNA_polymerase_delta_complex_subunit_expressed	NA	NA
LOC_Os10g42196	NA	-1.193	NA	OsbZIP47_Only	OSH1_ChIP	NA	expressed_protein	DLN242	DLN REPRESSOR 242
LOC_Os01g62910	NA	-1.177	NA	OsbZIP47_Only	OSH1_ChIP	NA	CRR2_putative_expressed	NA	NA
LOC_Os01g72940	NA	-1.175	NA	OsbZIP47_Only	OSH1_ChIP	NA	phosphatidylserine_decarboxylase_putative_expressed	NA	NA
LOC_Os06g23290	NA	-1.174	NA	OsbZIP47_Only	OSH1_ChIP	NA	phosphatidylinositol_3-_and_4-kinase_family_protein_putative_expressed	NA	NA
LOC_Os03g19220	NA	-1.158	NA	OsbZIP47_Only	OSH1_ChIP	NA	expressed_protein	NA	NA
LOC_Os03g29240	NA	-1.132	NA	OsbZIP47_Only	OSH1_ChIP	NA	PDI_putative_expressed	NA	NA
LOC_Os05g34270	NA	-1.118	NA	OsbZIP47_Only	OSH1_ChIP	NA	inactive_receptor_kinase_At1g27190_precursor_putative_expressed	NA	NA
LOC_Os07g43010	NA	-1.115	NA	OsbZIP47_Only	OSH1_ChIP	NA	expressed_protein	NA	NA
LOC_Os02g55910	NA	-1.108	NA	OsbZIP47_Only	OSH1_ChIP	NA	monogalactosyldiacylglycerol_synthase_putative_expressed	NA	NA
LOC_Os08g38900	NA	-1.086	NA	OsbZIP47_Only	OSH1_ChIP	NA	caffeoyl-CoA_O-methyltransferase_putative_expressed	NA	NA
LOC_Os05g21180	NA	-1.066	NA	OsbZIP47_Only	OSH1_ChIP	NA	phosphatidic_acid_phosphatase-related_putative_expressed	NA	NA
LOC_Os02g22820	NA	-1.063	NA	OsbZIP47_Only	OSH1_ChIP	NA	expressed_protein	NA	NA
LOC_Os01g52690	NA	-1.056	NA	OsbZIP47_Only	OSH1_ChIP	NA	retrotransposon_protein_putative_unclassified_expressed	NA	NA
LOC_Os12g18860	NA	-1.054	NA	OsbZIP47_Only	OSH1_ChIP	OsM1_ChIP	OsPOP23_-_Putative_Prolyl_Oligopeptidase_homologue_expressed	_	_
LOC_Os04g52090	NA	-1.024	NA	OsbZIP47_Only	OSH1_ChIP	NA	AP2_domain_containing_protein_expressed	ERF77	ETHYLENE RESPONSE FACTOR 77
LOC_Os08g38210	NA	-1.013	NA	OsbZIP47_Only	OSH1_ChIP	OsM1_ChIP	transcription_factor_BIM2_putative_expressed	_	_
LOC_Os09g04160	NA	-1.008	NA	OsbZIP47_Only	OSH1_ChIP	NA	expressed_protein	NA	NA
LOC_Os01g47810	NA	-1.003	NA	OsbZIP47_Only	OSH1_ChIP	NA	S-locus-like_receptor_protein_kinase_putative_expressed	NA	NA
LOC_Os03g57190	NA	1.017	NA	OsbZIP47_Only	OSH1_ChIP	NA	TCP_family_transcription_factor_putative_expressed	NA	NA
LOC_Os07g05040	NA	1.017	NA	OsbZIP47_Only	OSH1_ChIP	NA	cadmium-induced_protein_putative_expressed	NA	NA
LOC_Os07g04150	NA	1.023	NA	OsbZIP47_Only	OSH1_ChIP	NA	stress-induced_protein_putative_expressed	NA	NA
LOC_Os09g34120	NA	1.026	NA	OsbZIP47_Only	OSH1_ChIP	NA	expressed_protein	NA	NA
LOC_Os03g11600	NA	1.032	NA	OsbZIP47_Only	OSH1_ChIP	NA	YABBY_domain_containing_protein_putative_expressed	DL	DROOPING LEAF (DL)
LOC_Os06g49830	NA	1.032	NA	OsbZIP47_Only	OSH1_ChIP	NA	SHI_putative_expressed	NA	NA
LOC_Os11g37670	NA	1.038	NA	OsbZIP47_Only	OSH1_ChIP	NA	expressed_protein	NA	NA
LOC_Os08g40830	NA	1.042	NA	OsbZIP47_Only	OSH1_ChIP	OsM1_ChIP	pumilio_domain-containing_protein_PPD1_putative_expressed	NA	NA
LOC_Os03g55200	NA	1.05	NA	OsbZIP47_Only	OSH1_ChIP	NA	ORC5_-_Putative_origin_recognition_complex_subunit_5_expressed	ORC5	ORIGIN RECOGNITION COMPLEX 5
LOC_Os03g12790	NA	1.054	NA	OsbZIP47_Only	OSH1_ChIP	NA	MATE_efflux_family_protein_putative_expressed	NA	NA
LOC_Os01g69290	NA	1.058	NA	OsbZIP47_Only	OSH1_ChIP	OsM1_ChIP	antifreeze_glycoprotein_putative_expressed	NA	NA
LOC_Os02g42380	NA	1.075	NA	OsbZIP47_Only	OSH1_ChIP	NA	TCP_family_transcription_factor_putative_expressed	_	_
LOC_Os04g36040	NA	1.079	NA	OsbZIP47_Only	OSH1_ChIP	OsM1_ChIP	peptide_transporter_PTR2_putative_expressed	NA	NA
LOC_Os02g07670	NA	1.087	NA	OsbZIP47_Only	OSH1_ChIP	OsM1_ChIP	URED_putative_expressed	NA	NA
LOC_Os03g01320	NA	1.09	NA	OsbZIP47_Only	OSH1_ChIP	NA	LTPL116_-_Protease_inhibitor%2Fseed_storage%2FLTP_family_protein_precursor_expressed	HYPRP5	HYBRID PROLINE- OR GLYCINE-RICH PROTEIN 5
LOC_Os02g46560	NA	1.102	NA	OsbZIP47_Only	OSH1_ChIP	NA	helix-loop-helix_DNA-binding_protein_putative_expressed	_	_
LOC_Os04g01610	NA	1.103	NA	OsbZIP47_Only	OSH1_ChIP	NA	expressed_protein	NA	NA
LOC_Os10g37290	NA	1.116	NA	OsbZIP47_Only	OSH1_ChIP	NA	DEFL6_-_Defensin_and_Defensin-like_DEFL_family_expressed	NA	NA
LOC_Os10g05600	NA	1.129	NA	OsbZIP47_Only	OSH1_ChIP	NA	thaumatin-like_protein_1_precursor_putative_expressed	_	_
LOC_Os02g08320	NA	1.135	NA	OsbZIP47_Only	OSH1_ChIP	NA	haemolysin-III_putative_expressed	NA	NA
LOC_Os12g06290	NA	1.145	NA	OsbZIP47_Only	OSH1_ChIP	OsM1_ChIP	expressed_protein	NA	NA
LOC_Os02g13020	NA	1.146	NA	OsbZIP47_Only	OSH1_ChIP	NA	expressed_protein	NA	NA
LOC_Os01g11150	NA	1.155	NA	OsbZIP47_Only	OSH1_ChIP	OsM1_ChIP	gibberellin_2-beta-dioxygenase_putative_expressed	GA2OX7	GIBBERELLIN 2-OXIDASE 7
LOC_Os02g02040	NA	1.184	NA	OsbZIP47_Only	OSH1_ChIP	NA	protein_kinase_putative_expressed	NA	NA
LOC_Os03g23960	NA	1.193	NA	OsbZIP47_Only	OSH1_ChIP	NA	IQ_calmodulin-binding_motif_family_protein_putative_expressed	NA	NA
LOC_Os09g32944	NA	1.234	NA	OsbZIP47_Only	OSH1_ChIP	NA	OsSPL18_-_SBP-box_gene_family_member_expressed	NA	NA
LOC_Os01g53160	NA	1.236	NA	OsbZIP47_Only	OSH1_ChIP	NA	DUF623_domain_containing_protein_expressed	_	_
LOC_Os01g56010	NA	1.248	NA	OsbZIP47_Only	OSH1_ChIP	NA	serpin_domain_containing_protein_putative_expressed	NA	NA
LOC_Os05g01256	NA	1.252	NA	OsbZIP47_Only	OSH1_ChIP	NA	helix-loop-helix_DNA-binding_domain_containing_protein_expressed	_	_
LOC_Os09g28200	NA	1.252	NA	OsbZIP47_Only	OSH1_ChIP	NA	HSF-type_DNA-binding_domain_containing_protein_expressed	HSFB4C	HEAT STRESS TRANSCRIPTION FACTOR B4C
LOC_Os08g38990	NA	1.262	NA	OsbZIP47_Only	OSH1_ChIP	NA	WRKY30_expressed	WRKY30	WRKY GENE 30
LOC_Os09g27650	NA	1.265	NA	OsbZIP47_Only	OSH1_ChIP	NA	ZOS9-14_-_C2H2_zinc_finger_protein_expressed	NA	NA
LOC_Os05g48580	NA	1.268	NA	OsbZIP47_Only	OSH1_ChIP	NA	expressed_protein	NA	NA
LOC_Os12g05060	NA	1.269	NA	OsbZIP47_Only	OSH1_ChIP	NA	expressed_protein	NA	NA
LOC_Os09g26350	NA	1.293	NA	OsbZIP47_Only	OSH1_ChIP	NA	expressed_protein	NA	NA
LOC_Os03g07400	NA	1.296	NA	OsbZIP47_Only	OSH1_ChIP	NA	expressed_protein	NA	NA
LOC_Os03g46350	NA	1.298	NA	OsbZIP47_Only	OSH1_ChIP	NA	transcription_factor_putative_expressed	MSL17	MYB/SANT-LIKE 17
LOC_Os10g07290	NA	1.302	NA	OsbZIP47_Only	OSH1_ChIP	NA	glycosyl_hydrolases_family_17_putative_expressed	NA	NA
LOC_Os03g63740	NA	1.313	NA	OsbZIP47_Only	OSH1_ChIP	NA	NFD2_putative_expressed	NA	NA
LOC_Os01g10460	NA	1.322	NA	OsbZIP47_Only	OSH1_ChIP	OsM1_ChIP	expressed_protein	DH	DOMINANT DWARF
LOC_Os05g35230	NA	1.336	NA	OsbZIP47_Only	OSH1_ChIP	NA	expressed_protein	NA	NA
LOC_Os09g20420	NA	1.343	NA	OsbZIP47_Only	OSH1_ChIP	NA	expressed_protein	NA	NA
LOC_Os08g32610	NA	1.346	NA	OsbZIP47_Only	OSH1_ChIP	OsM1_ChIP	armadillo%2Fbeta-catenin_repeat_family_protein_putative_expressed	_	_
LOC_Os06g29450	NA	1.348	NA	OsbZIP47_Only	OSH1_ChIP	NA	expressed_protein	NA	NA
LOC_Os02g52870	NA	1.358	NA	OsbZIP47_Only	OSH1_ChIP	NA	zinc_finger_C3HC4_type_domain_containing_protein_expressed	NA	NA
LOC_Os07g49000	NA	1.361	NA	OsbZIP47_Only	OSH1_ChIP	NA	DNAJ_heat_shock_N-terminal_domain-containing_protein_putative_expressed	NA	NA
LOC_Os05g09640	NA	1.363	NA	OsbZIP47_Only	OSH1_ChIP	NA	uncharacterized_protein_At4g06744_precursor_putative_expressed	NA	NA
LOC_Os05g08530	NA	1.365	NA	OsbZIP47_Only	OSH1_ChIP	NA	phototropic-responsive_NPH3_family_protein_putative_expressed	NA	NA
LOC_Os07g46470	NA	1.368	NA	OsbZIP47_Only	OSH1_ChIP	OsM1_ChIP	expressed_protein	NA	NA
LOC_Os08g43430	NA	1.394	NA	OsbZIP47_Only	OSH1_ChIP	NA	CXE_carboxylesterase_putative_expressed	NA	NA
LOC_Os12g44030	NA	1.406	NA	OsbZIP47_Only	OSH1_ChIP	NA	purple_acid_phosphatase_precursor_putative_expressed	NA	NA
LOC_Os06g48065	NA	1.425	NA	OsbZIP47_Only	OSH1_ChIP	OsM1_ChIP	Zinc_finger_C3HC4_type_domain_containing_protein_expressed	NA	NA
LOC_Os02g33460	NA	1.427	NA	OsbZIP47_Only	OSH1_ChIP	NA	transposon_protein_putative_Mutator_sub-class_expressed	NA	NA
LOC_Os06g45460	NA	1.46	NA	OsbZIP47_Only	OSH1_ChIP	NA	OsFBX202_-_F-box_domain_containing_protein_expressed	OsAPO1, APO1	ABERRANT PANICLE ORGANIZATION 1
LOC_Os03g10440	NA	1.517	NA	OsbZIP47_Only	OSH1_ChIP	NA	glycosyl_hydrolase_family_10_protein_putative_expressed	NA	NA
LOC_Os01g71170	NA	1.528	NA	OsbZIP47_Only	OSH1_ChIP	OsM1_ChIP	classical_arabinogalactan_protein_26_precursor_putative_expressed	NA	NA
LOC_Os07g37150	NA	1.531	NA	OsbZIP47_Only	OSH1_ChIP	NA	expressed_protein	_	_
LOC_Os12g02840	NA	1.561	NA	OsbZIP47_Only	OSH1_ChIP	OsM1_ChIP	ATCHX_putative_expressed	NA	NA
LOC_Os03g16850	NA	1.565	NA	OsbZIP47_Only	OSH1_ChIP	NA	dof_zinc_finger_domain_containing_protein_putative_expressed	DOF14	DNA BINDING WITH ONE FINGER 14
LOC_Os10g03100	NA	1.594	NA	OsbZIP47_Only	OSH1_ChIP	NA	Cf2%2FCf5_disease_resistance_protein_putative_expressed	NA	NA
LOC_Os09g24924	NA	1.607	NA	OsbZIP47_Only	OSH1_ChIP	NA	transporter_family_protein_putative_expressed	NA	NA
LOC_Os06g48030	NA	1.646	NA	OsbZIP47_Only	OSH1_ChIP	NA	peroxidase_precursor_putative_expressed	_	_
LOC_Os09g23200	NA	1.675	NA	OsbZIP47_Only	OSH1_ChIP	NA	KANADI1_putative_expressed	RL9, OsKANADI	ROLLED LEAF 9
LOC_Os01g63480	NA	1.677	NA	OsbZIP47_Only	OSH1_ChIP	NA	transferase_family_protein_putative_expressed	NA	NA
LOC_Os01g50200	NA	1.688	NA	OsbZIP47_Only	OSH1_ChIP	NA	UDP-glucoronosyl_and_UDP-glucosyl_transferase_domain_containing_protein_expressed	NA	NA
LOC_Os03g57240	NA	1.786	NA	OsbZIP47_Only	OSH1_ChIP	OsM1_ChIP	ZOS3-19_-_C2H2_zinc_finger_protein_expressed	NA	NA
LOC_Os05g33080	NA	1.806	NA	OsbZIP47_Only	OSH1_ChIP	NA	serine%2Fthreonine-protein_kinase_putative_expressed	NA	NA
LOC_Os08g24770	NA	1.82	NA	OsbZIP47_Only	OSH1_ChIP	NA	protein_kinase_putative_expressed	NA	NA
LOC_Os02g39910	NA	1.851	NA	OsbZIP47_Only	OSH1_ChIP	NA	B4-BTB1_-_Bric-a-Brac_Tramtrack_Broad_Complex_BTB_domain_with_B4_subfamily_conserved_sequence_expressed	NA	NA
LOC_Os09g35600	NA	1.861	NA	OsbZIP47_Only	OSH1_ChIP	OsM1_ChIP	MATE_domain_containing_protein_expressed	NA	NA
LOC_Os03g45779	NA	1.894	NA	OsbZIP47_Only	OSH1_ChIP	NA	expressed_protein	NA	NA
LOC_Os12g13300	NA	2.016	NA	OsbZIP47_Only	OSH1_ChIP	NA	expressed_protein	NA	NA
LOC_Os02g31910	NA	2.048	NA	OsbZIP47_Only	OSH1_ChIP	NA	potassium_transporter_putative_expressed	HAK19	HIGH-AFFINITY POTASSIUM(K+) TRANSPORTER 19
LOC_Os09g27590	NA	2.08	NA	OsbZIP47_Only	OSH1_ChIP	OsM1_ChIP	expressed_protein	NA	NA
LOC_Os12g40100	NA	2.089	NA	OsbZIP47_Only	OSH1_ChIP	NA	expressed_protein	NA	NA
LOC_Os02g01700	NA	2.258	NA	OsbZIP47_Only	OSH1_ChIP	OsM1_ChIP	RNA_recognition_motif_containing_protein_putative_expressed	NA	NA
LOC_Os04g46680	NA	2.315	NA	OsbZIP47_Only	OSH1_ChIP	NA	ZOS4-10_-_C2H2_zinc_finger_protein_expressed	DLN118	DLN REPRESSOR 118
LOC_Os01g64590	NA	2.359	NA	OsbZIP47_Only	OSH1_ChIP	NA	dof_zinc_finger_domain_containing_protein_putative_expressed	NA	NA
LOC_Os02g50730	NA	2.376	NA	OsbZIP47_Only	OSH1_ChIP	NA	metalloendoproteinase_1_precursor_putative_expressed	MMP1	MATRIX METALLOPROTEINASE 1
LOC_Os11g02369	NA	2.433	NA	OsbZIP47_Only	OSH1_ChIP	NA	LTPL7_-_Protease_inhibitor%2Fseed_storage%2FLTP_family_protein_precursor_expressed	NA	NA
LOC_Os04g35890	NA	2.501	NA	OsbZIP47_Only	OSH1_ChIP	NA	TKL_IRAK_CR4L.3_-_The_CR4L_subfamily_has_homology_with_Crinkly4_expressed	_	_
LOC_Os01g33400	NA	2.517	NA	OsbZIP47_Only	OSH1_ChIP	NA	helix-loop-helix_DNA-binding_domain_containing_protein_expressed	_	_
LOC_Os11g38870	NA	2.547	NA	OsbZIP47_Only	OSH1_ChIP	NA	helix-loop-helix_DNA-binding_domain_containing_protein_expressed	BHLH61	BASIC HELIX-LOOP-HELIX PROTEIN 61
LOC_Os07g03780	NA	2.573	NA	OsbZIP47_Only	OSH1_ChIP	NA	lectin-like_receptor_kinase_putative_expressed	NA	NA
LOC_Os04g43170	NA	2.647	NA	OsbZIP47_Only	OSH1_ChIP	NA	caleosin_related_protein_putative_expressed	_	_
LOC_Os01g45450	NA	2.746	NA	OsbZIP47_Only	OSH1_ChIP	NA	AAA_family_ATPase_putative_expressed	NA	NA
LOC_Os03g44050	NA	2.749	NA	OsbZIP47_Only	OSH1_ChIP	NA	OsWAK27_-_OsWAK_receptor-like_protein_kinase_expressed	RLCK114	RECEPTOR-LIKE CYTOPLASMIC KINASE 114
LOC_Os12g38320	NA	2.799	NA	OsbZIP47_Only	OSH1_ChIP	NA	expressed_protein	NA	NA
LOC_Os05g02140	NA	2.816	NA	OsbZIP47_Only	OSH1_ChIP	NA	clathrin_assembly_protein_putative_expressed	NA	NA
LOC_Os02g55380	NA	2.826	NA	OsbZIP47_Only	OSH1_ChIP	NA	AP2_domain_containing_protein_expressed	NA	NA
LOC_Os03g05560	NA	2.951	NA	OsbZIP47_Only	OSH1_ChIP	NA	zinc_finger_C3HC4_type_domain_containing_protein_expressed	NA	NA
LOC_Os05g11210	NA	2.977	NA	OsbZIP47_Only	OSH1_ChIP	NA	lachrymatory_factor_synthase_putative_expressed	NA	NA
LOC_Os06g49750	NA	3.032	NA	OsbZIP47_Only	OSH1_ChIP	NA	kelch_motif_family_protein_expressed	NA	NA
LOC_Os04g39600	NA	3.165	NA	OsbZIP47_Only	OSH1_ChIP	NA	fasciclin_domain_containing_protein_expressed	NA	NA
LOC_Os08g09890	NA	3.187	NA	OsbZIP47_Only	OSH1_ChIP	OsM1_ChIP	expressed_protein	NA	NA
LOC_Os04g02120	NA	3.209	NA	OsbZIP47_Only	OSH1_ChIP	NA	expressed_protein	NA	NA
LOC_Os07g35880	NA	3.324	NA	OsbZIP47_Only	OSH1_ChIP	NA	beta-amylase_putative_expressed	BMY1	BETA-AMYLASE 1
LOC_Os01g06040	NA	3.653	NA	OsbZIP47_Only	OSH1_ChIP	NA	expressed_protein	NA	NA
LOC_Os12g41890	NA	3.682	NA	OsbZIP47_Only	OSH1_ChIP	NA	amino_acid_permease_family_protein_putative_expressed	_	_
LOC_Os01g71060	NA	4.13	NA	OsbZIP47_Only	OSH1_ChIP	OsM1_ChIP	xylanase_inhibitor_putative_expressed	NA	NA
LOC_Os07g38790	NA	4.947	NA	OsbZIP47_Only	OSH1_ChIP	OsM1_ChIP	beta-hexosaminidase_precursor_putative_expressed	NA	NA
LOC_Os06g19010	NA	5.281	NA	OsbZIP47_Only	OSH1_ChIP	NA	cadmium_tolerance_factor_putative_expressed	NA	NA
LOC_Os08g23170	NA	5.525	NA	OsbZIP47_Only	OSH1_ChIP	NA	expressed_protein	_	_
LOC_Os08g17990	NA	5.983	NA	OsbZIP47_Only	OSH1_ChIP	NA	retrotransposon_protein_putative_unclassified_expressed	NA	NA
LOC_Os01g68820	NA	6.078	NA	OsbZIP47_Only	OSH1_ChIP	NA	expressed_protein	NA	NA
LOC_Os02g58200	NA	6.078	NA	OsbZIP47_Only	OSH1_ChIP	NA	expressed_protein	NA	NA
LOC_Os07g13780	NA	6.167	NA	OsbZIP47_Only	OSH1_ChIP	NA	cytokinin-O-glucosyltransferase_2_putative_expressed	NA	NA
LOC_Os05g46050	NA	6.177	NA	OsbZIP47_Only	OSH1_ChIP	NA	OsFBDUF26_-_F-box_and_DUF_domain_containing_protein_expressed	NA	NA
LOC_Os07g42570	NA	6.544	NA	OsbZIP47_Only	OSH1_ChIP	NA	dirigent_putative_expressed	NA	NA
LOC_Os03g04530	NA	6.639	NA	OsbZIP47_Only	OSH1_ChIP	NA	cytochrome_P450_putative_expressed	CYP96B6	P-450 96B6
LOC_Os09g23620	NA	6.685	NA	OsbZIP47_Only	OSH1_ChIP	NA	MYB_family_transcription_factor_putative_expressed	_	_
LOC_Os08g36900	NA	7.066	NA	OsbZIP47_Only	OSH1_ChIP	NA	alpha-amylase_precursor_putative_expressed	AMY3E	ALPHA-AMYLASE 3E
LOC_Os10g24004	NA	-6.683	NA	OsbZIP47_Only	NA	NA	expressed_protein	_	_
LOC_Os01g66840	NA	-6.24	NA	OsbZIP47_Only	NA	NA	pectinacetylesterase_domain_containing_protein_expressed	NA	NA
LOC_Os08g31440	NA	-6.202	NA	OsbZIP47_Only	NA	NA	expressed_protein	NA	NA
LOC_Os01g18490	NA	-6.034	NA	OsbZIP47_Only	NA	NA	expressed_protein	NA	NA
LOC_Os04g44220	NA	-5.569	NA	OsbZIP47_Only	NA	OsM1_ChIP	MIF4G_domain_containing_protein_putative_expressed	NA	NA
LOC_Os09g33640	NA	-5.569	NA	OsbZIP47_Only	NA	NA	expressed_protein	NA	NA
LOC_Os07g48910	NA	-4.9	NA	OsbZIP47_Only	NA	NA	retrotransposon_protein_putative_unclassified_expressed	NA	NA
LOC_Os10g07160	NA	-4.739	NA	OsbZIP47_Only	NA	NA	retrotransposon_putative_centromere-specific_expressed	NA	NA
LOC_Os01g02390	NA	-4.375	NA	OsbZIP47_Only	NA	NA	protein_kinase_domain_containing_protein_expressed	RLCK5	RECEPTOR-LIKE CYTOPLASMIC KINASE 5
LOC_Os04g54960	NA	-4.204	NA	OsbZIP47_Only	NA	NA	expressed_protein	NA	NA
LOC_Os02g44235	NA	-4.176	NA	OsbZIP47_Only	NA	NA	expressed_protein	TPP1	TREHALOSE-6-PHOSPHATE PHOSHPHATASE 1
LOC_Os12g33280	NA	-3.986	NA	OsbZIP47_Only	NA	NA	retrotransposon_protein_putative_unclassified_expressed	NA	NA
LOC_Os09g30418	NA	-3.839	NA	OsbZIP47_Only	NA	NA	heat_shock_protein_putative_expressed	NA	NA
LOC_Os09g30438	NA	-3.839	NA	OsbZIP47_Only	NA	NA	expressed_protein	NA	NA
LOC_Os02g29590	NA	-3.836	NA	OsbZIP47_Only	NA	NA	expressed_protein	NA	NA
LOC_Os07g31194	NA	-3.663	NA	OsbZIP47_Only	NA	NA	expressed_protein	NA	NA
LOC_Os12g10810	NA	-3.663	NA	OsbZIP47_Only	NA	NA	expressed_protein	NA	NA
LOC_Os02g36490	NA	-3.628	NA	OsbZIP47_Only	NA	NA	expressed_protein	NA	NA
LOC_Os04g59480	NA	-3.621	NA	OsbZIP47_Only	NA	NA	POT_family_protein_expressed	NA	NA
LOC_Os06g17920	NA	-3.416	NA	OsbZIP47_Only	NA	OsM1_ChIP	NBS-LRR_disease_resistance_protein_putative_expressed	NA	NA
LOC_Os03g12280	NA	-3.412	NA	OsbZIP47_Only	NA	NA	expressed_protein	NA	NA
LOC_Os02g37290	NA	-3.407	NA	OsbZIP47_Only	NA	NA	heavy_metal_associated_domain_containing_protein_expressed	NA	NA
LOC_Os05g34830	NA	-3.247	NA	OsbZIP47_Only	NA	OsM1_ChIP	No_apical_meristem_protein_putative_expressed	NA	NA
LOC_Os08g33650	NA	-3.228	NA	OsbZIP47_Only	NA	NA	SET_domain-containing_protein_putative_expressed	NA	NA
LOC_Os03g55150	NA	-3.157	NA	OsbZIP47_Only	NA	NA	eukaryotic_translation_initiation_factor_5A_putative_expressed	NA	NA
LOC_Os01g72530	NA	-3.109	NA	OsbZIP47_Only	NA	NA	OsCML31_-_Calmodulin-related_calcium_sensor_protein_expressed	CML31	CALMODULIN-LIKE PROTEIN 31
LOC_Os01g49560	NA	-3.004	NA	OsbZIP47_Only	NA	NA	expressed_protein	NA	NA
LOC_Os04g31460	NA	-2.982	NA	OsbZIP47_Only	NA	NA	RALFL39_-_Rapid_ALkalinization_Factor_RALF_family_protein_precursor_expressed	NA	NA
LOC_Os01g04590	NA	-2.958	NA	OsbZIP47_Only	NA	NA	expressed_protein	NA	NA
LOC_Os03g42830	NA	-2.952	NA	OsbZIP47_Only	NA	NA	MATE_efflux_family_protein_putative_expressed	NA	NA
LOC_Os06g47520	NA	-2.95	NA	OsbZIP47_Only	NA	NA	expressed_protein	NA	NA
LOC_Os04g44670	NA	-2.896	NA	OsbZIP47_Only	NA	NA	AP2_domain_containing_protein_expressed	ERF45	ETHYLENE RESPONSE FACTOR 45
LOC_Os08g27640	NA	-2.822	NA	OsbZIP47_Only	NA	NA	expressed_protein	NA	NA
LOC_Os01g56780	NA	-2.817	NA	OsbZIP47_Only	NA	NA	plus-3_domain_containing_protein_expressed	NA	NA
LOC_Os07g45520	NA	-2.728	NA	OsbZIP47_Only	NA	NA	expressed_protein	NA	NA
LOC_Os03g43480	NA	-2.725	NA	OsbZIP47_Only	NA	NA	AGG2_putative_expressed	RGG1	RICE G PROTEIN GAMMA SUBUNIT 1
LOC_Os07g20340	NA	-2.72	NA	OsbZIP47_Only	NA	NA	heavy_metal-associated_domain_containing_protein_expressed	_	_
LOC_Os03g03200	NA	-2.704	NA	OsbZIP47_Only	NA	NA	hydrolase_alpha%2Fbeta_fold_family_protein_putative_expressed	NA	NA
LOC_Os02g18140	NA	-2.652	NA	OsbZIP47_Only	NA	NA	NBS_type_disease_resistance_protein_putative_expressed	NA	NA
LOC_Os03g47830	NA	-2.646	NA	OsbZIP47_Only	NA	NA	argonaute_putative_expressed	AGO11	ARGONAUTE 11
LOC_Os05g41370	NA	-2.633	NA	OsbZIP47_Only	NA	NA	TKL_IRAK_DUF26-la.1_-_DUF26_kinases_have_homology_to_DUF26_containing_loci_expressed	NA	NA
LOC_Os04g02560	NA	-2.618	NA	OsbZIP47_Only	NA	NA	expressed_protein	NA	NA
LOC_Os03g06840	NA	-2.583	NA	OsbZIP47_Only	NA	NA	GRF_zinc_finger_family_protein_expressed	NA	NA
LOC_Os11g01850	NA	-2.572	NA	OsbZIP47_Only	NA	OsM1_ChIP	SAG20_putative_expressed	NA	NA
LOC_Os04g24820	NA	-2.563	NA	OsbZIP47_Only	NA	NA	OsFBX127_-_F-box_domain_containing_protein_expressed	NA	NA
LOC_Os12g07370	NA	-2.454	NA	OsbZIP47_Only	NA	NA	csAtPR5_putative_expressed	NA	NA
LOC_Os09g17740	NA	-2.422	NA	OsbZIP47_Only	NA	NA	chlorophyll_A-B_binding_protein_putative_expressed	CAB1R	CHLOROPHYLL A/B BINDING PROTEIN 1R
LOC_Os04g06350	NA	-2.418	NA	OsbZIP47_Only	NA	NA	expressed_protein	NA	NA
LOC_Os02g06250	NA	-2.413	NA	OsbZIP47_Only	NA	NA	phytosulfokine_receptor_precursor_putative_expressed	NA	NA
LOC_Os03g53010	NA	-2.389	NA	OsbZIP47_Only	NA	NA	acyl-desaturase_chloroplast_precursor_putative_expressed	NA	NA
LOC_Os09g36300	NA	-2.383	NA	OsbZIP47_Only	NA	NA	OsLonP4_-_Putative_Lon_protease_homologue_expressed	_	_
LOC_Os01g04050	NA	-2.321	NA	OsbZIP47_Only	NA	NA	BBTI12_-_Bowman-Birk_type_bran_trypsin_inhibitor_precursor_expressed	NA	NA
LOC_Os06g13470	NA	-2.304	NA	OsbZIP47_Only	NA	NA	SAM_dependent_carboxyl_methyltransferase_putative_expressed	NA	NA
LOC_Os01g28810	NA	-2.296	NA	OsbZIP47_Only	NA	NA	expressed_protein	NA	NA
LOC_Os03g18300	NA	-2.292	NA	OsbZIP47_Only	NA	NA	chloroplast_unusual_positioning_protein_putative_expressed	_	_
LOC_Os03g55080	NA	-2.292	NA	OsbZIP47_Only	NA	NA	WRKY3_expressed	WRKY3	WRKY GENE3
LOC_Os01g64110	NA	-2.255	NA	OsbZIP47_Only	NA	NA	glycosyl_hydrolase_putative_expressed	_	_
LOC_Os11g26760	NA	-2.237	NA	OsbZIP47_Only	NA	NA	dehydrin_putative_expressed	NA	NA
LOC_Os03g21030	NA	-2.19	NA	OsbZIP47_Only	NA	NA	no_apical_meristem_protein_putative_expressed	NA	NA
LOC_Os09g20090	NA	-2.133	NA	OsbZIP47_Only	NA	NA	L-ascorbate_oxidase_precursor_putative_expressed	ORAP1	OZONE-RESPONSIVE APOPLASTIC PROTEIN 1
LOC_Os02g06779	NA	-2.116	NA	OsbZIP47_Only	NA	NA	expressed_protein	NA	NA
LOC_Os01g06590	NA	-2.087	NA	OsbZIP47_Only	NA	NA	zinc_finger_C3HC4_type_domain_containing_protein_expressed	NA	NA
LOC_Os11g04954	NA	-2.077	NA	OsbZIP47_Only	NA	NA	DNA_repair_protein_Rad51_putative_expressed	NA	NA
LOC_Os03g50490	NA	-2.07	NA	OsbZIP47_Only	NA	NA	glutamine_synthetase_catalytic_domain_containing_protein_expressed	_	_
LOC_Os10g40550	NA	-2.028	NA	OsbZIP47_Only	NA	OsM1_ChIP	CPuORF23_-_conserved_peptide_uORF-containing_transcript_expressed	TPP2	TREHALOSE-6-PHOSPHATE PHOSHPHATASE 2
LOC_Os10g40555	NA	-2.028	NA	OsbZIP47_Only	NA	NA	expressed_protein	TPP2	TREHALOSE-6-PHOSPHATE PHOSHPHATASE 2
LOC_Os03g19560	NA	-2.018	NA	OsbZIP47_Only	NA	NA	tetratricopeptide_repeat_domain_containing_protein_expressed	_	_
LOC_Os05g01635	NA	-1.968	NA	OsbZIP47_Only	NA	NA	expressed_protein	NA	NA
LOC_Os04g27096	NA	-1.946	NA	OsbZIP47_Only	NA	NA	expressed_protein	NA	NA
LOC_Os09g27010	NA	-1.936	NA	OsbZIP47_Only	NA	NA	tyrosine_protein_kinase_domain_containing_protein_putative_expressed	RLCK272	RECEPTOR-LIKE CYTOPLASMIC KINASE 272
LOC_Os07g31250	NA	-1.933	NA	OsbZIP47_Only	NA	NA	OsWAK69_-_OsWAK_receptor-like_cytoplasmic_kinase_OsWAK-RLCK_expressed	RLCK231	RECEPTOR-LIKE CYTOPLASMIC KINASE 231
LOC_Os03g35886	NA	-1.911	NA	OsbZIP47_Only	NA	NA	expressed_protein	NA	NA
LOC_Os01g43490	NA	-1.897	NA	OsbZIP47_Only	NA	NA	polygalacturonase_putative_expressed	_	_
LOC_Os02g36340	NA	-1.875	NA	OsbZIP47_Only	NA	NA	riboflavin_biosynthesis_protein_ribAB_chloroplast_precursor_putative_expressed	NA	NA
LOC_Os03g43684	NA	-1.87	NA	OsbZIP47_Only	NA	NA	KIP1_putative_expressed	NA	NA
LOC_Os08g37670	NA	-1.863	NA	OsbZIP47_Only	NA	NA	plastocyanin-like_domain_containing_protein_putative_expressed	UCL30	UCLACYANIN-LIKE PROTEIN 30
LOC_Os03g05270	NA	-1.847	NA	OsbZIP47_Only	NA	NA	RING_finger_and_CHY_zinc_finger_domain-containing_protein_1_putative_expressed	_	_
LOC_Os08g14320	NA	-1.844	NA	OsbZIP47_Only	NA	NA	zinc_finger_C3HC4_type_domain_containing_protein_expressed	NA	NA
LOC_Os03g11030	NA	-1.833	NA	OsbZIP47_Only	NA	NA	cyclin_putative_expressed	NA	NA
LOC_Os08g43910	NA	-1.831	NA	OsbZIP47_Only	NA	NA	expressed_protein	NA	NA
LOC_Os01g74040	NA	-1.816	NA	OsbZIP47_Only	NA	NA	zinc_finger_RING-type_putative_expressed	NA	NA
LOC_Os05g04680	NA	-1.78	NA	OsbZIP47_Only	NA	NA	expressed_protein	NA	NA
LOC_Os02g42585	NA	-1.759	NA	OsbZIP47_Only	NA	NA	AP2_domain_containing_protein_expressed	ERF141	ETHYLENE RESPONSE FACTOR 141
LOC_Os11g03540	NA	-1.752	NA	OsbZIP47_Only	NA	NA	AP2_domain_containing_protein_expressed	WRI1-1	WRINKLED1-1
LOC_Os11g06180	NA	-1.751	NA	OsbZIP47_Only	NA	NA	nodulation-signaling_pathway_2_protein_putative_expressed	NA	NA
LOC_Os07g42940	NA	-1.692	NA	OsbZIP47_Only	NA	NA	CAMK_CAMK_like.7_-_CAMK_includes_calcium%2Fcalmodulin_depedent_protein_kinases_expressed	SAPK2	STRESS/ABA-ACTIVATED PROTEIN KINASE 2
LOC_Os08g14570	NA	-1.692	NA	OsbZIP47_Only	NA	NA	NADPH_reductase_putative_expressed	NA	NA
LOC_Os01g38510	NA	-1.688	NA	OsbZIP47_Only	NA	OsM1_ChIP	protein_transport_protein_Sec61_subunit_beta_putative_expressed	NA	NA
LOC_Os03g08970	NA	-1.666	NA	OsbZIP47_Only	NA	NA	expressed_protein	NA	NA
LOC_Os03g54850	NA	-1.656	NA	OsbZIP47_Only	NA	NA	NLI_interacting_factor-like_phosphatase_putative_expressed	NA	NA
LOC_Os01g10520	NA	-1.646	NA	OsbZIP47_Only	NA	NA	expressed_protein	NA	NA
LOC_Os03g55540	NA	-1.646	NA	OsbZIP47_Only	NA	NA	ZOS3-18_-_C2H2_zinc_finger_protein_expressed	NA	NA
LOC_Os06g05590	NA	-1.643	NA	OsbZIP47_Only	NA	NA	OsFBX186_-_F-box_domain_containing_protein_expressed	NA	NA
LOC_Os02g41650	NA	-1.642	NA	OsbZIP47_Only	NA	NA	phenylalanine_ammonia-lyase_putative_expressed	NA	NA
LOC_Os01g22900	NA	-1.641	NA	OsbZIP47_Only	NA	NA	neutral%2Falkaline_invertase_putative_expressed	NIN2	NEUTRAL/ALKALINE INVERTASE 2
LOC_Os04g53195	NA	-1.628	NA	OsbZIP47_Only	NA	NA	expressed_protein	NA	NA
LOC_Os12g03720	NA	-1.625	NA	OsbZIP47_Only	NA	NA	glucosamine--fructose-6-phosphate_aminotransferase_1_putative_expressed	NA	NA
LOC_Os09g29940	NA	-1.618	NA	OsbZIP47_Only	NA	NA	auxin-independent_growth_promoter_protein_putative_expressed	NA	NA
LOC_Os01g45990	NA	-1.609	NA	OsbZIP47_Only	NA	NA	potassium_channel_AKT1_putative_expressed	AKT1	_
LOC_Os04g51320	NA	-1.606	NA	OsbZIP47_Only	NA	NA	transcription_factor_TF2_putative_expressed	NA	NA
LOC_Os04g41500	NA	-1.604	NA	OsbZIP47_Only	NA	NA	expressed_protein	NA	NA
LOC_Os01g66890	NA	-1.593	NA	OsbZIP47_Only	NA	OsM1_ChIP	BTBZ1_-_Bric-a-Brac_Tramtrack_and_Broad_Complex_BTB_domain_with_TAZ_zinc_finger_and_Calmodulin-binding_domains_expressed	NA	NA
LOC_Os04g45070	NA	-1.584	NA	OsbZIP47_Only	NA	OsM1_ChIP	remorin_putative_expressed	REM1.5	REMORIN 1.5
LOC_Os06g14370	NA	-1.57	NA	OsbZIP47_Only	NA	NA	caleosin_related_protein_putative_expressed	NA	NA
LOC_Os01g03020	NA	-1.553	NA	OsbZIP47_Only	NA	NA	tRNA_synthetase_class_I_putative_expressed	NA	NA
LOC_Os08g04630	NA	-1.538	NA	OsbZIP47_Only	NA	NA	external_NADH-ubiquinone_oxidoreductase_1_mitochondrial_precursor_putative_expressed	NDB3	NAD(P) H DEHYDROGENASE B3
LOC_Os05g27050	NA	-1.532	NA	OsbZIP47_Only	NA	NA	peptide_transporter_putative_expressed	NA	NA
LOC_Os09g34980	NA	-1.515	NA	OsbZIP47_Only	NA	NA	zinc_knuckle_family_protein_expressed	NA	NA
LOC_Os09g34985	NA	-1.515	NA	OsbZIP47_Only	NA	NA	expressed_protein	NA	NA
LOC_Os07g32660	NA	-1.509	NA	OsbZIP47_Only	NA	NA	monocopper_oxidase_putative_expressed	NA	NA
LOC_Os08g11220	NA	-1.498	NA	OsbZIP47_Only	NA	NA	expressed_protein	NA	NA
LOC_Os01g43460	NA	-1.494	NA	OsbZIP47_Only	NA	NA	C4-dicarboxylate_transporter%2Fmalic_acid_transport_protein_expressed	_	_
LOC_Os05g40630	NA	-1.491	NA	OsbZIP47_Only	NA	NA	DUF567_domain_containing_protein_putative_expressed	NA	NA
LOC_Os11g01875	NA	-1.485	NA	OsbZIP47_Only	NA	NA	lipase-related_putative_expressed	NA	NA
LOC_Os02g25080	NA	-1.481	NA	OsbZIP47_Only	NA	NA	expressed_protein	NA	NA
LOC_Os02g25580	NA	-1.476	NA	OsbZIP47_Only	NA	NA	Sec1_family_transport_protein_putative_expressed	NA	NA
LOC_Os03g27080	NA	-1.464	NA	OsbZIP47_Only	NA	NA	calmodulin-binding_transcription_activator_2_putative_expressed	_	_
LOC_Os02g32520	NA	-1.459	NA	OsbZIP47_Only	NA	NA	ERD1_protein_chloroplast_precursor_putative_expressed	ERD1	EARLY RESPONSIVE TO DEHYDRATION 1
LOC_Os07g36700	NA	-1.449	NA	OsbZIP47_Only	NA	NA	CSLF1_-_cellulose_synthase-like_family_F%3B_beta13%3B14_glucan_synthase_expressed	CSLF1	CELLULOSE SYNTHASE LIKE F1
LOC_Os03g54100	NA	-1.444	NA	OsbZIP47_Only	NA	NA	potassium_channel_protein_putative_expressed	TPKA	TWO-PORE K+ CHANNEL A
LOC_Os11g36440	NA	-1.438	NA	OsbZIP47_Only	NA	NA	amine_oxidase_flavin-containing_domain_containing_protein_expressed	NA	NA
LOC_Os01g21250	NA	-1.435	NA	OsbZIP47_Only	NA	NA	late_embryogenesis_abundant_protein_putative_expressed	NA	NA
LOC_Os07g01310	NA	-1.434	NA	OsbZIP47_Only	NA	NA	glutamate_receptor_putative_expressed	_	_
LOC_Os12g40920	NA	-1.426	NA	OsbZIP47_Only	NA	NA	bZIP_transcription_factor_domain_containing_protein_expressed	NA	NA
LOC_Os03g59120	NA	-1.419	NA	OsbZIP47_Only	NA	NA	pheophorbide_a_oxygenase_chloroplast_precursor_putative_expressed	NA	NA
LOC_Os02g12130	NA	-1.418	NA	OsbZIP47_Only	NA	NA	cysteine-rich_receptor-like_protein_kinase_35_precursor_putative_expressed	RLCK66	RECEPTOR-LIKE CYTOPLASMIC KINASE 66
LOC_Os04g46280	NA	-1.415	NA	OsbZIP47_Only	NA	NA	hydrolase_NUDIX_family_domain_containing_protein_expressed	NA	NA
LOC_Os12g23620	NA	-1.41	NA	OsbZIP47_Only	NA	NA	expressed_protein	NA	NA
LOC_Os07g14150	NA	-1.396	NA	OsbZIP47_Only	NA	NA	cytidine_deaminase_putative_expressed	NA	NA
LOC_Os09g16780	NA	-1.388	NA	OsbZIP47_Only	NA	NA	expressed_protein	NA	NA
LOC_Os01g69030	NA	-1.377	NA	OsbZIP47_Only	NA	NA	sucrose-phosphate_synthase_putative_expressed	SPS1	SUCROSE PHOSPHATE SYNTHASE
LOC_Os03g16670	NA	-1.365	NA	OsbZIP47_Only	NA	NA	haloacid_dehalogenase-like_hydrolase_family_protein_putative_expressed	NA	NA
LOC_Os11g01860	NA	-1.36	NA	OsbZIP47_Only	NA	NA	pentatricopeptide_putative_expressed	NA	NA
LOC_Os07g15640	NA	-1.354	NA	OsbZIP47_Only	NA	NA	CRR4_putative_expressed	NA	NA
LOC_Os05g05354	NA	-1.352	NA	OsbZIP47_Only	NA	OsM1_ChIP	expressed_protein	NA	NA
LOC_Os02g53040	NA	-1.352	NA	OsbZIP47_Only	NA	NA	STE_MEKK_ste11_MAP3K.11_-_STE_kinases_include_homologs_to_sterile_7_sterile_11_and_sterile_20_from_yeast_expressed	NA	NA
LOC_Os01g27590	NA	-1.351	NA	OsbZIP47_Only	NA	NA	transposon_protein_putative_Pong_sub-class_expressed	MSL02	MYB/SANT-LIKE 2
LOC_Os02g49680	NA	-1.351	NA	OsbZIP47_Only	NA	NA	arsenate_reductase_putative_expressed	NA	NA
LOC_Os01g07130	NA	-1.344	NA	OsbZIP47_Only	NA	NA	expressed_protein	NA	NA
LOC_Os09g31466	NA	-1.34	NA	OsbZIP47_Only	NA	NA	expressed_protein	NA	NA
LOC_Os10g20470	NA	-1.339	NA	OsbZIP47_Only	NA	NA	MATE_efflux_family_protein_putative_expressed	NA	NA
LOC_Os05g41900	NA	-1.322	NA	OsbZIP47_Only	NA	NA	translation_initiation_factor_SUI1_putative_expressed	NA	NA
LOC_Os12g38040	NA	-1.315	NA	OsbZIP47_Only	NA	OsM1_ChIP	metallothionein_family_protein_expressed	NA	NA
LOC_Os04g46960	NA	-1.311	NA	OsbZIP47_Only	NA	NA	glutathione_peroxidase_domain_containing_protein_expressed	NA	NA
LOC_Os01g10250	NA	-1.303	NA	OsbZIP47_Only	NA	NA	hydrolase_alpha%2Fbeta_fold_family_domain_containing_protein_expressed	NA	NA
LOC_Os12g08270	NA	-1.302	NA	OsbZIP47_Only	NA	NA	inositol-1-monophosphatase_putative_expressed	NA	NA
LOC_Os03g20530	NA	-1.298	NA	OsbZIP47_Only	NA	NA	DUF630%2FDUF632_domains_containing_protein_putative_expressed	NA	NA
LOC_Os01g72520	NA	-1.295	NA	OsbZIP47_Only	NA	OsM1_ChIP	phosphoesterase_family_protein_putative_expressed	NA	NA
LOC_Os02g12450	NA	-1.295	NA	OsbZIP47_Only	NA	NA	receptor-like_protein_kinase_2_precursor_putative_expressed	NA	NA
LOC_Os04g33460	NA	-1.294	NA	OsbZIP47_Only	NA	OsM1_ChIP	14-alpha-glucan-branching_enzyme_2_chloroplast_precursor_putative_expressed	SBE4	STARCH BRANCHING ENZYME 4
LOC_Os11g03300	NA	-1.294	NA	OsbZIP47_Only	NA	NA	NAC_domain_transcription_factor_putative_expressed	NAC122	NAC DOMAIN-CONTAINING PROTEIN 122
LOC_Os02g55560	NA	-1.293	NA	OsbZIP47_Only	NA	OsM1_ChIP	protein_phosphatase_2C_putative_expressed	_	_
LOC_Os02g56900	NA	-1.28	NA	OsbZIP47_Only	NA	NA	thioredoxin_family_protein_putative_expressed	NA	NA
LOC_Os01g58220	NA	-1.266	NA	OsbZIP47_Only	NA	NA	translation_initiation_factor_SUI1_putative_expressed	NA	NA
LOC_Os01g24010	NA	-1.265	NA	OsbZIP47_Only	NA	NA	pleiotropic_drug_resistance_protein_putative_expressed	NA	NA
LOC_Os08g33700	NA	-1.265	NA	OsbZIP47_Only	NA	NA	pentatricopeptide_putative_expressed	NA	NA
LOC_Os06g38950	NA	-1.245	NA	OsbZIP47_Only	NA	OsM1_ChIP	ABC_transporter_ATP-binding_protein_putative_expressed	NA	NA
LOC_Os04g37670	NA	-1.244	NA	OsbZIP47_Only	NA	NA	steroid_nuclear_receptor_ligand-binding_putative_expressed	NA	NA
LOC_Os12g03130	NA	-1.241	NA	OsbZIP47_Only	NA	NA	CDC45A_-_Putative_DNA_replication_initiation_protein_expressed	CDC45-1	CELL DIVISION CONTROL 45-1
LOC_Os04g33190	NA	-1.24	NA	OsbZIP47_Only	NA	NA	AMP-binding_enzyme_putative_expressed	NA	NA
LOC_Os01g47262	NA	-1.239	NA	OsbZIP47_Only	NA	NA	AMSH-like_protease_putative_expressed	NA	NA
LOC_Os02g05490	NA	-1.232	NA	OsbZIP47_Only	NA	NA	expressed_protein	NA	NA
LOC_Os04g51454	NA	-1.232	NA	OsbZIP47_Only	NA	NA	expressed_protein	NA	NA
LOC_Os03g19690	NA	-1.23	NA	OsbZIP47_Only	NA	NA	expressed_protein	NA	NA
LOC_Os01g53730	NA	-1.221	NA	OsbZIP47_Only	NA	NA	expressed_protein	NA	NA
LOC_Os03g53200	NA	-1.218	NA	OsbZIP47_Only	NA	NA	OsCML4_-_Calmodulin-related_calcium_sensor_protein_expressed	CML4	CALMODULIN-LIKE PROTEIN 4
LOC_Os04g37619	NA	-1.209	NA	OsbZIP47_Only	NA	NA	zeaxanthin_epoxidase_chloroplast_precursor_putative_expressed	ABA1	ABA DEFICIENT 1
LOC_Os08g30510	NA	-1.202	NA	OsbZIP47_Only	NA	OsM1_ChIP	expressed_protein	_	_
LOC_Os08g12830	NA	-1.194	NA	OsbZIP47_Only	NA	NA	cytidylyltransferase_domain_containing_protein_expressed	NA	NA
LOC_Os04g51430	NA	-1.191	NA	OsbZIP47_Only	NA	NA	retrotransposon_protein_putative_unclassified_expressed	NA	NA
LOC_Os09g25380	NA	-1.191	NA	OsbZIP47_Only	NA	NA	kinesin_motor_protein-related_putative_expressed	NA	NA
LOC_Os01g53670	NA	-1.185	NA	OsbZIP47_Only	NA	NA	ENTH_domain_containing_protein_expressed	NA	NA
LOC_Os01g19170	NA	-1.184	NA	OsbZIP47_Only	NA	NA	polygalacturonase_putative_expressed	_	_
LOC_Os06g48040	NA	-1.18	NA	OsbZIP47_Only	NA	NA	zinc_finger_C3HC4_type_domain_containing_protein_expressed	NA	NA
LOC_Os08g44340	NA	-1.169	NA	OsbZIP47_Only	NA	NA	monodehydroascorbate_reductase_putative_expressed	NA	NA
LOC_Os01g60309	NA	-1.162	NA	OsbZIP47_Only	NA	NA	retrotransposon_protein_putative_Ty1-copia_subclass_expressed	NA	NA
LOC_Os03g31839	NA	-1.154	NA	OsbZIP47_Only	NA	OsM1_ChIP	transposon_protein_putative_unclassified_expressed	NA	NA
LOC_Os01g56180	NA	-1.15	NA	OsbZIP47_Only	NA	NA	expressed_protein	NA	NA
LOC_Os07g44950	NA	-1.146	NA	OsbZIP47_Only	NA	NA	bZIP_transcription_factor_domain_containing_protein_expressed	BZIP60	b-ZIP TRANSCRIPTION FACTOR 60
LOC_Os01g31360	NA	-1.134	NA	OsbZIP47_Only	NA	NA	expressed_protein	NA	NA
LOC_Os01g42410	NA	-1.123	NA	OsbZIP47_Only	NA	NA	pleiotropic_drug_resistance_protein_putative_expressed	PDR8	PLEIOTROPIC DRUG RESISTANCE 8
LOC_Os03g49510	NA	-1.122	NA	OsbZIP47_Only	NA	NA	phosphatidylinositol-4-phosphate_5-kinase_putative_expressed	PIPK1	PHOSPHATIDYLINOSITOL MONOPHOSPHATE KINASE 1
LOC_Os05g02564	NA	-1.121	NA	OsbZIP47_Only	NA	NA	expressed_protein	NA	NA
LOC_Os07g41080	NA	-1.117	NA	OsbZIP47_Only	NA	OsM1_ChIP	hydrolase_alpha%2Fbeta_fold_family_domain_containing_protein_expressed	_	_
LOC_Os03g03290	NA	-1.115	NA	OsbZIP47_Only	NA	NA	receptor-like_protein_kinase_At3g46290_precursor_putative_expressed	NA	NA
LOC_Os07g26520	NA	-1.113	NA	OsbZIP47_Only	NA	NA	expressed_protein	NA	NA
LOC_Os02g26404	NA	-1.111	NA	OsbZIP47_Only	NA	NA	expressed_protein	NA	NA
LOC_Os01g51870	NA	-1.105	NA	OsbZIP47_Only	NA	NA	methyltransferase_putative_expressed	NA	NA
LOC_Os06g09880	NA	-1.102	NA	OsbZIP47_Only	NA	NA	EMB1270_putative_expressed	NA	NA
LOC_Os01g47460	NA	-1.091	NA	OsbZIP47_Only	NA	NA	expressed_protein	NA	NA
LOC_Os08g31630	NA	-1.091	NA	OsbZIP47_Only	NA	NA	uncharacterized_glycosyl_hydrolase_Rv2006%2FMT2062_putative_expressed	TPP6	TREHALOSE-6-PHOSPHATE PHOSHPHATASE 6
LOC_Os12g03040	NA	-1.091	NA	OsbZIP47_Only	NA	NA	no_apical_meristem_protein_putative_expressed	NA	NA
LOC_Os05g34900	NA	-1.087	NA	OsbZIP47_Only	NA	OsM1_ChIP	wound-responsive_family_protein_putative_expressed	NA	NA
LOC_Os01g58850	NA	-1.087	NA	OsbZIP47_Only	NA	NA	circadian_clock_coupling_factor-related_putative_expressed	NA	NA
LOC_Os08g01610	NA	-1.084	NA	OsbZIP47_Only	NA	NA	DUF250_domain_containing_protein_putative_expressed	NA	NA
LOC_Os02g24080	NA	-1.082	NA	OsbZIP47_Only	NA	NA	SNARE_domain_containing_protein_putative_expressed	_	_
LOC_Os02g33710	NA	-1.08	NA	OsbZIP47_Only	NA	NA	decarboxylase_putative_expressed	NA	NA
LOC_Os04g50120	NA	-1.078	NA	OsbZIP47_Only	NA	OsM1_ChIP	zinc-binding_protein_putative_expressed	NA	NA
LOC_Os05g49420	NA	-1.077	NA	OsbZIP47_Only	NA	NA	transcription_factor_putative_expressed	NA	NA
LOC_Os07g42820	NA	-1.075	NA	OsbZIP47_Only	NA	NA	ADP-ribosylation_factor_putative_expressed	NA	NA
LOC_Os02g48570	NA	-1.07	NA	OsbZIP47_Only	NA	OsM1_ChIP	peptide_transporter_PTR2_putative_expressed	NRT1.5B	NITRATE TRANSPORTER 1.5B
LOC_Os11g34460	NA	-1.069	NA	OsbZIP47_Only	NA	NA	OsFBO10_-_F-box_and_other_domain_containing_protein_expressed	NA	NA
LOC_Os03g17570	NA	-1.064	NA	OsbZIP47_Only	NA	OsM1_ChIP	response_regulator_receiver_domain_containing_protein_expressed	PRR73	PSEUDO-RESPONSE REGULATOR 73
LOC_Os01g73644	NA	-1.063	NA	OsbZIP47_Only	NA	NA	expressed_protein	NA	NA
LOC_Os08g37444	NA	-1.063	NA	OsbZIP47_Only	NA	NA	signal_recognition_particle_receptor_putative_expressed	NA	NA
LOC_Os06g10160	NA	-1.062	NA	OsbZIP47_Only	NA	NA	tyrosine_protein_kinase_domain_containing_protein_putative_expressed	RLCK203	RECEPTOR-LIKE CYTOPLASMIC KINASE 203
LOC_Os03g02290	NA	-1.059	NA	OsbZIP47_Only	NA	NA	kinesin_motor_domain_containing_protein_putative_expressed	NA	NA
LOC_Os05g34470	NA	-1.059	NA	OsbZIP47_Only	NA	NA	expressed_protein	NA	NA
LOC_Os07g14650	NA	-1.059	NA	OsbZIP47_Only	NA	NA	expressed_protein	NA	NA
LOC_Os09g02140	NA	-1.058	NA	OsbZIP47_Only	NA	NA	expressed_protein	NA	NA
LOC_Os03g56310	NA	-1.057	NA	OsbZIP47_Only	NA	OsM1_ChIP	5-nucleotidase_domain-containing_protein_putative_expressed	NA	NA
LOC_Os07g45550	NA	-1.057	NA	OsbZIP47_Only	NA	NA	expressed_protein	NA	NA
LOC_Os07g47530	NA	-1.056	NA	OsbZIP47_Only	NA	NA	AAA-type_ATPase_family_protein_putative_expressed	NA	NA
LOC_Os03g51520	NA	-1.054	NA	OsbZIP47_Only	NA	NA	fip1_motif_family_protein_expressed	NA	NA
LOC_Os07g30130	NA	-1.046	NA	OsbZIP47_Only	NA	NA	MYB_family_transcription_factor_putative_expressed	NA	NA
LOC_Os02g44990	NA	-1.044	NA	OsbZIP47_Only	NA	NA	OsFBDUF13_-_F-box_and_DUF_domain_containing_protein_expressed	_	_
LOC_Os05g16824	NA	-1.042	NA	OsbZIP47_Only	NA	NA	SHR5-receptor-like_kinase_putative_expressed	_	_
LOC_Os01g55240	NA	-1.04	NA	OsbZIP47_Only	NA	NA	gibberellin_2-beta-dioxygenase_putative_expressed	GA2OX3	GIBBERELLIN 2-OXIDASE 3
LOC_Os05g34480	NA	-1.04	NA	OsbZIP47_Only	NA	NA	expressed_protein	NA	NA
LOC_Os02g36740	NA	-1.033	NA	OsbZIP47_Only	NA	OsM1_ChIP	zinc_finger_C3HC4_type_putative_expressed	NA	NA
LOC_Os04g46830	NA	-1.032	NA	OsbZIP47_Only	NA	NA	LTPL122_-_Protease_inhibitor%2Fseed_storage%2FLTP_family_protein_precursor_expressed	HYPRP8	HYBRID PROLINE- OR GLYCINE-RICH PROTEIN 8
LOC_Os06g41770	NA	-1.032	NA	OsbZIP47_Only	NA	NA	bZIP_transcription_factor_domain_containing_protein_expressed	BZIP50	b-ZIP TRANSCRIPTION FACTOR 50
LOC_Os11g14950	NA	-1.03	NA	OsbZIP47_Only	NA	NA	ACT_domain_containing_protein_expressed	NA	NA
LOC_Os01g24750	NA	-1.024	NA	OsbZIP47_Only	NA	NA	Ser%2FThr_protein_phosphatase_family_protein_putative_expressed	_	_
LOC_Os04g45810	NA	-1.023	NA	OsbZIP47_Only	NA	NA	homeobox_associated_leucine_zipper_putative_expressed	NA	NA
LOC_Os09g22510	NA	-1.023	NA	OsbZIP47_Only	NA	NA	expressed_protein	NA	NA
LOC_Os06g17970	NA	-1.02	NA	OsbZIP47_Only	NA	NA	NBS-LRR_disease_resistance_protein_putative_expressed	NA	NA
LOC_Os02g09840	NA	-1.019	NA	OsbZIP47_Only	NA	NA	serine%2Fthreonine-protein_phosphatase_2A_regulatory_subunit_B_subunitbeta_putative_expressed	NA	NA
LOC_Os12g24540	NA	-1.017	NA	OsbZIP47_Only	NA	NA	PHD-finger_family_protein_expressed	DLN258	DLN REPRESSOR 258
LOC_Os03g07430	NA	-1.016	NA	OsbZIP47_Only	NA	OsM1_ChIP	protein_kinase_domain_containing_protein_expressed	RLCK102	RECEPTOR-LIKE CYTOPLASMIC KINASE 102
LOC_Os03g48320	NA	-1.005	NA	OsbZIP47_Only	NA	NA	disease_resistance_RPP13-like_protein_1_putative_expressed	NA	NA
LOC_Os04g33820	NA	-1.004	NA	OsbZIP47_Only	NA	NA	OsFBX132_-_F-box_domain_containing_protein_expressed	NA	NA
LOC_Os11g02000	NA	1.001	NA	OsbZIP47_Only	NA	NA	retrotransposon_protein_putative_unclassified_expressed	NA	NA
LOC_Os07g37840	NA	1.002	NA	OsbZIP47_Only	NA	NA	lipase_putative_expressed	NA	NA
LOC_Os03g46325	NA	1.004	NA	OsbZIP47_Only	NA	NA	pattern_formation_protein_putative_expressed	NA	NA
LOC_Os04g32660	NA	1.011	NA	OsbZIP47_Only	NA	NA	cytochrome_b-c1_complex_subunit_Rieske_mitochondrial_precursor_putative_expressed	NA	NA
LOC_Os03g63690	NA	1.014	NA	OsbZIP47_Only	NA	NA	BCCIP_putative_expressed	NA	NA
LOC_Os05g47700	NA	1.016	NA	OsbZIP47_Only	NA	OsM1_ChIP	LTPL152_-_Protease_inhibitor%2Fseed_storage%2FLTP_family_protein_precursor_expressed	NA	NA
LOC_Os07g45100	NA	1.019	NA	OsbZIP47_Only	NA	NA	endonuclease%2Fexonuclease%2Fphosphatase_family_domain_containing_protein_expressed	NA	NA
LOC_Os04g35200	NA	1.025	NA	OsbZIP47_Only	NA	NA	expressed_protein	NA	NA
LOC_Os06g08360	NA	1.031	NA	OsbZIP47_Only	NA	NA	ethylene-responsive_element-binding_protein_putative_expressed	NA	NA
LOC_Os04g47820	NA	1.034	NA	OsbZIP47_Only	NA	NA	expressed_protein	NA	NA
LOC_Os09g25314	NA	1.035	NA	OsbZIP47_Only	NA	NA	cytochrome_c_oxidase_copper_chaperone_putative_expressed	NA	NA
LOC_Os07g40460	NA	1.036	NA	OsbZIP47_Only	NA	NA	prefoldin_putative_expressed	NA	NA
LOC_Os01g64180	NA	1.041	NA	OsbZIP47_Only	NA	NA	expressed_protein	NA	NA
LOC_Os12g29480	NA	1.042	NA	OsbZIP47_Only	NA	NA	SAM_domain_containing_protein_putative_expressed	NA	NA
LOC_Os03g03000	NA	1.043	NA	OsbZIP47_Only	NA	NA	helix-loop-helix_DNA-binding_domain_containing_protein_expressed	_	_
LOC_Os02g03575	NA	1.046	NA	OsbZIP47_Only	NA	NA	expressed_protein	NA	NA
LOC_Os11g38990	NA	1.047	NA	OsbZIP47_Only	NA	OsM1_ChIP	peptidyl-prolyl_cis-trans_isomerase_putative_expressed	CYP23	CYCLOPHILIN 23
LOC_Os03g46681	NA	1.052	NA	OsbZIP47_Only	NA	NA	expressed_protein	NA	NA
LOC_Os02g48780	NA	1.053	NA	OsbZIP47_Only	NA	NA	IQ_calmodulin-binding_and_BAG_domain_containing_protein_putative_expressed	NA	NA
LOC_Os10g06700	NA	1.055	NA	OsbZIP47_Only	NA	NA	OsFBX375_-_F-box_domain_containing_protein_expressed	NA	NA
LOC_Os08g37040	NA	1.058	NA	OsbZIP47_Only	NA	NA	gibberellin_receptor_GID1L2_putative_expressed	NA	NA
LOC_Os02g58720	NA	1.06	NA	OsbZIP47_Only	NA	NA	peroxidase_precursor_putative_expressed	_	_
LOC_Os10g41250	NA	1.061	NA	OsbZIP47_Only	NA	NA	glycoprotein_putative_expressed	NA	NA
LOC_Os03g38640	NA	1.062	NA	OsbZIP47_Only	NA	NA	expressed_protein	NA	NA
LOC_Os11g30370	NA	1.064	NA	OsbZIP47_Only	NA	NA	OsSPL19_-_SBP-box_gene_family_member_expressed	NA	NA
LOC_Os08g33050	NA	1.065	NA	OsbZIP47_Only	NA	NA	MYB_family_transcription_factor_putative_expressed	NA	NA
LOC_Os12g02300	NA	1.065	NA	OsbZIP47_Only	NA	NA	LTPL26_-_Protease_inhibitor%2Fseed_storage%2FLTP_family_protein_precursor_expressed	NA	NA
LOC_Os04g02850	NA	1.067	NA	OsbZIP47_Only	NA	NA	pentatricopeptide_putative_expressed	NA	NA
LOC_Os04g44400	NA	1.067	NA	OsbZIP47_Only	NA	NA	OsClp7_-_Putative_Clp_protease_homologue_expressed	_	_
LOC_Os09g29780	NA	1.069	NA	OsbZIP47_Only	NA	NA	expressed_protein	NA	NA
LOC_Os08g02520	NA	1.071	NA	OsbZIP47_Only	NA	NA	OsSAUR31_-_Auxin-responsive_SAUR_gene_family_member_expressed	SAUR31	SMALL AUXIN-UP RNA 31
LOC_Os01g07360	NA	1.073	NA	OsbZIP47_Only	NA	NA	KIP1_putative_expressed	NA	NA
LOC_Os11g19210	NA	1.074	NA	OsbZIP47_Only	NA	NA	beta-D-xylosidase_putative_expressed	NA	NA
LOC_Os01g02334	NA	1.078	NA	OsbZIP47_Only	NA	NA	expressed_protein	NA	NA
LOC_Os07g12780	NA	1.08	NA	OsbZIP47_Only	NA	NA	cyclin_putative_expressed	NA	NA
LOC_Os04g34540	NA	1.081	NA	OsbZIP47_Only	NA	NA	expressed_protein	NA	NA
LOC_Os10g27330	NA	1.082	NA	OsbZIP47_Only	NA	NA	glycerol-3-phosphate_acyltransferase_putative_expressed	NA	NA
LOC_Os07g47750	NA	1.084	NA	OsbZIP47_Only	NA	NA	POEI49_-_Pollen_Ole_e_I_allergen_and_extensin_family_protein_precursor_expressed	NA	NA
LOC_Os03g30290	NA	1.092	NA	OsbZIP47_Only	NA	NA	expressed_protein	NA	NA
LOC_Os04g26240	NA	1.093	NA	OsbZIP47_Only	NA	NA	OsFBDUF21_-_F-box_and_DUF_domain_containing_protein_expressed	NA	NA
LOC_Os01g07410	NA	1.103	NA	OsbZIP47_Only	NA	NA	growth_regulator_related_protein_putative_expressed	NA	NA
LOC_Os01g73270	NA	1.107	NA	OsbZIP47_Only	NA	NA	expressed_protein	NA	NA
LOC_Os10g30200	NA	1.108	NA	OsbZIP47_Only	NA	NA	SKP1-like_protein_1B_putative_expressed	_	_
LOC_Os12g43664	NA	1.109	NA	OsbZIP47_Only	NA	NA	FGGY_family_of_carbohydrate_kinases_putative_expressed	NA	NA
LOC_Os08g33488	NA	1.115	NA	OsbZIP47_Only	NA	NA	OsMADS23_-_MADS-box_family_gene_with_MIKCc_type-box_expressed	MADS23	MADS BOX GENE 23
LOC_Os09g19650	NA	1.12	NA	OsbZIP47_Only	NA	NA	3-ketoacyl-CoA_synthase_precursor_putative_expressed	NA	NA
LOC_Os06g12660	NA	1.121	NA	OsbZIP47_Only	NA	NA	NHL_repeat-containing_protein_putative_expressed	NA	NA
LOC_Os01g53620	NA	1.127	NA	OsbZIP47_Only	NA	NA	expressed_protein	NA	NA
LOC_Os06g01180	NA	1.127	NA	OsbZIP47_Only	NA	NA	expressed_protein	NA	NA
LOC_Os01g68890	NA	1.13	NA	OsbZIP47_Only	NA	NA	P21-Rho-binding_domain_containing_protein_putative_expressed	NA	NA
LOC_Os06g36520	NA	1.13	NA	OsbZIP47_Only	NA	NA	GDSL-like_lipase%2Facylhydrolase_putative_expressed	GELP86	GDSL ESTERASE/LIPASE PROTEIN 86
LOC_Os06g43220	NA	1.133	NA	OsbZIP47_Only	NA	NA	AP2_domain_containing_protein_expressed	AP2/EREBP59	APETALA2/ETHYLENE-RESPONSIVE ELEMENT BINDING PROTEIN 59
LOC_Os07g39850	NA	1.136	NA	OsbZIP47_Only	NA	OsM1_ChIP	expressed_protein	NA	NA
LOC_Os02g48480	NA	1.137	NA	OsbZIP47_Only	NA	NA	expressed_protein	NA	NA
LOC_Os03g40830	NA	1.141	NA	OsbZIP47_Only	NA	NA	OsSub30_-_Putative_Subtilisin_homologue_expressed	_	_
LOC_Os04g21600	NA	1.141	NA	OsbZIP47_Only	NA	NA	expressed_protein	NA	NA
LOC_Os01g41030	NA	1.143	NA	OsbZIP47_Only	NA	NA	ribosomal_protein_L25_putative_expressed	NA	NA
LOC_Os10g03740	NA	1.154	NA	OsbZIP47_Only	NA	NA	OsFBX348_-_F-box_domain_containing_protein_expressed	NA	NA
LOC_Os01g74550	NA	1.155	NA	OsbZIP47_Only	NA	NA	transposon_protein_putative_unclassified_expressed	NA	NA
LOC_Os06g50180	NA	1.157	NA	OsbZIP47_Only	NA	OsM1_ChIP	DUF803_domain_containing_putative_expressed	NA	NA
LOC_Os12g37510	NA	1.159	NA	OsbZIP47_Only	NA	NA	UDP-glucoronosyl_and_UDP-glucosyl_transferase_domain_containing_protein_expressed	NA	NA
LOC_Os04g24165	NA	1.163	NA	OsbZIP47_Only	NA	NA	retrotransposon_protein_putative_unclassified_expressed	NA	NA
LOC_Os04g47110	NA	1.163	NA	OsbZIP47_Only	NA	NA	expressed_protein	_	_
LOC_Os08g37520	NA	1.183	NA	OsbZIP47_Only	NA	OsM1_ChIP	pentatricopeptide_putative_expressed	NA	NA
LOC_Os08g09940	NA	1.183	NA	OsbZIP47_Only	NA	NA	GTP-binding_protein_putative_expressed	_	_
LOC_Os01g14140	NA	1.185	NA	OsbZIP47_Only	NA	NA	X8_domain_containing_protein_expressed	NA	NA
LOC_Os12g44070	NA	1.188	NA	OsbZIP47_Only	NA	NA	nodulin_putative_expressed	NA	NA
LOC_Os07g42590	NA	1.19	NA	OsbZIP47_Only	NA	OsM1_ChIP	OsFBX258_-_F-box_domain_containing_protein_expressed	NA	NA
LOC_Os03g37411	NA	1.192	NA	OsbZIP47_Only	NA	NA	MATE_efflux_family_protein_putative_expressed	NA	NA
LOC_Os01g16020	NA	1.193	NA	OsbZIP47_Only	NA	OsM1_ChIP	FAD_binding_domain_containing_protein_expressed	LYL2	LIGHT-INDUCED YELLOW LEAF 2
LOC_Os05g36990	NA	1.193	NA	OsbZIP47_Only	NA	NA	ATOFP18%2FOFP18_putative_expressed	_	_
LOC_Os10g30530	NA	1.195	NA	OsbZIP47_Only	NA	NA	lectin-like_receptor_kinase_putative_expressed	NA	NA
LOC_Os01g51320	NA	1.205	NA	OsbZIP47_Only	NA	NA	peroxisomal_N-acetyl-spermine%2Fspermidine_oxidase_precursor_putative_expressed	NA	NA
LOC_Os07g12150	NA	1.205	NA	OsbZIP47_Only	NA	NA	acyl_carrier_protein_putative_expressed	NA	NA
LOC_Os02g32550	NA	1.208	NA	OsbZIP47_Only	NA	NA	expressed_protein	NA	NA
LOC_Os04g41830	NA	1.211	NA	OsbZIP47_Only	NA	NA	myb-like_DNA-binding_domain_containing_protein_expressed	NA	NA
LOC_Os04g47780	NA	1.213	NA	OsbZIP47_Only	NA	NA	transmembrane_amino_acid_transporter_protein_putative_expressed	_	_
LOC_Os02g58670	NA	1.214	NA	OsbZIP47_Only	NA	NA	bZIP_transcription_factor_domain_containing_protein_expressed	NA	NA
LOC_Os09g02300	NA	1.218	NA	OsbZIP47_Only	NA	NA	expressed_protein	NA	NA
LOC_Os11g03130	NA	1.219	NA	OsbZIP47_Only	NA	NA	E2F-related_protein_putative_expressed	NA	NA
LOC_Os08g38790	NA	1.23	NA	OsbZIP47_Only	NA	NA	expressed_protein	NA	NA
LOC_Os07g47194	NA	1.233	NA	OsbZIP47_Only	NA	NA	GEX1_putative_expressed	NA	NA
LOC_Os03g05180	NA	1.236	NA	OsbZIP47_Only	NA	NA	expressed_protein	NA	NA
LOC_Os01g07500	NA	1.24	NA	OsbZIP47_Only	NA	NA	alliin_lyase_precursor_putative_expressed	FIB	FISH BONE
LOC_Os06g49000	NA	1.24	NA	OsbZIP47_Only	NA	NA	expressed_protein	NA	NA
LOC_Os07g40310	NA	1.244	NA	OsbZIP47_Only	NA	NA	expressed_protein	NA	NA
LOC_Os08g42020	NA	1.247	NA	OsbZIP47_Only	NA	NA	zinc_ion_binding_protein_putative_expressed	NA	NA
LOC_Os02g37109	NA	1.254	NA	OsbZIP47_Only	NA	NA	vegetative_cell_wall_protein_gp1_precursor_putative_expressed	NA	NA
LOC_Os11g34364	NA	1.255	NA	OsbZIP47_Only	NA	NA	armadillo%2Fbeta-catenin-like_repeat_containing_protein_expressed	NA	NA
LOC_Os07g46039	NA	1.257	NA	OsbZIP47_Only	NA	NA	expressed_protein	NA	NA
LOC_Os03g30950	NA	1.258	NA	OsbZIP47_Only	NA	NA	acyl-desaturase_chloroplast_precursor_putative_expressed	NA	NA
LOC_Os01g40480	NA	1.262	NA	OsbZIP47_Only	NA	OsM1_ChIP	anthranilate_phosphoribosyltransferase_putative_expressed	NA	NA
LOC_Os11g31880	NA	1.267	NA	OsbZIP47_Only	NA	NA	phosphoglycerate_mutase_putative_expressed	NA	NA
LOC_Os10g37530	NA	1.272	NA	OsbZIP47_Only	NA	NA	mitochondrial_import_inner_membrane_translocase_subunit_Tim17_putative_expressed	NA	NA
LOC_Os12g42910	NA	1.272	NA	OsbZIP47_Only	NA	NA	sodium%2Fcalcium_exchanger_protein_putative_expressed	CCX4	CATION/CA2+ EXCHANGER 4
LOC_Os05g09728	NA	1.273	NA	OsbZIP47_Only	NA	NA	expressed_protein	NA	NA
LOC_Os03g44260	NA	1.274	NA	OsbZIP47_Only	NA	NA	expressed_protein	NA	NA
LOC_Os06g49550	NA	1.274	NA	OsbZIP47_Only	NA	NA	transposon_protein_putative_unclassified_expressed	NA	NA
LOC_Os01g66160	NA	1.277	NA	OsbZIP47_Only	NA	NA	pentatricopeptide_putative_expressed	NA	NA
LOC_Os05g14310	NA	1.277	NA	OsbZIP47_Only	NA	NA	expressed_protein	NA	NA
LOC_Os08g34360	NA	1.278	NA	OsbZIP47_Only	NA	OsM1_ChIP	AP2_domain_containing_protein_expressed	AP2/EREBP109	APETALA2/ETHYLENE-RESPONSIVE ELEMENT BINDING PROTEIN 109
LOC_Os02g08070	NA	1.281	NA	OsbZIP47_Only	NA	OsM1_ChIP	OsSPL5_-_SBP-box_gene_family_member_expressed	NA	NA
LOC_Os11g18980	NA	1.281	NA	OsbZIP47_Only	NA	NA	expressed_protein	RLCK324	RECEPTOR-LIKE CYTOPLASMIC KINASE 324
LOC_Os02g32370	NA	1.294	NA	OsbZIP47_Only	NA	NA	inositol_hexaphosphate_kinase_putative_expressed	NA	NA
LOC_Os08g41290	NA	1.295	NA	OsbZIP47_Only	NA	OsM1_ChIP	AIR12_putative_expressed	NA	NA
LOC_Os01g56540	NA	1.295	NA	OsbZIP47_Only	NA	NA	histone-lysine_N-methyltransferase_SUVR3_putative_expressed	NA	NA
LOC_Os03g48020	NA	1.308	NA	OsbZIP47_Only	NA	NA	expressed_protein	NA	NA
LOC_Os04g48510	NA	1.313	NA	OsbZIP47_Only	NA	NA	growth_regulating_factor_protein_putative_expressed	GRF12	GROWTH-REGULATING FACTOR 12
LOC_Os10g41380	NA	1.313	NA	OsbZIP47_Only	NA	NA	expressed_protein	NA	NA
LOC_Os01g13130	NA	1.315	NA	OsbZIP47_Only	NA	OsM1_ChIP	aquaporin_protein_putative_expressed	TIP4;2	TONOPLAST INTRINSIC PROTEIN 4;2
LOC_Os10g27120	NA	1.317	NA	OsbZIP47_Only	NA	NA	expressed_protein	NA	NA
LOC_Os01g10010	NA	1.319	NA	OsbZIP47_Only	NA	NA	prenylated_rab_acceptor_putative_expressed	NA	NA
LOC_Os05g04740	NA	1.326	NA	OsbZIP47_Only	NA	NA	helix-loop-helix_DNA-binding_domain_containing_protein_expressed	PIL16	_
LOC_Os03g31410	NA	1.328	NA	OsbZIP47_Only	NA	NA	expressed_protein	NA	NA
LOC_Os05g50654	NA	1.33	NA	OsbZIP47_Only	NA	NA	mitochondrial_import_receptor_subunit_TOM7-1_putative_expressed	NA	NA
LOC_Os01g62584	NA	1.336	NA	OsbZIP47_Only	NA	NA	peptidase_aspartic_family_protein_putative_expressed	NA	NA
LOC_Os01g46040	NA	1.337	NA	OsbZIP47_Only	NA	NA	bromodomain_domain_containing_protein_expressed	NA	NA
LOC_Os02g06630	NA	1.34	NA	OsbZIP47_Only	NA	OsM1_ChIP	peroxidase_precursor_putative_expressed	_	_
LOC_Os06g06910	NA	1.34	NA	OsbZIP47_Only	NA	NA	expressed_protein	NA	NA
LOC_Os12g41940	NA	1.345	NA	OsbZIP47_Only	NA	NA	remorin_family_protein_putative_expressed	NA	NA
LOC_Os07g19410	NA	1.352	NA	OsbZIP47_Only	NA	NA	expressed_protein	NA	NA
LOC_Os04g04030	NA	1.364	NA	OsbZIP47_Only	NA	OsM1_ChIP	expressed_protein	NA	NA
LOC_Os08g08360	NA	1.367	NA	OsbZIP47_Only	NA	NA	expressed_protein	NA	NA
LOC_Os03g61780	NA	1.368	NA	OsbZIP47_Only	NA	NA	glucan_endo-13-beta-glucosidase-related_putative_expressed	NA	NA
LOC_Os04g39680	NA	1.369	NA	OsbZIP47_Only	NA	NA	anthranilate_phosphoribosyltransferase_putative_expressed	NA	NA
LOC_Os06g06720	NA	1.375	NA	OsbZIP47_Only	NA	NA	flavonol_synthase%2Fflavanone_3-hydroxylase_putative_expressed	NA	NA
LOC_Os07g12590	NA	1.377	NA	OsbZIP47_Only	NA	NA	OsFBX225_-_F-box_domain_containing_protein_expressed	NA	NA
LOC_Os01g40170	NA	1.383	NA	OsbZIP47_Only	NA	NA	translation_initiation_factor_putative_expressed	NA	NA
LOC_Os03g43400	NA	1.383	NA	OsbZIP47_Only	NA	NA	OsIAA11_-_Auxin-responsive_Aux%2FIAA_gene_family_member_expressed	IAA11	_
LOC_Os03g10320	NA	1.386	NA	OsbZIP47_Only	NA	NA	expressed_protein	NA	NA
LOC_Os11g11410	NA	1.389	NA	OsbZIP47_Only	NA	NA	OsIAA27_-_Auxin-responsive_Aux%2FIAA_gene_family_member_expressed	NA	NA
LOC_Os06g01470	NA	1.391	NA	OsbZIP47_Only	NA	NA	AGAP000326-PA_putative_expressed	NA	NA
LOC_Os09g33882	NA	1.397	NA	OsbZIP47_Only	NA	NA	expressed_protein	NA	NA
LOC_Os09g24190	NA	1.4	NA	OsbZIP47_Only	NA	NA	expressed_protein	NA	NA
LOC_Os07g12480	NA	1.404	NA	OsbZIP47_Only	NA	NA	receptor_protein_kinase_putative_expressed	NA	NA
LOC_Os02g40730	NA	1.405	NA	OsbZIP47_Only	NA	NA	ammonium_transporter_protein_putative_expressed	NA	NA
LOC_Os10g32980	NA	1.405	NA	OsbZIP47_Only	NA	NA	CESA7_-_cellulose_synthase_expressed	CESA7	CELLULOSE SYNTHASE A7
LOC_Os02g38180	NA	1.407	NA	OsbZIP47_Only	NA	NA	expressed_protein	NA	NA
LOC_Os01g52470	NA	1.411	NA	OsbZIP47_Only	NA	NA	elongation_factor_putative_expressed	NA	NA
LOC_Os04g43710	NA	1.412	NA	OsbZIP47_Only	NA	NA	CAMK_CAMK_like.3_-_CAMK_includes_calcium%2Fcalmodulin_depedent_protein_kinases_expressed	NA	NA
LOC_Os05g38490	NA	1.414	NA	OsbZIP47_Only	NA	OsM1_ChIP	growth_regulator_related_protein_putative_expressed	NA	NA
LOC_Os05g29090	NA	1.414	NA	OsbZIP47_Only	NA	NA	transposon_protein_putative_CACTA_En%2FSpm_sub-class_expressed	NA	NA
LOC_Os06g47200	NA	1.414	NA	OsbZIP47_Only	NA	NA	LTPL85_-_Protease_inhibitor%2Fseed_storage%2FLTP_family_protein_precursor_expressed	NA	NA
LOC_Os10g23090	NA	1.416	NA	OsbZIP47_Only	NA	NA	homeobox_associated_leucine_zipper_putative_expressed	NA	NA
LOC_Os11g12460	NA	1.422	NA	OsbZIP47_Only	NA	NA	serpin_domain_containing_protein_putative_expressed	NA	NA
LOC_Os03g53740	NA	1.425	NA	OsbZIP47_Only	NA	NA	expressed_protein	NA	NA
LOC_Os10g35294	NA	1.43	NA	OsbZIP47_Only	NA	NA	fiber_protein_Fb34_putative_expressed	NA	NA
LOC_Os10g37500	NA	1.43	NA	OsbZIP47_Only	NA	NA	AAA-type_ATPase_family_protein_putative_expressed	NA	NA
LOC_Os04g46470	NA	1.431	NA	OsbZIP47_Only	NA	NA	carotenoid_cleavage_dioxygenase_7_chloroplast_precursor_putative_expressed	D17	DWARF SLENDER DWARF, TILLERING
LOC_Os09g31031	NA	1.438	NA	OsbZIP47_Only	NA	NA	ubiquitin_family_protein_putative_expressed	UBL40-4	UBIQUITIN FUSION RIBOSOMAL PROTEIN L40-4
LOC_Os03g42480	NA	1.441	NA	OsbZIP47_Only	NA	NA	expressed_protein	NA	NA
LOC_Os08g28180	NA	1.442	NA	OsbZIP47_Only	NA	NA	PPR_repeat_domain_containing_protein_putative_expressed	NA	NA
LOC_Os02g21640	NA	1.446	NA	OsbZIP47_Only	NA	NA	expressed_protein	NA	NA
LOC_Os05g19620	NA	1.446	NA	OsbZIP47_Only	NA	NA	expressed_protein	NA	NA
LOC_Os07g27430	NA	1.449	NA	OsbZIP47_Only	NA	NA	expressed_protein	NA	NA
LOC_Os07g38480	NA	1.454	NA	OsbZIP47_Only	NA	NA	expressed_protein	NA	NA
LOC_Os05g39260	NA	1.455	NA	OsbZIP47_Only	NA	OsM1_ChIP	zinc_finger_C3HC4_type_domain_containing_protein_expressed	NA	NA
LOC_Os02g08240	NA	1.465	NA	OsbZIP47_Only	NA	NA	STE_PAK_Ste20_STLK.1_-_STE_kinases_include_homologs_to_sterile_7_sterile_11_and_sterile_20_from_yeast_expressed	_	_
LOC_Os02g08250	NA	1.465	NA	OsbZIP47_Only	NA	NA	expressed_protein	_	_
LOC_Os05g31280	NA	1.467	NA	OsbZIP47_Only	NA	NA	GASR5_-_Gibberellin-regulated_GASA%2FGAST%2FSnakin_family_protein_precursor_expressed	NA	NA
LOC_Os10g36830	NA	1.469	NA	OsbZIP47_Only	NA	NA	transmembrane_and_coiled-coil_domain-containing_protein_4_putative_expressed	NA	NA
LOC_Os08g12410	NA	1.47	NA	OsbZIP47_Only	NA	NA	pectinesterase_putative_expressed	NA	NA
LOC_Os03g01900	NA	1.476	NA	OsbZIP47_Only	NA	NA	40S_ribosomal_protein_S17_putative_expressed	RPS17	RIBOSOMAL PROTEIN S17
LOC_Os03g03480	NA	1.478	NA	OsbZIP47_Only	NA	NA	DUF623_domain_containing_protein_expressed	_	_
LOC_Os02g50690	NA	1.481	NA	OsbZIP47_Only	NA	NA	GDSL-like_lipase%2Facylhydrolase_putative_expressed	NA	NA
LOC_Os09g37350	NA	1.485	NA	OsbZIP47_Only	NA	NA	OsSAUR40_-_Auxin-responsive_SAUR_gene_family_member_expressed	NA	NA
LOC_Os02g37440	NA	1.492	NA	OsbZIP47_Only	NA	NA	expressed_protein	NA	NA
LOC_Os07g09530	NA	1.492	NA	OsbZIP47_Only	NA	NA	ankyrin_repeat_family_protein_putative_expressed	NA	NA
LOC_Os01g13340	NA	1.496	NA	OsbZIP47_Only	NA	NA	harpin-induced_protein_1_domain_containing_protein_expressed	NA	NA
LOC_Os04g55490	NA	1.496	NA	OsbZIP47_Only	NA	NA	expressed_protein	NA	NA
LOC_Os04g56460	NA	1.497	NA	OsbZIP47_Only	NA	NA	MBTB9_-_Bric-a-Brac_Tramtrack_Broad_Complex_BTB_domain_with_Meprin_and_TRAF_Homology_MATH_domain_expressed	AAP7B	AMINO ACID PERMEASE 7B
LOC_Os04g56470	NA	1.497	NA	OsbZIP47_Only	NA	NA	amino_acid_transporter_putative_expressed	AAP7B	AMINO ACID PERMEASE 7B
LOC_Os12g08720	NA	1.497	NA	OsbZIP47_Only	NA	NA	H-BTB8_-_Bric-a-Brac_Tramtrack_Broad_Complex_BTB_domain_with_H_family_conserved_sequence_expressed	NA	NA
LOC_Os11g44950	NA	1.499	NA	OsbZIP47_Only	NA	NA	glycosyl_hydrolase_family_3_protein_putative_expressed	NA	NA
LOC_Os12g43780	NA	1.5	NA	OsbZIP47_Only	NA	NA	expressed_protein	NA	NA
LOC_Os04g18380	NA	1.506	NA	OsbZIP47_Only	NA	NA	cytochrome_P450_putative_expressed	NA	NA
LOC_Os02g01730	NA	1.508	NA	OsbZIP47_Only	NA	NA	serine%2Fthreonine-protein_kinase_At1g18390_precursor_putative_expressed	RLCK58	RECEPTOR-LIKE CYTOPLASMIC KINASE 58
LOC_Os12g07120	NA	1.509	NA	OsbZIP47_Only	NA	NA	GATA_zinc_finger_domain_containing_protein_expressed	NA	NA
LOC_Os01g63710	NA	1.51	NA	OsbZIP47_Only	NA	OsM1_ChIP	CDC6_-_Putative_DNA_replication_initiation_protein_expressed	CDC6	CELL DIVISION CONTROL 6
LOC_Os06g23775	NA	1.511	NA	OsbZIP47_Only	NA	NA	expressed_protein	NA	NA
LOC_Os02g11890	NA	1.514	NA	OsbZIP47_Only	NA	NA	syntaxin-related_protein_putative_expressed	SYP125	SYNTAXIN OF PLANTS 125
LOC_Os11g43980	NA	1.514	NA	OsbZIP47_Only	NA	NA	peroxidase_precursor_putative_expressed	_	_
LOC_Os01g56380	NA	1.515	NA	OsbZIP47_Only	NA	OsM1_ChIP	decarboxylase_putative_expressed	TYDC	TYROSHINE DECARBOXYLASE
LOC_Os04g14204	NA	1.519	NA	OsbZIP47_Only	NA	NA	expressed_protein	NA	NA
LOC_Os10g39610	NA	1.525	NA	OsbZIP47_Only	NA	NA	expressed_protein	MTII1A	METALLOTHIONEIN II-1A
LOC_Os04g55120	NA	1.528	NA	OsbZIP47_Only	NA	NA	jp18_putative_expressed	NA	NA
LOC_Os07g37156	NA	1.531	NA	OsbZIP47_Only	NA	NA	expressed_protein	_	_
LOC_Os01g59580	NA	1.538	NA	OsbZIP47_Only	NA	NA	retrotransposon_protein_putative_unclassified_expressed	NA	NA
LOC_Os10g14180	NA	1.54	NA	OsbZIP47_Only	NA	NA	expressed_protein	NA	NA
LOC_Os02g33850	NA	1.542	NA	OsbZIP47_Only	NA	OsM1_ChIP	elongation_factor_Tu_family_protein_putative_expressed	NA	NA
LOC_Os01g21300	NA	1.545	NA	OsbZIP47_Only	NA	NA	esterase%2Flipase%2Fthioesterase_family_protein_putative_expressed	NA	NA
LOC_Os02g53530	NA	1.548	NA	OsbZIP47_Only	NA	OsM1_ChIP	ZOS2-17_-_C2H2_zinc_finger_protein_expressed	NA	NA
LOC_Os03g27850	NA	1.548	NA	OsbZIP47_Only	NA	NA	expressed_protein	NA	NA
LOC_Os03g44190	NA	1.558	NA	OsbZIP47_Only	NA	NA	expressed_protein	NA	NA
LOC_Os02g21070	NA	1.56	NA	OsbZIP47_Only	NA	NA	PPR_repeat_domain_containing_protein_putative_expressed	NA	NA
LOC_Os06g11300	NA	1.566	NA	OsbZIP47_Only	NA	NA	CRR4_putative_expressed	NA	NA
LOC_Os06g11304	NA	1.566	NA	OsbZIP47_Only	NA	NA	expressed_protein	NA	NA
LOC_Os07g44780	NA	1.567	NA	OsbZIP47_Only	NA	NA	GDSL-like_lipase%2Facylhydrolase_putative_expressed	GELP93	GDSL ESTERASE/LIPASE PROTEIN 93
LOC_Os05g43880	NA	1.569	NA	OsbZIP47_Only	NA	NA	gibberellin_2-beta-dioxygenase_putative_expressed	SBI/GA2Ox4	SHORTENED BASAL INTERNODES
LOC_Os03g19550	NA	1.571	NA	OsbZIP47_Only	NA	NA	retrotransposon_protein_putative_unclassified_expressed	NA	NA
LOC_Os01g06400	NA	1.581	NA	OsbZIP47_Only	NA	NA	expressed_protein	NA	NA
LOC_Os09g32964	NA	1.588	NA	OsbZIP47_Only	NA	NA	peroxidase_precursor_putative_expressed	_	_
LOC_Os07g40660	NA	1.591	NA	OsbZIP47_Only	NA	NA	expressed_protein	NA	NA
LOC_Os03g40000	NA	1.599	NA	OsbZIP47_Only	NA	NA	expressed_protein	NA	NA
LOC_Os02g48650	NA	1.601	NA	OsbZIP47_Only	NA	NA	acetyltransferase_GNAT_family_putative_expressed	NA	NA
LOC_Os03g08380	NA	1.605	NA	OsbZIP47_Only	NA	NA	ABC_transporter_ATP-binding_protein_putative_expressed	NA	NA
LOC_Os06g45630	NA	1.613	NA	OsbZIP47_Only	NA	NA	expressed_protein	NA	NA
LOC_Os10g26720	NA	1.619	NA	OsbZIP47_Only	NA	NA	exonuclease_putative_expressed	NA	NA
LOC_Os04g25370	NA	1.622	NA	OsbZIP47_Only	NA	NA	cytokinin-O-glucosyltransferase_2_putative_expressed	NA	NA
LOC_Os12g36735	NA	1.622	NA	OsbZIP47_Only	NA	NA	expressed_protein	NA	NA
LOC_Os06g10290	NA	1.626	NA	OsbZIP47_Only	NA	NA	OsFBX191_-_F-box_domain_containing_protein_expressed	NA	NA
LOC_Os06g10300	NA	1.626	NA	OsbZIP47_Only	NA	NA	OsFBL29_-_F-box_domain_and_LRR_containing_protein_expressed	NA	NA
LOC_Os03g48960	NA	1.63	NA	OsbZIP47_Only	NA	NA	expressed_protein	NA	NA
LOC_Os02g36140	NA	1.632	NA	OsbZIP47_Only	NA	NA	terpene_synthase_putative_expressed	KS7	ENT-KAURENE SYNTHASE 7
LOC_Os09g38730	NA	1.632	NA	OsbZIP47_Only	NA	NA	26S_protease_regulatory_subunit_6B_putative_expressed	NA	NA
LOC_Os03g50250	NA	1.633	NA	OsbZIP47_Only	NA	NA	DnaK_family_protein_putative_expressed	_	_
LOC_Os03g25150	NA	1.636	NA	OsbZIP47_Only	NA	NA	transposon_protein_putative_unclassified_expressed	NA	NA
LOC_Os01g12520	NA	1.637	NA	OsbZIP47_Only	NA	NA	mitochondrial_carrier_protein_putative_expressed	NA	NA
LOC_Os05g32670	NA	1.639	NA	OsbZIP47_Only	NA	NA	pentatricopeptide_repeat-containing_protein_putative_expressed	NA	NA
LOC_Os03g01520	NA	1.641	NA	OsbZIP47_Only	NA	NA	expressed_protein	NA	NA
LOC_Os11g05780	NA	1.641	NA	OsbZIP47_Only	NA	NA	DUF623_domain_containing_protein_expressed	_	_
LOC_Os07g26870	NA	1.647	NA	OsbZIP47_Only	NA	NA	cytochrome_P450_putative_expressed	NA	NA
LOC_Os02g30780	NA	1.648	NA	OsbZIP47_Only	NA	NA	LGC1_putative_expressed	NA	NA
LOC_Os05g51070	NA	1.648	NA	OsbZIP47_Only	NA	NA	inactive_receptor_kinase_At2g26730_precursor_putative_expressed	NA	NA
LOC_Os06g08880	NA	1.658	NA	OsbZIP47_Only	NA	OsM1_ChIP	glutamate_receptor_2.7_precursor_putative_expressed	_	_
LOC_Os03g01700	NA	1.661	NA	OsbZIP47_Only	NA	NA	expressed_protein	LSI2	LOW SILICON RICE 2
LOC_Os02g07770	NA	1.665	NA	OsbZIP47_Only	NA	NA	Myb_transcription_factor_putative_expressed	NA	NA
LOC_Os02g46970	NA	1.667	NA	OsbZIP47_Only	NA	OsM1_ChIP	AMP-binding_domain_containing_protein_expressed	4CL2	4-COUMARATE:COENZYME A LIGASE 2
LOC_Os12g08920	NA	1.667	NA	OsbZIP47_Only	NA	NA	peroxidase_precursor_putative_expressed	_	_
LOC_Os01g52770	NA	1.671	NA	OsbZIP47_Only	NA	NA	GDSL-like_lipase%2Facylhydrolase_putative_expressed	NA	NA
LOC_Os01g49154	NA	1.673	NA	OsbZIP47_Only	NA	NA	expressed_protein	NA	NA
LOC_Os02g31160	NA	1.673	NA	OsbZIP47_Only	NA	NA	transcription_factor_putative_expressed	MSL11	MYB/SANT-LIKE 11
LOC_Os04g31670	NA	1.677	NA	OsbZIP47_Only	NA	NA	expressed_protein	NA	NA
LOC_Os02g04510	NA	1.679	NA	OsbZIP47_Only	NA	NA	UOS1_putative_expressed	NA	NA
LOC_Os04g22240	NA	1.679	NA	OsbZIP47_Only	NA	NA	zinc_finger_C3HC4_type_domain_containing_protein_expressed	DLN109	DLN REPRESSOR 109
LOC_Os02g51620	NA	1.682	NA	OsbZIP47_Only	NA	OsM1_ChIP	glycosyl_hydrolase_family_3_protein_putative_expressed	NA	NA
LOC_Os06g19590	NA	1.682	NA	OsbZIP47_Only	NA	NA	estradiol_17-beta-dehydrogenase_12_putative_expressed	NA	NA
LOC_Os02g46760	NA	1.684	NA	OsbZIP47_Only	NA	NA	STE_MEK_ste7_MAP2K.4_-_STE_kinases_include_homologs_to_sterile_7_sterile_11_and_sterile_20_from_yeast_expressed	NA	NA
LOC_Os10g12130	NA	1.685	NA	OsbZIP47_Only	NA	NA	retrotransposon_protein_putative_Ty3-gypsy_subclass_expressed	NA	NA
LOC_Os02g37180	NA	1.689	NA	OsbZIP47_Only	NA	NA	expressed_protein	NA	NA
LOC_Os01g44140	NA	1.693	NA	OsbZIP47_Only	NA	NA	expressed_protein	NA	NA
LOC_Os12g40200	NA	1.693	NA	OsbZIP47_Only	NA	NA	expressed_protein	NA	NA
LOC_Os11g42450	NA	1.694	NA	OsbZIP47_Only	NA	NA	leucine-rich_repeat_family_protein_putative_expressed	NA	NA
LOC_Os07g01530	NA	1.702	NA	OsbZIP47_Only	NA	NA	expressed_protein	NA	NA
LOC_Os10g32990	NA	1.703	NA	OsbZIP47_Only	NA	NA	receptor-like_protein_kinase_2_precursor_putative_expressed	NA	NA
LOC_Os08g06220	NA	1.706	NA	OsbZIP47_Only	NA	NA	transferase_putative_expressed	NA	NA
LOC_Os05g30570	NA	1.715	NA	OsbZIP47_Only	NA	NA	heavy_metal-associated_domain_containing_protein_expressed	NA	NA
LOC_Os02g09290	NA	1.717	NA	OsbZIP47_Only	NA	NA	cytochrome_P450_71D10_putative_expressed	NA	NA
LOC_Os03g06700	NA	1.718	NA	OsbZIP47_Only	NA	NA	3-ketoacyl-CoA_synthase_putative_expressed	NA	NA
LOC_Os07g23210	NA	1.725	NA	OsbZIP47_Only	NA	NA	transposon_protein_putative_unclassified_expressed	NA	NA
LOC_Os02g47790	NA	1.728	NA	OsbZIP47_Only	NA	NA	monodehydroascorbate_reductase_putative_expressed	MDHAR1	MONODEHYDROASCORBATE REDUCTASE 1
LOC_Os06g13140	NA	1.729	NA	OsbZIP47_Only	NA	NA	WD_domain_G-beta_repeat_domain_containing_protein_expressed	NA	NA
LOC_Os12g42190	NA	1.732	NA	OsbZIP47_Only	NA	NA	transposon_protein_putative_unclassified_expressed	NA	NA
LOC_Os03g48270	NA	1.734	NA	OsbZIP47_Only	NA	NA	CAMK_CAMK_like.21_-_CAMK_includes_calcium%2Fcalmodulin_depedent_protein_kinases_expressed	CDPK9	CALCIUM-DEPENDENT PROTEIN KINASE 9
LOC_Os10g05240	NA	1.734	NA	OsbZIP47_Only	NA	NA	OsFBX369_-_F-box_domain_containing_protein_expressed	NA	NA
LOC_Os10g23230	NA	1.734	NA	OsbZIP47_Only	NA	NA	AT_hook-containing_MAR_binding_1_putative_expressed	NA	NA
LOC_Os03g21560	NA	1.736	NA	OsbZIP47_Only	NA	NA	photosystem_II_11_kD_protein_putative_expressed	NA	NA
LOC_Os11g09630	NA	1.738	NA	OsbZIP47_Only	NA	NA	OsFBX407_-_F-box_domain_containing_protein_expressed	NA	NA
LOC_Os01g51400	NA	1.739	NA	OsbZIP47_Only	NA	NA	Leucine_Rich_Repeat_family_protein_expressed	NA	NA
LOC_Os08g31730	NA	1.74	NA	OsbZIP47_Only	NA	NA	expressed_protein	NA	NA
LOC_Os05g27000	NA	1.748	NA	OsbZIP47_Only	NA	OsM1_ChIP	expressed_protein	NA	NA
LOC_Os05g34530	NA	1.773	NA	OsbZIP47_Only	NA	NA	auxin-inducible_protein_putative_expressed	NA	NA
LOC_Os02g52930	NA	1.784	NA	OsbZIP47_Only	NA	OsM1_ChIP	integral_membrane_protein_DUF6_containing_protein_expressed	NA	NA
LOC_Os07g29330	NA	1.785	NA	OsbZIP47_Only	NA	NA	serine%2Fthreonine-protein_kinase_CTR1_putative_expressed	ACTPK2	ACT DOMAIN CONTAINING PROTEIN KINASE 2
LOC_Os02g02150	NA	1.786	NA	OsbZIP47_Only	NA	OsM1_ChIP	ATP-dependent_helicase_HRQ1_putative_expressed	NA	NA
LOC_Os06g04870	NA	1.787	NA	OsbZIP47_Only	NA	NA	homeobox_associated_leucine_zipper_putative_expressed	NA	NA
LOC_Os02g17370	NA	1.789	NA	OsbZIP47_Only	NA	NA	expressed_protein	NA	NA
LOC_Os03g28130	NA	1.791	NA	OsbZIP47_Only	NA	NA	OsFBX94_-_F-box_domain_containing_protein_expressed	NA	NA
LOC_Os04g48130	NA	1.793	NA	OsbZIP47_Only	NA	NA	OsRhmbd11_-_Putative_Rhomboid_homologue_expressed	_	_
LOC_Os10g41800	NA	1.811	NA	OsbZIP47_Only	NA	OsM1_ChIP	expressed_protein	NA	NA
LOC_Os04g23170	NA	1.811	NA	OsbZIP47_Only	NA	NA	expressed_protein	NA	NA
LOC_Os01g10230	NA	1.813	NA	OsbZIP47_Only	NA	OsM1_ChIP	lachrymatory_factor_synthase_putative_expressed	NA	NA
LOC_Os08g35980	NA	1.829	NA	OsbZIP47_Only	NA	NA	expressed_protein	NA	NA
LOC_Os05g03840	NA	1.831	NA	OsbZIP47_Only	NA	NA	endoglucanase_putative_expressed	NA	NA
LOC_Os02g36820	NA	1.837	NA	OsbZIP47_Only	NA	NA	expressed_protein	NA	NA
LOC_Os01g55610	NA	1.838	NA	OsbZIP47_Only	NA	NA	peptide_transporter_PTR2_putative_expressed	NA	NA
LOC_Os12g41270	NA	1.84	NA	OsbZIP47_Only	NA	NA	cysteine-rich_receptor-like_protein_kinase_20_precursor_putative_expressed	NA	NA
LOC_Os09g31390	NA	1.842	NA	OsbZIP47_Only	NA	OsM1_ChIP	transcription_factor_putative_expressed	NA	NA
LOC_Os12g31510	NA	1.843	NA	OsbZIP47_Only	NA	NA	expressed_protein	NA	NA
LOC_Os08g43334	NA	1.845	NA	OsbZIP47_Only	NA	NA	HSF-type_DNA-binding_domain_containing_protein_expressed	HSFB2B	HEAT STRESS TRANSCRIPTION FACTOR B2B
LOC_Os12g27080	NA	1.85	NA	OsbZIP47_Only	NA	NA	expressed_protein	NA	NA
LOC_Os11g16770	NA	1.854	NA	OsbZIP47_Only	NA	OsM1_ChIP	ATP-dependent_Clp_protease_ATP-binding_subunit_clpA_homolog_CD4Bchloroplast_precursor_putative_expressed	CLPC4	CLASS I CLP ATPASE C4
LOC_Os02g46730	NA	1.855	NA	OsbZIP47_Only	NA	NA	expressed_protein	NA	NA
LOC_Os08g30095	NA	1.857	NA	OsbZIP47_Only	NA	NA	expressed_protein	NA	NA
LOC_Os03g48430	NA	1.86	NA	OsbZIP47_Only	NA	NA	1-aminocyclopropane-1-carboxylate_oxidase_homolog_4_putative_expressed	NA	NA
LOC_Os03g06170	NA	1.862	NA	OsbZIP47_Only	NA	NA	hsp20%2Falpha_crystallin_family_protein_putative_expressed	NA	NA
LOC_Os06g36030	NA	1.863	NA	OsbZIP47_Only	NA	NA	SWIM_zinc_finger_family_protein_expressed	NA	NA
LOC_Os07g44160	NA	1.864	NA	OsbZIP47_Only	NA	NA	retrotransposon_protein_putative_unclassified_expressed	NA	NA
LOC_Os07g36810	NA	1.873	NA	OsbZIP47_Only	NA	NA	expressed_protein	NA	NA
LOC_Os04g03520	NA	1.876	NA	OsbZIP47_Only	NA	NA	expressed_protein	NA	NA
LOC_Os12g23930	NA	1.882	NA	OsbZIP47_Only	NA	NA	protein_kinase_domain_containing_protein_expressed	NA	NA
LOC_Os02g45010	NA	1.887	NA	OsbZIP47_Only	NA	OsM1_ChIP	ethylene-responsive_protein_related_putative_expressed	_	_
LOC_Os01g20930	NA	1.887	NA	OsbZIP47_Only	NA	NA	RING-H2_finger_protein_putative_expressed	NA	NA
LOC_Os03g47010	NA	1.891	NA	OsbZIP47_Only	NA	NA	glycosyl_hydrolase_family_10_protein_putative_expressed	NA	NA
LOC_Os03g12270	NA	1.892	NA	OsbZIP47_Only	NA	NA	dehydrogenase_putative_expressed	CAD9	CINNAMYL ALCOHOL DEHYDROGENASE 9
LOC_Os07g31430	NA	1.896	NA	OsbZIP47_Only	NA	NA	phosphate-induced_protein_1_conserved_region_domain_containing_protein_expressed	NA	NA
LOC_Os02g43300	NA	1.897	NA	OsbZIP47_Only	NA	OsM1_ChIP	expressed_protein	MSL15	MYB/SANT-LIKE 15
LOC_Os05g39790	NA	1.897	NA	OsbZIP47_Only	NA	OsM1_ChIP	transposon_protein_putative_unclassified_expressed	NA	NA
LOC_Os06g25950	NA	1.905	NA	OsbZIP47_Only	NA	NA	expressed_protein	NA	NA
LOC_Os06g46440	NA	1.906	NA	OsbZIP47_Only	NA	NA	expressed_protein	NA	NA
LOC_Os01g41120	NA	1.911	NA	OsbZIP47_Only	NA	NA	retrotransposon_protein_putative_Ty3-gypsy_subclass_expressed	NA	NA
LOC_Os08g09670	NA	1.911	NA	OsbZIP47_Only	NA	NA	F-box%2FLRR-repeat_protein_22_putative_expressed	NA	NA
LOC_Os05g11120	NA	1.913	NA	OsbZIP47_Only	NA	OsM1_ChIP	prenylated_rab_acceptor_putative_expressed	NA	NA
LOC_Os01g19380	NA	1.92	NA	OsbZIP47_Only	NA	NA	pentatricopeptide_putative_expressed	NA	NA
LOC_Os04g37510	NA	1.921	NA	OsbZIP47_Only	NA	NA	DUF623_domain_containing_protein_expressed	_	_
LOC_Os09g19550	NA	1.921	NA	OsbZIP47_Only	NA	NA	SNARE_domain_containing_protein_putative_expressed	_	_
LOC_Os08g36060	NA	1.924	NA	OsbZIP47_Only	NA	NA	expressed_protein	NA	NA
LOC_Os08g37030	NA	1.932	NA	OsbZIP47_Only	NA	NA	gibberellin_receptor_GID1L2_putative_expressed	NA	NA
LOC_Os06g02390	NA	1.936	NA	OsbZIP47_Only	NA	NA	ADP-ribosylation_factor_1_putative_expressed	NA	NA
LOC_Os05g31910	NA	1.94	NA	OsbZIP47_Only	NA	NA	white-brown_complex_homolog_protein_16_putative_expressed	NA	NA
LOC_Os02g33840	NA	1.941	NA	OsbZIP47_Only	NA	NA	OsFBX52_-_F-box_domain_containing_protein_expressed	NA	NA
LOC_Os04g08280	NA	1.944	NA	OsbZIP47_Only	NA	NA	retrotransposon_protein_putative_Ty3-gypsy_subclass_expressed	NA	NA
LOC_Os02g33600	NA	1.949	NA	OsbZIP47_Only	NA	NA	VQ_domain_containing_protein_putative_expressed	NA	NA
LOC_Os11g11330	NA	1.951	NA	OsbZIP47_Only	NA	NA	retrotransposon_protein_putative_unclassified_expressed	NA	NA
LOC_Os09g28470	NA	1.953	NA	OsbZIP47_Only	NA	NA	leucine-rich_repeat_family_protein_putative_expressed	NA	NA
LOC_Os10g11860	NA	1.953	NA	OsbZIP47_Only	NA	NA	MATE_efflux_family_protein_putative_expressed	_	_
LOC_Os04g46110	NA	1.955	NA	OsbZIP47_Only	NA	NA	fibroin_heavy_chain_precursor_putative_expressed	NA	NA
LOC_Os02g42650	NA	1.96	NA	OsbZIP47_Only	NA	NA	expansin_precursor_putative_expressed	NA	NA
LOC_Os06g01890	NA	1.964	NA	OsbZIP47_Only	NA	NA	MADS-box_transcription_factor_putative_expressed	NA	NA
LOC_Os08g23740	NA	1.971	NA	OsbZIP47_Only	NA	NA	OsSub55_-_Putative_Subtilisin_homologue_expressed	_	_
LOC_Os06g41560	NA	1.972	NA	OsbZIP47_Only	NA	NA	receptor-like_protein_kinase_putative_expressed	_	_
LOC_Os08g32590	NA	1.975	NA	OsbZIP47_Only	NA	NA	retrotransposon_protein_putative_Ty1-copia_subclass_expressed	NA	NA
LOC_Os04g40580	NA	1.98	NA	OsbZIP47_Only	NA	NA	O-acyltransferase_putative_expressed	NA	NA
LOC_Os02g33060	NA	1.983	NA	OsbZIP47_Only	NA	NA	expressed_protein	NA	NA
LOC_Os10g41270	NA	1.996	NA	OsbZIP47_Only	NA	NA	triacylglycerol_lipase_like_protein_putative_expressed	NA	NA
LOC_Os04g56939	NA	1.998	NA	OsbZIP47_Only	NA	NA	expressed_protein	NA	NA
LOC_Os02g29230	NA	1.999	NA	OsbZIP47_Only	NA	NA	expressed_protein	NA	NA
LOC_Os06g09620	NA	2	NA	OsbZIP47_Only	NA	NA	expressed_protein	NA	NA
LOC_Os02g12610	NA	2.001	NA	OsbZIP47_Only	NA	NA	hsp20%2Falpha_crystallin_family_protein_putative_expressed	NA	NA
LOC_Os05g47680	NA	2.002	NA	OsbZIP47_Only	NA	NA	expressed_protein	NA	NA
LOC_Os02g10940	NA	2.01	NA	OsbZIP47_Only	NA	NA	tetratricopeptide_repeat_domain_containing_protein_expressed	NA	NA
LOC_Os09g38350	NA	2.014	NA	OsbZIP47_Only	NA	NA	AMP-binding_domain_containing_protein_expressed	NA	NA
LOC_Os08g42800	NA	2.015	NA	OsbZIP47_Only	NA	NA	expressed_protein	NA	NA
LOC_Os07g45370	NA	2.016	NA	OsbZIP47_Only	NA	NA	expressed_protein	NA	NA
LOC_Os03g22590	NA	2.017	NA	OsbZIP47_Only	NA	NA	nodulin_MtN3_family_protein_putative_expressed	SWEET12	SWEET12
LOC_Os01g68720	NA	2.021	NA	OsbZIP47_Only	NA	NA	keratin_type_I_cytoskeletal_9_putative_expressed	NA	NA
LOC_Os06g46960	NA	2.024	NA	OsbZIP47_Only	NA	NA	nucleic_acid_binding_protein_putative_expressed	NA	NA
LOC_Os12g43510	NA	2.029	NA	OsbZIP47_Only	NA	NA	expressed_protein	NA	NA
LOC_Os05g46370	NA	2.036	NA	OsbZIP47_Only	NA	NA	bHelix-loop-helix_transcription_factor_putative_expressed	_	_
LOC_Os08g02110	NA	2.036	NA	OsbZIP47_Only	NA	NA	peroxidase_precursor_putative_expressed	_	_
LOC_Os12g11690	NA	2.036	NA	OsbZIP47_Only	NA	NA	expressed_protein	NA	NA
LOC_Os05g11160	NA	2.041	NA	OsbZIP47_Only	NA	NA	expressed_protein	NA	NA
LOC_Os04g35030	NA	2.044	NA	OsbZIP47_Only	NA	NA	CSLH3_-_cellulose_synthase-like_family_H_expressed	CSLH3	CELLULOSE SYNTHASE LIKE H3
LOC_Os10g20610	NA	2.049	NA	OsbZIP47_Only	NA	NA	laccase-15_precursor_putative_expressed	LAC17	LACCASE 17
LOC_Os07g09480	NA	2.05	NA	OsbZIP47_Only	NA	OsM1_ChIP	ATPase_putative_expressed	NA	NA
LOC_Os03g18110	NA	2.052	NA	OsbZIP47_Only	NA	NA	_proteins_of_unknown_function_domain_containing_protein_putative_expressed	_	_
LOC_Os09g29350	NA	2.052	NA	OsbZIP47_Only	NA	NA	phototropic-responsive_NPH3_family_protein_putative_expressed	NA	NA
LOC_Os03g27980	NA	2.056	NA	OsbZIP47_Only	NA	NA	glucan_endo-13-beta-glucosidase_precursor_putative_expressed	NA	NA
LOC_Os10g26290	NA	2.058	NA	OsbZIP47_Only	NA	NA	transferase_family_protein_putative_expressed	NA	NA
LOC_Os11g29290	NA	2.061	NA	OsbZIP47_Only	NA	NA	cytochrome_P450_putative_expressed	HAN1	CYTOCHROME P450 94B4
LOC_Os07g09310	NA	2.062	NA	OsbZIP47_Only	NA	NA	thioredoxin_putative_expressed	TRXH5	THIOREDOXIN H-TYPE 5
LOC_Os07g27960	NA	2.062	NA	OsbZIP47_Only	NA	NA	thioesterase_family_protein_putative_expressed	NA	NA
LOC_Os08g32360	NA	2.07	NA	OsbZIP47_Only	NA	NA	expressed_protein	NA	NA
LOC_Os04g45370	NA	2.072	NA	OsbZIP47_Only	NA	OsM1_ChIP	OsSAUR19_-_Auxin-responsive_SAUR_gene_family_member_expressed	SAUR19	SMALL AUXIN-UP RNA 19
LOC_Os10g33500	NA	2.075	NA	OsbZIP47_Only	NA	OsM1_ChIP	expressed_protein	NA	NA
LOC_Os03g14700	NA	2.075	NA	OsbZIP47_Only	NA	NA	C2_domain_containing_protein_expressed	NTMC2T4.2	N-TERMINAL-TM-C2 DOMAIN PROTEIN 4.2
LOC_Os05g20100	NA	2.075	NA	OsbZIP47_Only	NA	NA	glycerol-3-phosphate_acyltransferase_putative_expressed	NA	NA
LOC_Os11g40230	NA	2.077	NA	OsbZIP47_Only	NA	NA	expressed_protein	NA	NA
LOC_Os08g04800	NA	2.078	NA	OsbZIP47_Only	NA	NA	triacylglycerol_lipase_like_protein_putative_expressed	NA	NA
LOC_Os01g53790	NA	2.079	NA	OsbZIP47_Only	NA	NA	stress-induced_protein_putative_expressed	NA	NA
LOC_Os04g34250	NA	2.08	NA	OsbZIP47_Only	NA	NA	serine%2Fthreonine-protein_kinase_receptor_precursor_putative_expressed	NA	NA
LOC_Os01g66250	NA	2.082	NA	OsbZIP47_Only	NA	NA	S-locus-like_receptor_protein_kinase_putative_expressed	NA	NA
LOC_Os03g29360	NA	2.083	NA	OsbZIP47_Only	NA	NA	expressed_protein	NA	NA
LOC_Os12g34360	NA	2.084	NA	OsbZIP47_Only	NA	NA	expressed_protein	NA	NA
LOC_Os04g55150	NA	2.087	NA	OsbZIP47_Only	NA	NA	UBA%2FTS-N_domain_containing_protein_expressed	NA	NA
LOC_Os03g53790	NA	2.091	NA	OsbZIP47_Only	NA	NA	periplasmic_beta-glucosidase_precursor_putative_expressed	NA	NA
LOC_Os07g36370	NA	2.098	NA	OsbZIP47_Only	NA	NA	OsFBX247_-_F-box_domain_containing_protein_expressed	NA	NA
LOC_Os01g55600	NA	2.101	NA	OsbZIP47_Only	NA	NA	peptide_transporter_PTR2_putative_expressed	NA	NA
LOC_Os08g03180	NA	2.104	NA	OsbZIP47_Only	NA	NA	retrotransposon_protein_putative_unclassified_expressed	NA	NA
LOC_Os01g73370	NA	2.108	NA	OsbZIP47_Only	NA	NA	S-locus_lectin_protein_kinase_family_protein_putative_expressed	RLCK56	RECEPTOR-LIKE CYTOPLASMIC KINASE 56
LOC_Os01g73390	NA	2.108	NA	OsbZIP47_Only	NA	NA	expressed_protein	RLCK56	RECEPTOR-LIKE CYTOPLASMIC KINASE 56
LOC_Os10g20770	NA	2.114	NA	OsbZIP47_Only	NA	NA	expressed_protein	NA	NA
LOC_Os05g01380	NA	2.123	NA	OsbZIP47_Only	NA	NA	polygalacturonase_inhibitor_precursor_putative_expressed	NA	NA
LOC_Os08g12800	NA	2.125	NA	OsbZIP47_Only	NA	NA	glucan_endo-13-beta-glucosidase_precursor_putative_expressed	NA	NA
LOC_Os02g10120	NA	2.132	NA	OsbZIP47_Only	NA	NA	lipoxygenase_putative_expressed	LOX1	LIPOXYGENASE 1
LOC_Os07g12900	NA	2.136	NA	OsbZIP47_Only	NA	NA	cadmium%2Fzinc-transporting_ATPase_putative_expressed	GCC7	GRAIN CD CONCENTRATION ON CHROMOSOME 7
LOC_Os09g37300	NA	2.138	NA	OsbZIP47_Only	NA	NA	transporter_monovalent_cation%3Aproton_antiporter-2_family_putative_expressed	CHX3	CATION/H+ EXCHANGER 3
LOC_Os03g18600	NA	2.14	NA	OsbZIP47_Only	NA	NA	cyclase%2Fdehydrase_family_protein_putative_expressed	PYL/RCAR4	PYRABACTIN RESISTANCE 1 LIKE/REGULATORY COMPONENTS OF ABA RECEPTOR 4
LOC_Os12g36490	NA	2.145	NA	OsbZIP47_Only	NA	NA	expressed_protein	NA	NA
LOC_Os10g39980	NA	2.157	NA	OsbZIP47_Only	NA	NA	expressed_protein	LSI3	LOW SILICON RICE 3
LOC_Os04g10410	NA	2.158	NA	OsbZIP47_Only	NA	NA	amidase_putative_expressed	_	_
LOC_Os02g38090	NA	2.163	NA	OsbZIP47_Only	NA	OsM1_ChIP	AP2_domain_containing_protein_expressed	ERF79	ETHYLENE RESPONSE FACTOR 79
LOC_Os02g32009	NA	2.164	NA	OsbZIP47_Only	NA	NA	expressed_protein	NA	NA
LOC_Os01g64860	NA	2.166	NA	OsbZIP47_Only	NA	NA	OsSub11_-_Putative_Subtilisin_homologue_expressed	_	_
LOC_Os05g30770	NA	2.168	NA	OsbZIP47_Only	NA	NA	esterase_PIR7_putative_expressed	NA	NA
LOC_Os05g30780	NA	2.168	NA	OsbZIP47_Only	NA	NA	esterase_PIR7A_putative_expressed	NA	NA
LOC_Os04g38860	NA	2.172	NA	OsbZIP47_Only	NA	NA	expressed_protein	_	_
LOC_Os09g26470	NA	2.177	NA	OsbZIP47_Only	NA	NA	zinc_finger_C3HC4_type_family_protein_expressed	NA	NA
LOC_Os04g47930	NA	2.181	NA	OsbZIP47_Only	NA	NA	aluminum-activated_malate_transporter_putative_expressed	ALMT8	ALUMINUM-ACTIVATED MALATE TRANSPORTER 8
LOC_Os12g14224	NA	2.19	NA	OsbZIP47_Only	NA	NA	expressed_protein	NA	NA
LOC_Os07g06850	NA	2.192	NA	OsbZIP47_Only	NA	NA	gibberellin_receptor_GID1L2_putative_expressed	NA	NA
LOC_Os08g36040	NA	2.194	NA	OsbZIP47_Only	NA	NA	plant_viral_response_family_protein_putative_expressed	NA	NA
LOC_Os12g29740	NA	2.202	NA	OsbZIP47_Only	NA	NA	expressed_protein	NA	NA
LOC_Os09g12970	NA	2.206	NA	OsbZIP47_Only	NA	NA	plant_protein_of_unknown_function_domain_containing_protein_expressed	NA	NA
LOC_Os06g08500	NA	2.208	NA	OsbZIP47_Only	NA	NA	BHLH_transcription_factor_putative_expressed	RHL1	ROOTHAIRLESS1
LOC_Os08g14364	NA	2.21	NA	OsbZIP47_Only	NA	NA	expressed_protein	NA	NA
LOC_Os02g34940	NA	2.214	NA	OsbZIP47_Only	NA	NA	OsPDIL1-3__protein_disulfide_isomerase_PDIL1-3_expressed	NA	NA
LOC_Os03g41330	NA	2.229	NA	OsbZIP47_Only	NA	NA	DUF260_domain_containing_protein_putative_expressed	_	_
LOC_Os04g56420	NA	2.23	NA	OsbZIP47_Only	NA	NA	retrotransposon_protein_putative_unclassified_expressed	NA	NA
LOC_Os12g19860	NA	2.232	NA	OsbZIP47_Only	NA	NA	expressed_protein	NA	NA
LOC_Os12g03450	NA	2.235	NA	OsbZIP47_Only	NA	NA	expressed_protein	NA	NA
LOC_Os10g36160	NA	2.242	NA	OsbZIP47_Only	NA	NA	LTPL159_-_Protease_inhibitor%2Fseed_storage%2FLTP_family_protein_precursor_expressed	NA	NA
LOC_Os03g62230	NA	2.246	NA	OsbZIP47_Only	NA	NA	ZOS3-24_-_C2H2_zinc_finger_protein_expressed	NA	NA
LOC_Os06g50410	NA	2.248	NA	OsbZIP47_Only	NA	NA	DUF677_domain_containing_protein_putative_expressed	NA	NA
LOC_Os06g29994	NA	2.254	NA	OsbZIP47_Only	NA	NA	MATE_efflux_family_protein_putative_expressed	NA	NA
LOC_Os03g08720	NA	2.264	NA	OsbZIP47_Only	NA	NA	transferase_family_protein_putative_expressed	NA	NA
LOC_Os06g44420	NA	2.268	NA	OsbZIP47_Only	NA	OsM1_ChIP	GDU1_putative_expressed	NA	NA
LOC_Os12g37600	NA	2.273	NA	OsbZIP47_Only	NA	NA	glycerol-3-phosphate_acyltransferase_putative_expressed	NA	NA
LOC_Os09g27660	NA	2.274	NA	OsbZIP47_Only	NA	NA	OsFBO21_-_F-box_and_other_domain_containing_protein_expressed	NA	NA
LOC_Os01g45040	NA	2.276	NA	OsbZIP47_Only	NA	NA	Leucine_rich_repeat_N-terminal_domain_containing_protein_putative_expressed	NA	NA
LOC_Os02g32600	NA	2.28	NA	OsbZIP47_Only	NA	NA	expressed_protein	NA	NA
LOC_Os06g41380	NA	2.281	NA	OsbZIP47_Only	NA	NA	expressed_protein	NA	NA
LOC_Os02g53750	NA	2.282	NA	OsbZIP47_Only	NA	NA	tyrosine_protein_kinase_domain_containing_protein_putative_expressed	RLCK86	RECEPTOR-LIKE CYTOPLASMIC KINASE 86
LOC_Os05g38350	NA	2.29	NA	OsbZIP47_Only	NA	NA	glycerol-3-phosphate_acyltransferase_8_putative_expressed	NA	NA
LOC_Os04g10260	NA	2.291	NA	OsbZIP47_Only	NA	NA	basic_region_leucine_zipper_domain_containing_protein_expressed	NA	NA
LOC_Os04g46790	NA	2.297	NA	OsbZIP47_Only	NA	NA	expressed_protein	NA	NA
LOC_Os05g39190	NA	2.299	NA	OsbZIP47_Only	NA	OsM1_ChIP	expressed_protein	NA	NA
LOC_Os10g29680	NA	2.299	NA	OsbZIP47_Only	NA	OsM1_ChIP	expressed_protein	NA	NA
LOC_Os03g48740	NA	2.301	NA	OsbZIP47_Only	NA	NA	indole-3-acetate_beta-glucosyltransferase_putative_expressed	NA	NA
LOC_Os06g20110	NA	2.304	NA	OsbZIP47_Only	NA	NA	expressed_protein	AM11	ARBUSCULAR MYCORRHIZAL SPECIFIC MARKER 11
LOC_Os06g20120	NA	2.304	NA	OsbZIP47_Only	NA	NA	CND41_chloroplast_nucleoid_DNA_binding_protein_putative_expressed	AM11	ARBUSCULAR MYCORRHIZAL SPECIFIC MARKER 11
LOC_Os03g27370	NA	2.307	NA	OsbZIP47_Only	NA	OsM1_ChIP	phospholipase_D_putative_expressed	PLDalpha6	PHOSPHOLIPASE D alpha 6
LOC_Os02g55400	NA	2.31	NA	OsbZIP47_Only	NA	OsM1_ChIP	ATPase_8_plasma_membrane-type_putative_expressed	NA	NA
LOC_Os08g45200	NA	2.311	NA	OsbZIP47_Only	NA	OsM1_ChIP	expressed_protein	NA	NA
LOC_Os11g30810	NA	2.311	NA	OsbZIP47_Only	NA	NA	sulfotransferase_domain_containing_protein_expressed	NA	NA
LOC_Os01g46430	NA	2.317	NA	OsbZIP47_Only	NA	NA	glycosyl_transferase_group_1_domain_containing_protein_expressed	NA	NA
LOC_Os01g08670	NA	2.325	NA	OsbZIP47_Only	NA	NA	expressed_protein	NA	NA
LOC_Os09g23820	NA	2.326	NA	OsbZIP47_Only	NA	NA	cytochrome_P450_72A1_putative_expressed	_	_
LOC_Os11g29920	NA	2.326	NA	OsbZIP47_Only	NA	NA	NB-ARC_domain_containing_protein_expressed	NA	NA
LOC_Os03g18950	NA	2.333	NA	OsbZIP47_Only	NA	NA	zinc_finger_C-x8-C-x5-C-x3-H_type_family_protein_expressed	C3H21	ZINC FINGER CCCH DOMAIN-CONTAINING PROTEIN 21
LOC_Os01g32120	NA	2.334	NA	OsbZIP47_Only	NA	NA	OsCML11_-_Calmodulin-related_calcium_sensor_protein_expressed	CML11	CALMODULIN-LIKE PROTEIN 11
LOC_Os02g55270	NA	2.334	NA	OsbZIP47_Only	NA	NA	NLI_interacting_factor-like_phosphatase_putative_expressed	NA	NA
LOC_Os04g12220	NA	2.334	NA	OsbZIP47_Only	NA	NA	DUF_domain_containing_protein_expressed	NA	NA
LOC_Os05g45460	NA	2.334	NA	OsbZIP47_Only	NA	NA	POEI52_-_Pollen_Ole_e_I_allergen_and_extensin_family_protein_precursor_expressed	NA	NA
LOC_Os06g43780	NA	2.338	NA	OsbZIP47_Only	NA	NA	expressed_protein	NA	NA
LOC_Os10g32750	NA	2.345	NA	OsbZIP47_Only	NA	NA	zinc_finger_family_protein_putative_expressed	NA	NA
LOC_Os10g32760	NA	2.345	NA	OsbZIP47_Only	NA	NA	zinc_finger_family_protein_putative_expressed	NA	NA
LOC_Os08g31870	NA	2.346	NA	OsbZIP47_Only	NA	NA	cell_division_cycle_protein_48_putative_expressed	NA	NA
LOC_Os12g06340	NA	2.346	NA	OsbZIP47_Only	NA	NA	BEL1-like_homeodomain_transcription_factor_putative_expressed	NA	NA
LOC_Os02g26720	NA	2.351	NA	OsbZIP47_Only	NA	NA	Inositol_1_3_4-trisphosphate_5%2F6-kinase_putative_expressed	NA	NA
LOC_Os04g43310	NA	2.352	NA	OsbZIP47_Only	NA	NA	expressed_protein	NA	NA
LOC_Os08g02230	NA	2.355	NA	OsbZIP47_Only	NA	NA	FAD-binding_and_arabino-lactone_oxidase_domains_containing_protein_putative_expressed	NA	NA
LOC_Os03g29614	NA	2.37	NA	OsbZIP47_Only	NA	NA	myb-like_DNA-binding_domain_containing_protein_putative_expressed	_	_
LOC_Os03g53410	NA	2.374	NA	OsbZIP47_Only	NA	OsM1_ChIP	protein_kinase_domain_containing_protein_expressed	_	_
LOC_Os07g47990	NA	2.374	NA	OsbZIP47_Only	NA	OsM1_ChIP	peroxidase_precursor_putative_expressed	_	_
LOC_Os09g24800	NA	2.378	NA	OsbZIP47_Only	NA	NA	MYB_family_transcription_factor_putative_expressed	NA	NA
LOC_Os08g03300	NA	2.383	NA	OsbZIP47_Only	NA	NA	OsFBDUF40_-_F-box_and_DUF_domain_containing_protein_expressed	NA	NA
LOC_Os01g71140	NA	2.388	NA	OsbZIP47_Only	NA	NA	xylanase_inhibitor_putative_expressed	NA	NA
LOC_Os07g34520	NA	2.39	NA	OsbZIP47_Only	NA	NA	isocitrate_lyase_putative_expressed	NA	NA
LOC_Os02g38230	NA	2.401	NA	OsbZIP47_Only	NA	OsM1_ChIP	high_affinity_nitrate_transporter_putative_expressed	NAR2.1	ACTIVATOR FOR NRT2
LOC_Os06g08610	NA	2.405	NA	OsbZIP47_Only	NA	NA	transferase_family_protein_putative_expressed	PHT2	PUTRESCINE HYDROXYCINNAMOYL TRANSFERASE 2
LOC_Os04g08828	NA	2.406	NA	OsbZIP47_Only	NA	NA	cytochrome_P450_putative_expressed	NA	NA
LOC_Os05g25550	NA	2.407	NA	OsbZIP47_Only	NA	NA	E1-E2_ATPase_domain_containing_protein_expressed	NA	NA
LOC_Os10g06680	NA	2.407	NA	OsbZIP47_Only	NA	NA	expressed_protein	NA	NA
LOC_Os02g17534	NA	2.408	NA	OsbZIP47_Only	NA	NA	xyloglucan_fucosyltransferase_putative_expressed	NA	NA
LOC_Os12g28770	NA	2.413	NA	OsbZIP47_Only	NA	OsM1_ChIP	POEI19_-_Pollen_Ole_e_I_allergen_and_extensin_family_protein_precursor_expressed	NA	NA
LOC_Os08g09430	NA	2.418	NA	OsbZIP47_Only	NA	NA	disease_resistance_protein_RPM1_putative_expressed	_	_
LOC_Os10g05500	NA	2.418	NA	OsbZIP47_Only	NA	NA	OsFBX370_-_F-box_domain_containing_protein_expressed	NA	NA
LOC_Os07g01520	NA	2.422	NA	OsbZIP47_Only	NA	NA	expressed_protein	NA	NA
LOC_Os04g41229	NA	2.438	NA	OsbZIP47_Only	NA	OsM1_ChIP	helix-loop-helix_DNA-binding_domain_containing_protein_expressed	_	_
LOC_Os04g42830	NA	2.438	NA	OsbZIP47_Only	NA	NA	transferase_family_protein_putative_expressed	NA	NA
LOC_Os03g03800	NA	2.441	NA	OsbZIP47_Only	NA	NA	expressed_protein	NA	NA
LOC_Os12g22120	NA	2.441	NA	OsbZIP47_Only	NA	NA	white-brown_complex_homolog_protein_11_putative_expressed	NA	NA
LOC_Os09g35940	NA	2.442	NA	OsbZIP47_Only	NA	OsM1_ChIP	cytochrome_P450_putative_expressed	NA	NA
LOC_Os05g04640	NA	2.444	NA	OsbZIP47_Only	NA	NA	WRKY5_expressed	WRKY5	WRKY GENE 5
LOC_Os01g04440	NA	2.445	NA	OsbZIP47_Only	NA	NA	expressed_protein	NA	NA
LOC_Os08g35440	NA	2.448	NA	OsbZIP47_Only	NA	NA	Ser%2FThr_protein_phosphatase_family_protein_putative_expressed	_	_
LOC_Os03g06000	NA	2.469	NA	OsbZIP47_Only	NA	NA	expansin_precursor_putative_expressed	EXPA12	ALPHA-EXPANSIN 12
LOC_Os05g04870	NA	2.47	NA	OsbZIP47_Only	NA	NA	oxidoreductase_short_chain_dehydrogenase%2Freductase_family_protein_putative_expressed	NA	NA
LOC_Os02g53130	NA	2.474	NA	OsbZIP47_Only	NA	NA	nitrate_reductase_putative_expressed	_	_
LOC_Os03g16880	NA	2.474	NA	OsbZIP47_Only	NA	NA	DnaK_family_protein_putative_expressed	_	_
LOC_Os02g28970	NA	2.477	NA	OsbZIP47_Only	NA	NA	expressed_protein	MTR1	MICROSPORE AND TAPETUM REGULATOR1
LOC_Os09g32992	NA	2.479	NA	OsbZIP47_Only	NA	NA	expressed_protein	NA	NA
LOC_Os11g27020	NA	2.487	NA	OsbZIP47_Only	NA	NA	expressed_protein	NA	NA
LOC_Os06g17560	NA	2.499	NA	OsbZIP47_Only	NA	NA	cadmium_tolerance_factor_putative_expressed	NA	NA
LOC_Os04g37570	NA	2.503	NA	OsbZIP47_Only	NA	NA	aspartic_proteinase_nepenthesin_precursor_putative_expressed	NA	NA
LOC_Os07g36544	NA	2.503	NA	OsbZIP47_Only	NA	NA	serine%2Fthreonine-protein_kinase_receptor_precursor_putative_expressed	NA	NA
LOC_Os10g18370	NA	2.503	NA	OsbZIP47_Only	NA	NA	transcriptional_regulator_putative_expressed	NA	NA
LOC_Os04g02920	NA	2.508	NA	OsbZIP47_Only	NA	NA	leucine-rich_repeat_family_protein_putative_expressed	NA	NA
LOC_Os07g07910	NA	2.508	NA	OsbZIP47_Only	NA	NA	potassium_channel_AKT1_putative_expressed	_	_
LOC_Os08g35510	NA	2.509	NA	OsbZIP47_Only	NA	OsM1_ChIP	cytochrome_P450_putative_expressed	NA	NA
LOC_Os07g17010	NA	2.509	NA	OsbZIP47_Only	NA	NA	chalcone_synthase_putative_expressed	PKS9	POLYKETIDE SYNTHASE 9
LOC_Os11g01020	NA	2.51	NA	OsbZIP47_Only	NA	OsM1_ChIP	RNA_recognition_motif_containing_protein_putative_expressed	NA	NA
LOC_Os04g58220	NA	2.512	NA	OsbZIP47_Only	NA	NA	transporter_family_protein_putative_expressed	NA	NA
LOC_Os07g02140	NA	2.513	NA	OsbZIP47_Only	NA	NA	flavin-containing_monooxygenase_family_protein_putative_expressed	NA	NA
LOC_Os08g06190	NA	2.514	NA	OsbZIP47_Only	NA	NA	berberine_and_berberine_like_domain_containing_protein_expressed	NA	NA
LOC_Os01g49390	NA	2.515	NA	OsbZIP47_Only	NA	NA	IPP_transferase_putative_expressed	OsIPT8/IPT8	ADENOSINE PHOSPHATE ISOPENTENYLTRANSFERASE 8
LOC_Os07g39810	NA	2.515	NA	OsbZIP47_Only	NA	NA	lipase_class_3_family_protein_putative_expressed	NA	NA
LOC_Os11g38630	NA	2.517	NA	OsbZIP47_Only	NA	NA	expressed_protein	NA	NA
LOC_Os05g50390	NA	2.52	NA	OsbZIP47_Only	NA	NA	expressed_protein	NA	NA
LOC_Os08g40720	NA	2.523	NA	OsbZIP47_Only	NA	NA	FAD-binding_and_arabino-lactone_oxidase_domains_containing_protein_putative_expressed	NA	NA
LOC_Os08g07450	NA	2.528	NA	OsbZIP47_Only	NA	NA	glutaredoxin_protein_putative_expressed	NA	NA
LOC_Os09g03140	NA	2.529	NA	OsbZIP47_Only	NA	NA	cytokinin-O-glucosyltransferase_2_putative_expressed	NA	NA
LOC_Os05g06380	NA	2.53	NA	OsbZIP47_Only	NA	NA	transferase_family_protein_putative_expressed	NA	NA
LOC_Os06g12370	NA	2.539	NA	OsbZIP47_Only	NA	NA	OsFtsH6__FtsH_protease_homologue_of_AtFtsH6_expressed	NA	NA
LOC_Os01g03210	NA	2.541	NA	OsbZIP47_Only	NA	NA	expressed_protein	NA	NA
LOC_Os05g01790	NA	2.541	NA	OsbZIP47_Only	NA	NA	expressed_protein	NA	NA
LOC_Os10g34570	NA	2.541	NA	OsbZIP47_Only	NA	NA	expressed_protein	NA	NA
LOC_Os11g13980	NA	2.541	NA	OsbZIP47_Only	NA	NA	hsp20%2Falpha_crystallin_family_protein_putative_expressed	NA	NA
LOC_Os06g09240	NA	2.555	NA	OsbZIP47_Only	NA	NA	anthocyanidin_3-O-glucosyltransferase_putative_expressed	NA	NA
LOC_Os08g28600	NA	2.559	NA	OsbZIP47_Only	NA	NA	resistance_protein_putative_expressed	NA	NA
LOC_Os02g47090	NA	2.566	NA	OsbZIP47_Only	NA	NA	peptide_transporter_PTR2_putative_expressed	NPF7.2	NRT1/PTR FAMILY 7.2
LOC_Os10g31780	NA	2.572	NA	OsbZIP47_Only	NA	NA	oxidoreductase_short_chain_dehydrogenase%2Freductase_family_domain_containing_protein_expressed	NA	NA
LOC_Os01g16120	NA	2.573	NA	OsbZIP47_Only	NA	NA	zinc_finger_C3HC4_type_domain_containing_protein_expressed	NA	NA
LOC_Os11g32580	NA	2.573	NA	OsbZIP47_Only	NA	NA	chalcone_synthase_putative_expressed	PKS23	POLYKETIDE SYNTHASE 23
LOC_Os01g43350	NA	2.582	NA	OsbZIP47_Only	NA	NA	protein_kinase_family_protein_putative_expressed	NA	NA
LOC_Os07g25540	NA	2.583	NA	OsbZIP47_Only	NA	NA	flavin_monooxygenase_putative_expressed	YUCCA6	YUCCA-LIKE GENE 6
LOC_Os11g19240	NA	2.586	NA	OsbZIP47_Only	NA	NA	transmembrane_amino_acid_transporter_protein_putative_expressed	_	_
LOC_Os04g01650	NA	2.588	NA	OsbZIP47_Only	NA	NA	erythronate-4-phosphate_dehydrogenase_domain_containing_protein_expressed	NA	NA
LOC_Os07g44850	NA	2.609	NA	OsbZIP47_Only	NA	NA	gibberellin_receptor_GID1L2_putative_expressed	NA	NA
LOC_Os08g08020	NA	2.609	NA	OsbZIP47_Only	NA	NA	expressed_protein	NA	NA
LOC_Os10g04050	NA	2.612	NA	OsbZIP47_Only	NA	NA	transposon_protein_putative_CACTA_En%2FSpm_sub-class_expressed	NA	NA
LOC_Os06g43320	NA	2.613	NA	OsbZIP47_Only	NA	NA	cytochrome_P450_putative_expressed	NA	NA
LOC_Os02g57110	NA	2.617	NA	OsbZIP47_Only	NA	NA	GDSL-like_lipase%2Facylhydrolase_putative_expressed	NA	NA
LOC_Os07g01440	NA	2.617	NA	OsbZIP47_Only	NA	NA	plastocyanin-like_domain_containing_protein_putative_expressed	UCL20	UCLACYANIN-LIKE PROTEIN 20
LOC_Os03g41600	NA	2.62	NA	OsbZIP47_Only	NA	NA	DUF260_domain_containing_protein_putative_expressed	_	_
LOC_Os10g30210	NA	2.622	NA	OsbZIP47_Only	NA	NA	expressed_protein	NA	NA
LOC_Os07g31290	NA	2.626	NA	OsbZIP47_Only	NA	NA	tyrosine_protein_kinase_domain_containing_protein_putative_expressed	RLCK232	RECEPTOR-LIKE CYTOPLASMIC KINASE 232
LOC_Os07g42290	NA	2.635	NA	OsbZIP47_Only	NA	NA	expressed_protein	NA	NA
LOC_Os03g10478	NA	2.639	NA	OsbZIP47_Only	NA	NA	glycosyl_hydrolase_family_10_protein_putative_expressed	NA	NA
LOC_Os06g19540	NA	2.639	NA	OsbZIP47_Only	NA	NA	oxidoreductase_short_chain_dehydrogenase%2Freductase_family_domain_containing_protein_expressed	NA	NA
LOC_Os04g26890	NA	2.651	NA	OsbZIP47_Only	NA	NA	IN2-2_protein_putative_expressed	NA	NA
LOC_Os11g38860	NA	2.656	NA	OsbZIP47_Only	NA	NA	methyltransferase_putative_expressed	NA	NA
LOC_Os02g39090	NA	2.659	NA	OsbZIP47_Only	NA	NA	expressed_protein	NA	NA
LOC_Os02g41710	NA	2.664	NA	OsbZIP47_Only	NA	NA	cyclic_nucleotide-gated_ion_channel_putative_expressed	CNGC3	CYCLIC NUCLEOTIDE GATED CHANNEL 3
LOC_Os05g02240	NA	2.673	NA	OsbZIP47_Only	NA	NA	ATCHX20_putative_expressed	NA	NA
LOC_Os12g39330	NA	2.675	NA	OsbZIP47_Only	NA	NA	AP2_domain_containing_protein_expressed	ERF4	ETHYLENE RESPONSE FACTOR 4
LOC_Os09g28900	NA	2.689	NA	OsbZIP47_Only	NA	NA	basic_helix-loop-helix_putative_expressed	_	_
LOC_Os10g41430	NA	2.697	NA	OsbZIP47_Only	NA	NA	cyclin_putative_expressed	NA	NA
LOC_Os01g58730	NA	2.71	NA	OsbZIP47_Only	NA	OsM1_ChIP	glycosyl_hydrolases_family_17_putative_expressed	GNS7	BETA-1,3-GLUCANASE 7
LOC_Os09g38640	NA	2.711	NA	OsbZIP47_Only	NA	NA	IBR_domain_containing_protein_putative_expressed	NA	NA
LOC_Os06g12910	NA	2.714	NA	OsbZIP47_Only	NA	NA	XPA-binding_protein_2_putative_expressed	NA	NA
LOC_Os05g27580	NA	2.723	NA	OsbZIP47_Only	NA	NA	wound-induced_protein_WI12_putative_expressed	NA	NA
LOC_Os02g37480	NA	2.725	NA	OsbZIP47_Only	NA	NA	glycine-rich_cell_wall_structural_protein_precursor_putative_expressed	_	_
LOC_Os03g46790	NA	2.727	NA	OsbZIP47_Only	NA	NA	helix-loop-helix_DNA-binding_domain_containing_protein_expressed	_	_
LOC_Os04g22120	NA	2.733	NA	OsbZIP47_Only	NA	NA	protein_kinase_putative_expressed	NA	NA
LOC_Os01g03530	NA	2.736	NA	OsbZIP47_Only	NA	OsM1_ChIP	multicopper_oxidase_domain_containing_protein_expressed	LPR1	LOW PHOSPHATE ROOT 1
LOC_Os09g10950	NA	2.736	NA	OsbZIP47_Only	NA	NA	expressed_protein	NA	NA
LOC_Os05g40620	NA	2.74	NA	OsbZIP47_Only	NA	NA	expressed_protein	NA	NA
LOC_Os01g12570	NA	2.754	NA	OsbZIP47_Only	NA	NA	3-methyl-2-oxobutanoate_hydroxymethyltransferase_putative_expressed	NA	NA
LOC_Os11g45180	NA	2.764	NA	OsbZIP47_Only	NA	NA	NBS-LRR_disease_resistance_protein_putative_expressed	NA	NA
LOC_Os02g11950	NA	2.766	NA	OsbZIP47_Only	NA	NA	expressed_protein	NA	NA
LOC_Os02g15340	NA	2.77	NA	OsbZIP47_Only	NA	NA	no_apical_meristem_protein_putative_expressed	NA	NA
LOC_Os06g47750	NA	2.77	NA	OsbZIP47_Only	NA	NA	phytosulfokine_receptor_precursor_putative_expressed	NA	NA
LOC_Os05g11350	NA	2.778	NA	OsbZIP47_Only	NA	NA	expressed_protein	NA	NA
LOC_Os05g11360	NA	2.778	NA	OsbZIP47_Only	NA	NA	DTDP-D-glucose_46-dehydratase_putative_expressed	NA	NA
LOC_Os06g10670	NA	2.793	NA	OsbZIP47_Only	NA	OsM1_ChIP	aspartic_proteinase_nepenthesin-1_precursor_putative_expressed	NA	NA
LOC_Os01g21650	NA	2.797	NA	OsbZIP47_Only	NA	NA	plant_protein_of_unknown_function_domain_containing_protein_expressed	NA	NA
LOC_Os04g49970	NA	2.801	NA	OsbZIP47_Only	NA	NA	U-box_putative_expressed	_	_
LOC_Os09g12380	NA	2.801	NA	OsbZIP47_Only	NA	NA	no_apical_meristem_protein_putative_expressed	NA	NA
LOC_Os11g32890	NA	2.801	NA	OsbZIP47_Only	NA	NA	expressed_protein	NA	NA
LOC_Os07g09520	NA	2.818	NA	OsbZIP47_Only	NA	NA	expressed_protein	NA	NA
LOC_Os02g15250	NA	2.819	NA	OsbZIP47_Only	NA	NA	late_embryogenesis_abundant_domain-containing_protein_putative_expressed	NA	NA
LOC_Os05g11250	NA	2.822	NA	OsbZIP47_Only	NA	NA	lachrymatory_factor_synthase_putative_expressed	NA	NA
LOC_Os11g47944	NA	2.822	NA	OsbZIP47_Only	NA	NA	thaumatin_putative_expressed	NA	NA
LOC_Os11g33190	NA	2.825	NA	OsbZIP47_Only	NA	OsM1_ChIP	OsFBX422_-_F-box_domain_containing_protein_expressed	NA	NA
LOC_Os05g46110	NA	2.833	NA	OsbZIP47_Only	NA	NA	retrotransposon_protein_putative_unclassified_expressed	_	_
LOC_Os06g16030	NA	2.842	NA	OsbZIP47_Only	NA	NA	amidase_family_protein_putative_expressed	NA	NA
LOC_Os06g21900	NA	2.846	NA	OsbZIP47_Only	NA	NA	expressed_protein	NA	NA
LOC_Os03g15680	NA	2.852	NA	OsbZIP47_Only	NA	NA	nodulation-signaling_pathway_2_protein_putative_expressed	NSP2	NODULATION SIGNALING PATHWAY 2
LOC_Os07g04580	NA	2.858	NA	OsbZIP47_Only	NA	NA	zinc_finger_C-x8-C-x5-C-x3-H_type_family_protein_expressed	C3H47	ZINC FINGER CCCH DOMAIN-CONTAINING PROTEIN 47
LOC_Os01g19290	NA	2.86	NA	OsbZIP47_Only	NA	OsM1_ChIP	integral_membrane_protein_DUF6_containing_protein_expressed	UMAMIT5	USUALLY MULTIPLE ACIDS MOVE IN AND OUT TRANSPORTER 5
LOC_Os02g58660	NA	2.86	NA	OsbZIP47_Only	NA	NA	ATCHX15_putative_expressed	CHX1	CATION/H+ EXCHANGER 1
LOC_Os10g04900	NA	2.867	NA	OsbZIP47_Only	NA	NA	OsFBX364_-_F-box_domain_containing_protein_expressed	NA	NA
LOC_Os10g10620	NA	2.867	NA	OsbZIP47_Only	NA	NA	invertase%2Fpectin_methylesterase_inhibitor_family_protein_putative_expressed	NA	NA
LOC_Os07g07210	NA	2.868	NA	OsbZIP47_Only	NA	NA	expressed_protein	NA	NA
LOC_Os03g17350	NA	2.87	NA	OsbZIP47_Only	NA	NA	white-brown_complex_homolog_protein_putative_expressed	ABCG5	ABC TRANSPORTER G FAMILY MEMBER 5
LOC_Os02g05640	NA	2.872	NA	OsbZIP47_Only	NA	NA	homeobox_associated_leucine_zipper_putative_expressed	NA	NA
LOC_Os02g10450	NA	2.876	NA	OsbZIP47_Only	NA	NA	expressed_protein	NA	NA
LOC_Os01g09260	NA	2.878	NA	OsbZIP47_Only	NA	NA	cytokinin_dehydrogenase_precursor_putative_expressed	CKX1	CYTOKININ OXIDASE/DEHYDROGENASE 1
LOC_Os03g07050	NA	2.879	NA	OsbZIP47_Only	NA	NA	retrotransposon_protein_putative_unclassified_expressed	NA	NA
LOC_Os03g07060	NA	2.879	NA	OsbZIP47_Only	NA	NA	glycerol-3-phosphate_acyltransferase_putative_expressed	NA	NA
LOC_Os07g46870	NA	2.879	NA	OsbZIP47_Only	NA	NA	sex_determination_protein_tasselseed-2_putative_expressed	NA	NA
LOC_Os05g44990	NA	2.883	NA	OsbZIP47_Only	NA	NA	light_repressible_receptor_protein_kinase_putative_expressed	_	_
LOC_Os02g12380	NA	2.887	NA	OsbZIP47_Only	NA	NA	histone_deacetylase_putative_expressed	HDAC2	CLASS-1 TYPE HISTONE DEACETYLASE 2
LOC_Os01g12381	NA	2.896	NA	OsbZIP47_Only	NA	NA	GDSL-like_lipase%2Facylhydrolase_putative_expressed	NA	NA
LOC_Os05g40384	NA	2.897	NA	OsbZIP47_Only	NA	OsM1_ChIP	cytochrome_P450_putative_expressed	EUI1 ,OsEUI	ELONGATED UPPERMOST INTERNODE 1
LOC_Os07g38570	NA	2.898	NA	OsbZIP47_Only	NA	NA	expressed_protein	NA	NA
LOC_Os01g04340	NA	2.899	NA	OsbZIP47_Only	NA	NA	hsp20%2Falpha_crystallin_family_protein_putative_expressed	NA	NA
LOC_Os08g07720	NA	2.903	NA	OsbZIP47_Only	NA	NA	transferase_family_protein_putative_expressed	NA	NA
LOC_Os02g09850	NA	2.906	NA	OsbZIP47_Only	NA	NA	expressed_protein	NA	NA
LOC_Os12g40910	NA	2.913	NA	OsbZIP47_Only	NA	NA	expressed_protein	NA	NA
LOC_Os01g06090	NA	2.919	NA	OsbZIP47_Only	NA	NA	expressed_protein	NA	NA
LOC_Os10g22310	NA	2.923	NA	OsbZIP47_Only	NA	NA	glutathione_S-transferase_GST_26_putative_expressed	NA	NA
LOC_Os09g17110	NA	2.926	NA	OsbZIP47_Only	NA	NA	retrotransposon_protein_putative_Ty1-copia_subclass_expressed	NA	NA
LOC_Os04g39460	NA	2.932	NA	OsbZIP47_Only	NA	NA	NBS-LRR_type_disease_resistance_protein_putative_expressed	NA	NA
LOC_Os09g28460	NA	2.937	NA	OsbZIP47_Only	NA	NA	xyloglucan_fucosyltransferase_putative_expressed	NA	NA
LOC_Os02g49790	NA	2.94	NA	OsbZIP47_Only	NA	NA	aluminum-activated_malate_transporter_putative_expressed	ALMT3	ALUMINUM-ACTIVATED MALATE TRANSPORTER 3
LOC_Os10g20260	NA	2.952	NA	OsbZIP47_Only	NA	NA	CSLF7_-_cellulose_synthase-like_family_F%3B_beta13%3B14_glucan_synthase_expressed	CSLF7	CELLULOSE SYNTHASE LIKE F7
LOC_Os10g06930	NA	2.953	NA	OsbZIP47_Only	NA	NA	mitogen-activated_protein_kinase_15_putative_expressed	NA	NA
LOC_Os06g12350	NA	2.954	NA	OsbZIP47_Only	NA	NA	amino_acid_transporter_putative_expressed	AAP10A	AMINO ACID PERMEASE 10A
LOC_Os11g43740	NA	2.962	NA	OsbZIP47_Only	NA	NA	OsMADS68_-_MADS-box_family_gene_with_MIKC%2A_type-box_expressed	NA	NA
LOC_Os01g53580	NA	2.967	NA	OsbZIP47_Only	NA	NA	3-5_exonuclease_domain-containing_protein_putative_expressed	NA	NA
LOC_Os04g24750	NA	2.967	NA	OsbZIP47_Only	NA	NA	aspartic_proteinase_nepenthesin_precursor_putative_expressed	NA	NA
LOC_Os06g16990	NA	2.967	NA	OsbZIP47_Only	NA	NA	expressed_protein	NA	NA
LOC_Os01g14380	NA	2.968	NA	OsbZIP47_Only	NA	NA	expressed_protein	NA	NA
LOC_Os11g16970	NA	2.968	NA	OsbZIP47_Only	NA	NA	carnitine_racemase_like_protein_putative_expressed	NA	NA
LOC_Os11g41850	NA	2.968	NA	OsbZIP47_Only	NA	NA	transporter_family_protein_putative_expressed	NA	NA
LOC_Os11g44860	NA	2.968	NA	OsbZIP47_Only	NA	NA	cysteine-rich_receptor-like_protein_kinase_28_precursor_putative_expressed	RLCK351	RECEPTOR-LIKE CYTOPLASMIC KINASE 351
LOC_Os06g51210	NA	2.975	NA	OsbZIP47_Only	NA	NA	zinc_finger_family_protein_putative_expressed	NA	NA
LOC_Os03g19990	NA	2.978	NA	OsbZIP47_Only	NA	NA	WD40-like_Beta_Propeller_Repeat_family_protein_expressed	NA	NA
LOC_Os07g01460	NA	2.979	NA	OsbZIP47_Only	NA	NA	expressed_protein	NA	NA
LOC_Os06g11420	NA	2.982	NA	OsbZIP47_Only	NA	NA	SKIP%2FSNW_domain_containing_protein_expressed	SKIPB	SKI INTERACTING PROTEIN B
LOC_Os06g03890	NA	2.988	NA	OsbZIP47_Only	NA	NA	alpha-L-fucosidase_3_precursor_putative_expressed	GLIP1	GDSL LIPASE 1
LOC_Os06g03900	NA	2.988	NA	OsbZIP47_Only	NA	NA	esterase_precursor_putative_expressed	GLIP1	GDSL LIPASE 1
LOC_Os07g03820	NA	2.988	NA	OsbZIP47_Only	NA	NA	lectin-like_receptor_kinase_putative_expressed	NA	NA
LOC_Os01g67830	NA	2.991	NA	OsbZIP47_Only	NA	NA	B3_DNA_binding_domain_containing_protein_expressed	DLN34	DLN REPRESSOR 34
LOC_Os08g05970	NA	2.998	NA	OsbZIP47_Only	NA	OsM1_ChIP	expressed_protein	NA	NA
LOC_Os12g10250	NA	3.001	NA	OsbZIP47_Only	NA	NA	zinc_finger_family_protein_putative_expressed	NA	NA
LOC_Os05g08850	NA	3.005	NA	OsbZIP47_Only	NA	NA	cytochrome_P450_putative_expressed	CYP96D2	P-450 96D2
LOC_Os04g57430	NA	3.01	NA	OsbZIP47_Only	NA	NA	uncharacterized_protein_At4g06744_precursor_putative_expressed	NA	NA
LOC_Os11g38270	NA	3.03	NA	OsbZIP47_Only	NA	NA	hypothetical_protein	FON2	FLORAL ORGAN NUMBER 2
LOC_Os01g16230	NA	3.036	NA	OsbZIP47_Only	NA	NA	TKL_IRAK_CR4L.2_-_The_CR4L_subfamily_has_homology_with_Crinkly4_expressed	RLCK29	RECEPTOR-LIKE CYTOPLASMIC KINASE 29
LOC_Os04g01354	NA	3.04	NA	OsbZIP47_Only	NA	NA	chalcone_synthase_putative_expressed	NA	NA
LOC_Os05g40310	NA	3.04	NA	OsbZIP47_Only	NA	NA	expressed_protein	_	_
LOC_Os06g10390	NA	3.04	NA	OsbZIP47_Only	NA	NA	retrotransposon_protein_putative_unclassified_expressed	NA	NA
LOC_Os07g32120	NA	3.04	NA	OsbZIP47_Only	NA	NA	transcription_initiation_factor_IIB_putative_expressed	NA	NA
LOC_Os04g39470	NA	3.041	NA	OsbZIP47_Only	NA	NA	MYB_family_transcription_factor_putative_expressed	NA	NA
LOC_Os12g38350	NA	3.051	NA	OsbZIP47_Only	NA	NA	RALFL43_-_Rapid_ALkalinization_Factor_RALF_family_protein_precursor_expressed	NA	NA
LOC_Os02g15110	NA	3.061	NA	OsbZIP47_Only	NA	NA	zinc_finger_C3HC4_type_domain_containing_protein_expressed	NA	NA
LOC_Os02g12690	NA	3.069	NA	OsbZIP47_Only	NA	OsM1_ChIP	cytochrome_P450_putative_expressed	AOS4	ALLENE OXIDE SYNTHASE 4
LOC_Os10g42390	NA	3.069	NA	OsbZIP47_Only	NA	NA	zinc_finger_C3HC4_type_domain_containing_protein_expressed	NA	NA
LOC_Os07g11739	NA	3.071	NA	OsbZIP47_Only	NA	NA	cytochrome_P450_putative_expressed	NA	NA
LOC_Os08g03030	NA	3.071	NA	OsbZIP47_Only	NA	NA	retrotransposon_protein_putative_Ty1-copia_subclass_expressed	NA	NA
LOC_Os02g30200	NA	3.081	NA	OsbZIP47_Only	NA	NA	PE-PGRS_family_protein_putative_expressed	NA	NA
LOC_Os05g38620	NA	3.09	NA	OsbZIP47_Only	NA	NA	ZOS5-10_-_C2H2_zinc_finger_protein_expressed	DLN145	DLN REPRESSOR 145
LOC_Os04g05580	NA	3.091	NA	OsbZIP47_Only	NA	OsM1_ChIP	kinase_putative_expressed	NA	NA
LOC_Os04g01890	NA	3.091	NA	OsbZIP47_Only	NA	NA	protein_kinase_putative_expressed	NA	NA
LOC_Os04g47390	NA	3.091	NA	OsbZIP47_Only	NA	NA	GDSL-like_lipase%2Facylhydrolase_putative_expressed	NA	NA
LOC_Os06g20150	NA	3.091	NA	OsbZIP47_Only	NA	NA	peroxidase_precursor_putative_expressed	_	_
LOC_Os06g45730	NA	3.091	NA	OsbZIP47_Only	NA	NA	MBTB11_-_Bric-a-Brac_Tramtrack_Broad_Complex_BTB_domain_with_Meprin_and_TRAF_Homology_MATH_domain_expressed	NA	NA
LOC_Os08g04770	NA	3.095	NA	OsbZIP47_Only	NA	NA	AMP-binding_domain_containing_protein_expressed	NA	NA
LOC_Os12g07840	NA	3.098	NA	OsbZIP47_Only	NA	NA	dehydration_response_related_protein_putative_expressed	_	_
LOC_Os04g10800	NA	3.101	NA	OsbZIP47_Only	NA	NA	inorganic_phosphate_transporter_putative_expressed	PT13	PHOSPHATE TRANSPORTER 13
LOC_Os11g44580	NA	3.105	NA	OsbZIP47_Only	NA	NA	go35_NBS-LRR_putative_expressed	NA	NA
LOC_Os11g44590	NA	3.105	NA	OsbZIP47_Only	NA	NA	retrotransposon_protein_putative_Ty3-gypsy_subclass_expressed	NA	NA
LOC_Os07g01410	NA	3.111	NA	OsbZIP47_Only	NA	NA	peroxidase_precursor_putative_expressed	_	_
LOC_Os03g18640	NA	3.122	NA	OsbZIP47_Only	NA	NA	laccase_precursor_protein_putative_expressed	LAC12	LACCASE 12
LOC_Os01g32920	NA	3.13	NA	OsbZIP47_Only	NA	NA	ZOS1-08_-_C2H2_zinc_finger_protein_expressed	NA	NA
LOC_Os11g47530	NA	3.13	NA	OsbZIP47_Only	NA	NA	glycosyl_hydrolase_putative_expressed	_	_
LOC_Os12g43140	NA	3.13	NA	OsbZIP47_Only	NA	NA	late_embryogenesis_abundant_protein_D-34_putative_expressed	_	_
LOC_Os06g39080	NA	3.133	NA	OsbZIP47_Only	NA	NA	UDP-glucoronosyl_and_UDP-glucosyl_transferase_domain_containing_protein_expressed	NA	NA
LOC_Os08g15920	NA	3.138	NA	OsbZIP47_Only	NA	NA	expressed_protein	NA	NA
LOC_Os12g41630	NA	3.14	NA	OsbZIP47_Only	NA	NA	OsFBX463_-_F-box_domain_containing_protein_expressed	NA	NA
LOC_Os11g43030	NA	3.143	NA	OsbZIP47_Only	NA	NA	von_Willebrand_factor_type_A_domain_containing_protein_expressed	NA	NA
LOC_Os01g38380	NA	3.15	NA	OsbZIP47_Only	NA	NA	plant_protein_of_unknown_function_domain_containing_protein_expressed	NA	NA
LOC_Os01g16200	NA	3.151	NA	OsbZIP47_Only	NA	OsM1_ChIP	serpin_domain_containing_protein_putative_expressed	NA	NA
LOC_Os05g49210	NA	3.151	NA	OsbZIP47_Only	NA	NA	WRKY43_expressed	WRKY43	WRKY GENE 43
LOC_Os02g09610	NA	3.158	NA	OsbZIP47_Only	NA	NA	GDSL-like_lipase%2Facylhydrolase_putative_expressed	NA	NA
LOC_Os05g31380	NA	3.16	NA	OsbZIP47_Only	NA	NA	GRAS_family_transcription_factor_containing_protein_expressed	NA	NA
LOC_Os02g32040	NA	3.168	NA	OsbZIP47_Only	NA	NA	AP2_domain_containing_protein_expressed	ERF81	ETHYLENE RESPONSE FACTOR 81
LOC_Os01g57854	NA	3.169	NA	OsbZIP47_Only	NA	NA	pectinesterase_putative_expressed	NA	NA
LOC_Os03g42520	NA	3.169	NA	OsbZIP47_Only	NA	NA	expressed_protein	_	_
LOC_Os09g16550	NA	3.169	NA	OsbZIP47_Only	NA	NA	ankyrin_repeat_family_protein_putative_expressed	NA	NA
LOC_Os03g27360	NA	3.177	NA	OsbZIP47_Only	NA	NA	RING-H2_finger_protein_ATL5H_precursor_putative_expressed	NA	NA
LOC_Os02g57965	NA	3.18	NA	OsbZIP47_Only	NA	NA	F-box_domain_containing_protein_expressed	NA	NA
LOC_Os09g10620	NA	3.182	NA	OsbZIP47_Only	NA	OsM1_ChIP	seed_maturation_protein_LEA_4_putative_expressed	NA	NA
LOC_Os11g47350	NA	3.182	NA	OsbZIP47_Only	NA	NA	beta-D-xylosidase_putative_expressed	NA	NA
LOC_Os04g56570	NA	3.188	NA	OsbZIP47_Only	NA	NA	heavy_metal-associated_domain_containing_protein_expressed	NA	NA
LOC_Os06g28980	NA	3.191	NA	OsbZIP47_Only	NA	NA	retrotransposon_protein_putative_unclassified_expressed	NA	NA
LOC_Os05g35400	NA	3.195	NA	OsbZIP47_Only	NA	OsM1_ChIP	DnaK_family_protein_putative_expressed	_	_
LOC_Os03g08200	NA	3.195	NA	OsbZIP47_Only	NA	NA	DUF567_domain_containing_protein_putative_expressed	NA	NA
LOC_Os04g55200	NA	3.198	NA	OsbZIP47_Only	NA	OsM1_ChIP	coatomer_subunit_epsilon_putative_expressed	NA	NA
LOC_Os06g37810	NA	3.199	NA	OsbZIP47_Only	NA	NA	resistance_protein_putative_expressed	NA	NA
LOC_Os06g37820	NA	3.199	NA	OsbZIP47_Only	NA	NA	Leucine_Rich_Repeat_family_protein_expressed	NA	NA
LOC_Os03g05030	NA	3.2	NA	OsbZIP47_Only	NA	NA	dirigent_putative_expressed	NA	NA
LOC_Os09g26144	NA	3.206	NA	OsbZIP47_Only	NA	NA	glutamate_receptor_putative_expressed	_	_
LOC_Os02g45620	NA	3.211	NA	OsbZIP47_Only	NA	OsM1_ChIP	DUF623_domain_containing_protein_expressed	_	_
LOC_Os08g44590	NA	3.222	NA	OsbZIP47_Only	NA	NA	gibberellin_20_oxidase_2_putative_expressed	NA	NA
LOC_Os07g37530	NA	3.223	NA	OsbZIP47_Only	NA	OsM1_ChIP	organic_cation_transporter-related_putative_expressed	NA	NA
LOC_Os01g50590	NA	3.224	NA	OsbZIP47_Only	NA	NA	cytochrome_P450_putative_expressed	_	_
LOC_Os07g39530	NA	3.224	NA	OsbZIP47_Only	NA	NA	BTBN16_-_Bric-a-Brac_Tramtrack_Broad_Complex_BTB_domain_with_non-phototropic_hypocotyl_3_NPH3_domain_expressed	NA	NA
LOC_Os12g25660	NA	3.224	NA	OsbZIP47_Only	NA	NA	cytochrome_P450_putative_expressed	CYP94B5	CYTOCHROME P450 94B5
LOC_Os08g25830	NA	3.23	NA	OsbZIP47_Only	NA	NA	expressed_protein	NA	NA
LOC_Os02g28580	NA	3.232	NA	OsbZIP47_Only	NA	NA	expressed_protein	_	_
LOC_Os10g29610	NA	3.232	NA	OsbZIP47_Only	NA	NA	DUF623_domain_containing_protein_expressed	_	_
LOC_Os02g29720	NA	3.234	NA	OsbZIP47_Only	NA	NA	cytochrome_P450_putative_expressed	NA	NA
LOC_Os04g03890	NA	3.234	NA	OsbZIP47_Only	NA	NA	cytochrome_P450_putative_expressed	NA	NA
LOC_Os05g44090	NA	3.241	NA	OsbZIP47_Only	NA	NA	DUF623_domain_containing_protein_expressed	_	_
LOC_Os07g05840	NA	3.275	NA	OsbZIP47_Only	NA	NA	expressed_protein	_	_
LOC_Os10g18150	NA	3.283	NA	OsbZIP47_Only	NA	NA	crooked_neck_putative_expressed	NA	NA
LOC_Os02g56680	NA	3.286	NA	OsbZIP47_Only	NA	NA	dehydrogenase_putative_expressed	_	_
LOC_Os11g08340	NA	3.302	NA	OsbZIP47_Only	NA	NA	OsGH3.12_-_Probable_indole-3-acetic_acid-amido_synthetase_expressed	JAR3	JASMONYL-L-ISOLEUCINE SYNTHASE 3
LOC_Os03g24440	NA	3.313	NA	OsbZIP47_Only	NA	NA	IPP_transferase_putative_expressed	NA	NA
LOC_Os07g27330	NA	3.313	NA	OsbZIP47_Only	NA	NA	no_apical_meristem_protein_expressed	NA	NA
LOC_Os12g44190	NA	3.334	NA	OsbZIP47_Only	NA	NA	ATPase_3_putative_expressed	_	AAA-ATPASE 6
LOC_Os08g43070	NA	3.337	NA	OsbZIP47_Only	NA	OsM1_ChIP	helix-loop-helix_DNA-binding_domain_containing_protein_expressed	_	_
LOC_Os02g57890	NA	3.337	NA	OsbZIP47_Only	NA	NA	OsFBX72_-_F-box_domain_containing_protein_expressed	NA	NA
LOC_Os03g04560	NA	3.349	NA	OsbZIP47_Only	NA	NA	expressed_protein	_	_
LOC_Os03g47910	NA	3.349	NA	OsbZIP47_Only	NA	NA	expressed_protein	NA	NA
LOC_Os12g16010	NA	3.349	NA	OsbZIP47_Only	NA	NA	sex_determination_protein_tasselseed-2_putative_expressed	NA	NA
LOC_Os09g19340	NA	3.351	NA	OsbZIP47_Only	NA	NA	expressed_protein	NA	NA
LOC_Os11g29910	NA	3.353	NA	OsbZIP47_Only	NA	NA	plastocyanin-like_domain_containing_protein_putative_expressed	ENODL22	EARLY NODULIN LIKE PROTEIN 22
LOC_Os01g02730	NA	3.354	NA	OsbZIP47_Only	NA	NA	TAK14_putative_expressed	NA	NA
LOC_Os03g62480	NA	3.355	NA	OsbZIP47_Only	NA	NA	anthocyanidin_53-O-glucosyltransferase_putative_expressed	NA	NA
LOC_Os06g18930	NA	3.369	NA	OsbZIP47_Only	NA	NA	cadmium_tolerance_factor_putative_expressed	NA	NA
LOC_Os09g38239	NA	3.374	NA	OsbZIP47_Only	NA	NA	sulfotransferase_domain_containing_protein_expressed	NA	NA
LOC_Os01g50520	NA	3.376	NA	OsbZIP47_Only	NA	NA	cytochrome_P450_monooxygenase_CYP711A12_putative_expressed	NA	NA
LOC_Os01g50530	NA	3.376	NA	OsbZIP47_Only	NA	NA	cytochrome_P450_putative_expressed	NA	NA
LOC_Os07g41650	NA	3.387	NA	OsbZIP47_Only	NA	OsM1_ChIP	pectinesterase_putative_expressed	NA	NA
LOC_Os07g10700	NA	3.402	NA	OsbZIP47_Only	NA	NA	polygalacturonase_putative_expressed	NA	NA
LOC_Os12g30920	NA	3.412	NA	OsbZIP47_Only	NA	NA	OsFBA4_-_F-box_and_FBA_domain_containing_protein_expressed	NA	NA
LOC_Os03g58020	NA	3.42	NA	OsbZIP47_Only	NA	NA	acetyltransferase_GNAT_family_putative_expressed	NA	NA
LOC_Os06g13040	NA	3.436	NA	OsbZIP47_Only	NA	OsM1_ChIP	glycosyl_hydrolases_family_16_putative_expressed	NA	NA
LOC_Os01g08220	NA	3.439	NA	OsbZIP47_Only	NA	NA	gibberellin_3-beta-dioxygenase_2-2_putative_expressed	D18	DWARF 18
LOC_Os10g09760	NA	3.443	NA	OsbZIP47_Only	NA	NA	expressed_protein	NA	NA
LOC_Os10g28440	NA	3.454	NA	OsbZIP47_Only	NA	NA	sulfate_transporter_3.1_putative_expressed	SULTR3;1	SULPHATE TRANSPORTER 3;1
LOC_Os05g27570	NA	3.465	NA	OsbZIP47_Only	NA	OsM1_ChIP	SAG20_putative_expressed	NA	NA
LOC_Os06g38520	NA	3.466	NA	OsbZIP47_Only	NA	NA	pectate_lyase_family_protein_expressed	NA	NA
LOC_Os11g44430	NA	3.466	NA	OsbZIP47_Only	NA	NA	protein_kinase_putative_expressed	RLCK345	RECEPTOR-LIKE CYTOPLASMIC KINASE 345
LOC_Os04g38690	NA	3.467	NA	OsbZIP47_Only	NA	NA	membrane_associated_DUF588_domain_containing_protein_putative_expressed	NA	NA
LOC_Os02g19450	NA	3.471	NA	OsbZIP47_Only	NA	NA	ATPase_AAA_family_protein_expressed	NA	NA
LOC_Os03g24100	NA	3.472	NA	OsbZIP47_Only	NA	NA	expressed_protein	NA	NA
LOC_Os01g07150	NA	3.475	NA	OsbZIP47_Only	NA	NA	expressed_protein	NA	NA
LOC_Os08g12890	NA	3.475	NA	OsbZIP47_Only	NA	NA	DNA_binding_protein_putative_expressed	NA	NA
LOC_Os02g11970	NA	3.479	NA	OsbZIP47_Only	NA	OsM1_ChIP	expressed_protein	NA	NA
LOC_Os07g40404	NA	3.479	NA	OsbZIP47_Only	NA	NA	CobW%2FP47K_family_protein_putative_expressed	NA	NA
LOC_Os11g32620	NA	3.483	NA	OsbZIP47_Only	NA	NA	chalcone_synthase_putative_expressed	PKS25	POLYKETIDE SYNTHASE 25
LOC_Os06g19300	NA	3.495	NA	OsbZIP47_Only	NA	NA	cadmium_tolerance_factor_putative_expressed	NA	NA
LOC_Os07g40740	NA	3.513	NA	OsbZIP47_Only	NA	NA	heparanase-like_protein_precursor_putative_expressed	NA	NA
LOC_Os04g32080	NA	3.515	NA	OsbZIP47_Only	NA	NA	11-beta-hydroxysteroid_dehydrogenase_putative_expressed	NA	NA
LOC_Os12g42920	NA	3.523	NA	OsbZIP47_Only	NA	NA	expressed_protein	NA	NA
LOC_Os11g42290	NA	3.531	NA	OsbZIP47_Only	NA	NA	transferase_family_protein_putative_expressed	TBT1	TRYPTAMINE BENZOYL TRANSFERASE 1
LOC_Os02g02820	NA	3.532	NA	OsbZIP47_Only	NA	NA	helix-loop-helix_DNA-binding_domain_containing_protein_expressed	TDR	TAPETUM DEGENERATION RETARDATION
LOC_Os04g54180	NA	3.533	NA	OsbZIP47_Only	NA	NA	serine%2Fthreonine-protein_kinase_receptor_precursor_putative_expressed	NA	NA
LOC_Os03g32050	NA	3.534	NA	OsbZIP47_Only	NA	NA	peroxidase_precursor_putative_expressed	NA	NA
LOC_Os05g16200	NA	3.542	NA	OsbZIP47_Only	NA	NA	blight_resistance_protein_T118_putative_expressed	NA	NA
LOC_Os05g19600	NA	3.543	NA	OsbZIP47_Only	NA	NA	expansin_precursor_putative_expressed	NA	NA
LOC_Os01g11820	NA	3.545	NA	OsbZIP47_Only	NA	NA	expressed_protein	NA	NA
LOC_Os01g27890	NA	3.549	NA	OsbZIP47_Only	NA	NA	cytochrome_P450_putative_expressed	NA	NA
LOC_Os03g39690	NA	3.553	NA	OsbZIP47_Only	NA	NA	cytochrome_P450_putative_expressed	NA	NA
LOC_Os10g36670	NA	3.556	NA	OsbZIP47_Only	NA	NA	expressed_protein	NA	NA
LOC_Os05g06940	NA	3.563	NA	OsbZIP47_Only	NA	NA	relA-SpoT_like_protein_RSH4_putative_expressed	CRSH3	Ca2+-ACTIVATED RELA-SPOT HOMOLOG 3
LOC_Os06g03030	NA	3.571	NA	OsbZIP47_Only	NA	NA	expressed_protein	NA	NA
LOC_Os06g15390	NA	3.571	NA	OsbZIP47_Only	NA	NA	acylphosphatase_putative_expressed	NA	NA
LOC_Os07g47390	NA	3.579	NA	OsbZIP47_Only	NA	NA	C2_domain_containing_protein_putative_expressed	NA	NA
LOC_Os07g09940	NA	3.585	NA	OsbZIP47_Only	NA	NA	NBS-LRR_resistance_protein_putative_expressed	NA	NA
LOC_Os11g31090	NA	3.593	NA	OsbZIP47_Only	NA	NA	transferase_family_protein_putative_expressed	NA	NA
LOC_Os01g05530	NA	3.596	NA	OsbZIP47_Only	NA	NA	expressed_protein	NA	NA
LOC_Os01g43274	NA	3.596	NA	OsbZIP47_Only	NA	NA	expressed_protein	NA	NA
LOC_Os03g21260	NA	3.602	NA	OsbZIP47_Only	NA	NA	23-bisphosphoglycerate-independent_phosphoglycerate_mutase_putative_expressed	NA	NA
LOC_Os08g14360	NA	3.61	NA	OsbZIP47_Only	NA	NA	expressed_protein	NA	NA
LOC_Os08g24750	NA	3.633	NA	OsbZIP47_Only	NA	NA	xyloglucan_fucosyltransferase_putative_expressed	NA	NA
LOC_Os09g15830	NA	3.64	NA	OsbZIP47_Only	NA	NA	expressed_protein	NA	NA
LOC_Os03g53610	NA	3.657	NA	OsbZIP47_Only	NA	OsM1_ChIP	late_embryogenesis_abundant_protein_D-34_putative_expressed	NA	NA
LOC_Os04g10360	NA	3.663	NA	OsbZIP47_Only	NA	NA	OsSub40_-_Putative_Subtilisin_homologue_expressed	_	_
LOC_Os06g33720	NA	3.667	NA	OsbZIP47_Only	NA	NA	flavin-containing_monooxygenase_family_protein_putative_expressed	NA	NA
LOC_Os09g33470	NA	3.677	NA	OsbZIP47_Only	NA	NA	mitochondrial_carrier_protein_putative_expressed	NA	NA
LOC_Os10g31500	NA	3.693	NA	OsbZIP47_Only	NA	NA	retrotransposon_protein_putative_unclassified_expressed	NA	NA
LOC_Os06g47850	NA	3.717	NA	OsbZIP47_Only	NA	OsM1_ChIP	zinc_finger_family_protein_putative_expressed	NA	NA
LOC_Os03g59370	NA	3.722	NA	OsbZIP47_Only	NA	OsM1_ChIP	ubiquitin_family_protein_putative_expressed	NA	NA
LOC_Os12g15550	NA	3.722	NA	OsbZIP47_Only	NA	NA	S-locus-specific_glycoprotein_S13_precursor_putative_expressed	NA	NA
LOC_Os08g40840	NA	3.726	NA	OsbZIP47_Only	NA	NA	exo70_exocyst_complex_subunit_putative_expressed	NA	NA
LOC_Os08g25490	NA	3.733	NA	OsbZIP47_Only	NA	NA	berberine_and_berberine_like_domain_containing_protein_expressed	NA	NA
LOC_Os05g37080	NA	3.739	NA	OsbZIP47_Only	NA	NA	No_apical_meristem_protein_putative_expressed	NA	NA
LOC_Os08g10420	NA	3.739	NA	OsbZIP47_Only	NA	NA	transferase_family_domain_containing_protein_expressed	NA	NA
LOC_Os06g16160	NA	3.748	NA	OsbZIP47_Only	NA	NA	expressed_protein	_	_
LOC_Os09g11140	NA	3.75	NA	OsbZIP47_Only	NA	NA	expressed_protein	NA	NA
LOC_Os04g40460	NA	3.776	NA	OsbZIP47_Only	NA	OsM1_ChIP	cytochrome_P450_putative_expressed	NA	NA
LOC_Os11g05510	NA	3.794	NA	OsbZIP47_Only	NA	NA	carbonic_anhydrase_family_protein_putative_expressed	NA	NA
LOC_Os10g04850	NA	3.796	NA	OsbZIP47_Only	NA	NA	OsFBO5_-_F-box_and_other_domain_containing_protein_expressed	NA	NA
LOC_Os03g05360	NA	3.808	NA	OsbZIP47_Only	NA	NA	transposon_protein_putative_unclassified_expressed	NA	NA
LOC_Os05g30580	NA	3.826	NA	OsbZIP47_Only	NA	OsM1_ChIP	OsSub46_-_Putative_Subtilisin_homologue_expressed	_	_
LOC_Os06g49660	NA	3.826	NA	OsbZIP47_Only	NA	NA	transferase_family_protein_putative_expressed	NA	NA
LOC_Os12g14330	NA	3.845	NA	OsbZIP47_Only	NA	NA	disease_resistance_protein_RPM1_putative_expressed	NA	NA
LOC_Os02g26840	NA	3.849	NA	OsbZIP47_Only	NA	NA	O-acyltransferase_putative_expressed	NA	NA
LOC_Os12g13800	NA	3.849	NA	OsbZIP47_Only	NA	NA	O-methyltransferase_putative_expressed	NOMT	NARINGENIN 7-O-METHYLTRANSFERASE
LOC_Os12g13810	NA	3.849	NA	OsbZIP47_Only	NA	NA	caffeic_acid_3-O-methyltransferase_putative_expressed	NOMT	NARINGENIN 7-O-METHYLTRANSFERASE
LOC_Os01g05890	NA	3.891	NA	OsbZIP47_Only	NA	NA	OsFBX2_-_F-box_domain_containing_protein_expressed	NA	NA
LOC_Os02g42800	NA	3.891	NA	OsbZIP47_Only	NA	NA	expressed_protein	NA	NA
LOC_Os10g22990	NA	3.93	NA	OsbZIP47_Only	NA	NA	phi-1-like_phosphate-induced_protein_putative_expressed	NA	NA
LOC_Os08g07040	NA	3.964	NA	OsbZIP47_Only	NA	NA	plant_protein_of_unknown_function_domain_containing_protein_expressed	NA	NA
LOC_Os08g07050	NA	3.964	NA	OsbZIP47_Only	NA	NA	pentatricopeptide_putative_expressed	NA	NA
LOC_Os02g37990	NA	3.967	NA	OsbZIP47_Only	NA	NA	histamine_oxidase_putative	DAO5	DIAMINE OXIDASE 5
LOC_Os02g38010	NA	3.967	NA	OsbZIP47_Only	NA	NA	copper_methylamine_oxidase_precursor_putative_expressed	DAO5	DIAMINE OXIDASE 5
LOC_Os10g31440	NA	3.979	NA	OsbZIP47_Only	NA	NA	retrotransposon_protein_putative_unclassified_expressed	NA	NA
LOC_Os11g44300	NA	3.979	NA	OsbZIP47_Only	NA	NA	expressed_protein	NA	NA
LOC_Os03g31630	NA	3.988	NA	OsbZIP47_Only	NA	NA	OsSub29_-_Putative_Subtilisin_homologue_expressed	_	_
LOC_Os01g39690	NA	3.989	NA	OsbZIP47_Only	NA	NA	expressed_protein	NA	NA
LOC_Os04g57860	NA	3.989	NA	OsbZIP47_Only	NA	NA	endoglucanase_precursor_putative_expressed	NA	NA
LOC_Os08g32560	NA	3.989	NA	OsbZIP47_Only	NA	NA	expressed_protein	NA	NA
LOC_Os12g39360	NA	3.989	NA	OsbZIP47_Only	NA	NA	aspartic_proteinase_nepenthesin_precursor_putative_expressed	NA	NA
LOC_Os05g43910	NA	3.992	NA	OsbZIP47_Only	NA	OsM1_ChIP	cytochrome_P450_putative_expressed	NA	NA
LOC_Os05g31730	NA	4	NA	OsbZIP47_Only	NA	NA	transporter_monovalent_cation%3Aproton_antiporter-2_family_putative_expressed	CHX11	CATION/H+ EXCHANGER 11
LOC_Os07g10870	NA	4	NA	OsbZIP47_Only	NA	NA	ZOS7-03_-_C2H2_zinc_finger_protein_expressed	NA	NA
LOC_Os04g37970	NA	4.025	NA	OsbZIP47_Only	NA	NA	transporter_family_protein_putative_expressed	NA	NA
LOC_Os12g37900	NA	4.03	NA	OsbZIP47_Only	NA	NA	expressed_protein	NA	NA
LOC_Os08g15420	NA	4.035	NA	OsbZIP47_Only	NA	NA	CSLC3_-_cellulose_synthase-like_family_C_expressed	CSLC3	CELLULOSE SYNTHASE LIKE C3
LOC_Os05g36900	NA	4.036	NA	OsbZIP47_Only	NA	NA	dof_zinc_finger_domain_containing_protein_putative_expressed	DOF29	DNA BINDING WITH ONE FINGER 29
LOC_Os11g14400	NA	4.041	NA	OsbZIP47_Only	NA	NA	polygalacturonase_putative_expressed	_	_
LOC_Os12g08850	NA	4.051	NA	OsbZIP47_Only	NA	NA	expressed_protein	NA	NA
LOC_Os04g35660	NA	4.071	NA	OsbZIP47_Only	NA	NA	no_apical_meristem_protein_putative_expressed	NA	NA
LOC_Os04g03870	NA	4.087	NA	OsbZIP47_Only	NA	NA	cytochrome_P450_putative_expressed	NA	NA
LOC_Os10g31640	NA	4.09	NA	OsbZIP47_Only	NA	NA	glycine-rich_cell_wall_structural_protein_2_precursor_putative_expressed	NA	NA
LOC_Os10g04020	NA	4.092	NA	OsbZIP47_Only	NA	NA	OsFBX356_-_F-box_domain_containing_protein_expressed	NA	NA
LOC_Os07g47550	NA	4.105	NA	OsbZIP47_Only	NA	NA	glucosyltransferase_putative_expressed	NA	NA
LOC_Os04g35490	NA	4.113	NA	OsbZIP47_Only	NA	NA	expressed_protein	_	_
LOC_Os01g22920	NA	4.176	NA	OsbZIP47_Only	NA	NA	gibberellin_2-beta-dioxygenase_putative_expressed	GA2OX2	GIBBERELLIN 2-OXIDASE 2
LOC_Os08g04500	NA	4.182	NA	OsbZIP47_Only	NA	NA	terpene_synthase_putative_expressed	_	_
LOC_Os11g45580	NA	4.199	NA	OsbZIP47_Only	NA	NA	embryogenesis_transmembrane_protein_putative_expressed	NA	NA
LOC_Os03g18779	NA	4.207	NA	OsbZIP47_Only	NA	NA	expressed_protein	_	_
LOC_Os07g41050	NA	4.214	NA	OsbZIP47_Only	NA	NA	NAD_dependent_epimerase%2Fdehydratase_family_protein_putative_expressed	NA	NA
LOC_Os09g30240	NA	4.239	NA	OsbZIP47_Only	NA	NA	phosphofructokinase_putative_expressed	_	_
LOC_Os08g38480	NA	4.25	NA	OsbZIP47_Only	NA	NA	OsFBX300_-_F-box_domain_containing_protein_expressed	NA	NA
LOC_Os04g34970	NA	4.257	NA	OsbZIP47_Only	NA	NA	AP2_domain_containing_protein_expressed	ERF100	ETHYLENE RESPONSE FACTOR 100
LOC_Os07g30210	NA	4.425	NA	OsbZIP47_Only	NA	NA	integral_membrane_protein_DUF6_domain_containing_protein_expressed	UMAMIT11	USUALLY MULTIPLE ACIDS MOVE IN AND OUT TRANSPORTER 11
LOC_Os05g39980	NA	4.457	NA	OsbZIP47_Only	NA	NA	expressed_protein	NA	NA
LOC_Os04g38320	NA	4.463	NA	OsbZIP47_Only	NA	OsM1_ChIP	expressed_protein	NA	NA
LOC_Os12g42200	NA	4.474	NA	OsbZIP47_Only	NA	NA	ATCHX_putative_expressed	NA	NA
LOC_Os03g24430	NA	4.53	NA	OsbZIP47_Only	NA	NA	cytokinin-O-glucosyltransferase_3_putative_expressed	NA	NA
LOC_Os10g03530	NA	4.542	NA	OsbZIP47_Only	NA	NA	CAF1_family_ribonuclease_containing_protein_putative_expressed	_	_
LOC_Os04g32510	NA	4.558	NA	OsbZIP47_Only	NA	NA	expressed_protein	LAX2	LAX PANICLE 2
LOC_Os11g11760	NA	4.573	NA	OsbZIP47_Only	NA	NA	serpin_domain_containing_protein_putative_expressed	NA	NA
LOC_Os11g05970	NA	4.719	NA	OsbZIP47_Only	NA	NA	pyridine_nucleotide-disulphide_oxidoreductase_family_protein_putative_expressed	_	_
LOC_Os04g37480	NA	4.727	NA	OsbZIP47_Only	NA	NA	oxidoreductase_aldo%2Fketo_reductase_family_protein_putative_expressed	NA	NA
LOC_Os04g58555	NA	4.795	NA	OsbZIP47_Only	NA	NA	X8_domain_containing_protein_expressed	NA	NA
LOC_Os07g04970	NA	4.827	NA	OsbZIP47_Only	NA	NA	transferase_family_protein_putative_expressed	NA	NA
LOC_Os03g45230	NA	4.889	NA	OsbZIP47_Only	NA	OsM1_ChIP	expressed_protein	ODC4	ORNITHINE DECARBOXYLASE 4
LOC_Os03g46100	NA	4.9	NA	OsbZIP47_Only	NA	OsM1_ChIP	cupin_domain_containing_protein_expressed	_	_
LOC_Os09g37834	NA	4.912	NA	OsbZIP47_Only	NA	NA	serine%2Fthreonine-protein_kinase_receptor_precursor_putative_expressed	NA	NA
LOC_Os04g36610	NA	5.057	NA	OsbZIP47_Only	NA	NA	endoglucanase_putative_expressed	NA	NA
LOC_Os10g32080	NA	5.06	NA	OsbZIP47_Only	NA	NA	xyloglucan_galactosyltransferase_KATAMARI1_putative_expressed	NA	NA
LOC_Os02g02310	NA	5.125	NA	OsbZIP47_Only	NA	NA	auxin-induced_protein_5NG4_putative_expressed	NA	NA
LOC_Os10g34440	NA	5.187	NA	OsbZIP47_Only	NA	NA	expressed_protein	NA	NA
LOC_Os03g39270	NA	5.383	NA	OsbZIP47_Only	NA	NA	expressed_protein	NA	NA
LOC_Os06g45580	NA	5.383	NA	OsbZIP47_Only	NA	NA	RING-H2_finger_protein_putative_expressed	NA	NA
LOC_Os11g47950	NA	5.383	NA	OsbZIP47_Only	NA	NA	cyclin_putative_expressed	Cyclin-D7-1 (CYCD7;1)	NA
LOC_Os01g71160	NA	5.525	NA	OsbZIP47_Only	NA	NA	xylanase_inhibitor_putative_expressed	NA	NA
LOC_Os05g04690	NA	5.525	NA	OsbZIP47_Only	NA	NA	CHIT11_-_Chitinase_family_protein_precursor_expressed	NA	NA
LOC_Os06g02360	NA	5.525	NA	OsbZIP47_Only	NA	NA	Skp1_family_dimerisation_domain_containing_protein_expressed	_	_
LOC_Os06g20960	NA	5.525	NA	OsbZIP47_Only	NA	NA	SAM_dependent_carboxyl_methyltransferase_putative_expressed	NA	NA
LOC_Os07g04720	NA	5.525	NA	OsbZIP47_Only	NA	NA	expressed_protein	NA	NA
LOC_Os08g32370	NA	5.525	NA	OsbZIP47_Only	NA	NA	mucin-associated_surface_protein_putative_expressed	NA	NA
LOC_Os07g05750	NA	5.539	NA	OsbZIP47_Only	NA	OsM1_ChIP	retrotransposon_protein_putative_Ty3-gypsy_subclass_expressed	NA	NA
LOC_Os02g25830	NA	5.654	NA	OsbZIP47_Only	NA	NA	expressed_protein	NA	NA
LOC_Os04g22220	NA	5.654	NA	OsbZIP47_Only	NA	NA	SCP-like_extracellular_protein_expressed	NA	NA
LOC_Os11g12010	NA	5.654	NA	OsbZIP47_Only	NA	NA	expressed_protein	NA	NA
LOC_Os03g20940	NA	5.667	NA	OsbZIP47_Only	NA	NA	stress_responsive_protein_putative_expressed	NA	NA
LOC_Os11g46080	NA	5.667	NA	OsbZIP47_Only	NA	NA	NB-ARC_domain_containing_protein_expressed	NA	NA
LOC_Os01g58350	NA	5.772	NA	OsbZIP47_Only	NA	NA	expressed_protein	NA	NA
LOC_Os04g14540	NA	5.772	NA	OsbZIP47_Only	NA	NA	expressed_protein	NA	NA
LOC_Os07g48800	NA	5.772	NA	OsbZIP47_Only	NA	NA	VQ_domain_containing_protein_putative_expressed	NA	NA
LOC_Os05g44970	NA	5.797	NA	OsbZIP47_Only	NA	NA	senescence-induced_receptor-like_serine%2Fthreonine-protein_kinase_precursor_putative_expressed	NA	NA
LOC_Os08g09770	NA	5.81	NA	OsbZIP47_Only	NA	NA	DnaK_family_protein_putative_expressed	_	_
LOC_Os03g25530	NA	5.882	NA	OsbZIP47_Only	NA	NA	expressed_protein	NA	NA
LOC_Os04g21030	NA	5.882	NA	OsbZIP47_Only	NA	NA	retrotransposon_protein_putative_unclassified_expressed	NA	NA
LOC_Os01g05770	NA	5.894	NA	OsbZIP47_Only	NA	NA	expressed_protein	NA	NA
LOC_Os02g53620	NA	5.905	NA	OsbZIP47_Only	NA	NA	nuclear_transcription_factor_Y_subunit_putative_expressed	NA	NA
LOC_Os06g44900	NA	5.905	NA	OsbZIP47_Only	NA	NA	leaf_senescence_related_protein_putative_expressed	_	_
LOC_Os10g25870	NA	5.905	NA	OsbZIP47_Only	NA	NA	dirigent_putative_expressed	NA	NA
LOC_Os04g09900	NA	5.983	NA	OsbZIP47_Only	NA	NA	ent-kaurene_synthase_chloroplast_precursor_putative_expressed	CPS4	ENT-COPALYL DIPHOSPHATE SYNTHASE 4
LOC_Os05g45230	NA	5.983	NA	OsbZIP47_Only	NA	NA	WRKY58_expressed	WRKY58	WRKY GENE 58
LOC_Os07g04060	NA	5.983	NA	OsbZIP47_Only	NA	NA	expressed_protein	NA	NA
LOC_Os08g03540	NA	5.983	NA	OsbZIP47_Only	NA	NA	expressed_protein	NA	NA
LOC_Os02g37360	NA	5.984	NA	OsbZIP47_Only	NA	NA	expressed_protein	NA	NA
LOC_Os02g29030	NA	6.005	NA	OsbZIP47_Only	NA	NA	retrotransposon_protein_putative_unclassified_expressed	NA	NA
LOC_Os09g39360	NA	6.005	NA	OsbZIP47_Only	NA	NA	expressed_protein	NA	NA
LOC_Os10g39190	NA	6.005	NA	OsbZIP47_Only	NA	NA	B3_DNA_binding_domain_containing_protein_expressed	NA	NA
LOC_Os11g35930	NA	6.005	NA	OsbZIP47_Only	NA	NA	chalcone_synthase_putative_expressed	PKS27	POLYKETIDE SYNTHASE 27
LOC_Os04g52720	NA	6.027	NA	OsbZIP47_Only	NA	NA	Cupin_domain_containing_protein_expressed	GLP4-1	GERMIN-LIKE PROTEIN 4-1
LOC_Os07g11790	NA	6.078	NA	OsbZIP47_Only	NA	NA	terpene_synthase_putative_expressed	_	_
LOC_Os01g06890	NA	6.099	NA	OsbZIP47_Only	NA	NA	leucine-rich_repeat_family_protein_putative_expressed	NA	NA
LOC_Os01g48260	NA	6.099	NA	OsbZIP47_Only	NA	NA	expressed_protein	NA	NA
LOC_Os02g04550	NA	6.167	NA	OsbZIP47_Only	NA	NA	expressed_protein	NA	NA
LOC_Os04g30570	NA	6.167	NA	OsbZIP47_Only	NA	NA	transferase_family_protein_putative_expressed	NA	NA
LOC_Os04g39770	NA	6.167	NA	OsbZIP47_Only	NA	NA	expressed_protein	NA	NA
LOC_Os06g19740	NA	6.167	NA	OsbZIP47_Only	NA	NA	expressed_protein	NA	NA
LOC_Os12g29620	NA	6.167	NA	OsbZIP47_Only	NA	NA	plant_protein_of_unknown_function_domain_containing_protein_expressed	NA	NA
LOC_Os10g42270	NA	6.187	NA	OsbZIP47_Only	NA	NA	expressed_protein	NA	NA
LOC_Os11g43840	NA	6.27	NA	OsbZIP47_Only	NA	NA	conserved_hypothetical_protein	NA	NA
LOC_Os02g05190	NA	6.339	NA	OsbZIP47_Only	NA	NA	expressed_protein	NA	NA
LOC_Os11g31940	NA	6.348	NA	OsbZIP47_Only	NA	NA	GDSL-like_lipase%2Facylhydrolase_putative_expressed	GELP111	GDSL ESTERASE/LIPASE PROTEIN 111
LOC_Os06g32960	NA	6.365	NA	OsbZIP47_Only	NA	NA	peroxidase_precursor_putative_expressed	_	_
LOC_Os07g34920	NA	6.365	NA	OsbZIP47_Only	NA	NA	aspartic_proteinase_nepenthesin_precursor_putative_expressed	NA	NA
LOC_Os01g27050	NA	6.382	NA	OsbZIP47_Only	NA	NA	flavin-containing_monooxygenase_family_protein_putative_expressed	NA	NA
LOC_Os11g47520	NA	6.409	NA	OsbZIP47_Only	NA	NA	glycosyl_hydrolase_putative_expressed	NA	NA
LOC_Os01g17420	NA	6.413	NA	OsbZIP47_Only	NA	NA	expressed_protein	NA	NA
LOC_Os04g49340	NA	6.422	NA	OsbZIP47_Only	NA	NA	tRNA-splicing_endonuclease_positive_effector-related_putative_expressed	NA	NA
LOC_Os07g46230	NA	6.439	NA	OsbZIP47_Only	NA	NA	expressed_protein	_	_
LOC_Os10g28790	NA	6.439	NA	OsbZIP47_Only	NA	NA	MBTB36_-_Bric-a-Brac_Tramtrack_Broad_Complex_BTB_domain_with_Meprin_and_TRAF_Homology_MATH_domain_expressed	NA	NA
LOC_Os06g35165	NA	6.443	NA	OsbZIP47_Only	NA	NA	expressed_protein	NA	NA
LOC_Os11g33970	NA	6.471	NA	OsbZIP47_Only	NA	NA	plant_protein_of_unknown_function_domain_containing_protein_expressed	NA	NA
LOC_Os01g54430	NA	6.484	NA	OsbZIP47_Only	NA	NA	plastocyanin-like_domain_containing_protein_putative_expressed	ENODL1	EARLY NODULIN LIKE PROTEIN 1
LOC_Os04g51990	NA	6.484	NA	OsbZIP47_Only	NA	NA	transferase_family_domain_containing_protein_expressed	NA	NA
LOC_Os06g13850	NA	6.484	NA	OsbZIP47_Only	NA	NA	OsFBX193_-_F-box_domain_containing_protein_expressed	NA	NA
LOC_Os03g08880	NA	6.544	NA	OsbZIP47_Only	NA	NA	purine_permease_putative_expressed	PUP1	PURINE PERMEASE 1
LOC_Os09g07290	NA	6.552	NA	OsbZIP47_Only	NA	NA	GDSL-like_lipase%2Facylhydrolase_putative_expressed	GELP99	GDSL ESTERASE/LIPASE PROTEIN 99
LOC_Os04g42240	NA	6.567	NA	OsbZIP47_Only	NA	NA	expressed_protein	NA	NA
LOC_Os01g64450	NA	6.575	NA	OsbZIP47_Only	NA	NA	harpin-induced_protein_1_domain_containing_protein_expressed	NA	NA
LOC_Os08g15450	NA	6.583	NA	OsbZIP47_Only	NA	NA	nodulin_putative_expressed	NA	NA
LOC_Os05g40400	NA	6.639	NA	OsbZIP47_Only	NA	NA	harpin-induced_protein_1_domain_containing_protein_expressed	NA	NA
LOC_Os03g60250	NA	6.66	NA	OsbZIP47_Only	NA	NA	membrane_associated_DUF588_domain_containing_protein_putative_expressed	NA	NA
LOC_Os11g46900	NA	6.713	NA	OsbZIP47_Only	NA	NA	wall-associated_receptor_kinase_3_precursor_putative_expressed	NA	NA
LOC_Os05g24890	NA	6.771	NA	OsbZIP47_Only	NA	NA	tetratricopeptide-like_helical_putative_expressed	NA	NA
LOC_Os09g24350	NA	6.771	NA	OsbZIP47_Only	NA	NA	THION32_-_Plant_thionin_family_protein_precursor_expressed	THI32	THIONIN 32
LOC_Os07g43440	NA	6.785	NA	OsbZIP47_Only	NA	NA	expressed_protein	NA	NA
LOC_Os02g12680	NA	6.862	NA	OsbZIP47_Only	NA	NA	cytochrome_P450_putative_expressed	AOS3	ALLENE OXIDE SYNTHASE 3
LOC_Os05g43640	NA	6.932	NA	OsbZIP47_Only	NA	NA	retrotransposon_putative_centromere-specific_expressed	NA	NA
LOC_Os06g30790	NA	6.95	NA	OsbZIP47_Only	NA	NA	CAF1_family_ribonuclease_containing_protein_putative_expressed	_	_
LOC_Os06g10960	NA	6.964	NA	OsbZIP47_Only	NA	NA	xyloglucan_fucosyltransferase_putative_expressed	NA	NA
LOC_Os06g51130	NA	7.055	NA	OsbZIP47_Only	NA	NA	spotted_leaf_11_putative_expressed	_	_
LOC_Os05g44030	NA	7.064	NA	OsbZIP47_Only	NA	NA	protein_kinase_putative_expressed	NA	NA
LOC_Os01g25010	NA	7.075	NA	OsbZIP47_Only	NA	NA	flavonol_synthase%2Fflavanone_3-hydroxylase_putative_expressed	NA	NA
LOC_Os04g01660	NA	7.111	NA	OsbZIP47_Only	NA	NA	erythronate-4-phosphate_dehydrogenase_domain_containing_protein_expressed	NA	NA
LOC_Os04g46650	NA	7.191	NA	OsbZIP47_Only	NA	NA	expansin_precursor_putative_expressed	EXPB5	BETA-EXPANSIN 5
LOC_Os02g36320	NA	7.338	NA	OsbZIP47_Only	NA	NA	RING-H2_finger_protein_ATL3B_precursor_putative_expressed	NA	NA
LOC_Os11g28610	NA	7.385	NA	OsbZIP47_Only	NA	NA	transporter_family_protein_putative_expressed	HWH2	HYBRID WEAKNESS H2
LOC_Os07g10240	NA	7.71	NA	OsbZIP47_Only	NA	NA	anthocyanidin_3-O-glucosyltransferase_putative_expressed	NA	NA
LOC_Os03g43100	NA	7.942	NA	OsbZIP47_Only	NA	NA	expressed_protein	NA	NA

## Sheet: Only_OsMADS1
MSU TIGR Id	rfl_FC	osbzip47_FC	osm1_dsRNAi	Regulation	OSH1_ChIP	OsM1_ChIP	Description	CGSNL.Gene.Symbol	CGSNL.Gene.Name
LOC_Os05g34150	NA	NA	-30.58	Only_OsMADS1	OSH1_ChIP	OsM1_ChIP	glutathione_S-transferase_putative_expressed	GSTU16	TAU GLUTATHIONE S-TRANSFERASE 16
LOC_Os06g48170	NA	NA	-29.2	Only_OsMADS1	OSH1_ChIP	OsM1_ChIP	glycosyl_hydrolases_family_16_putative_expressed	XTH18	XYLOGLUCAN ENDOTRANSGLUCOSYDASE/HYDROLASE 18
LOC_Os01g53990	NA	NA	-22.56	Only_OsMADS1	OSH1_ChIP	OsM1_ChIP	pectinesterase_putative_expressed	NA	NA
LOC_Os01g32770	NA	NA	-18.35	Only_OsMADS1	OSH1_ChIP	OsM1_ChIP	DUF260_domain_containing_protein_putative_expressed	NA	NA
LOC_Os01g12460	NA	NA	-17	Only_OsMADS1	OSH1_ChIP	OsM1_ChIP	expressed_protein	NA	NA
LOC_Os01g04230	NA	NA	-14.89	Only_OsMADS1	OSH1_ChIP	OsM1_ChIP	inactive_receptor_kinase_At2g26730_precursor_putative_expressed	NA	NA
LOC_Os03g55610	NA	NA	-14.55	Only_OsMADS1	OSH1_ChIP	OsM1_ChIP	dof_zinc_finger_domain_containing_protein_putative_expressed	SP3	SHORT PANICLE 3
LOC_Os04g48760	NA	NA	-14.04	Only_OsMADS1	OSH1_ChIP	OsM1_ChIP	leucine-rich_repeat_family_protein_putative_expressed	XIAO	_
LOC_Os01g50700	NA	NA	-13.7	Only_OsMADS1	OSH1_ChIP	OsM1_ChIP	dehydrin_family_protein_expressed	NA	NA
LOC_Os01g55500	NA	NA	-12.95	Only_OsMADS1	OSH1_ChIP	OsM1_ChIP	nucleobase-ascorbate_transporter_putative_expressed	NA	NA
LOC_Os02g52170	NA	NA	-12.14	Only_OsMADS1	OSH1_ChIP	OsM1_ChIP	expressed_protein	NA	NA
LOC_Os07g38290	NA	NA	-12.04	Only_OsMADS1	OSH1_ChIP	OsM1_ChIP	plastocyanin-like_domain_containing_protein_putative_expressed	_	_
LOC_Os01g12440	NA	NA	-11.42	Only_OsMADS1	OSH1_ChIP	OsM1_ChIP	AP2_domain_containing_protein_expressed	ERF53	ETHYLENE RESPONSE FACTOR 53
LOC_Os07g49210	NA	NA	-9.86	Only_OsMADS1	OSH1_ChIP	OsM1_ChIP	helicase_conserved_C-terminal_domain_containing_protein_expressed	NA	NA
LOC_Os01g17050	NA	NA	-9.81	Only_OsMADS1	OSH1_ChIP	OsM1_ChIP	VQ_domain_containing_protein_putative_expressed	NA	NA
LOC_Os07g37350	NA	NA	-8.8	Only_OsMADS1	OSH1_ChIP	OsM1_ChIP	armadillo%2Fbeta-catenin_repeat_family_protein_putative_expressed	NA	NA
LOC_Os02g56490	NA	NA	-8.33	Only_OsMADS1	OSH1_ChIP	OsM1_ChIP	expressed_protein	_	_
LOC_Os03g07510	NA	NA	-8.3	Only_OsMADS1	OSH1_ChIP	OsM1_ChIP	expressed_protein	NA	NA
LOC_Os03g09250	NA	NA	-8.14	Only_OsMADS1	OSH1_ChIP	OsM1_ChIP	inositol-3-phosphate_synthase_putative_expressed	INO1	INOSITOL 1-PHOSPHATE SYNTHASE-1
LOC_Os03g06940	NA	NA	-7.9	Only_OsMADS1	OSH1_ChIP	OsM1_ChIP	beta-galactosidase_putative_expressed	BGAL1	BETA-GALACTOSIDASE 1
LOC_Os10g41550	NA	NA	-7.82	Only_OsMADS1	OSH1_ChIP	OsM1_ChIP	beta-amylase_putative_expressed	_	_
LOC_Os03g57880	NA	NA	-7.11	Only_OsMADS1	OSH1_ChIP	OsM1_ChIP	glucan_endo-13-beta-glucosidase_precursor_putative_expressed	NA	NA
LOC_Os07g03250	NA	NA	-6.63	Only_OsMADS1	OSH1_ChIP	OsM1_ChIP	AP2-like_ethylene-responsive_transcription_factor_PLETHORA_2_putative_expressed	PLT8	PLETHORA 8
LOC_Os09g02000	NA	NA	-6.58	Only_OsMADS1	OSH1_ChIP	OsM1_ChIP	expressed_protein	NA	NA
LOC_Os02g18150	NA	NA	-6.19	Only_OsMADS1	OSH1_ChIP	OsM1_ChIP	expressed_protein	NA	NA
LOC_Os12g02550	NA	NA	-6.03	Only_OsMADS1	OSH1_ChIP	OsM1_ChIP	expressed_protein	NA	NA
LOC_Os09g34960	NA	NA	-5.78	Only_OsMADS1	OSH1_ChIP	OsM1_ChIP	hydroxymethylglutaryl-CoA_synthase_putative_expressed	NA	NA
LOC_Os10g02770	NA	NA	-5.74	Only_OsMADS1	OSH1_ChIP	OsM1_ChIP	glycosyl_hydrolases_family_16_putative_expressed	XTH27	XYLOGLUCAN ENDOTRANSGLUCOSYDASE/HYDROLASE 27
LOC_Os04g58720	NA	NA	-5.72	Only_OsMADS1	OSH1_ChIP	OsM1_ChIP	anthranilate_phosphoribosyltransferase_putative_expressed	NA	NA
LOC_Os02g46210	NA	NA	-5.7	Only_OsMADS1	OSH1_ChIP	OsM1_ChIP	DUF581_domain_containing_protein_expressed	NA	NA
LOC_Os04g43490	NA	NA	-5.68	Only_OsMADS1	OSH1_ChIP	OsM1_ChIP	CK1_CaseinKinase_1.7_-_CK1_includes_the_casein_kinase_1_kinases_expressed	NA	NA
LOC_Os06g44870	NA	NA	-5.65	Only_OsMADS1	OSH1_ChIP	OsM1_ChIP	expressed_protein	NA	NA
LOC_Os02g46940	NA	NA	-5.56	Only_OsMADS1	OSH1_ChIP	OsM1_ChIP	MYB_family_transcription_factor_putative_expressed	NA	NA
LOC_Os04g47870	NA	NA	-5.52	Only_OsMADS1	OSH1_ChIP	OsM1_ChIP	PINHEAD_putative_expressed	AGO1B	ARGONAUTE 1B
LOC_Os07g41600	NA	NA	-5.35	Only_OsMADS1	OSH1_ChIP	OsM1_ChIP	proline-rich_protein_putative_expressed	NA	NA
LOC_Os05g11810	NA	NA	-5.25	Only_OsMADS1	OSH1_ChIP	OsM1_ChIP	gibberellin_2-beta-dioxygenase_1_putative_expressed	GA2OX10	GIBBERELLIN 2-OXIDASE 10
LOC_Os01g65460	NA	NA	-5.07	Only_OsMADS1	OSH1_ChIP	OsM1_ChIP	beta-galactosidase_precursor_putative_expressed	BGAL4	BETA-GALACTOSIDASE 4
LOC_Os06g38960	NA	NA	-4.95	Only_OsMADS1	OSH1_ChIP	OsM1_ChIP	expressed_protein	NA	NA
LOC_Os02g46930	NA	NA	-4.75	Only_OsMADS1	OSH1_ChIP	OsM1_ChIP	jmjC_domain_containing_protein_expressed	_	_
LOC_Os01g32560	NA	NA	-4.72	Only_OsMADS1	OSH1_ChIP	OsM1_ChIP	expressed_protein	_	_
LOC_Os02g44880	NA	NA	-4.69	Only_OsMADS1	OSH1_ChIP	OsM1_ChIP	expressed_protein	NA	NA
LOC_Os10g38940	NA	NA	-4.59	Only_OsMADS1	OSH1_ChIP	OsM1_ChIP	fatty_acid_hydroxylase_putative_expressed	_	_
LOC_Os05g41490	NA	NA	-4.5	Only_OsMADS1	OSH1_ChIP	OsM1_ChIP	circadian_clock_coupling_factor_ZGT_putative_expressed	NA	NA
LOC_Os09g28210	NA	NA	-4.46	Only_OsMADS1	OSH1_ChIP	OsM1_ChIP	bHelix-loop-helix_transcription_factor_putative_expressed	_	_
LOC_Os01g46510	NA	NA	-4.42	Only_OsMADS1	OSH1_ChIP	OsM1_ChIP	peptidase_S8_and_S53_subtilisin_kexin_sedolisin_putative_expressed	NA	NA
LOC_Os05g41910	NA	NA	-4.33	Only_OsMADS1	OSH1_ChIP	OsM1_ChIP	expressed_protein	NA	NA
LOC_Os02g06960	NA	NA	-4.3	Only_OsMADS1	OSH1_ChIP	OsM1_ChIP	expressed_protein	NA	NA
LOC_Os05g30980	NA	NA	-4.3	Only_OsMADS1	OSH1_ChIP	OsM1_ChIP	RNA_recognition_motif_containing_protein_putative_expressed	NA	NA
LOC_Os09g35790	NA	NA	-4.19	Only_OsMADS1	OSH1_ChIP	OsM1_ChIP	HSF-type_DNA-binding_domain_containing_protein_expressed	HSFB2C	HEAT STRESS TRANSCRIPTION FACTOR B2C
LOC_Os02g48190	NA	NA	-4.18	Only_OsMADS1	OSH1_ChIP	OsM1_ChIP	expressed_protein	NA	NA
LOC_Os08g34970	NA	NA	-4.14	Only_OsMADS1	OSH1_ChIP	OsM1_ChIP	conserved_oligomeric_Golgi_complex_component_3_putative_expressed	NA	NA
LOC_Os03g52700	NA	NA	-4.07	Only_OsMADS1	OSH1_ChIP	OsM1_ChIP	expressed_protein	NA	NA
LOC_Os06g39640	NA	NA	-4.02	Only_OsMADS1	OSH1_ChIP	OsM1_ChIP	PINHEAD_putative_expressed	PNH1	PINHEAD 1
LOC_Os01g65440	NA	NA	-3.93	Only_OsMADS1	OSH1_ChIP	OsM1_ChIP	universal_stress_protein_domain_containing_protein_putative_expressed	NA	NA
LOC_Os03g60340	NA	NA	-3.72	Only_OsMADS1	OSH1_ChIP	OsM1_ChIP	leaf_senescence_related_protein_putative_expressed	XOAT11	XYLAN O-ACETYLTRANSFERASE 11
LOC_Os02g31140	NA	NA	-3.66	Only_OsMADS1	OSH1_ChIP	OsM1_ChIP	major_ampullate_spidroin_2-2_putative_expressed	_	_
LOC_Os02g10710	NA	NA	-3.56	Only_OsMADS1	OSH1_ChIP	OsM1_ChIP	hsp20%2Falpha_crystallin_family_protein_putative_expressed	NA	NA
LOC_Os03g16070	NA	NA	-3.52	Only_OsMADS1	OSH1_ChIP	OsM1_ChIP	expressed_protein	NA	NA
LOC_Os06g22870	NA	NA	-3.49	Only_OsMADS1	OSH1_ChIP	OsM1_ChIP	OsIAA21_-_Auxin-responsive_Aux%2FIAA_gene_family_member_expressed	NA	NA
LOC_Os01g53070	NA	NA	-3.48	Only_OsMADS1	OSH1_ChIP	OsM1_ChIP	ATP_binding_protein_putative_expressed	NA	NA
LOC_Os01g54080	NA	NA	-3.48	Only_OsMADS1	OSH1_ChIP	OsM1_ChIP	kinesin_motor_protein-related_putative_expressed	NA	NA
LOC_Os02g34430	NA	NA	-3.47	Only_OsMADS1	OSH1_ChIP	OsM1_ChIP	serine%2Fthreonine-protein_kinase_putative_expressed	RLCK73	RECEPTOR-LIKE CYTOPLASMIC KINASE 73
LOC_Os01g68870	NA	NA	-3.44	Only_OsMADS1	OSH1_ChIP	OsM1_ChIP	leucine-rich_repeat_receptor_protein_kinase_EXS_precursor_putative_expressed	MSP1	MULTIPLE SPOROCYTE 1
LOC_Os01g49529	NA	NA	-3.39	Only_OsMADS1	OSH1_ChIP	OsM1_ChIP	OsWAK10d_-_OsWAK_receptor-like_cytoplasmic_kinase_OsWAK-RLCK_expressed	WAK10	WALL-ASSOCIATED KINASE GENE 10
LOC_Os02g50960	NA	NA	-3.33	Only_OsMADS1	OSH1_ChIP	OsM1_ChIP	auxin_efflux_carrier_component_putative_expressed	PIN1B	PIN PROTEIN 1B
LOC_Os02g54130	NA	NA	-3.32	Only_OsMADS1	OSH1_ChIP	OsM1_ChIP	heat_shock_protein_DnaJ_putative_expressed	NA	NA
LOC_Os01g48830	NA	NA	-3.27	Only_OsMADS1	OSH1_ChIP	OsM1_ChIP	expressed_protein	NA	NA
LOC_Os01g03914	NA	NA	-3.24	Only_OsMADS1	OSH1_ChIP	OsM1_ChIP	cation_efflux_family_protein_putative_expressed	NA	NA
LOC_Os09g37060	NA	NA	-3.24	Only_OsMADS1	OSH1_ChIP	OsM1_ChIP	transposon_protein_putative_unclassified_expressed	NA	NA
LOC_Os02g44890	NA	NA	-3.22	Only_OsMADS1	OSH1_ChIP	OsM1_ChIP	RNA-binding_region_RNP-1_putative_expressed	NA	NA
LOC_Os02g42040	NA	NA	-3.06	Only_OsMADS1	OSH1_ChIP	OsM1_ChIP	MIF4G_domain_containing_protein_putative_expressed	NA	NA
LOC_Os01g57240	NA	NA	-3.05	Only_OsMADS1	OSH1_ChIP	OsM1_ChIP	expressed_protein	_	_
LOC_Os03g57310	NA	NA	-3.02	Only_OsMADS1	OSH1_ChIP	OsM1_ChIP	syntaxin_putative_expressed	NA	NA
LOC_Os01g61590	NA	NA	-3.01	Only_OsMADS1	OSH1_ChIP	OsM1_ChIP	CAMK_CAMK_like.1_-_CAMK_includes_calcium%2Fcalmodulin_depedent_protein_kinases_expressed	CDPK3	CALCIUM-DEPENDENT PROTEIN KINASE 3
LOC_Os12g04204	NA	NA	-3	Only_OsMADS1	OSH1_ChIP	OsM1_ChIP	expressed_protein	NA	NA
LOC_Os03g07790	NA	NA	-2.94	Only_OsMADS1	OSH1_ChIP	OsM1_ChIP	zinc_finger_C3HC4_type_domain_containing_protein_expressed	NA	NA
LOC_Os03g55570	NA	NA	-2.88	Only_OsMADS1	OSH1_ChIP	OsM1_ChIP	upstream_activation_factor_subunit_spp27_putative_expressed	DLN101	DLN REPRESSOR 101
LOC_Os02g38080	NA	NA	-2.81	Only_OsMADS1	OSH1_ChIP	OsM1_ChIP	protein_kinase_domain_containing_protein_expressed	NA	NA
LOC_Os01g12390	NA	NA	-2.8	Only_OsMADS1	OSH1_ChIP	OsM1_ChIP	inactive_receptor_kinase_At2g26730_precursor_putative_expressed	NA	NA
LOC_Os01g43140	NA	NA	-2.8	Only_OsMADS1	OSH1_ChIP	OsM1_ChIP	lipase_putative_expressed	NA	NA
LOC_Os06g03980	NA	NA	-2.74	Only_OsMADS1	OSH1_ChIP	OsM1_ChIP	expressed_protein	NA	NA
LOC_Os11g03110	NA	NA	-2.73	Only_OsMADS1	OSH1_ChIP	OsM1_ChIP	GRAS_family_transcription_factor_domain_containing_protein_expressed	SCR1	SCARECROW 1
LOC_Os01g17396	NA	NA	-2.66	Only_OsMADS1	OSH1_ChIP	OsM1_ChIP	expressed_protein	NA	NA
LOC_Os01g11550	NA	NA	-2.62	Only_OsMADS1	OSH1_ChIP	OsM1_ChIP	TCP_family_transcription_factor_putative_expressed	NA	NA
LOC_Os08g37390	NA	NA	-2.52	Only_OsMADS1	OSH1_ChIP	OsM1_ChIP	cyclin_putative_expressed	NA	NA
LOC_Os07g39980	NA	NA	-2.48	Only_OsMADS1	OSH1_ChIP	OsM1_ChIP	GA22009-PA_putative_expressed	NA	NA
LOC_Os01g62920	NA	NA	-2.43	Only_OsMADS1	OSH1_ChIP	OsM1_ChIP	homeodomain_protein_putative_expressed	NA	NA
LOC_Os07g37890	NA	NA	-2.43	Only_OsMADS1	OSH1_ChIP	OsM1_ChIP	protein_phosphatase_2C_putative_expressed	_	_
LOC_Os06g43044	NA	NA	-2.42	Only_OsMADS1	OSH1_ChIP	OsM1_ChIP	GDSL-like_lipase%2Facylhydrolase_putative_expressed	GELP87	GDSL ESTERASE/LIPASE PROTEIN 87
LOC_Os07g37010	NA	NA	-2.4	Only_OsMADS1	OSH1_ChIP	OsM1_ChIP	cyclin_putative_expressed	NA	NA
LOC_Os07g06620	NA	NA	-2.36	Only_OsMADS1	OSH1_ChIP	OsM1_ChIP	YABBY_domain_containing_protein_putative_expressed	YAB1	YABBY1
LOC_Os03g19436	NA	NA	-2.34	Only_OsMADS1	OSH1_ChIP	OsM1_ChIP	expressed_protein	NA	NA
LOC_Os03g60370	NA	NA	-2.34	Only_OsMADS1	OSH1_ChIP	OsM1_ChIP	histidine_acid_phosphatase_putative_expressed	NA	NA
LOC_Os03g27003	NA	NA	-2.32	Only_OsMADS1	OSH1_ChIP	OsM1_ChIP	expressed_protein	NA	NA
LOC_Os09g36350	NA	NA	-2.31	Only_OsMADS1	OSH1_ChIP	OsM1_ChIP	endoglucanase_putative_expressed	NA	NA
LOC_Os08g02490	NA	NA	-2.28	Only_OsMADS1	OSH1_ChIP	OsM1_ChIP	AT_hook_motif_domain_containing_protein_expressed	_	_
LOC_Os09g28850	NA	NA	-2.28	Only_OsMADS1	OSH1_ChIP	OsM1_ChIP	expressed_protein	NA	NA
LOC_Os10g37850	NA	NA	-2.28	Only_OsMADS1	OSH1_ChIP	OsM1_ChIP	armadillo_putative_expressed	NA	NA
LOC_Os03g08770	NA	NA	-2.26	Only_OsMADS1	OSH1_ChIP	OsM1_ChIP	modifier_of_rudimentary_protein_expressed	NA	NA
LOC_Os01g04020	NA	NA	-2.14	Only_OsMADS1	OSH1_ChIP	OsM1_ChIP	AP2_domain_containing_protein_expressed	ERF108	ETHYLENE RESPONSE FACTOR 108
LOC_Os07g36590	NA	NA	-2.14	Only_OsMADS1	OSH1_ChIP	OsM1_ChIP	serine%2Fthreonine-protein_kinase_receptor_precursor_putative_expressed	NA	NA
LOC_Os06g11320	NA	NA	-2.04	Only_OsMADS1	OSH1_ChIP	OsM1_ChIP	peptidyl-prolyl_cis-trans_isomerase_CYP40_putative_expressed	CYP40A	CYCLOPHILIN 40A
LOC_Os09g31454	NA	NA	-2.04	Only_OsMADS1	OSH1_ChIP	OsM1_ChIP	MYB_family_transcription_factor_putative_expressed	NA	NA
LOC_Os01g09384	NA	NA	2.02	Only_OsMADS1	OSH1_ChIP	OsM1_ChIP	ankyrin_repeat_domain_containing_protein_putative_expressed	NA	NA
LOC_Os02g53860	NA	NA	2.17	Only_OsMADS1	OSH1_ChIP	OsM1_ChIP	OsSub22_-_Putative_Subtilisin_homologue_expressed	_	_
LOC_Os01g07200	NA	NA	2.18	Only_OsMADS1	OSH1_ChIP	OsM1_ChIP	staphylococcal_nuclease_homologue_putative_expressed	NA	NA
LOC_Os07g26610	NA	NA	2.25	Only_OsMADS1	OSH1_ChIP	OsM1_ChIP	phosphoglucomutase_putative_expressed	NA	NA
LOC_Os06g01840	NA	NA	2.27	Only_OsMADS1	OSH1_ChIP	OsM1_ChIP	nodulin_putative_expressed	NA	NA
LOC_Os08g35210	NA	NA	2.29	Only_OsMADS1	OSH1_ChIP	OsM1_ChIP	ferric_reductase_putative_expressed	RBOHF	RESPIRATORY BURST OXIDASE HOMOLOG F
LOC_Os11g05050	NA	NA	2.36	Only_OsMADS1	OSH1_ChIP	OsM1_ChIP	stem-specific_protein_TSJT1_putative_expressed	NA	NA
LOC_Os05g12170	NA	NA	2.4	Only_OsMADS1	OSH1_ChIP	OsM1_ChIP	plant-specific_domain_TIGR01589_family_protein_putative_expressed	NA	NA
LOC_Os03g10620	NA	NA	2.42	Only_OsMADS1	OSH1_ChIP	OsM1_ChIP	hydrolase_alpha%2Fbeta_fold_family_domain_containing_protein_expressed	D14	DWARF KAMIKAWABUNWAI TILLERING
LOC_Os01g65420	NA	NA	2.54	Only_OsMADS1	OSH1_ChIP	OsM1_ChIP	expressed_protein	NA	NA
LOC_Os02g53700	NA	NA	2.54	Only_OsMADS1	OSH1_ChIP	OsM1_ChIP	DENN_domain_containing_protein_expressed	NA	NA
LOC_Os04g56990	NA	NA	2.74	Only_OsMADS1	OSH1_ChIP	OsM1_ChIP	Myb-like_DNA-binding_domain_containing_protein_putative_expressed	NA	NA
LOC_Os03g01750	NA	NA	2.76	Only_OsMADS1	OSH1_ChIP	OsM1_ChIP	dual_specificity_protein_phosphatase_putative_expressed	SEX4	STARCH EXCESS 4
LOC_Os03g08570	NA	NA	2.82	Only_OsMADS1	OSH1_ChIP	OsM1_ChIP	amine_oxidase_flavin-containing_domain_containing_protein_expressed	PDA	PHYTOENE DESATURASE
LOC_Os02g56500	NA	NA	3.01	Only_OsMADS1	OSH1_ChIP	OsM1_ChIP	expressed_protein	_	_
LOC_Os06g46330	NA	NA	3.01	Only_OsMADS1	OSH1_ChIP	OsM1_ChIP	Protein_kinase_domain_containing_protein_expressed	RLCK213	RECEPTOR-LIKE CYTOPLASMIC KINASE 213
LOC_Os02g55120	NA	NA	3.06	Only_OsMADS1	OSH1_ChIP	OsM1_ChIP	translation_initiation_factor_IF-3_putative_expressed	NA	NA
LOC_Os03g10090	NA	NA	3.06	Only_OsMADS1	OSH1_ChIP	OsM1_ChIP	transporter_family_protein_putative_expressed	NA	NA
LOC_Os01g68370	NA	NA	3.1	Only_OsMADS1	OSH1_ChIP	OsM1_ChIP	B3_DNA_binding_domain_containing_protein_expressed	VP1	VIVIPAROUS 1
LOC_Os02g57260	NA	NA	3.14	Only_OsMADS1	OSH1_ChIP	OsM1_ChIP	3-ketoacyl-CoA_thiolase_peroxisomal_precursor_putative_expressed	_	_
LOC_Os04g42520	NA	NA	3.27	Only_OsMADS1	OSH1_ChIP	OsM1_ChIP	phosphoribosyl_transferase_putative_expressed	APT2	ADENINE PHOSPHORIBOSYL TRANSFERASE 2
LOC_Os08g43190	NA	NA	3.5	Only_OsMADS1	OSH1_ChIP	OsM1_ChIP	dehydrogenase_putative_expressed	NA	NA
LOC_Os01g52010	NA	NA	3.6	Only_OsMADS1	OSH1_ChIP	OsM1_ChIP	alliin_lyase_precursor_putative_expressed	NA	NA
LOC_Os01g52030	NA	NA	4.03	Only_OsMADS1	OSH1_ChIP	OsM1_ChIP	zinc_finger_A20_and_AN1_domain-containing_stress-associated_protein_putative_expressed	SAP2	STRESS ASSOCIATED PROTEIN GENE 2
LOC_Os04g58160	NA	NA	4.24	Only_OsMADS1	OSH1_ChIP	OsM1_ChIP	fiber_protein_Fb34_putative_expressed	NA	NA
LOC_Os04g33860	NA	NA	4.36	Only_OsMADS1	OSH1_ChIP	OsM1_ChIP	expressed_protein	NA	NA
LOC_Os01g01450	NA	NA	4.39	Only_OsMADS1	OSH1_ChIP	OsM1_ChIP	stress_responsive_protein_putative_expressed	NA	NA
LOC_Os03g10334	NA	NA	4.79	Only_OsMADS1	OSH1_ChIP	OsM1_ChIP	expressed_protein	NA	NA
LOC_Os06g02019	NA	NA	4.84	Only_OsMADS1	OSH1_ChIP	OsM1_ChIP	cytochrome_P450_putative_expressed	KAO	ENT-KAURENE OXIDASE
LOC_Os05g48360	NA	NA	4.89	Only_OsMADS1	OSH1_ChIP	OsM1_ChIP	membrane_attack_complex_component%2Fperforin%2Fcomplement_C9_putative_expressed	NA	NA
LOC_Os09g28600	NA	NA	6.26	Only_OsMADS1	OSH1_ChIP	OsM1_ChIP	expressed_protein	NA	NA
LOC_Os01g04950	NA	NA	6.57	Only_OsMADS1	OSH1_ChIP	OsM1_ChIP	peptide_transporter_PTR2_putative_expressed	PTR7	PROTEIN TRANSPORTER 7
LOC_Os10g41490	NA	NA	6.7	Only_OsMADS1	OSH1_ChIP	OsM1_ChIP	CAMK_CAMK_like.41_-_CAMK_includes_calcium%2Fcalmodulin_depedent_protein_kinases_expressed	SAPK3	STRESS/ABA-ACTIVATED PROTEIN KINASE 3
LOC_Os04g55710	NA	NA	7.03	Only_OsMADS1	OSH1_ChIP	OsM1_ChIP	transposon_protein_putative_unclassified_expressed	ASNASE2	ASPARAGINASE 2
LOC_Os02g44108	NA	NA	7.12	Only_OsMADS1	OSH1_ChIP	OsM1_ChIP	expansin_precursor_putative_expressed	EXPB11	BETA-EXPANSIN 11
LOC_Os01g50840	NA	NA	7.17	Only_OsMADS1	OSH1_ChIP	OsM1_ChIP	expressed_protein	NA	NA
LOC_Os01g02870	NA	NA	7.54	Only_OsMADS1	OSH1_ChIP	OsM1_ChIP	auxin-induced_protein_5NG4_putative_expressed	UMAMIT1	USUALLY MULTIPLE ACIDS MOVE IN AND OUT TRANSPORTER 1
LOC_Os09g30410	NA	NA	7.77	Only_OsMADS1	OSH1_ChIP	OsM1_ChIP	expressed_protein	NA	NA
LOC_Os06g11740	NA	NA	8.51	Only_OsMADS1	OSH1_ChIP	OsM1_ChIP	OsAPRL2__adenosine_5%27-phosphosulfate_reductase-like_OsAPRL2_expressed	_	_
LOC_Os02g10780	NA	NA	8.94	Only_OsMADS1	OSH1_ChIP	OsM1_ChIP	SPX_domain_containing_protein_putative_expressed	SPX2	SPX DOMAIN PROTEIN 2
LOC_Os04g43200	NA	NA	10.68	Only_OsMADS1	OSH1_ChIP	OsM1_ChIP	caleosin_related_protein_putative_expressed	YGDL1	YELLOW GREEN AND DROOPY LEAF-1
LOC_Os02g38170	NA	NA	11.47	Only_OsMADS1	OSH1_ChIP	OsM1_ChIP	expressed_protein	NA	NA
LOC_Os10g37180	NA	NA	12.58	Only_OsMADS1	OSH1_ChIP	OsM1_ChIP	glycine_cleavage_system_H_protein_putative_expressed	NA	NA
LOC_Os08g07490	NA	NA	12.89	Only_OsMADS1	OSH1_ChIP	OsM1_ChIP	expressed_protein	NA	NA
LOC_Os01g68620	NA	NA	13.22	Only_OsMADS1	OSH1_ChIP	OsM1_ChIP	signal_peptide_peptidase-like_2B_putative_expressed	NA	NA
LOC_Os09g28354	NA	NA	15.85	Only_OsMADS1	OSH1_ChIP	OsM1_ChIP	CPuORF39_-_conserved_peptide_uORF-containing_transcript_expressed	HSFB1	HEAT STRESS TRANSCRIPTION FACTOR B1
LOC_Os02g58170	NA	NA	18.54	Only_OsMADS1	OSH1_ChIP	OsM1_ChIP	transposon_protein_putative_unclassified_expressed	NA	NA
LOC_Os03g57690	NA	NA	19.8	Only_OsMADS1	OSH1_ChIP	OsM1_ChIP	aldehyde_oxidase_putative_expressed	_	_
LOC_Os06g43930	NA	NA	22.4	Only_OsMADS1	OSH1_ChIP	OsM1_ChIP	OsProCP2_-_Putative_Lysosomal_Pro-x_Carboxypeptidase_homologue_expressed	_	_
LOC_Os07g26690	NA	NA	23.23	Only_OsMADS1	OSH1_ChIP	OsM1_ChIP	aquaporin_protein_putative_expressed	PIP2A	PLASMA MEMBRANE INTRINSIC PROTEIN 2A
LOC_Os03g09020	NA	NA	23.56	Only_OsMADS1	OSH1_ChIP	OsM1_ChIP	dehydrogenase_putative_expressed	NA	NA
LOC_Os10g26620	NA	NA	41.15	Only_OsMADS1	OSH1_ChIP	OsM1_ChIP	dof_zinc_finger_domain_containing_protein_putative_expressed	RDD3	RICE DOF DAILY FLUCTUATIONS 3
LOC_Os01g04290	NA	NA	41.84	Only_OsMADS1	OSH1_ChIP	OsM1_ChIP	glycosyl_hydrolase_family_10_protein_putative_expressed	NA	NA
LOC_Os12g43790	NA	NA	47.26	Only_OsMADS1	OSH1_ChIP	OsM1_ChIP	bZIP_transcription_factor_domain_containing_protein_expressed	NA	NA
LOC_Os02g01060	NA	NA	48.5	Only_OsMADS1	OSH1_ChIP	OsM1_ChIP	harpin-induced_protein_1_domain_containing_protein_expressed	NA	NA
LOC_Os03g42200	NA	NA	-159.22	Only_OsMADS1	OSH1_ChIP	NA	dof_zinc_finger_domain_containing_protein_putative_expressed	DOF13	DNA BINDING WITH ONE FINGER 13
LOC_Os10g25230	NA	NA	-83.11	Only_OsMADS1	OSH1_ChIP	NA	ZIM_domain_containing_protein_putative_expressed	TIFY11E	TIFY GENE 11E
LOC_Os07g32170	NA	NA	-71.9	Only_OsMADS1	OSH1_ChIP	NA	OsSPL13_-_SBP-box_gene_family_member_expressed	GLW7	GRAIN LENGTH AND WEIGHT ON CHROMOSOME 7
LOC_Os01g61480	NA	NA	-61.27	Only_OsMADS1	OSH1_ChIP	NA	helix-loop-helix_DNA-binding_domain_containing_protein_expressed	LAX1	LAX PANICLE 1
LOC_Os02g42950	NA	NA	-60.23	Only_OsMADS1	OSH1_ChIP	NA	YABBY_domain_containing_protein_putative_expressed	YAB4	YABBY4
LOC_Os04g45330	NA	NA	-59.77	Only_OsMADS1	OSH1_ChIP	NA	YABBY_domain_containing_protein_putative_expressed	YAB5	YABBY 5
LOC_Os06g46350	NA	NA	-54.29	Only_OsMADS1	OSH1_ChIP	NA	PLA_IIIA%2FPLP7_putative_expressed	DEP3	DENSE AND ERECT PANICLE 3
LOC_Os03g10800	NA	NA	-44.12	Only_OsMADS1	OSH1_ChIP	NA	BTBN4_-_Bric-a-Brac_Tramtrack_Broad_Complex_BTB_domain_with_non-phototropic_hypocotyl_3_NPH3_domain_expressed	NA	NA
LOC_Os07g43970	NA	NA	-41.19	Only_OsMADS1	OSH1_ChIP	NA	calmodulin-binding_protein_putative_expressed	NA	NA
LOC_Os04g51000	NA	NA	-40.65	Only_OsMADS1	OSH1_ChIP	NA	transcription_factor_FL_putative_expressed	RFL	FLO-LFY HOMOLOG OF RICE
LOC_Os03g08930	NA	NA	-39.51	Only_OsMADS1	OSH1_ChIP	NA	helix-loop-helix_DNA-binding_protein_putative_expressed	_	_
LOC_Os09g31420	NA	NA	-32.71	Only_OsMADS1	OSH1_ChIP	NA	Leucine_rich_repeat_N-terminal_domain_containing_protein_putative_expressed	NA	NA
LOC_Os01g04160	NA	NA	-32.29	Only_OsMADS1	OSH1_ChIP	NA	expressed_protein	NA	NA
LOC_Os09g31438	NA	NA	-29.99	Only_OsMADS1	OSH1_ChIP	NA	OsSPL17_-_SBP-box_gene_family_member_expressed	NA	NA
LOC_Os03g56260	NA	NA	-25.8	Only_OsMADS1	OSH1_ChIP	NA	kinesin_motor_domain_containing_protein_putative_expressed	NA	NA
LOC_Os04g50090	NA	NA	-25.47	Only_OsMADS1	OSH1_ChIP	NA	helix-loop-helix_DNA-binding_protein_putative_expressed	_	_
LOC_Os03g12950	NA	NA	-24.52	Only_OsMADS1	OSH1_ChIP	NA	AP2-like_ethylene-responsive_transcription_factor_AINTEGUMENTA_putative_expressed	PLT9	PLETHORA 9
LOC_Os10g38020	NA	NA	-23.11	Only_OsMADS1	OSH1_ChIP	NA	expressed_protein	NA	NA
LOC_Os10g39660	NA	NA	-20.9	Only_OsMADS1	OSH1_ChIP	NA	expressed_protein	NA	NA
LOC_Os05g41760	NA	NA	-20.06	Only_OsMADS1	OSH1_ChIP	NA	AP2_domain_containing_protein_expressed	MFS1	MULTI-FLORET SPIKELET 1
LOC_Os05g29810	NA	NA	-19.83	Only_OsMADS1	OSH1_ChIP	NA	AP2_domain_containing_protein_expressed	ERF61	ETHYLENE RESPONSE FACTOR 61
LOC_Os07g04670	NA	NA	-19.34	Only_OsMADS1	OSH1_ChIP	NA	DUF640_domain_containing_protein_putative_expressed	G1	LONG STERILE LEMMAS 1
LOC_Os02g51660	NA	NA	-19.32	Only_OsMADS1	OSH1_ChIP	NA	trpH_putative_expressed	NA	NA
LOC_Os08g37400	NA	NA	-19.18	Only_OsMADS1	OSH1_ChIP	NA	ZF-HD_homeobox_protein_putative_expressed	NA	NA
LOC_Os08g42470	NA	NA	-18.61	Only_OsMADS1	OSH1_ChIP	NA	BEE_1_putative_expressed	_	_
LOC_Os09g35030	NA	NA	-18.56	Only_OsMADS1	OSH1_ChIP	NA	dehydration-responsive_element-binding_protein_putative_expressed	DREB1A	DEHYDRATION-RESPONSIVE ELEMENT-BINDING PROTEIN 1A
LOC_Os04g47620	NA	NA	-18.11	Only_OsMADS1	OSH1_ChIP	NA	protein_kinase_APK1B_chloroplast_precursor_putative_expressed	RLCK157	RECEPTOR-LIKE CYTOPLASMIC KINASE 157
LOC_Os12g32450	NA	NA	-18.08	Only_OsMADS1	OSH1_ChIP	NA	expressed_protein	NA	NA
LOC_Os09g28440	NA	NA	-17.91	Only_OsMADS1	OSH1_ChIP	NA	AP2_domain_containing_protein_expressed	ERF102	ETHYLENE RESPONSE FACTOR 102
LOC_Os02g37590	NA	NA	-17.88	Only_OsMADS1	OSH1_ChIP	NA	glycerophosphoryl_diester_phosphodiesterase_family_protein_putative_expressed	NA	NA
LOC_Os05g48700	NA	NA	-17.49	Only_OsMADS1	OSH1_ChIP	NA	gibberellin_2-beta-dioxygenase_putative_expressed	GA2OX8	GIBBERELLIN 2-OXIDASE 8
LOC_Os03g43590	NA	NA	-15.25	Only_OsMADS1	OSH1_ChIP	NA	LSTK-1-like_kinase_putative_expressed	_	_
LOC_Os03g15550	NA	NA	-14.71	Only_OsMADS1	OSH1_ChIP	NA	phosphatidylinositol-4-phosphate_5-kinase_putative_expressed	NA	NA
LOC_Os02g45450	NA	NA	-14.5	Only_OsMADS1	OSH1_ChIP	NA	dehydration-responsive_element-binding_protein_putative_expressed	DREB1G	DEHYDRATION-RESPONSIVE ELEMENT-BINDING PROTEIN 1G
LOC_Os02g56250	NA	NA	-14.39	Only_OsMADS1	OSH1_ChIP	NA	GATA_zinc_finger_domain_containing_protein_expressed	_	_
LOC_Os07g05630	NA	NA	-14.39	Only_OsMADS1	OSH1_ChIP	NA	OsGrx_C10_-_glutaredoxin_subgroup_III_expressed	MIL1	MICROSPORELESS 1
LOC_Os02g40664	NA	NA	-14.33	Only_OsMADS1	OSH1_ChIP	NA	zinc_finger_family_protein_putative_expressed	NA	NA
LOC_Os05g44190	NA	NA	-14.33	Only_OsMADS1	OSH1_ChIP	NA	expressed_protein	NA	NA
LOC_Os07g42860	NA	NA	-14.22	Only_OsMADS1	OSH1_ChIP	NA	cyclin_putative_expressed	NA	NA
LOC_Os08g40030	NA	NA	-14.19	Only_OsMADS1	OSH1_ChIP	NA	CUP-SHAPED_COTYLEDON3_putative_expressed	CUC3	CUP-SHAPED COTYLEDON 3
LOC_Os10g36420	NA	NA	-14.13	Only_OsMADS1	OSH1_ChIP	NA	YABBY_domain_containing_protein_putative_expressed	YAB3	YABBY3
LOC_Os03g09070	NA	NA	-14.02	Only_OsMADS1	OSH1_ChIP	NA	leucine_rich_repeat_domain_containing_protein_putative_expressed	NA	NA
LOC_Os01g03840	NA	NA	-14.01	Only_OsMADS1	OSH1_ChIP	NA	ZOS1-02_-_C2H2_zinc_finger_protein_expressed	SL1	STAMENLESS 1
LOC_Os09g26520	NA	NA	-13.29	Only_OsMADS1	OSH1_ChIP	NA	hypothetical_protein	NA	NA
LOC_Os11g20360	NA	NA	-13.25	Only_OsMADS1	OSH1_ChIP	NA	expressed_protein	NA	NA
LOC_Os01g52680	NA	NA	-12.95	Only_OsMADS1	OSH1_ChIP	NA	OsMADS32_-_MADS-box_family_gene_with_MIKCc_type-box_expressed	MADS32	MADS BOX GENE 32
LOC_Os02g50570	NA	NA	-12.86	Only_OsMADS1	OSH1_ChIP	NA	retrotransposon_protein_putative_unclassified_expressed	NA	NA
LOC_Os01g19694	NA	NA	-12.61	Only_OsMADS1	OSH1_ChIP	NA	Homeobox_domain_containing_protein_expressed	OSH6	HOMEOBOX 6
LOC_Os02g04680	NA	NA	-12.37	Only_OsMADS1	OSH1_ChIP	NA	OsSPL3_-_SBP-box_gene_family_member_expressed	NA	NA
LOC_Os08g35110	NA	NA	-12.35	Only_OsMADS1	OSH1_ChIP	NA	OsSAUR33_-_Auxin-responsive_SAUR_gene_family_member_expressed	SAUR33	SMALL AUXIN-UP RNA 33
LOC_Os01g12640	NA	NA	-12.17	Only_OsMADS1	OSH1_ChIP	NA	expressed_protein	NA	NA
LOC_Os02g30850	NA	NA	-11.89	Only_OsMADS1	OSH1_ChIP	NA	OsGrx_C8_-_glutaredoxin_subgroup_III_expressed	NA	NA
LOC_Os01g34690	NA	NA	-11.82	Only_OsMADS1	OSH1_ChIP	NA	expressed_protein	NA	NA
LOC_Os08g39740	NA	NA	-11.73	Only_OsMADS1	OSH1_ChIP	NA	expressed_protein	NA	NA
LOC_Os12g02230	NA	NA	-11.7	Only_OsMADS1	OSH1_ChIP	NA	expressed_protein	NA	NA
LOC_Os04g49560	NA	NA	-11.64	Only_OsMADS1	OSH1_ChIP	NA	zinc_finger_family_protein_putative_expressed	NA	NA
LOC_Os03g13200	NA	NA	-11.51	Only_OsMADS1	OSH1_ChIP	NA	peroxidase_precursor_putative_expressed	_	_
LOC_Os06g43770	NA	NA	-11.42	Only_OsMADS1	OSH1_ChIP	NA	expressed_protein	NA	NA
LOC_Os03g58600	NA	NA	-10.92	Only_OsMADS1	OSH1_ChIP	NA	PAZ_domain_containing_protein_putative_expressed	MEL1	MEIOSIS ARRESTED AT LEPTOTENE 1
LOC_Os05g34700	NA	NA	-10.7	Only_OsMADS1	OSH1_ChIP	NA	GDSL-like_lipase%2Facylhydrolase_putative_expressed	GELP67	GDSL ESTERASE/LIPASE PROTEIN 67
LOC_Os05g11840	NA	NA	-10.32	Only_OsMADS1	OSH1_ChIP	NA	expressed_protein	NA	NA
LOC_Os05g36970	NA	NA	-10.27	Only_OsMADS1	OSH1_ChIP	NA	DUF623_domain_containing_protein_expressed	_	_
LOC_Os01g41660	NA	NA	-10.2	Only_OsMADS1	OSH1_ChIP	NA	phosphoethanolamine%2Fphosphocholine_phosphatase_putative_expressed	NA	NA
LOC_Os03g22790	NA	NA	-10.15	Only_OsMADS1	OSH1_ChIP	NA	beta-amylase_putative_expressed	_	_
LOC_Os03g50920	NA	NA	-10.02	Only_OsMADS1	OSH1_ChIP	NA	ZF-HD_protein_dimerisation_region_containing_protein_expressed	NA	NA
LOC_Os05g34110	NA	NA	-10.01	Only_OsMADS1	OSH1_ChIP	NA	homeodomain-related_putative_expressed	NA	NA
LOC_Os06g38990	NA	NA	-9.82	Only_OsMADS1	OSH1_ChIP	NA	receptor-like_protein_kinase_2_precursor_putative_expressed	NA	NA
LOC_Os06g45610	NA	NA	-9.79	Only_OsMADS1	OSH1_ChIP	NA	expressed_protein	NA	NA
LOC_Os03g11614	NA	NA	-9.65	Only_OsMADS1	OSH1_ChIP	NA	OsMADS1_-_MADS-box_family_gene_with_MIKCc_type-box_expressed	LHS1	LEAFY HULL STERILE 1
LOC_Os09g37510	NA	NA	-9.62	Only_OsMADS1	OSH1_ChIP	NA	DUF292_domain_containing_protein_expressed	NA	NA
LOC_Os03g12140	NA	NA	-9.56	Only_OsMADS1	OSH1_ChIP	NA	glucan_endo-13-beta-glucosidase_precursor_putative_expressed	NA	NA
LOC_Os04g54240	NA	NA	-9.47	Only_OsMADS1	OSH1_ChIP	NA	wound_induced_protein_putative_expressed	NA	NA
LOC_Os08g37730	NA	NA	-9.23	Only_OsMADS1	OSH1_ChIP	NA	helix-loop-helix_DNA-binding_protein_putative_expressed	_	_
LOC_Os01g52780	NA	NA	-9.22	Only_OsMADS1	OSH1_ChIP	NA	HVA22_putative_expressed	NA	NA
LOC_Os04g53350	NA	NA	-9.21	Only_OsMADS1	OSH1_ChIP	NA	expressed_protein	NA	NA
LOC_Os02g53000	NA	NA	-9.19	Only_OsMADS1	OSH1_ChIP	NA	lysM_domain-containing_GPI-anchored_protein_precursor_putative_expressed	_	_
LOC_Os01g70260	NA	NA	-9.16	Only_OsMADS1	OSH1_ChIP	NA	receptor-like_protein_kinase_2_precursor_putative_expressed	NA	NA
LOC_Os04g48160	NA	NA	-9.12	Only_OsMADS1	OSH1_ChIP	NA	IQ_calmodulin-binding_motif_family_protein_putative_expressed	NA	NA
LOC_Os09g33580	NA	NA	-8.82	Only_OsMADS1	OSH1_ChIP	NA	BEE_1_putative_expressed	_	_
LOC_Os06g42630	NA	NA	-8.6	Only_OsMADS1	OSH1_ChIP	NA	B3_DNA_binding_domain_containing_protein_expressed	NA	NA
LOC_Os03g18910	NA	NA	-8.58	Only_OsMADS1	OSH1_ChIP	NA	COBRA-like_protein_7_precursor_putative_expressed	BC1L1	BRITTLE CULM-LIKE 1
LOC_Os02g40260	NA	NA	-8.56	Only_OsMADS1	OSH1_ChIP	NA	uncharacterized_protein_At4g06744_precursor_putative_expressed	NA	NA
LOC_Os02g52210	NA	NA	-8.54	Only_OsMADS1	OSH1_ChIP	NA	zinc_finger_C3HC4_type_domain_containing_protein_expressed	NA	NA
LOC_Os05g26660	NA	NA	-8.35	Only_OsMADS1	OSH1_ChIP	NA	NADH-ubiquinone_oxidoreductase_mitochondrial_precursor_putative_expressed	NDA	NAD(P) H DEHYDROGENASE A
LOC_Os07g12330	NA	NA	-8.31	Only_OsMADS1	OSH1_ChIP	NA	tryptophan%2Ftyrosine_permease_family_protein_putative_expressed	NA	NA
LOC_Os02g49720	NA	NA	-8.27	Only_OsMADS1	OSH1_ChIP	NA	aldehyde_dehydrogenase_putative_expressed	ALDH2A	ALDEHYDE DEHYDROGENASE 2A
LOC_Os01g44110	NA	NA	-8.24	Only_OsMADS1	OSH1_ChIP	NA	serine%2Fthreonine-protein_kinase_putative_expressed	NA	NA
LOC_Os07g32480	NA	NA	-8.12	Only_OsMADS1	OSH1_ChIP	NA	mitotic_checkpoint_serine%2Fthreonine-protein_kinase_BUB1_putative_expressed	NA	NA
LOC_Os01g57650	NA	NA	-8.11	Only_OsMADS1	OSH1_ChIP	NA	ZOS1-12_-_C2H2_zinc_finger_protein_expressed	NA	NA
LOC_Os03g60220	NA	NA	-8.1	Only_OsMADS1	OSH1_ChIP	NA	DUF567_domain_containing_protein_putative_expressed	NA	NA
LOC_Os05g45340	NA	NA	-8.07	Only_OsMADS1	OSH1_ChIP	NA	ATP_binding_protein_putative_expressed	NA	NA
LOC_Os03g04080	NA	NA	-7.95	Only_OsMADS1	OSH1_ChIP	NA	expressed_protein	NA	NA
LOC_Os04g49620	NA	NA	-7.92	Only_OsMADS1	OSH1_ChIP	NA	DUF581_domain_containing_protein_expressed	NA	NA
LOC_Os02g52190	NA	NA	-7.91	Only_OsMADS1	OSH1_ChIP	NA	helix-loop-helix_DNA-binding_protein_putative_expressed	_	_
LOC_Os03g49610	NA	NA	-7.91	Only_OsMADS1	OSH1_ChIP	NA	Os3bglu8_-_beta-glucosidase_exo-beta-glucansase_high_similarity_to_Os3bglu7_expressed	NA	NA
LOC_Os01g67810	NA	NA	-7.83	Only_OsMADS1	OSH1_ChIP	NA	transposon_protein_putative_unclassified_expressed	NA	NA
LOC_Os04g58960	NA	NA	-7.61	Only_OsMADS1	OSH1_ChIP	NA	regulator_of_chromosome_condensation_putative_expressed	NA	NA
LOC_Os02g41580	NA	NA	-7.55	Only_OsMADS1	OSH1_ChIP	NA	CAMK_CAMK_like.14_-_CAMK_includes_calcium%2Fcalmodulin_depedent_protein_kinases_expressed	PPCK2	PHOSPHOENOL PYRUVATE CARBOXYLASE KINASE2
LOC_Os03g33090	NA	NA	-7.52	Only_OsMADS1	OSH1_ChIP	NA	DUF260_domain_containing_protein_putative_expressed	_	_
LOC_Os05g48690	NA	NA	-7.39	Only_OsMADS1	OSH1_ChIP	NA	transcription_factor_like_protein_putative_expressed	MSL25	MYB/SANT-LIKE 25
LOC_Os12g42020	NA	NA	-7.36	Only_OsMADS1	OSH1_ChIP	NA	AGC_PVPK_like_kin82y.20_-_ACG_kinases_include_homologs_to_PKA_PKG_and_PKC_expressed	BIF2	BARREN INFLORESCENCE 2
LOC_Os08g33740	NA	NA	-7.35	Only_OsMADS1	OSH1_ChIP	NA	CSLA11_-_cellulose_synthase-like_family_A_expressed	CSLA11	CELLULOSE SYNTHASE LIKE A11
LOC_Os03g43930	NA	NA	-7.3	Only_OsMADS1	OSH1_ChIP	NA	START_domain_containing_protein_expressed	HB4	HOMEODOMAIN CONTAINING PROTEIN 4
LOC_Os09g07154	NA	NA	-7.28	Only_OsMADS1	OSH1_ChIP	NA	expressed_protein	NA	NA
LOC_Os04g58910	NA	NA	-7.27	Only_OsMADS1	OSH1_ChIP	NA	receptor_protein_kinase_TMK1_precursor_putative_expressed	RLCK174	RECEPTOR-LIKE CYTOPLASMIC KINASE 174
LOC_Os01g60600	NA	NA	-7.25	Only_OsMADS1	OSH1_ChIP	NA	WRKY108_expressed	WRKY108	WRKY GENE 108
LOC_Os01g48290	NA	NA	-7.22	Only_OsMADS1	OSH1_ChIP	NA	dof_zinc_finger_domain_containing_protein_putative_expressed	NA	NA
LOC_Os01g33000	NA	NA	-7.21	Only_OsMADS1	OSH1_ChIP	NA	expressed_protein	NA	NA
LOC_Os08g38850	NA	NA	-7.19	Only_OsMADS1	OSH1_ChIP	NA	phosphatidylinositol_transfer_putative_expressed	NA	NA
LOC_Os05g16640	NA	NA	-7.16	Only_OsMADS1	OSH1_ChIP	NA	DUF630%2FDUF632_domains_containing_protein_putative_expressed	NA	NA
LOC_Os01g08470	NA	NA	-7.12	Only_OsMADS1	OSH1_ChIP	NA	retrotransposon_protein_putative_unclassified_expressed	NA	NA
LOC_Os04g59380	NA	NA	-6.96	Only_OsMADS1	OSH1_ChIP	NA	ZOS4-14_-_C2H2_zinc_finger_protein_expressed	NA	NA
LOC_Os09g15170	NA	NA	-6.94	Only_OsMADS1	OSH1_ChIP	NA	nucleobase-ascorbate_transporter_putative_expressed	NA	NA
LOC_Os07g47970	NA	NA	-6.89	Only_OsMADS1	OSH1_ChIP	NA	expressed_protein	NA	NA
LOC_Os07g09670	NA	NA	-6.88	Only_OsMADS1	OSH1_ChIP	NA	galactosyltransferase_family_protein_putative_expressed	NA	NA
LOC_Os01g45860	NA	NA	-6.73	Only_OsMADS1	OSH1_ChIP	NA	GRAS_family_transcription_factor_domain_containing_protein_expressed	SLRL1	SLENDER RICE LIKE 1
LOC_Os06g12230	NA	NA	-6.72	Only_OsMADS1	OSH1_ChIP	NA	TCP-domain_protein_putative_expressed	DVR	DIVINYL REDUCTASE
LOC_Os01g42730	NA	NA	-6.66	Only_OsMADS1	OSH1_ChIP	NA	GDSL-like_lipase%2Facylhydrolase_putative_expressed	NA	NA
LOC_Os03g05750	NA	NA	-6.6	Only_OsMADS1	OSH1_ChIP	NA	heavy-metal-associated_domain-containing_protein_putative_expressed	NA	NA
LOC_Os01g53710	NA	NA	-6.56	Only_OsMADS1	OSH1_ChIP	NA	dual_specificity_protein_phosphatase_putative_expressed	_	_
LOC_Os02g47770	NA	NA	-6.56	Only_OsMADS1	OSH1_ChIP	NA	ZF-HD_protein_dimerisation_region_containing_protein_expressed	NA	NA
LOC_Os03g57950	NA	NA	-6.54	Only_OsMADS1	OSH1_ChIP	NA	type_I_inositol-145-trisphosphate_5-phosphatase_putative_expressed	NA	NA
LOC_Os12g41860	NA	NA	-6.47	Only_OsMADS1	OSH1_ChIP	NA	START_domain_containing_protein_expressed	NA	NA
LOC_Os08g37840	NA	NA	-6.42	Only_OsMADS1	OSH1_ChIP	NA	phosphate-induced_protein_1_conserved_region_domain_containing_protein_expressed	NA	NA
LOC_Os05g42200	NA	NA	-6.39	Only_OsMADS1	OSH1_ChIP	NA	cyclin-B1-1_putative_expressed	_	_
LOC_Os01g50410	NA	NA	-6.36	Only_OsMADS1	OSH1_ChIP	NA	STE_MEKK_ste11_MAP3K.6_-_STE_kinases_include_homologs_to_sterile_7_sterile_11_and_sterile_20_from_yeast_expressed	NA	NA
LOC_Os09g36160	NA	NA	-6.32	Only_OsMADS1	OSH1_ChIP	NA	LRP1_putative_expressed	SHI1	SHORT INTERNODES1
LOC_Os01g53750	NA	NA	-6.28	Only_OsMADS1	OSH1_ChIP	NA	glucan_endo-13-beta-glucosidase_precursor_putative_expressed	NA	NA
LOC_Os07g40150	NA	NA	-6.26	Only_OsMADS1	OSH1_ChIP	NA	expressed_protein	NA	NA
LOC_Os12g06780	NA	NA	-6.24	Only_OsMADS1	OSH1_ChIP	NA	expressed_protein	_	_
LOC_Os05g33710	NA	NA	-6.23	Only_OsMADS1	OSH1_ChIP	NA	WD_domain_G-beta_repeat_domain_containing_protein_expressed	NA	NA
LOC_Os01g62630	NA	NA	-6.22	Only_OsMADS1	OSH1_ChIP	NA	aspartic_proteinase_nepenthesin_precursor_putative_expressed	NA	NA
LOC_Os03g51230	NA	NA	-6.16	Only_OsMADS1	OSH1_ChIP	NA	SNF2_family_N-terminal_domain_containing_protein_expressed	NA	NA
LOC_Os10g01844	NA	NA	-6.09	Only_OsMADS1	OSH1_ChIP	NA	expressed_protein	NA	NA
LOC_Os01g46760	NA	NA	-6.06	Only_OsMADS1	OSH1_ChIP	NA	protein_phosphatase_2C_putative_expressed	_	_
LOC_Os10g32270	NA	NA	-6.01	Only_OsMADS1	OSH1_ChIP	NA	expressed_protein	NA	NA
LOC_Os08g39590	NA	NA	-5.92	Only_OsMADS1	OSH1_ChIP	NA	inactive_receptor_kinase_At2g26730_precursor_putative_expressed	RLCK257	RECEPTOR-LIKE CYTOPLASMIC KINASE 257
LOC_Os02g47420	NA	NA	-5.87	Only_OsMADS1	OSH1_ChIP	NA	ATROPGEF7%2FROPGEF7_putative_expressed	NA	NA
LOC_Os05g31670	NA	NA	-5.87	Only_OsMADS1	OSH1_ChIP	NA	AWPM-19-like_membrane_family_protein_putative_expressed	_	_
LOC_Os05g34130	NA	NA	-5.74	Only_OsMADS1	OSH1_ChIP	NA	expressed_protein	NA	NA
LOC_Os09g36619	NA	NA	-5.73	Only_OsMADS1	OSH1_ChIP	NA	expressed_protein	NA	NA
LOC_Os01g22640	NA	NA	-5.71	Only_OsMADS1	OSH1_ChIP	NA	GDSL-like_lipase%2Facylhydrolase_putative_expressed	NA	NA
LOC_Os09g32350	NA	NA	-5.64	Only_OsMADS1	OSH1_ChIP	NA	expressed_protein	NA	NA
LOC_Os12g10630	NA	NA	-5.62	Only_OsMADS1	OSH1_ChIP	NA	ZF-HD_protein_dimerisation_region_containing_protein_expressed	NA	NA
LOC_Os01g52540	NA	NA	-5.61	Only_OsMADS1	OSH1_ChIP	NA	B3_DNA_binding_domain_containing_protein_expressed	NA	NA
LOC_Os03g04490	NA	NA	-5.6	Only_OsMADS1	OSH1_ChIP	NA	cyclin-dependent_kinase_inhibitor_putative_expressed	NA	NA
LOC_Os05g39250	NA	NA	-5.59	Only_OsMADS1	OSH1_ChIP	NA	phosphatidylethanolamine-binding_protein_putative_expressed	CRP	COLD REGULATED PROTEIN
LOC_Os06g04240	NA	NA	-5.58	Only_OsMADS1	OSH1_ChIP	NA	expressed_protein	NA	NA
LOC_Os03g08940	NA	NA	-5.5	Only_OsMADS1	OSH1_ChIP	NA	expressed_protein	NA	NA
LOC_Os09g37080	NA	NA	-5.46	Only_OsMADS1	OSH1_ChIP	NA	expressed_protein	NA	NA
LOC_Os04g51680	NA	NA	-5.44	Only_OsMADS1	OSH1_ChIP	NA	expressed_protein	NA	NA
LOC_Os06g04540	NA	NA	-5.44	Only_OsMADS1	OSH1_ChIP	NA	DNA_binding_protein_putative_expressed	DP1	DEPRESSED PALEA 1
LOC_Os01g49830	NA	NA	-5.41	Only_OsMADS1	OSH1_ChIP	NA	B3_DNA_binding_domain_containing_protein_expressed	AP2/EREBP127	APETALA2/ETHYLENE-RESPONSIVE ELEMENT BINDING PROTEIN 127
LOC_Os08g40910	NA	NA	-5.38	Only_OsMADS1	OSH1_ChIP	NA	expressed_protein	NA	NA
LOC_Os01g04260	NA	NA	-5.34	Only_OsMADS1	OSH1_ChIP	NA	fatty_acid_hydroxylase_putative_expressed	NA	NA
LOC_Os02g44860	NA	NA	-5.24	Only_OsMADS1	OSH1_ChIP	NA	GDSL-like_lipase%2Facylhydrolase_putative_expressed	NA	NA
LOC_Os02g54890	NA	NA	-5.23	Only_OsMADS1	OSH1_ChIP	NA	UDP-glucuronate_4-epimerase_putative_expressed	NA	NA
LOC_Os03g51970	NA	NA	-5.23	Only_OsMADS1	OSH1_ChIP	NA	growth-regulating_factor_putative_expressed	GRF6	GROWTH-REGULATING FACTOR 6
LOC_Os02g09480	NA	NA	-5.22	Only_OsMADS1	OSH1_ChIP	NA	myb-like_DNA-binding_domain_containing_protein_putative_expressed	NA	NA
LOC_Os03g46860	NA	NA	-5.18	Only_OsMADS1	OSH1_ChIP	NA	helix-loop-helix_DNA-binding_protein_putative_expressed	_	_
LOC_Os06g50930	NA	NA	-5.17	Only_OsMADS1	OSH1_ChIP	NA	rhodanese-like_domain_containing_protein_putative_expressed	NA	NA
LOC_Os02g47660	NA	NA	-5.16	Only_OsMADS1	OSH1_ChIP	NA	basic_helix-loop-helix_putative_expressed	BLR1	BRASSINOSTEROID-RESPONSIVE LEAF ANGLE REGULATOR 1
LOC_Os03g50810	NA	NA	-5.13	Only_OsMADS1	OSH1_ChIP	NA	receptor_protein_kinase_TMK1_precursor_putative_expressed	TMK	TRANSMEMBRANE KINASE
LOC_Os10g37660	NA	NA	-5.11	Only_OsMADS1	OSH1_ChIP	NA	trehalase_precursor_putative_expressed	TRE1	TREHALASE 1
LOC_Os03g10820	NA	NA	-5.09	Only_OsMADS1	OSH1_ChIP	NA	expressed_protein	NA	NA
LOC_Os01g12690	NA	NA	-5.06	Only_OsMADS1	OSH1_ChIP	NA	plant-specific_domain_TIGR01568_family_protein_expressed	_	_
LOC_Os05g42150	NA	NA	-5.06	Only_OsMADS1	OSH1_ChIP	NA	OsGH3.4_-_Probable_indole-3-acetic_acid-amido_synthetase_expressed	NA	NA
LOC_Os09g31370	NA	NA	-5.06	Only_OsMADS1	OSH1_ChIP	NA	expressed_protein	NA	NA
LOC_Os04g59190	NA	NA	-5.03	Only_OsMADS1	OSH1_ChIP	NA	peroxidase_precursor_putative_expressed	_	_
LOC_Os05g19150	NA	NA	-5.03	Only_OsMADS1	OSH1_ChIP	NA	hydrolase_alpha%2Fbeta_fold_family_domain_containing_protein_expressed	NA	NA
LOC_Os03g29980	NA	NA	-5	Only_OsMADS1	OSH1_ChIP	NA	ACT_domain_containing_protein_expressed	NA	NA
LOC_Os01g68060	NA	NA	-4.99	Only_OsMADS1	OSH1_ChIP	NA	copine_putative_expressed	NA	NA
LOC_Os06g22330	NA	NA	-4.99	Only_OsMADS1	OSH1_ChIP	NA	expressed_protein	NA	NA
LOC_Os03g04710	NA	NA	-4.98	Only_OsMADS1	OSH1_ChIP	NA	expressed_protein	NA	NA
LOC_Os07g03150	NA	NA	-4.97	Only_OsMADS1	OSH1_ChIP	NA	H-BTB5_-_Bric-a-Brac_Tramtrack_Broad_Complex_BTB_domain_with_H_family_conserved_sequence_expressed	NA	NA
LOC_Os12g38400	NA	NA	-4.94	Only_OsMADS1	OSH1_ChIP	NA	MYB_family_transcription_factor_putative_expressed	_	_
LOC_Os05g12680	NA	NA	-4.92	Only_OsMADS1	OSH1_ChIP	NA	retrotransposon_protein_putative_unclassified_expressed	Z15	ZEBRA LEAF 15
LOC_Os06g01490	NA	NA	-4.91	Only_OsMADS1	OSH1_ChIP	NA	monocopper_oxidase_putative_expressed	NA	NA
LOC_Os04g39570	NA	NA	-4.89	Only_OsMADS1	OSH1_ChIP	NA	WRKY35_expressed	WRKY35	WRKY GENE 35
LOC_Os01g58550	NA	NA	-4.84	Only_OsMADS1	OSH1_ChIP	NA	methyladenine_glycosylase_putative_expressed	_	_
LOC_Os06g10310	NA	NA	-4.8	Only_OsMADS1	OSH1_ChIP	NA	growth_regulating_factor_protein_putative_expressed	GRF2	GROWTH-REGULATING FACTOR 2
LOC_Os01g45960	NA	NA	-4.79	Only_OsMADS1	OSH1_ChIP	NA	hydrolase_alpha%2Fbeta_fold_family_domain_containing_protein_expressed	NA	NA
LOC_Os02g20000	NA	NA	-4.79	Only_OsMADS1	OSH1_ChIP	NA	expressed_protein	NA	NA
LOC_Os09g32010	NA	NA	-4.77	Only_OsMADS1	OSH1_ChIP	NA	ternary_complex_factor_MIP1_putative_expressed	NA	NA
LOC_Os10g28020	NA	NA	-4.77	Only_OsMADS1	OSH1_ChIP	NA	OsPOP21_-_Putative_Prolyl_Oligopeptidase_homologue_expressed	_	_
LOC_Os09g20000	NA	NA	-4.76	Only_OsMADS1	OSH1_ChIP	NA	heavy_metal-associated_domain_containing_protein_expressed	NA	NA
LOC_Os12g41715	NA	NA	-4.76	Only_OsMADS1	OSH1_ChIP	NA	DEAD-box_ATP-dependent_RNA_helicase_putative_expressed	_	_
LOC_Os04g54280	NA	NA	-4.73	Only_OsMADS1	OSH1_ChIP	NA	retrotransposon_protein_putative_Ty1-copia_subclass_expressed	NA	NA
LOC_Os05g37520	NA	NA	-4.72	Only_OsMADS1	OSH1_ChIP	NA	expressed_protein	NA	NA
LOC_Os04g33560	NA	NA	-4.71	Only_OsMADS1	OSH1_ChIP	NA	expressed_protein	NA	NA
LOC_Os02g58740	NA	NA	-4.69	Only_OsMADS1	OSH1_ChIP	NA	expressed_protein	NA	NA
LOC_Os03g60650	NA	NA	-4.68	Only_OsMADS1	OSH1_ChIP	NA	protein_phosphatase_2C_putative_expressed	XB15	XA21 BINDING PROTEIN 15
LOC_Os04g46060	NA	NA	-4.68	Only_OsMADS1	OSH1_ChIP	NA	WRKY36_expressed	WRKY36	WRKY GENE 36
LOC_Os04g56180	NA	NA	-4.68	Only_OsMADS1	OSH1_ChIP	NA	peroxidase_precursor_putative_expressed	_	_
LOC_Os05g44900	NA	NA	-4.65	Only_OsMADS1	OSH1_ChIP	NA	expressed_protein	NA	NA
LOC_Os03g11550	NA	NA	-4.64	Only_OsMADS1	OSH1_ChIP	NA	protein_of_unknown_function_DUF1675_domain_containing_protein_expressed	_	_
LOC_Os03g18820	NA	NA	-4.62	Only_OsMADS1	OSH1_ChIP	NA	glycosyltransferase_putative_expressed	_	_
LOC_Os06g43170	NA	NA	-4.57	Only_OsMADS1	OSH1_ChIP	NA	transposon_protein_putative_unclassified_expressed	NA	NA
LOC_Os02g40680	NA	NA	-4.53	Only_OsMADS1	OSH1_ChIP	NA	mis12_protein_expressed	NA	NA
LOC_Os01g51670	NA	NA	-4.49	Only_OsMADS1	OSH1_ChIP	NA	expressed_protein	NA	NA
LOC_Os03g51470	NA	NA	-4.49	Only_OsMADS1	OSH1_ChIP	NA	expressed_protein	NA	NA
LOC_Os11g14070	NA	NA	-4.48	Only_OsMADS1	OSH1_ChIP	NA	expressed_protein	NA	NA
LOC_Os06g42020	NA	NA	-4.46	Only_OsMADS1	OSH1_ChIP	NA	CSLA9_-_cellulose_synthase-like_family_A_expressed	CSLA9	CELLULOSE SYNTHASE LIKE A9
LOC_Os09g37040	NA	NA	-4.45	Only_OsMADS1	OSH1_ChIP	NA	DUF630%2FDUF632_domains_containing_protein_putative_expressed	NA	NA
LOC_Os07g28614	NA	NA	-4.42	Only_OsMADS1	OSH1_ChIP	NA	expressed_protein	NA	NA
LOC_Os11g26130	NA	NA	-4.38	Only_OsMADS1	OSH1_ChIP	NA	receptor_protein_kinase_TMK1_precursor_putative_expressed	NA	NA
LOC_Os10g07450	NA	NA	-4.36	Only_OsMADS1	OSH1_ChIP	NA	expressed_protein	NA	NA
LOC_Os01g19970	NA	NA	-4.33	Only_OsMADS1	OSH1_ChIP	NA	MYB_family_transcription_factor_putative_expressed	NA	NA
LOC_Os05g36090	NA	NA	-4.3	Only_OsMADS1	OSH1_ChIP	NA	zinc_finger_DHHC_domain-containing_protein_putative_expressed	NA	NA
LOC_Os12g02540	NA	NA	-4.29	Only_OsMADS1	OSH1_ChIP	NA	BTBN23_-_Bric-a-Brac_Tramtrack_Broad_Complex_BTB_domain_with_non-phototropic_hypocotyl_3_NPH3_and_coiled-coil_domains_expressed	NA	NA
LOC_Os02g43640	NA	NA	-4.28	Only_OsMADS1	OSH1_ChIP	NA	retrotransposon_protein_putative_unclassified_expressed	NA	NA
LOC_Os09g15700	NA	NA	-4.25	Only_OsMADS1	OSH1_ChIP	NA	receptor-like_protein_kinase_5_precursor_putative_expressed	NA	NA
LOC_Os10g41870	NA	NA	-4.25	Only_OsMADS1	OSH1_ChIP	NA	expressed_protein	NA	NA
LOC_Os04g48490	NA	NA	-4.23	Only_OsMADS1	OSH1_ChIP	NA	fasciclin-like_arabinogalactan_protein_putative_expressed	NA	NA
LOC_Os07g43580	NA	NA	-4.22	Only_OsMADS1	OSH1_ChIP	NA	MYB_family_transcription_factor_putative_expressed	NA	NA
LOC_Os03g60730	NA	NA	-4.19	Only_OsMADS1	OSH1_ChIP	NA	transposon_protein_putative_unclassified_expressed	NA	NA
LOC_Os05g37970	NA	NA	-4.19	Only_OsMADS1	OSH1_ChIP	NA	universal_stress_protein_domain_containing_protein_putative_expressed	NA	NA
LOC_Os02g12750	NA	NA	-4.18	Only_OsMADS1	OSH1_ChIP	NA	tetraspanin_family_protein_putative_expressed	NA	NA
LOC_Os12g09580	NA	NA	-4.18	Only_OsMADS1	OSH1_ChIP	NA	leafbladeless1_putative_expressed	NA	NA
LOC_Os12g42860	NA	NA	-4.16	Only_OsMADS1	OSH1_ChIP	NA	2-aminoethanethiol_dioxygenase_putative_expressed	NA	NA
LOC_Os02g44830	NA	NA	-4.15	Only_OsMADS1	OSH1_ChIP	NA	hypothetical_protein	NA	NA
LOC_Os03g55350	NA	NA	-4.15	Only_OsMADS1	OSH1_ChIP	NA	OsSub31_-_Putative_Subtilisin_homologue_expressed	_	_
LOC_Os03g55120	NA	NA	-4.09	Only_OsMADS1	OSH1_ChIP	NA	plastocyanin-like_domain_containing_protein_putative_expressed	ENODL12	EARLY NODULIN LIKE PROTEIN 12
LOC_Os01g47360	NA	NA	-4.07	Only_OsMADS1	OSH1_ChIP	NA	GATA_zinc_finger_domain_containing_protein_expressed	NA	NA
LOC_Os04g49450	NA	NA	-4.03	Only_OsMADS1	OSH1_ChIP	NA	MYB_family_transcription_factor_putative_expressed	_	_
LOC_Os04g46320	NA	NA	-3.99	Only_OsMADS1	OSH1_ChIP	NA	inactive_receptor_kinase_At2g26730_precursor_putative_expressed	RLCK156	RECEPTOR-LIKE CYTOPLASMIC KINASE 156
LOC_Os02g13310	NA	NA	-3.96	Only_OsMADS1	OSH1_ChIP	NA	homeobox_domain_containing_protein_expressed	NA	NA
LOC_Os05g35480	NA	NA	-3.96	Only_OsMADS1	OSH1_ChIP	NA	anthranilate_phosphoribosyltransferase_putative_expressed	NA	NA
LOC_Os06g10820	NA	NA	-3.96	Only_OsMADS1	OSH1_ChIP	NA	helix-loop-helix_DNA-binding_domain_containing_protein_expressed	_	_
LOC_Os04g53800	NA	NA	-3.94	Only_OsMADS1	OSH1_ChIP	NA	leucoanthocyanidin_reductase_putative_expressed	NA	NA
LOC_Os05g30750	NA	NA	-3.94	Only_OsMADS1	OSH1_ChIP	NA	anthranilate_phosphoribosyltransferase_putative_expressed	NA	NA
LOC_Os01g07140	NA	NA	-3.89	Only_OsMADS1	OSH1_ChIP	NA	kelch_repeat-containing_protein_putative_expressed	NA	NA
LOC_Os02g48600	NA	NA	-3.87	Only_OsMADS1	OSH1_ChIP	NA	expressed_protein	NA	NA
LOC_Os03g01980	NA	NA	-3.87	Only_OsMADS1	OSH1_ChIP	NA	KIP1_putative_expressed	NA	NA
LOC_Os04g33810	NA	NA	-3.86	Only_OsMADS1	OSH1_ChIP	NA	RNA_recognition_motif_containing_protein_putative_expressed	GRP4	GLYCINE-RICH RNA-BINDING PROTEIN 4
LOC_Os01g50010	NA	NA	-3.81	Only_OsMADS1	OSH1_ChIP	NA	clathrin_assembly_protein_putative_expressed	NA	NA
LOC_Os03g57780	NA	NA	-3.79	Only_OsMADS1	OSH1_ChIP	NA	protein_kinase_putative_expressed	NA	NA
LOC_Os01g62605	NA	NA	-3.78	Only_OsMADS1	OSH1_ChIP	NA	expressed_protein	NA	NA
LOC_Os03g55320	NA	NA	-3.78	Only_OsMADS1	OSH1_ChIP	NA	protein_phosphatase_2C_putative_expressed	_	_
LOC_Os05g37930	NA	NA	-3.78	Only_OsMADS1	OSH1_ChIP	NA	expressed_protein	NA	NA
LOC_Os08g34380	NA	NA	-3.78	Only_OsMADS1	OSH1_ChIP	NA	receptor-like_kinase_putative_expressed	COE1	COMMISSURAL VEIN EXCESSIVE1
LOC_Os05g41780	NA	NA	-3.75	Only_OsMADS1	OSH1_ChIP	NA	AP2_domain_containing_protein_expressed	ERF74	ETHYLENE RESPONSE FACTOR 74
LOC_Os02g52340	NA	NA	-3.73	Only_OsMADS1	OSH1_ChIP	NA	OsMADS22_-_MADS-box_family_gene_with_MIKCc_type-box_expressed	MADS22	MADS BOX GENE 22
LOC_Os03g09200	NA	NA	-3.72	Only_OsMADS1	OSH1_ChIP	NA	domain_of_unknown_function_DUF966_domain_containing_protein_expressed	_	_
LOC_Os05g39930	NA	NA	-3.72	Only_OsMADS1	OSH1_ChIP	NA	spotted_leaf_11_putative_expressed	NA	NA
LOC_Os10g35450	NA	NA	-3.72	Only_OsMADS1	OSH1_ChIP	NA	serine%2Fthreonine-protein_kinase_putative_expressed	NA	NA
LOC_Os02g01380	NA	NA	-3.7	Only_OsMADS1	OSH1_ChIP	NA	expressed_protein	MSL08	MYB/SANT-LIKE 8
LOC_Os10g36060	NA	NA	-3.7	Only_OsMADS1	OSH1_ChIP	NA	protein_transport_protein-related_putative_expressed	NA	NA
LOC_Os03g21040	NA	NA	-3.68	Only_OsMADS1	OSH1_ChIP	NA	stress_responsive_protein_putative_expressed	NA	NA
LOC_Os01g11710	NA	NA	-3.66	Only_OsMADS1	OSH1_ChIP	NA	GDSL-like_lipase%2Facylhydrolase_putative_expressed	NA	NA
LOC_Os01g41900	NA	NA	-3.66	Only_OsMADS1	OSH1_ChIP	NA	Myb_transcription_factor_putative_expressed	DLN13	DLN REPRESSOR 13
LOC_Os01g17214	NA	NA	-3.65	Only_OsMADS1	OSH1_ChIP	NA	major_facilitator_superfamily_antiporter_putative_expressed	ZIFL2	ZINC-INDUCED FACILITATOR-LIKE 2
LOC_Os04g12070	NA	NA	-3.65	Only_OsMADS1	OSH1_ChIP	NA	expressed_protein	NA	NA
LOC_Os01g08260	NA	NA	-3.61	Only_OsMADS1	OSH1_ChIP	NA	pleiotropic_drug_resistance_protein_4_putative_expressed	PDR6	PLEIOTROPIC DRUG RESISTANCE 6
LOC_Os08g13840	NA	NA	-3.6	Only_OsMADS1	OSH1_ChIP	NA	WRKY25_expressed	WRKY25	WRKY GENE 25
LOC_Os12g43720	NA	NA	-3.6	Only_OsMADS1	OSH1_ChIP	NA	early-responsive_to_dehydration_protein-related_putative_expressed	OSCA2.1	HYPEROSMOLALITY-GATED CALCIUM-PERMEABLE CHANNEL 2.1
LOC_Os07g38590	NA	NA	-3.59	Only_OsMADS1	OSH1_ChIP	NA	carboxyl-terminal_peptidase_putative_expressed	NA	NA
LOC_Os01g46350	NA	NA	-3.56	Only_OsMADS1	OSH1_ChIP	NA	_proteins_of_unknown_function_domain_containing_protein_expressed	_	_
LOC_Os06g06750	NA	NA	-3.56	Only_OsMADS1	OSH1_ChIP	NA	OsMADS5_-_MADS-box_family_gene_with_MIKCc_type-box_expressed	MADS5	MADS BOX GENE 5
LOC_Os01g70390	NA	NA	-3.54	Only_OsMADS1	OSH1_ChIP	NA	expressed_protein	NA	NA
LOC_Os11g35050	NA	NA	-3.52	Only_OsMADS1	OSH1_ChIP	NA	expressed_protein	NA	NA
LOC_Os01g64730	NA	NA	-3.5	Only_OsMADS1	OSH1_ChIP	NA	bZIP_transcription_factor_domain_containing_protein_expressed	NA	NA
LOC_Os03g16600	NA	NA	-3.49	Only_OsMADS1	OSH1_ChIP	NA	expressed_protein	NA	NA
LOC_Os03g63650	NA	NA	-3.48	Only_OsMADS1	OSH1_ChIP	NA	brevis_radix_putative_expressed	BRXL4	BREVIS RADIX-LIKE 4
LOC_Os09g29930	NA	NA	-3.48	Only_OsMADS1	OSH1_ChIP	NA	transcription_factor_BIM2_putative_expressed	_	_
LOC_Os08g17870	NA	NA	-3.46	Only_OsMADS1	OSH1_ChIP	NA	reticulon_domain_containing_protein_putative_expressed	NA	NA
LOC_Os10g26540	NA	NA	-3.46	Only_OsMADS1	OSH1_ChIP	NA	expressed_protein	NA	NA
LOC_Os01g03710	NA	NA	-3.43	Only_OsMADS1	OSH1_ChIP	NA	mannose-6-phosphate_isomerase_putative_expressed	NA	NA
LOC_Os06g30920	NA	NA	-3.43	Only_OsMADS1	OSH1_ChIP	NA	expressed_protein	NA	NA
LOC_Os02g36890	NA	NA	-3.42	Only_OsMADS1	OSH1_ChIP	NA	MYB_family_transcription_factor_putative_expressed	NA	NA
LOC_Os02g55110	NA	NA	-3.42	Only_OsMADS1	OSH1_ChIP	NA	expressed_protein	NA	NA
LOC_Os01g72570	NA	NA	-3.39	Only_OsMADS1	OSH1_ChIP	NA	expressed_protein	NA	NA
LOC_Os04g55420	NA	NA	-3.39	Only_OsMADS1	OSH1_ChIP	NA	leucine-rich_repeat_family_protein_putative_expressed	NA	NA
LOC_Os03g20850	NA	NA	-3.38	Only_OsMADS1	OSH1_ChIP	NA	exostosin_family_domain_containing_protein_expressed	NA	NA
LOC_Os04g51950	NA	NA	-3.38	Only_OsMADS1	OSH1_ChIP	NA	serine%2Fthreonine-protein_kinase_HT1_putative_expressed	_	_
LOC_Os08g19210	NA	NA	-3.38	Only_OsMADS1	OSH1_ChIP	NA	expressed_protein	NA	NA
LOC_Os01g67300	NA	NA	-3.37	Only_OsMADS1	OSH1_ChIP	NA	expressed_protein	NA	NA
LOC_Os05g03760	NA	NA	-3.36	Only_OsMADS1	OSH1_ChIP	NA	zinc_finger_family_protein_putative_expressed	C3H33	ZINC FINGER CCCH DOMAIN-CONTAINING PROTEIN 33
LOC_Os06g46950	NA	NA	-3.34	Only_OsMADS1	OSH1_ChIP	NA	EF_hand_family_protein_putative_expressed	NA	NA
LOC_Os11g33270	NA	NA	-3.34	Only_OsMADS1	OSH1_ChIP	NA	glycosyl_hydrolases_family_16_putative_expressed	XTH2	XYLOGLUCAN ENDOTRANSGLUCOSYDASE/HYDROLASE 2
LOC_Os12g42600	NA	NA	-3.33	Only_OsMADS1	OSH1_ChIP	NA	ubiquitin_carboxyl-terminal_hydrolase_domain_containing_protein_expressed	UBP4-8	UBIQUITIN-SPECIFIC PROCESSING PROTEASE 4-8
LOC_Os01g67500	NA	NA	-3.31	Only_OsMADS1	OSH1_ChIP	NA	armadillo%2Fbeta-catenin_repeat_family_protein_putative_expressed	_	_
LOC_Os03g07990	NA	NA	-3.31	Only_OsMADS1	OSH1_ChIP	NA	acetyltransferase_GNAT_family_putative_expressed	NA	NA
LOC_Os01g10680	NA	NA	-3.3	Only_OsMADS1	OSH1_ChIP	NA	GIL1_putative_expressed	NA	NA
LOC_Os01g44069	NA	NA	-3.29	Only_OsMADS1	OSH1_ChIP	NA	glycerol-3-phosphate_acyltransferase_putative_expressed	NA	NA
LOC_Os09g22500	NA	NA	-3.29	Only_OsMADS1	OSH1_ChIP	NA	expressed_protein	NA	NA
LOC_Os05g49780	NA	NA	-3.27	Only_OsMADS1	OSH1_ChIP	NA	histone-like_transcription_factor_and_archaeal_histone_putative_expressed	HAP3B	HAP3B SUBUNIT OF CCAAT-BOX BINDING COMPLEX
LOC_Os02g25230	NA	NA	-3.25	Only_OsMADS1	OSH1_ChIP	NA	expressed_protein	NA	NA
LOC_Os01g01600	NA	NA	-3.22	Only_OsMADS1	OSH1_ChIP	NA	ethylene-responsive_protein_related_putative_expressed	_	_
LOC_Os03g49730	NA	NA	-3.22	Only_OsMADS1	OSH1_ChIP	NA	zinc_finger_protein_putative_expressed	NA	NA
LOC_Os01g43380	NA	NA	-3.2	Only_OsMADS1	OSH1_ChIP	NA	glycosyltransferase_family_protein_1_putative_expressed	_	_
LOC_Os06g44310	NA	NA	-3.19	Only_OsMADS1	OSH1_ChIP	NA	tetraspanin_family_protein_putative_expressed	NA	NA
LOC_Os07g29310	NA	NA	-3.18	Only_OsMADS1	OSH1_ChIP	NA	OsSAUR30_-_Auxin-responsive_SAUR_gene_family_member_expressed	SAUR30	SMALL AUXIN-UP RNA 30
LOC_Os02g01510	NA	NA	-3.17	Only_OsMADS1	OSH1_ChIP	NA	lactate%2Fmalate_dehydrogenase_putative_expressed	NA	NA
LOC_Os03g61800	NA	NA	-3.17	Only_OsMADS1	OSH1_ChIP	NA	polygalacturonase_putative_expressed	_	_
LOC_Os05g38660	NA	NA	-3.17	Only_OsMADS1	OSH1_ChIP	NA	expressed_protein	NA	NA
LOC_Os07g04190	NA	NA	-3.17	Only_OsMADS1	OSH1_ChIP	NA	receptor_protein_kinase_CLAVATA1_precursor_putative_expressed	RLCK222	RECEPTOR-LIKE CYTOPLASMIC KINASE 222
LOC_Os02g53520	NA	NA	-3.14	Only_OsMADS1	OSH1_ChIP	NA	kinesin_motor_domain_containing_protein_putative_expressed	_	_
LOC_Os01g57730	NA	NA	-3.13	Only_OsMADS1	OSH1_ChIP	NA	peroxidase_precursor_putative_expressed	_	_
LOC_Os03g10650	NA	NA	-3.13	Only_OsMADS1	OSH1_ChIP	NA	cyclin_putative_expressed	CYCD5;3	D-TYPE CYCLIN 5;3
LOC_Os05g37250	NA	NA	-3.12	Only_OsMADS1	OSH1_ChIP	NA	cytochrome_P450_putative_expressed	CYP94C4	CYTOCHROME P450 94C4
LOC_Os02g52550	NA	NA	-3.11	Only_OsMADS1	OSH1_ChIP	NA	uncharacterized_Cys-rich_domain_containing_protein_putative_expressed	NA	NA
LOC_Os07g03240	NA	NA	-3.11	Only_OsMADS1	OSH1_ChIP	NA	RNA_recognition_motif_containing_protein_putative_expressed	NA	NA
LOC_Os03g59040	NA	NA	-3.1	Only_OsMADS1	OSH1_ChIP	NA	squalene_synthetase_putative_expressed	NA	NA
LOC_Os04g42620	NA	NA	-3.1	Only_OsMADS1	OSH1_ChIP	NA	uncharacterized_protein_At4g06744_precursor_putative_expressed	NA	NA
LOC_Os01g03980	NA	NA	-3.09	Only_OsMADS1	OSH1_ChIP	NA	expressed_protein	NA	NA
LOC_Os03g54160	NA	NA	-3.09	Only_OsMADS1	OSH1_ChIP	NA	OsMADS14_-_MADS-box_family_gene_with_MIKCc_type-box_expressed	RAP1B	RICE APETALA 1B
LOC_Os02g02540	NA	NA	-3.08	Only_OsMADS1	OSH1_ChIP	NA	glutamate_receptor_putative_expressed	_	_
LOC_Os03g57260	NA	NA	-3.07	Only_OsMADS1	OSH1_ChIP	NA	GRF_zinc_finger_family_protein_expressed	NA	NA
LOC_Os03g18890	NA	NA	-3.06	Only_OsMADS1	OSH1_ChIP	NA	glycosyl_transferase_8_domain_containing_protein_putative_expressed	GATL8	GALACTURONOSYLTRANSFERASE-LIKE 8
LOC_Os09g27450	NA	NA	-3.06	Only_OsMADS1	OSH1_ChIP	NA	homeobox_associated_leucine_zipper_putative_expressed	NA	NA
LOC_Os03g46930	NA	NA	-3.05	Only_OsMADS1	OSH1_ChIP	NA	expressed_protein	NA	NA
LOC_Os02g27800	NA	NA	-3.04	Only_OsMADS1	OSH1_ChIP	NA	expressed_protein	NA	NA
LOC_Os02g43710	NA	NA	-3.03	Only_OsMADS1	OSH1_ChIP	NA	enoyl-CoA_hydratase%2Fisomerase_family_protein_putative_expressed	NA	NA
LOC_Os10g36710	NA	NA	-3.03	Only_OsMADS1	OSH1_ChIP	NA	CAMK_CAMK_like.40_-_CAMK_includes_calcium%2Fcalmodulin_depedent_protein_kinases_expressed	NA	NA
LOC_Os01g61780	NA	NA	-3.02	Only_OsMADS1	OSH1_ChIP	NA	vacuolar_ATP_synthase_98_kDa_subunit_putative_expressed	NA	NA
LOC_Os07g39310	NA	NA	-3.01	Only_OsMADS1	OSH1_ChIP	NA	ZOS7-06_-_C2H2_zinc_finger_protein_expressed	NA	NA
LOC_Os07g38170	NA	NA	-3	Only_OsMADS1	OSH1_ChIP	NA	remorin_putative_expressed	REM4.1	REMORIN 4.1
LOC_Os01g38980	NA	NA	-2.99	Only_OsMADS1	OSH1_ChIP	NA	calmodulin-binding_protein_putative_expressed	NA	NA
LOC_Os03g02460	NA	NA	-2.99	Only_OsMADS1	OSH1_ChIP	NA	retinol_dehydrogenase_putative_expressed	NA	NA
LOC_Os03g18140	NA	NA	-2.99	Only_OsMADS1	OSH1_ChIP	NA	expressed_protein	XOAT6	XYLAN O-ACETYLTRANSFERASE 6
LOC_Os03g19190	NA	NA	-2.99	Only_OsMADS1	OSH1_ChIP	NA	TOPBP1C_-_Similar_to_DNA_replication_protein_TOPBP1_from_expressed	DLN83	DLN REPRESSOR 83
LOC_Os09g36900	NA	NA	-2.98	Only_OsMADS1	OSH1_ChIP	NA	WD_domain_G-beta_repeat_domain_containing_protein_expressed	NA	NA
LOC_Os02g45200	NA	NA	-2.97	Only_OsMADS1	OSH1_ChIP	NA	dof_zinc_finger_domain_containing_protein_putative_expressed	RDD1	RICE DOF DAILY FLUCTUATIONS 1
LOC_Os02g56280	NA	NA	-2.97	Only_OsMADS1	OSH1_ChIP	NA	zinc_finger_family_protein_putative_expressed	NA	NA
LOC_Os03g41060	NA	NA	-2.97	Only_OsMADS1	OSH1_ChIP	NA	GASR2_-_Gibberellin-regulated_GASA%2FGAST%2FSnakin_family_protein_precursor_putative_expressed	NA	NA
LOC_Os03g07890	NA	NA	-2.94	Only_OsMADS1	OSH1_ChIP	NA	mitochondrial_carrier_protein_putative_expressed	NA	NA
LOC_Os04g36054	NA	NA	-2.94	Only_OsMADS1	OSH1_ChIP	NA	auxin_response_factor_9_putative_expressed	ARF9	AUXIN RESPONSE FACTOR 9
LOC_Os03g08860	NA	NA	-2.93	Only_OsMADS1	OSH1_ChIP	NA	GRAM_domain_containing_protein_expressed	NA	NA
LOC_Os04g56060	NA	NA	-2.93	Only_OsMADS1	OSH1_ChIP	NA	protein_kinase_domain_containing_protein_expressed	RLCK167	RECEPTOR-LIKE CYTOPLASMIC KINASE 167
LOC_Os06g35200	NA	NA	-2.93	Only_OsMADS1	OSH1_ChIP	NA	receptor-like_kinase_putative_expressed	NA	NA
LOC_Os12g06930	NA	NA	-2.91	Only_OsMADS1	OSH1_ChIP	NA	expressed_protein	NA	NA
LOC_Os07g48290	NA	NA	-2.9	Only_OsMADS1	OSH1_ChIP	NA	AGC_AGC_other_RS6K_like.2_-_ACG_kinases_include_homologs_to_PKA_PKG_and_PKC_expressed	NA	NA
LOC_Os03g14950	NA	NA	-2.88	Only_OsMADS1	OSH1_ChIP	NA	PLA_IIIA%2FPLP7_putative_expressed	_	_
LOC_Os08g38460	NA	NA	-2.87	Only_OsMADS1	OSH1_ChIP	NA	zinc_finger_C3HC4_type_domain_containing_protein_expressed	_	_
LOC_Os03g21890	NA	NA	-2.86	Only_OsMADS1	OSH1_ChIP	NA	potassium_transporter_putative_expressed	HAK8	HIGH-AFFINITY POTASSIUM(K+) TRANSPORTER 8
LOC_Os06g42660	NA	NA	-2.86	Only_OsMADS1	OSH1_ChIP	NA	expressed_protein	NA	NA
LOC_Os05g08800	NA	NA	-2.85	Only_OsMADS1	OSH1_ChIP	NA	DUF581_domain_containing_protein_expressed	NA	NA
LOC_Os07g39880	NA	NA	-2.85	Only_OsMADS1	OSH1_ChIP	NA	retrotransposon_putative_centromere-specific_expressed	NA	NA
LOC_Os04g35240	NA	NA	-2.84	Only_OsMADS1	OSH1_ChIP	NA	CAMK_CAMK_like.25_-_CAMK_includes_calcium%2Fcalmodulin_depedent_protein_kinases_expressed	SAPK7	STRESS/ABA-ACTIVATED PROTEIN KINASE 7
LOC_Os07g23880	NA	NA	-2.84	Only_OsMADS1	OSH1_ChIP	NA	glycosyl_hydrolase_family_31_putative_expressed	NA	NA
LOC_Os04g31400	NA	NA	-2.83	Only_OsMADS1	OSH1_ChIP	NA	expressed_protein	NA	NA
LOC_Os06g37010	NA	NA	-2.82	Only_OsMADS1	OSH1_ChIP	NA	metal_cation_transporter_putative_expressed	NA	NA
LOC_Os07g17970	NA	NA	-2.81	Only_OsMADS1	OSH1_ChIP	NA	AMP-binding_domain_containing_protein_expressed	NA	NA
LOC_Os08g29600	NA	NA	-2.79	Only_OsMADS1	OSH1_ChIP	NA	seed_maturation_protein_PM41_putative_expressed	NA	NA
LOC_Os02g08540	NA	NA	-2.77	Only_OsMADS1	OSH1_ChIP	NA	expressed_protein	DLN45	DLN REPRESSOR 45
LOC_Os07g42960	NA	NA	-2.77	Only_OsMADS1	OSH1_ChIP	NA	phospho-2-dehydro-3-deoxyheptonate_aldolase_chloroplast_precursor_putative_expressed	DNRL1	DYNAMIC NARROW-ROLLED LEAF 1
LOC_Os03g20720	NA	NA	-2.75	Only_OsMADS1	OSH1_ChIP	NA	GTPase-activating_protein_putative_expressed	NA	NA
LOC_Os09g34110	NA	NA	-2.75	Only_OsMADS1	OSH1_ChIP	NA	expressed_protein	NA	NA
LOC_Os03g01550	NA	NA	-2.74	Only_OsMADS1	OSH1_ChIP	NA	expressed_protein	NA	NA
LOC_Os04g12950	NA	NA	-2.74	Only_OsMADS1	OSH1_ChIP	NA	indole-3-acetate_beta-glucosyltransferase_putative_expressed	NA	NA
LOC_Os04g42770	NA	NA	-2.74	Only_OsMADS1	OSH1_ChIP	NA	expressed_protein	NA	NA
LOC_Os12g40010	NA	NA	-2.73	Only_OsMADS1	OSH1_ChIP	NA	expressed_protein	NA	NA
LOC_Os01g55580	NA	NA	-2.72	Only_OsMADS1	OSH1_ChIP	NA	tesmin%2FTSO1-like_CXC_domain_containing_protein_expressed	NA	NA
LOC_Os03g18170	NA	NA	-2.72	Only_OsMADS1	OSH1_ChIP	NA	STE_MEKK_ste11_MAP3K.13_-_STE_kinases_include_homologs_to_sterile_7_sterile_11_and_sterile_20_from_yeast_expressed	NA	NA
LOC_Os09g37270	NA	NA	-2.72	Only_OsMADS1	OSH1_ChIP	NA	ATROPGEF7%2FROPGEF7_putative_expressed	NA	NA
LOC_Os06g19444	NA	NA	-2.71	Only_OsMADS1	OSH1_ChIP	NA	CCT%2FB-box_zinc_finger_protein_putative_expressed	_	_
LOC_Os01g53500	NA	NA	-2.7	Only_OsMADS1	OSH1_ChIP	NA	RING-H2_finger_protein_ATL2M_putative_expressed	NA	NA
LOC_Os01g65800	NA	NA	-2.7	Only_OsMADS1	OSH1_ChIP	NA	powdery_mildew_resistant_protein_5_putative_expressed	_	_
LOC_Os04g35510	NA	NA	-2.7	Only_OsMADS1	OSH1_ChIP	NA	CENP-E-like_kinetochore_protein_putative_expressed	NA	NA
LOC_Os08g38580	NA	NA	-2.68	Only_OsMADS1	OSH1_ChIP	NA	harpin-induced_protein_1_domain_containing_protein_expressed	NA	NA
LOC_Os08g28870	NA	NA	-2.67	Only_OsMADS1	OSH1_ChIP	NA	receptor-like_protein_kinase_5_precursor_putative_expressed	NA	NA
LOC_Os09g09980	NA	NA	-2.67	Only_OsMADS1	OSH1_ChIP	NA	glucan_endo-13-beta-glucosidase_precursor_putative_expressed	NA	NA
LOC_Os06g49810	NA	NA	-2.66	Only_OsMADS1	OSH1_ChIP	NA	glycosyl_transferase_family_8_putative_expressed	GAUT3	GALACTURONOSYLTRANSFERASE 3
LOC_Os01g66590	NA	NA	-2.64	Only_OsMADS1	OSH1_ChIP	NA	DUF260_domain_containing_protein_putative_expressed	CRL1L3	_
LOC_Os03g17310	NA	NA	-2.64	Only_OsMADS1	OSH1_ChIP	NA	calcium-transporting_ATPase_endoplasmic_reticulum-type_putative_expressed	NA	NA
LOC_Os08g02120	NA	NA	-2.62	Only_OsMADS1	OSH1_ChIP	NA	kinase_pfkB_family_putative_expressed	NA	NA
LOC_Os10g37340	NA	NA	-2.61	Only_OsMADS1	OSH1_ChIP	NA	cystathionine_gamma-synthase_putative_expressed	_	_
LOC_Os04g35080	NA	NA	-2.6	Only_OsMADS1	OSH1_ChIP	NA	protein_kinase_domain_containing_protein_expressed	RLCK151	RECEPTOR-LIKE CYTOPLASMIC KINASE 151
LOC_Os01g60040	NA	NA	-2.58	Only_OsMADS1	OSH1_ChIP	NA	HEAT_repeat_family_protein_putative_expressed	NA	NA
LOC_Os03g25400	NA	NA	-2.58	Only_OsMADS1	OSH1_ChIP	NA	kinase_putative_expressed	_	_
LOC_Os02g04240	NA	NA	-2.56	Only_OsMADS1	OSH1_ChIP	NA	wee1-like_protein_kinase_putative_expressed	NA	NA
LOC_Os03g56270	NA	NA	-2.56	Only_OsMADS1	OSH1_ChIP	NA	receptor_protein_kinase_CLAVATA1_precursor_putative_expressed	RLCK117	RECEPTOR-LIKE CYTOPLASMIC KINASE 117
LOC_Os06g39880	NA	NA	-2.56	Only_OsMADS1	OSH1_ChIP	NA	cytochrome_P450_72A1_putative_expressed	CYP734A4	CYTOCHROME P450 HYDROXYLASE 734A4
LOC_Os11g26990	NA	NA	-2.56	Only_OsMADS1	OSH1_ChIP	NA	expressed_protein	NA	NA
LOC_Os01g29150	NA	NA	-2.54	Only_OsMADS1	OSH1_ChIP	NA	cytochrome_P450_72A1_putative_expressed	CYP734A6	CYTOCHROME P450 HYDROXYLASE 734A6
LOC_Os03g10200	NA	NA	-2.51	Only_OsMADS1	OSH1_ChIP	NA	ethylene-responsive_element-binding_protein_putative_expressed	NA	NA
LOC_Os04g56680	NA	NA	-2.5	Only_OsMADS1	OSH1_ChIP	NA	OsSAUR22_-_Auxin-responsive_SAUR_gene_family_member_expressed	SAUR22	SMALL AUXIN-UP RNA 22
LOC_Os04g58590	NA	NA	-2.5	Only_OsMADS1	OSH1_ChIP	NA	RNA_recognition_motif_containing_protein_putative_expressed	NA	NA
LOC_Os05g40280	NA	NA	-2.5	Only_OsMADS1	OSH1_ChIP	NA	B3_DNA_binding_domain_containing_protein_expressed	NA	NA
LOC_Os01g15300	NA	NA	-2.49	Only_OsMADS1	OSH1_ChIP	NA	zinc_finger_helicase_family_protein_putative_expressed	C3H4	ZINC FINGER CCCH DOMAIN-CONTAINING PROTEIN 4
LOC_Os04g31520	NA	NA	-2.47	Only_OsMADS1	OSH1_ChIP	NA	RALFL21_-_Rapid_ALkalinization_Factor_RALF_family_protein_precursor_expressed	NA	NA
LOC_Os03g57660	NA	NA	-2.45	Only_OsMADS1	OSH1_ChIP	NA	peptidase_putative_expressed	GO	GOLIATH
LOC_Os10g35770	NA	NA	-2.44	Only_OsMADS1	OSH1_ChIP	NA	E2F-related_protein_putative_expressed	NA	NA
LOC_Os01g07700	NA	NA	-2.43	Only_OsMADS1	OSH1_ChIP	NA	expressed_protein	NA	NA
LOC_Os01g73110	NA	NA	-2.42	Only_OsMADS1	OSH1_ChIP	NA	expressed_protein	NA	NA
LOC_Os03g44810	NA	NA	-2.42	Only_OsMADS1	OSH1_ChIP	NA	expressed_protein	NA	NA
LOC_Os05g51510	NA	NA	-2.41	Only_OsMADS1	OSH1_ChIP	NA	protein_phosphatase_2C_putative_expressed	_	_
LOC_Os01g73790	NA	NA	-2.4	Only_OsMADS1	OSH1_ChIP	NA	NAD_dependent_epimerase%2Fdehydratase_family_protein_putative_expressed	NA	NA
LOC_Os02g45590	NA	NA	-2.4	Only_OsMADS1	OSH1_ChIP	NA	PPR_repeat_domain_containing_protein_putative_expressed	NA	NA
LOC_Os10g36650	NA	NA	-2.4	Only_OsMADS1	OSH1_ChIP	NA	actin_putative_expressed	_	_
LOC_Os10g41224	NA	NA	-2.4	Only_OsMADS1	OSH1_ChIP	NA	expressed_protein	NA	NA
LOC_Os01g52514	NA	NA	-2.39	Only_OsMADS1	OSH1_ChIP	NA	B3_DNA_binding_domain_containing_protein_expressed	NA	NA
LOC_Os04g41460	NA	NA	-2.39	Only_OsMADS1	OSH1_ChIP	NA	transporter_family_protein_putative_expressed	NA	NA
[truncated: 6,656 more rows]

[truncated: 4 more sheets: RFL_OsbZIP47, OsMADS1_OsbZIP47, RFL_OsMADS1, RFL_OsMADS1_OsbZIP47]
